# Supplementary material for: Binding mechanism of the matrix domain of HIV-1 gag on lipid membranes
Source: eLife. 2020 Aug 18;9:e58621. doi: 10.7554/eLife.58621 (PMC7476761; doi:10.7554/eLife.58621)
Supplement: Figure 2—source data 1. [file elife-58621-fig2-data1.txt]

101.0100	32.5400	34.8800	49.5800
99.5000	9.6900	36.7400	52.6400
45.8800	66.7800	39.7400	54.7800
26.9700	24.5000	38.9000	57.9000
42.7100	47.4800	37.5600	61.0500
24.9800	86.1600	38.5700	63.4700
24.9900	81.3300	36.0900	66.2300
100.0300	32.3100	36.3100	70.0000
-0.0600	5.9900	37.5200	69.7200
46.3900	62.8500	39.9500	66.8000
28.0000	20.8200	41.4500	68.2800
43.8500	44.3100	43.0700	71.0800
25.2200	81.9600	44.8400	68.7600
24.8400	77.0600	46.0400	66.6900
98.6500	32.4200	47.4100	69.8000
-0.2100	11.2000	49.8100	70.9500
46.7300	65.9100	51.7100	67.6400
29.1600	23.1800	55.2500	67.8500
43.9300	48.7500	56.3800	64.6600
25.0900	85.2000	60.2600	65.1500
24.9200	79.9100	62.8300	66.3100
96.0300	31.8100	62.5800	69.7900
98.8500	7.3300	59.4200	70.8300
45.8900	63.4000	60.0300	69.7900
28.7500	19.9100	57.3500	68.2300
40.2300	46.1400	53.7300	67.4600
23.9400	81.4700	51.2100	64.6100
23.6700	75.9000	48.7100	64.3000
-0.3700	33.7000	45.0700	62.9100
1.9200	11.2100	45.5600	59.8300
48.6800	65.0900	48.1100	58.5500
29.1900	23.0700	45.1600	57.2100
42.9500	48.6000	44.1500	55.1400
26.0700	84.6700	47.7600	53.8800
26.0700	79.6000	47.9100	52.7700
-0.6500	30.9500	44.7300	50.7000
1.4800	7.7700	46.2500	48.9500
48.7500	62.4800	49.4100	47.9600
29.9800	21.3700	47.2600	46.7400
43.4400	46.2500	45.4400	44.3900
27.0100	83.0800	48.7600	42.6600
26.1300	77.5900	50.0400	42.6400
-1.2400	32.8700	46.6000	41.1200
0.6500	8.8200	45.1200	42.8900
49.9600	63.7300	41.5200	41.9700
30.1600	22.4700	38.9500	44.3700
44.7900	46.0300	36.9600	44.6500
27.8100	84.1500	39.9300	46.3600
27.2900	78.7300	39.5500	49.1400
-0.3800	32.3800	36.0400	50.1200
0.6500	9.7100	37.2200	50.9600
49.4700	64.5100	40.0700	52.7000
28.3800	22.2300	40.6600	49.6300
44.7400	45.3200	41.2600	47.7200
27.7000	84.6500	43.5200	50.3500
26.0600	79.2900	45.6900	49.8500
0.6000	32.6900	45.8800	46.1400
1.5700	8.1300	46.8900	47.3100
48.9700	64.0800	49.9700	49.3200
28.5300	22.1700	50.8800	46.2800
45.5000	46.9000	50.5600	43.9400
26.7300	85.9100	53.1200	45.9400
26.6900	80.4300	55.5000	46.1900
98.8100	32.3900	57.2300	42.7100
1.0400	8.3000	57.4300	42.6700
48.6000	64.4700	59.1900	46.1400
28.5300	22.1000	62.9700	45.3200
46.6700	47.7500	62.7900	42.0900
26.6700	85.6700	60.8400	44.1700
25.8700	80.1300	61.7300	47.1700
-1.3300	33.3700	62.0900	50.9500
0.0500	10.6700	58.6500	51.5000
48.3300	64.6200	56.8500	49.3100
29.9200	19.8900	58.0900	51.8100
45.4700	47.4200	56.8200	54.6800
26.4600	86.1600	53.4500	52.8400
26.4300	80.8900	53.5200	52.6800
-0.4300	33.8700	54.0200	56.5000
-0.8200	9.1800	51.3700	57.0400
47.5100	65.7300	48.9500	55.2100
29.8100	20.5500	50.1200	57.0500
46.4000	47.2800	49.6700	60.4400
25.5400	85.3500	46.3200	59.4100
25.3000	79.6900	45.0700	57.9700
-0.2900	33.5700	45.8300	61.3200
-0.9400	8.6700	43.7400	63.2100
47.1400	67.1100	40.6900	60.8100
30.5800	22.8800	41.0200	60.9800
45.7800	47.4900	41.4200	64.8000
25.0300	86.2000	45.0000	65.3500
25.4300	81.0000	46.8100	68.5500
1.6600	31.8100	50.1700	67.1700
0.3200	9.1500	52.4300	69.3400
48.0200	64.8900	54.8300	66.6300
30.9500	19.3700	55.1400	62.9100
45.6200	46.9500	57.5000	62.3700
26.2000	86.3200	54.7800	63.7200
26.3300	80.9400	52.2200	61.2100
1.5400	32.4900	54.7600	58.5600
1.2500	9.5200	55.2000	59.9600
48.9300	65.8900	51.3900	59.8500
32.3800	19.9600	51.0600	56.1900
46.3700	47.8300	53.7500	55.4800
27.7300	86.8200	51.7800	57.3400
27.0700	80.7000	48.7400	55.3100
3.3300	33.0900	50.4400	51.9100
-0.0300	8.7600	51.7100	53.1100
49.5100	66.9700	48.4100	54.5100
29.7800	20.9700	46.6700	51.2700
46.7400	48.9900	49.2900	49.4300
25.9100	87.1200	48.8300	51.6900
26.2600	81.7200	45.0300	51.0300
2.6100	32.0400	45.6800	47.2000
2.2400	8.8800	47.7400	47.4700
48.5700	65.0700	44.6800	48.9900
33.3300	22.3200	42.8300	45.9400
46.2100	48.8700	45.3300	43.3200
26.4100	85.7700	44.1500	39.7300
26.6500	80.0800	46.0500	36.4200
1.0200	31.9700	43.2000	34.2400
1.7600	9.6200	41.0300	36.7400
48.5500	64.1200	40.6500	37.4900
31.9400	20.1300	43.7200	36.9800
47.1100	48.0300	42.2500	38.9100
26.8500	84.4000	43.0800	42.6300
26.4500	79.2800	40.0700	43.0400
100.6500	29.1300	37.2300	45.3700
-0.8500	7.6000	38.3200	45.3800
47.4100	63.8000	38.8200	49.1700
29.3800	22.2500	42.5100	49.0600
43.8800	47.7000	36.8400	43.6100
24.9900	84.2500	37.1300	47.4300
24.4200	78.9100	39.8400	49.5500
100.7400	25.7200	38.7700	52.4900
-1.1200	5.6600	37.1700	55.6600
45.4100	61.7600	36.9900	57.5000
28.3400	18.6500	34.2200	59.6700
43.8200	45.0700	34.4400	63.6400
22.9600	81.5300	36.0400	63.8200
23.7200	76.5600	38.4700	60.8700
2.8100	28.9800	39.3400	62.8200
1.5400	9.3700	39.9000	65.8800
47.8000	64.6100	42.3600	63.8300
30.8200	18.4400	43.9400	62.1900
45.7900	47.9900	44.6700	65.5600
25.2600	84.3900	46.8300	66.4000
25.6800	79.0200	49.5200	63.6700
101.4600	28.1600	52.9200	64.4100
-0.6300	7.4800	55.4200	61.9600
47.5900	62.0500	58.8900	63.4100
29.7900	16.2000	60.6200	65.2500
44.4300	45.5500	59.8500	68.9400
24.2800	83.3100	56.1700	68.7300
24.1900	78.0300	56.5900	67.7800
1.0700	30.2300	54.9200	65.4400
1.7800	8.3600	51.4800	63.6000
46.9700	63.5900	49.6200	60.2400
29.0000	15.4500	47.1500	60.3700
47.2000	47.5600	43.8000	58.4200
24.9900	85.0700	45.1500	55.8400
24.8200	79.9300	47.9400	54.7900
99.7400	30.8300	45.3700	52.8200
-0.7700	7.8500	44.5000	50.8800
45.4500	63.6900	48.1200	50.1600
29.0300	16.6700	48.6600	49.1300
44.5400	46.7900	45.6900	46.8000
23.4200	83.9700	47.3700	45.3200
23.4500	79.0200	50.8500	44.9100
2.5200	26.0500	48.8600	43.0900
2.7500	6.1900	47.6700	40.3700
48.2100	61.6600	51.3500	39.9300
31.3400	17.6000	52.5100	40.0100
47.6500	45.4900	49.8000	37.1900
26.2800	82.0400	47.4000	38.4000
25.4200	76.8400	43.6400	37.1800
1.3700	28.0800	40.8700	39.3300
1.5200	4.7600	38.7900	38.9300
49.4300	62.0500	41.3900	40.6200
33.4500	17.3300	41.1000	43.8700
47.8700	46.4100	37.6600	44.8700
25.6700	82.0900	37.9100	44.5700
25.8800	77.3800	40.0100	46.6100
99.5000	27.1000	41.7900	43.7800
99.2100	7.1100	41.9300	41.9000
47.9600	64.8800	44.1500	44.7600
29.5000	16.9400	46.1500	44.6700
46.7700	48.4800	46.8900	41.2100
22.7300	81.5300	48.0300	42.6700
21.5500	76.7400	50.1900	45.1400
96.9100	26.2800	51.4200	42.4000
98.0600	5.5400	52.3400	40.4200
44.7900	63.8500	54.1500	43.3800
30.0100	14.9900	56.0200	44.2700
44.8100	46.5900	59.1100	41.8800
18.5000	78.8300	59.8000	41.8700
18.6400	74.2300	60.6500	45.4800
0.4100	27.0800	64.4400	45.6900
1.7100	5.4800	65.3100	42.4300
49.2200	63.2400	62.8800	43.4400
36.5500	14.5700	63.2900	46.4800
48.2900	46.1800	62.2600	50.1900
24.8900	79.3900	58.8100	49.5600
24.0100	73.7500	57.6300	47.1400
-0.5300	25.5400	58.6600	49.9000
100.3400	4.8800	56.5400	52.3400
49.0000	60.4000	53.6500	49.8900
34.8400	14.0000	53.8800	49.6600
49.4900	43.7900	53.8500	53.3900
24.7500	76.4900	50.7600	53.5800
24.2900	71.6500	48.7100	50.9100
100.1900	26.5400	49.8000	52.5200
99.7400	6.4600	48.8600	56.1000
47.1900	62.1000	45.4200	54.7400
32.4900	13.5500	44.7100	52.8400
48.4100	43.8200	45.3300	56.1900
23.8800	76.5100	42.9400	58.0000
22.1100	70.8300	40.3200	55.3500
97.1800	26.9400	40.7700	55.2500
98.7800	6.6900	40.4200	59.0800
45.7300	62.5500	43.8700	60.2600
28.7700	15.0800	44.9300	63.7400
47.0500	46.1100	48.4300	62.9100
21.3300	76.1700	50.4300	65.3900
19.6100	72.0000	53.7700	63.6200
94.1000	26.9400	54.1500	59.9300
96.2100	8.6100	56.5900	59.5500
45.3400	63.6200	53.5400	60.2000
26.9700	15.3900	51.3200	57.3100
45.7700	46.1800	54.1900	54.7700
18.9500	78.1000	54.6300	55.9100
18.3100	73.1400	50.7700	55.8000
95.5100	26.8500	50.7600	52.0400
96.9100	7.5900	53.0200	51.6200
47.5500	62.6900	50.6100	53.3700
28.5000	14.4400	47.7900	51.1400
46.8200	46.1000	49.8300	47.9600
20.3600	77.1200	50.7500	49.1600
19.7300	71.5800	47.1400	49.7700
96.4700	24.1600	46.2500	46.1700
99.0600	5.0900	48.9600	44.9200
49.2800	61.2000	47.6100	47.4500
30.6800	11.5000	43.8600	46.6100
50.4700	44.4300	44.9300	42.9200
22.4900	74.5000	46.6400	43.4600
21.7700	69.8300	43.5400	45.0900
98.4200	20.8700	41.2400	42.2700
-0.5100	5.3200	43.6000	39.5300
48.7100	59.8300	41.8300	37.0000
32.7400	9.7500	42.4300	33.2500
50.7500	43.6600	39.5800	32.3700
23.3500	73.3100	41.1200	34.4900
22.5300	67.9900	41.1600	33.6200
96.4300	24.1400	44.7100	32.8000
99.3000	5.9500	44.0700	34.4500
46.6900	59.9900	44.4800	38.1900
29.9900	12.2300	42.0700	38.3900
47.4500	44.0900	38.2500	38.9600
21.1200	76.9300	38.9700	40.4400
21.3800	71.9600	38.7400	44.1800
99.0400	25.8900	42.4100	44.7300
99.6500	6.6500	36.4200	47.6700
46.4700	61.7200	37.5500	51.2800
30.2900	10.7800	40.1800	53.2600
48.9600	44.4200	39.5700	56.5400
20.2400	77.6000	38.5500	59.5700
20.7000	72.2300	38.6500	61.8100
97.6500	26.6600	35.8700	64.1400
99.0400	7.1000	36.3700	67.9300
45.0800	63.8400	36.9500	68.1400
28.6900	14.4500	39.4100	65.2300
49.0200	46.8400	41.1800	67.1300
19.6400	79.5800	41.9600	70.3200
20.1200	74.6100	43.6200	67.9100
96.3700	22.2700	45.3700	66.1600
99.7700	4.3000	47.0400	69.2000
46.5000	59.2000	48.6500	70.1300
30.9000	10.9200	51.0200	67.1600
50.0100	41.5600	54.5900	67.0700
22.4300	76.5500	57.2000	64.4700
22.6100	71.6600	60.9800	65.3200
96.5500	28.8500	61.9700	67.5500
98.2700	9.6800	61.3600	71.4000
43.2400	64.6400	58.1300	71.3600
28.4500	15.0900	59.1600	69.4900
45.8700	46.7300	57.0100	67.4900
19.2300	80.3500	53.1700	66.7400
19.5200	74.9700	51.0000	63.6300
94.2100	26.5500	48.6500	63.2500
97.1800	9.2700	45.1000	61.7200
43.5900	63.6000	45.9400	59.0000
28.9100	13.8500	48.7600	57.5900
46.8400	44.6100	45.9400	56.3500
18.7200	78.9800	44.7600	54.2200
18.6500	73.3600	48.3400	53.1100
95.3200	27.6600	48.7200	52.3300
100.7200	9.6100	45.4600	50.2700
43.8500	64.0900	47.0000	48.3600
30.0100	14.8400	50.2100	47.7300
47.1300	46.2000	47.9500	46.2400
19.9900	79.0600	46.2500	44.1000
20.2900	73.8400	49.6300	42.7600
94.5400	28.8400	50.6900	42.4400
99.8800	11.1900	47.4800	40.4200
43.7900	65.2800	45.8700	41.6700
28.8200	14.8200	42.4800	40.2700
45.3700	48.4000	39.4500	42.3300
19.8100	80.6400	37.6800	43.5200
20.2000	75.8700	40.9800	45.0300
96.7300	29.2100	40.7300	47.7900
99.6600	13.0900	37.3100	48.9300
45.3400	65.7300	37.8200	49.2100
31.6600	14.2300	39.9300	51.3400
46.4700	48.3900	40.9400	48.1700
20.4700	81.2500	41.6100	46.5600
21.0600	76.1600	43.8200	49.4700
94.5100	28.5400	45.6700	49.2300
0.9400	12.0100	46.3500	45.4500
46.9300	66.4000	47.6300	46.3400
31.4100	16.1700	50.1500	48.9700
46.0100	49.2200	50.9600	45.9800
21.4200	81.8700	51.7600	43.5100
21.8100	76.6700	54.0400	45.9000
95.2200	29.8300	56.4600	46.9700
1.8600	13.0700	58.4000	43.6500
47.9500	67.2300	59.0700	43.9400
31.1700	15.6800	60.5500	47.4300
45.8600	50.9900	64.2600	46.8900
21.4600	81.0200	64.4500	43.6300
21.9900	75.8800	62.2300	45.3400
100.3900	29.2100	63.0400	47.9800
3.2600	13.0200	62.0600	51.7600
48.7200	65.7700	58.6600	51.8400
30.8200	17.8500	57.2000	49.4000
47.0200	50.2500	58.4900	51.5800
21.4700	81.8500	57.0500	54.6500
22.4200	76.5700	53.7600	52.6000
98.2400	30.3400	53.8000	52.1300
1.3400	15.2000	54.4500	55.9200
48.0300	67.5900	51.6000	56.9000
31.4900	18.0000	49.0300	54.6000
45.5300	51.4200	49.9200	55.9800
19.6200	82.7400	49.4300	59.4800
21.0900	77.5400	46.1500	58.4100
96.2000	30.5500	44.6400	56.9800
1.5300	15.7500	45.5100	60.2700
46.6600	68.8300	43.4500	62.2800
30.1300	16.9900	40.5400	59.8300
44.7900	51.3000	40.5700	59.9300
17.7600	82.4100	40.8200	63.7900
18.7600	77.6300	44.1900	64.2200
95.8700	32.8800	45.9400	67.6500
2.8000	14.8700	49.1900	66.7200
48.1800	68.2900	51.4900	69.0300
32.5800	17.7600	54.1500	66.4100
45.5700	51.3400	54.5800	62.7700
19.3800	82.3300	56.7800	62.2400
20.5000	77.6700	53.8900	63.4100
94.5200	27.7600	51.5100	60.8600
2.5100	11.3100	54.2400	58.1400
46.1100	64.6700	54.6600	59.3400
31.5500	14.2600	50.9000	58.8700
44.4300	46.9000	50.8300	55.1500
15.5900	77.2600	53.5200	54.5600
17.6600	72.9100	51.5000	56.1800
92.5900	31.0800	48.3000	54.3700
2.3900	15.7300	50.3800	51.2000
46.2700	67.7200	51.5200	51.7500
30.3900	19.0100	47.9600	52.4500
43.8600	51.6300	47.2500	48.9800
15.0600	81.1800	50.1500	47.2900
16.4500	75.9700	49.2100	48.9300
94.1900	25.8500	45.5900	48.0600
4.2000	10.9600	46.6100	44.4600
48.5800	63.6700	48.5100	44.1900
30.6900	18.1400	45.4100	45.5100
46.6100	47.3100	43.2300	42.7900
18.6700	77.3900	46.0000	39.9900
20.0900	72.8300	45.2200	36.7500
92.8500	27.9900	45.9900	32.9200
3.1000	13.3800	42.4100	32.1200
47.1100	66.3400	42.3600	35.3200
30.6200	21.9100	41.9700	36.1900
46.2800	48.9200	45.2700	35.6100
16.6200	79.2200	44.0400	37.1800
18.2700	75.3200	45.1100	40.9000
93.6800	30.2000	42.4000	41.3300
4.0600	14.8900	38.6400	42.1300
46.5000	68.6400	39.4100	42.7900
29.7800	24.8900	39.4300	46.6700
46.7900	51.6800	43.2300	47.3400
16.0700	81.4700	34.7600	45.4800
17.7100	76.5500	34.4400	48.9600
94.1600	30.2900	36.9100	51.4600
3.5200	14.1900	36.0200	54.4000
46.6800	68.5800	36.4500	57.8800
26.7400	23.7300	36.6300	59.3300
45.0200	51.9800	34.4000	61.7600
17.3000	82.9700	35.1100	65.5600
18.3500	77.7000	36.6900	65.3800
94.2300	30.1300	39.0400	62.5300
101.0500	12.7500	39.7400	64.3600
45.1700	67.3900	40.7600	67.3800
25.2300	24.4800	42.9400	65.1600
44.9400	50.8700	44.7000	63.5400
16.6400	82.1300	45.7200	67.1500
17.6700	77.2400	47.7800	68.0800
96.4200	26.1600	50.1000	65.1100
2.6000	10.8300	53.7000	65.3200
45.8700	65.0000	55.1100	62.1900
26.2000	20.4800	58.9200	62.8500
45.6000	47.8600	60.8800	64.4000
16.3000	79.6300	61.0000	68.2900
17.9200	74.6900	57.5300	68.9800
94.9800	30.3700	57.8000	67.6500
100.2300	13.6700	55.7800	65.4500
44.9000	68.0800	52.2600	64.2200
26.4600	23.4600	49.7700	61.2700
45.1000	50.4800	47.0900	61.0400
15.7200	82.5800	43.6700	59.3700
17.2300	78.1800	44.0700	57.2700
95.7700	26.6300	46.9600	55.4400
101.7600	12.1400	44.6600	53.8700
46.2400	65.8600	43.1300	51.6400
26.1800	22.3200	46.7000	50.6900
45.6300	47.6400	47.4800	49.9000
16.3500	79.7000	44.2600	47.8000
17.3400	74.4300	45.5500	45.9800
97.0500	27.4500	48.9200	45.4600
101.4900	11.1500	47.1400	43.9600
44.9800	65.0700	45.4000	41.5800
26.4700	23.4600	48.7400	40.1500
44.9500	47.3000	50.0400	39.9600
14.9700	78.5000	46.4200	38.5600
16.7100	73.7800	44.2300	40.0200
94.8700	27.6500	40.5600	39.0600
102.1200	13.0800	37.9100	41.7200
44.6900	65.5700	36.2500	42.0300
25.2200	24.6300	39.3700	43.3200
43.5900	49.3000	39.3800	46.2900
15.0800	79.4000	35.8600	47.3000
17.2100	74.9400	36.8700	46.9500
94.3200	28.9400	39.0700	49.1300
3.1000	12.9200	40.5900	46.1400
44.3100	64.6300	41.2000	44.6000
28.3000	22.1800	43.3700	47.4300
44.8100	47.7600	45.4900	47.0400
17.0700	79.8300	45.7100	43.2300
18.3600	74.8200	46.8900	44.0900
98.0300	26.9900	49.4900	46.7400
3.6000	11.1600	50.8400	43.9100
45.9000	64.5600	51.5500	41.5700
28.7200	18.5400	53.7900	44.0000
45.9400	47.2800	55.7700	44.7200
15.8600	78.4700	58.6000	42.2200
17.8000	73.8200	59.0700	42.2500
98.9600	23.7600	59.5600	46.0400
4.8700	7.7100	63.3300	46.6000
46.0200	60.9600	64.3800	43.3000
30.3500	13.7400	61.6800	43.8200
47.3400	42.9300	61.3000	46.5800
17.2600	76.1400	60.5800	50.3900
18.8400	70.8100	57.3700	49.5400
97.3000	23.0100	56.1900	47.3900
100.4100	6.9100	57.3300	50.2700
45.1400	61.2000	55.3800	52.7500
28.3500	14.0900	52.3600	50.4100
44.8200	43.3600	52.8600	50.4100
16.2800	76.3000	53.1800	54.1800
18.2100	71.2900	50.0600	54.6500
97.6600	23.4600	48.0600	52.2700
102.8000	10.7200	49.2700	54.1500
45.0800	63.9700	48.5300	57.6600
29.2900	17.8400	45.1800	56.2100
46.2100	46.5500	44.0600	54.8300
15.6600	77.8600	44.9400	58.1600
17.9300	72.8200	43.0400	60.1400
96.1000	24.0200	40.0400	57.6900
100.7600	11.5100	39.9800	58.1300
45.0000	64.0000	40.1800	61.9300
29.8000	17.9300	43.6900	62.2700
45.3700	47.0500	45.6100	65.5000
14.5600	76.9000	48.7600	64.6100
16.9900	72.4300	50.8800	66.6500
95.9500	24.0900	53.9600	64.4400
1.9500	10.0800	54.2200	60.6900
45.7900	62.8600	56.3500	59.8100
28.6100	17.7400	53.7700	61.3700
45.0000	45.7600	51.3600	58.8700
15.3600	76.0200	53.9700	55.9900
17.1700	71.0200	54.1800	57.1100
98.3300	23.6200	50.3200	57.1200
5.3200	11.4000	49.9800	53.4100
46.5500	63.3800	52.8500	52.7000
30.0400	20.6300	50.9900	55.0300
46.5200	46.2100	47.8400	53.0500
15.0700	74.3600	49.7900	49.8000
18.3400	70.7300	51.2200	50.9000
97.3200	23.4700	47.6400	51.9100
3.8200	11.8500	46.5100	48.4600
47.4700	63.2900	49.5100	46.7500
27.5700	20.9300	48.4000	48.4800
45.6000	46.0300	44.7600	47.3800
15.4200	76.1200	45.8400	43.7400
17.8500	71.9000	47.9400	43.8900
96.8400	24.4300	44.7200	44.9000
101.7600	13.3500	42.6900	41.8900
46.5700	64.4600	45.6200	39.5700
26.8200	22.6600	45.0700	36.5600
43.5600	46.6400	46.7000	33.0200
13.7800	76.1500	43.6300	31.0600
15.7100	71.7200	43.0400	33.8500
96.8900	20.2500	43.3500	34.3800
2.3200	9.0300	46.4700	34.3300
47.2200	59.4400	44.5600	35.8400
28.2300	17.1000	44.9700	39.5600
45.3400	42.9300	42.1800	39.6600
14.6000	70.7300	38.5500	40.2900
16.6300	66.5800	39.4900	41.2600
95.1800	23.9400	39.1100	45.0400
2.6300	13.7300	42.8800	45.9000
45.9000	64.2700	37.7300	47.1000
28.3700	20.5300	38.9000	50.2900
45.1600	46.7900	41.5000	52.9500
14.2500	74.4700	40.4600	55.7800
16.5700	70.1500	38.5300	58.6000
91.1800	26.0100	39.3300	61.0900
3.8800	13.9600	36.8000	63.5200
44.5100	64.6800	37.1000	67.4700
25.1200	20.1100	38.9100	67.7200
43.9800	47.3200	41.0400	64.5600
13.9200	74.5800	41.8000	66.2000
16.1800	70.4900	42.7300	69.4000
92.9300	26.8100	45.0500	67.2200
3.6900	13.0600	46.3900	65.3700
44.6100	64.8700	47.4500	68.9000
25.8300	20.0200	49.1100	70.0500
45.2000	46.8700	51.8800	67.3400
15.1100	73.9400	55.3600	67.3900
16.7200	70.0100	57.5500	64.7700
91.5400	22.2300	61.1000	66.1400
4.4000	10.0700	62.9600	67.6300
43.8900	63.4200	62.8300	71.4800
26.7600	19.5200	58.9900	71.2900
44.0500	45.4300	59.3900	70.6800
14.2700	71.3700	57.1600	68.6900
16.7100	68.3200	53.6600	67.4100
94.0900	24.4200	52.3700	63.9600
4.2200	12.1700	50.4500	63.4900
44.7800	63.3300	46.7700	62.4800
24.8000	19.4900	47.0800	59.7500
43.3500	44.6700	49.6600	57.9800
12.7800	72.9700	46.9300	56.7900
15.7800	69.5200	45.6800	54.7200
96.4300	23.3700	49.3300	53.6600
6.7300	10.4600	49.9100	52.5600
45.8400	61.0000	46.4800	50.7900
26.7600	17.1900	47.3700	48.9200
45.9100	43.8700	50.8300	47.8100
16.1500	72.2300	49.2100	46.6600
18.0300	67.9600	46.6600	44.3400
98.4900	22.2200	49.6500	42.4300
5.8500	8.5400	51.0200	41.4100
46.1200	60.9300	47.8700	39.4300
29.5100	16.1200	46.9800	41.7100
45.6700	42.8700	43.4200	41.3400
16.7500	69.7100	40.8600	44.0700
19.4900	65.5500	39.5200	44.7200
99.8600	23.2900	43.0900	45.4600
4.0100	8.0100	42.9500	48.3800
45.9500	60.6500	39.7000	49.4000
29.7300	15.5500	41.2300	49.3400
46.5900	42.2900	43.9900	51.0300
16.9700	68.8500	45.0300	47.6000
19.5000	64.6800	45.2400	46.1900
98.5800	24.0400	47.3300	49.1700
5.9100	8.4500	49.4200	48.8300
46.7200	60.9500	49.8400	45.1000
26.3800	14.8500	50.9200	46.1300
47.5600	42.4400	53.4000	48.7400
17.3000	71.5000	54.6400	45.8500
19.4500	66.6000	55.2900	43.7200
97.9900	26.6200	56.9300	46.5200
5.9400	9.4400	59.4200	47.4200
48.0400	62.3800	61.8100	44.2800
27.4100	14.0300	61.6000	44.7800
47.7700	44.0400	62.6600	48.5000
17.6800	71.3600	66.3000	47.7600
19.8700	67.5800	65.6600	44.3300
97.9300	26.5000	63.0300	45.7900
7.2000	8.9900	63.7500	48.8300
47.5200	62.0000	62.8600	52.5800
25.3000	14.6100	59.2000	51.9200
46.9900	44.2600	58.6400	49.7400
17.2900	70.7800	60.1600	52.5600
19.6900	66.4000	57.9700	55.1100
98.5100	22.8700	54.8800	52.7900
4.5700	6.1300	55.6800	52.5900
46.7400	59.7500	56.0100	56.3800
23.5700	11.1600	52.8700	56.8300
44.9600	42.0700	50.9000	54.6900
17.4500	67.5000	52.1900	56.2800
19.0300	62.9400	51.1900	59.6900
99.7600	22.0500	47.8900	58.5000
4.8700	5.4300	47.0400	56.8900
47.0500	60.3300	47.8600	60.2600
24.9100	9.8300	45.5000	62.1500
46.4300	41.5300	42.7700	59.4700
18.4700	67.7900	43.2800	59.9000
20.0400	62.8400	43.3500	63.7300
97.2300	23.6900	46.7600	63.9700
3.9100	6.5000	48.0200	67.5800
47.5500	60.6600	51.6300	66.8800
25.4800	9.6500	53.1600	68.3500
47.1200	42.4000	56.6500	66.6100
18.1000	67.6900	57.0200	63.0300
19.7700	63.1300	59.3300	62.1100
102.5000	19.5800	56.5100	63.3100
4.9900	5.1300	54.1500	60.8700
49.1400	57.3800	56.8900	57.9800
26.9600	7.7200	57.4000	59.0800
47.7900	39.2500	53.6000	58.5700
19.4500	65.2800	54.0000	55.0200
20.8000	61.0400	56.6500	54.3300
101.2600	19.1400	54.4900	56.1400
4.7200	6.0000	51.3900	53.9900
48.3100	57.2400	53.6700	50.8400
26.6900	7.5800	55.0400	52.1700
46.6200	38.4200	51.4600	52.4800
18.2200	67.2000	50.4600	48.9200
19.5700	62.8300	53.6100	47.7500
101.8700	19.0900	52.4100	49.7400
4.6500	8.6800	48.7500	48.3800
49.5300	57.8200	50.2800	44.7900
27.1900	7.6000	52.4100	44.9100
47.3400	39.1300	49.6700	46.7700
19.4300	67.2900	47.3800	43.8400
20.7900	63.0600	49.9600	41.1300
101.5000	20.2000	49.1800	38.0800
4.9400	6.4400	50.5100	34.5300
49.0500	58.6100	47.3600	32.8200
26.8600	8.5100	47.0300	35.6800
47.0800	39.0300	46.7200	35.3300
19.1200	69.0000	49.6700	34.8700
20.7500	64.1600	48.0300	36.8200
99.3400	19.7300	48.5700	40.5600
2.3400	7.8300	45.8600	41.4000
47.0100	58.4700	42.1500	41.9300
26.3000	8.5000	43.0600	42.2600
44.9400	39.8200	42.4500	46.0900
17.0100	68.4000	46.1000	47.0000
19.1200	64.1500	36.1200	45.5300
99.5000	19.1100	37.2500	48.9700
1.9900	7.7600	40.0200	51.2600
47.2200	58.4800	39.6900	54.4900
26.9000	7.6600	39.1000	57.5300
44.9500	39.8700	38.5500	60.1200
17.4600	68.5300	36.2300	62.5700
19.3500	64.0300	36.6200	66.3300
99.2100	17.8000	38.4400	67.0900
3.9700	6.4700	40.5300	63.9500
47.5600	58.6900	41.5900	65.1600
28.4300	7.4200	43.1700	68.2700
45.8100	40.0500	44.8900	66.0300
17.9700	67.6900	46.3600	63.9900
19.8700	63.3900	48.2100	67.2100
103.3500	20.6800	49.5500	68.1900
7.0500	5.0200	51.9800	65.2600
49.3500	59.3400	54.9400	66.0200
29.6600	7.3900	56.6500	62.9300
47.0700	41.1200	60.4100	63.8600
20.5000	67.7700	62.5900	65.4500
22.6800	63.8700	62.6300	69.2900
102.4000	20.0200	58.8500	69.0200
6.6400	4.6200	59.0000	68.1200
47.7200	58.7200	56.5000	66.5700
29.8600	6.8300	53.1900	64.8000
46.2900	41.3000	51.2000	61.5700
18.5200	67.8300	48.7000	60.9400
20.4500	63.8000	45.0500	59.5200
103.2200	20.6000	45.8300	56.8300
6.4400	4.4800	48.6200	55.3800
48.0800	57.3600	45.9600	54.3700
32.2200	6.8600	44.4300	52.4000
46.6300	40.3900	47.8600	50.8700
19.8100	67.4000	48.3400	50.1600
21.6400	63.1300	44.9800	48.2400
103.7600	21.7100	45.9100	46.5300
6.4100	3.3100	49.2500	45.4600
48.8100	59.1500	47.8300	43.7100
31.9000	8.0100	45.4600	41.4000
48.4600	41.1900	48.6800	39.5900
19.0700	67.0800	49.1700	38.8300
21.6400	63.2700	45.4600	37.7000
103.1900	20.6800	44.5300	39.8600
6.5100	3.6000	41.3400	39.0900
47.7400	59.1700	38.9500	42.0700
30.7400	6.9900	37.7900	43.1300
48.8500	41.7700	41.3000	43.9400
18.9900	66.1100	41.3000	46.8200
21.8100	61.8300	38.0300	48.0200
103.9400	20.9700	39.4100	47.8000
6.2100	5.3900	42.1700	49.5800
48.1000	58.6100	43.4300	46.4500
30.5800	7.7800	43.5000	44.9400
47.7200	41.9500	45.5500	47.7200
20.3800	67.0400	47.8700	47.7400
22.3300	63.1500	48.5800	44.1100
105.5700	20.6100	49.2900	44.2500
7.8100	3.8400	51.9000	47.0400
48.9800	57.6200	53.6600	44.7800
31.5600	8.2000	53.6000	41.9200
50.1600	40.2800	55.3200	44.1400
21.4200	67.2400	57.9900	45.4000
23.8400	63.0800	60.3900	42.2700
104.6500	24.6700	60.5600	42.7400
6.7900	5.4000	61.5400	46.3200
49.9200	59.6200	65.3900	46.1500
30.6500	10.4900	65.1600	43.5200
49.9800	43.6000	62.4600	45.6600
20.7900	68.7800	63.2800	48.1600
23.7500	64.8600	61.8800	51.7700
5.0400	24.6100	58.4700	50.5900
7.1500	6.6600	58.1500	48.3400
51.2300	60.5200	59.2600	51.0600
30.9400	10.7600	56.9000	53.5600
51.1600	44.2200	54.0000	51.0900
22.1200	69.6600	54.6900	50.9400
24.5800	66.0800	54.7900	54.6900
104.0800	19.1500	51.6100	54.9000
6.3800	2.6600	49.4500	52.7400
48.3900	57.5800	51.1200	54.3100
29.2600	7.8300	50.2300	57.8900
49.5000	40.0700	46.6500	57.0700
19.3400	65.5400	46.3200	55.5500
21.8600	62.1100	47.4900	58.9700
4.6500	22.7300	45.0100	61.0300
7.8800	5.3400	41.9300	59.2000
48.8900	61.9900	42.6200	59.7400
32.4900	10.7600	43.3200	63.4500
50.7400	44.3900	47.0500	63.1900
23.0800	69.5500	49.2400	66.4300
25.2300	65.2700	52.4700	64.9300
6.6500	20.8900	53.7100	66.9900
9.5400	6.9500	56.7900	64.8200
49.3700	61.3400	56.9200	61.2600
31.8100	10.9900	59.4900	60.3800
51.5900	43.3700	57.0900	61.6500
24.7000	69.0200	54.2800	59.3700
26.3300	65.1900	56.4500	56.2600
103.5100	20.2700	57.5300	57.1000
4.7400	7.4400	53.7800	57.4500
43.8200	60.6700	53.2000	53.7900
27.7000	12.5600	56.0300	52.7600
45.8900	43.7900	54.4700	54.7700
19.9600	69.8600	51.1100	53.0200
21.3800	64.8900	52.9300	49.6500
3.8500	20.8800	54.7700	50.4100
7.4400	5.3100	51.4400	51.5900
47.3600	60.2700	49.8300	48.2800
30.6900	10.8600	52.7400	46.4000
49.4800	43.6500	52.2000	48.4900
22.0600	68.4000	48.3800	48.0000
23.4500	63.5200	49.1000	44.2200
3.7400	21.9000	50.8700	44.4100
5.4400	4.4700	48.4000	46.8900
49.4800	61.3400	45.5400	44.3900
30.9900	11.6800	47.4700	41.1500
50.0900	42.9200	46.3100	38.4400
22.8900	69.5400	47.0900	34.8300
24.6500	65.2100	43.8600	33.4100
102.8300	22.9000	43.8400	36.1400
1.8500	6.6700	44.3600	35.8400
46.3600	62.7700	47.9300	35.9100
27.4100	13.5000	46.3500	36.6600
47.6500	43.8400	46.9200	40.1900
18.6900	70.8000	44.0800	40.1000
20.4200	66.1000	40.5000	41.1300
6.3600	22.2400	41.4800	42.2500
4.5000	7.3300	41.3700	46.0500
49.2800	63.9200	45.1600	46.5100
29.0100	13.3000	36.0300	46.4100
50.8400	45.4200	37.2400	49.4800
23.3200	70.9700	40.1200	52.0100
25.0500	66.6300	39.8200	55.1800
6.9700	23.3900	38.8700	58.5000
5.2400	7.7000	38.9200	60.8300
49.8700	63.2800	36.4500	63.3100
30.0100	12.9700	36.9700	67.0700
50.1900	43.7700	39.1400	66.9300
23.4200	71.6300	40.9600	63.8800
26.0800	67.1700	41.7100	65.8600
101.8800	20.7500	43.1100	68.8400
1.7100	8.9800	45.4100	66.5000
46.1500	63.5100	46.3600	64.5600
25.6800	14.2900	47.8900	67.5900
47.2100	44.0300	49.4300	68.9000
19.8100	71.6700	51.5800	65.8800
21.3100	66.1500	54.6300	66.2600
101.1600	21.3400	56.3900	63.3000
2.4300	9.6800	60.0000	64.3600
45.8900	64.2100	61.9900	66.7500
25.0400	12.8000	61.6200	70.5200
46.4400	43.3000	57.8300	70.3900
19.2400	70.3800	58.6800	68.7400
21.2400	65.7900	56.3200	66.7700
98.2800	18.8800	52.7600	65.4300
100.8100	7.2500	51.2500	62.0300
43.2300	62.9900	49.5200	60.4000
26.7200	11.8300	45.7700	59.4300
45.1400	42.9100	46.6000	56.8000
16.6100	69.6900	49.1200	55.5800
18.6300	64.1300	45.9300	55.0000
101.5100	18.9500	44.6300	52.8200
1.7900	7.2700	48.1200	51.1500
44.5500	62.6800	48.4000	50.6400
27.4500	10.8300	44.8800	48.9900
47.0400	41.6600	46.2300	46.7000
18.8300	69.6700	49.5100	45.8000
20.5900	64.2100	47.1800	44.6600
4.4000	16.3300	44.9700	42.8100
3.7500	5.9300	48.0600	40.7200
47.7700	61.3900	49.2700	40.1800
30.2400	9.8000	45.6800	39.0600
49.2800	40.9500	44.3500	40.7600
21.5200	67.3000	40.6700	40.6600
23.2400	62.1300	38.5700	43.8700
103.8100	15.5800	37.6500	44.4600
102.5700	5.1900	41.3700	44.6700
45.7400	59.3200	41.3800	47.7800
27.4600	7.9500	38.3200	49.2300
47.5400	39.2600	39.7900	48.9100
19.3300	67.0700	42.6600	50.7700
20.5900	61.1600	44.1300	47.5200
100.8200	16.7000	44.0500	45.7900
102.0400	3.1100	46.1000	48.6700
44.4000	59.1500	48.5000	48.1800
25.6400	8.0300	48.8700	44.4800
45.2100	38.5800	49.5500	45.8200
16.5500	66.6100	52.0600	48.4400
17.7300	61.2300	53.6600	45.6000
3.7300	16.1400	54.3800	43.3200
4.7600	2.5200	56.5000	45.9000
46.5800	57.5000	58.8200	46.6800
29.3900	5.4900	61.4600	43.7700
49.0500	37.7300	62.1600	44.0500
18.3400	63.7200	63.0100	47.7100
21.4700	59.4100	66.8600	47.6600
102.4300	18.2700	67.1900	44.7900
3.3200	3.6100	64.3700	46.0300
44.4800	58.5700	63.9400	47.9400
28.6000	5.2700	62.1800	51.1800
48.2900	38.4300	58.7600	49.7100
17.8000	65.9000	58.6300	48.2300
19.6000	60.2000	59.6700	51.6400
4.2300	18.8200	57.1000	53.5600
5.3400	3.2300	54.2700	51.1800
47.2600	57.9000	55.2800	51.4400
30.6200	5.7900	55.5900	55.2400
49.1800	38.7500	52.2400	55.6600
20.3200	65.1600	50.1700	53.3500
22.2900	60.3600	51.6200	55.2600
102.9400	19.3700	50.6300	58.7200
5.2000	4.2000	47.2100	57.3900
48.0800	58.7800	46.4100	56.0300
29.6800	6.4700	47.2500	59.6200
47.5600	39.7000	45.0200	61.1700
19.0100	67.7400	42.0600	58.8900
21.5300	62.9000	42.4300	59.7300
1.2800	21.5000	43.0000	63.4200
5.3300	5.5300	46.3800	63.5700
47.9600	58.9300	48.1600	67.0800
29.6400	7.6900	51.4900	65.8800
47.4700	41.0200	52.8800	67.6800
18.6900	67.3000	56.2700	66.0600
21.6800	63.1600	56.6100	62.2100
1.0200	22.7000	59.1200	61.5100
2.2600	6.9500	56.4800	62.7400
46.2800	59.9800	54.1200	59.9900
26.4600	10.0900	56.7800	57.1800
44.9900	42.9100	57.4000	58.3800
18.0300	68.9100	53.6700	58.4200
21.2300	64.9300	53.4900	54.5900
98.7400	23.6100	56.3200	54.0100
0.7500	5.9600	54.3900	56.0200
44.8700	59.3900	51.1000	54.0100
23.7600	9.2200	52.9000	50.6300
43.9400	42.2600	54.4500	51.9600
16.0100	69.7000	50.9000	52.8100
18.7600	65.0500	49.9400	49.1500
100.5800	24.3800	53.0200	47.7600
3.4600	8.8700	52.2400	49.8200
44.7600	60.4700	48.6200	48.4600
26.0300	11.4100	50.0300	44.8900
45.2900	44.7300	52.0900	45.3000
16.5100	70.0700	49.0100	46.6000
19.9100	65.5700	46.7500	43.6300
99.2800	21.3000	49.4400	40.9100
3.8500	6.5300	48.1700	37.5600
43.4800	60.8700	49.3500	34.0200
25.9900	10.9700	46.8900	32.5600
44.4000	43.5200	47.3600	35.4100
15.6900	68.8900	47.7500	35.2600
19.1600	64.6200	51.1200	35.9600
98.9800	23.4600	49.1300	37.6800
2.6000	6.1600	48.8400	41.3900
44.4800	62.0400	45.5200	41.4900
25.4200	11.1400	41.8400	41.6200
44.6400	45.5000	42.6900	42.0700
15.2500	68.8000	41.7000	45.8600
18.6300	64.6000	45.3500	47.2000
99.5800	22.7700	38.4700	45.9400
3.8700	6.1500	38.4100	49.7700
46.1600	62.5000	41.2800	51.8300
27.6100	10.2500	40.7400	54.8200
46.3400	45.2700	39.6500	57.8400
16.6000	69.9000	38.7400	60.1900
18.8700	64.7900	36.0100	62.4100
-1.7500	22.5000	36.2800	66.2600
3.0800	8.2600	37.8400	66.5100
47.1600	62.7000	40.3400	63.7500
29.3100	10.4400	41.3700	65.7400
45.0500	45.7400	42.1300	68.7900
16.1800	70.3700	44.4800	66.6300
18.5600	65.5700	45.8500	64.7400
98.6100	22.4900	47.6100	67.9400
3.3100	7.9400	49.1200	69.1100
48.2200	64.1300	51.7900	66.3600
30.2500	10.5700	54.3600	66.7000
47.7500	45.3200	56.0700	63.8800
15.8900	68.6300	59.8700	64.2800
19.8400	64.7800	62.5100	65.5700
-0.2000	22.1700	62.6500	69.3900
6.0400	9.2600	58.8000	69.4100
50.0100	65.1800	58.9800	68.8800
31.9200	11.3300	56.0700	67.5200
50.5300	46.5700	52.8900	65.6900
18.4700	69.1200	51.2600	62.2900
22.5700	65.8000	49.2400	61.1400
98.2900	22.0100	45.8700	59.3000
2.8100	9.3900	46.8300	56.9100
46.4000	64.8800	49.7300	56.0900
28.9200	11.5200	47.2100	54.8300
46.9600	46.1400	46.4500	52.1700
15.3900	69.3000	50.0900	51.4900
19.4200	65.4800	50.5200	50.6500
-0.8100	23.5600	47.4800	48.3800
3.6700	8.4200	48.6900	46.4700
48.1200	67.1700	52.1300	46.0700
29.8900	12.1300	50.4400	44.5200
47.7800	47.8100	48.3600	42.1700
16.7700	70.9600	51.8400	40.6600
20.3000	67.1300	52.2400	39.7000
99.7000	20.9000	48.7300	38.3700
3.0600	6.4000	46.8300	39.8600
47.2600	63.7000	43.2000	39.3000
28.9200	9.7800	40.8800	42.3300
46.4300	45.4200	39.8400	42.6900
16.1300	67.8400	43.4100	43.7000
20.4900	64.5100	43.0200	46.6000
98.6400	20.8900	39.5300	47.4500
2.3000	7.2000	40.4600	47.7200
47.7500	63.3600	42.6000	49.9400
29.2400	10.0200	44.0600	46.8700
47.3700	44.4200	44.6700	45.0700
16.3400	67.7800	46.6400	48.0800
20.7100	64.3700	48.7300	47.9800
-2.1500	22.6600	49.3100	44.2300
3.7500	9.2400	50.6500	45.4000
46.9500	65.6900	52.6700	48.2100
30.6900	12.5300	54.4600	45.9900
47.6900	47.7200	54.8300	43.4000
15.4400	70.0200	56.6600	45.9900
20.0500	67.0000	58.6500	47.2400
96.8800	21.7600	61.4800	44.3300
3.1000	6.5900	62.2900	44.2900
46.1500	63.7500	62.6500	48.0800
29.1100	11.0100	66.5200	48.1800
47.3700	45.2400	66.9800	44.8600
16.2500	68.9400	64.4800	46.2300
19.8400	64.7300	64.9800	48.4200
98.9300	18.8400	63.6400	52.0100
3.7500	3.6500	60.1200	50.9300
47.3400	59.9900	59.3300	48.9300
29.8100	8.7600	60.4300	51.9800
49.2100	42.3800	58.3000	54.2300
16.2100	65.4500	55.3500	51.8000
20.8200	62.5900	55.8600	51.9800
-2.1000	21.6100	55.8000	55.7800
5.9900	4.4600	52.7400	55.8000
49.1100	62.2700	50.7000	53.4300
33.6200	10.1000	52.1000	55.4500
51.9200	42.9300	50.8000	58.8900
18.7700	66.8300	47.5600	57.4700
22.9200	63.8200	46.8600	55.7700
-3.0500	21.3600	47.4600	59.0700
5.4300	5.8900	45.3900	61.2000
49.1100	62.0200	42.4100	58.8100
32.2000	10.1800	42.5600	59.2800
51.6900	42.2300	42.9900	63.0100
19.0400	66.6600	46.6100	63.2600
22.8300	62.9500	48.0000	66.8300
-2.2700	22.8800	51.4100	66.2100
5.2400	5.4300	52.9700	67.8900
49.2800	61.6000	56.1600	65.8600
32.9400	11.4000	56.5800	62.2400
51.9600	42.6900	59.0800	61.4000
18.1300	68.5000	56.7600	62.6700
22.6000	65.0700	54.0900	60.4100
-3.4200	21.2100	56.6300	57.5000
5.4900	6.7700	57.2500	58.5000
50.1600	63.6400	53.4700	58.3100
33.1300	12.4800	53.7600	54.4100
51.1300	44.4700	56.0700	54.4100
19.9600	68.6700	53.5500	56.4200
23.9700	64.9900	50.9900	53.8900
-2.6300	20.3300	53.1400	50.8100
4.6400	5.7700	53.8800	51.9100
48.6200	63.0200	50.1900	52.5100
33.6200	12.1500	49.2000	48.9900
50.9900	44.1400	51.8300	47.5500
18.0900	68.3400	50.5800	49.6100
21.8300	64.5100	47.0800	48.4400
-3.2600	20.2200	48.3300	44.8600
4.5700	5.5200	49.8500	45.2300
49.0100	63.2800	46.4400	46.5200
34.1200	12.2400	44.3700	43.7500
52.1800	44.5400	46.7600	40.8300
18.5500	66.8300	45.9600	37.6500
22.7300	63.3500	48.6400	35.1700
-3.2400	18.9400	47.3000	32.2600
4.4400	4.3400	45.6600	34.5200
47.6500	63.0200	46.0300	35.0200
33.2300	12.4900	49.6400	35.8400
51.1900	43.2900	48.2500	37.0800
17.2800	66.3600	48.0500	40.8500
21.4600	62.7200	45.3100	40.6900
-3.3200	19.7000	41.5800	40.8300
6.0400	4.7300	42.0800	41.3900
49.4700	64.7700	41.2000	45.0500
32.6200	13.5100	44.6700	46.5800
50.7800	45.6600	36.7400	46.2600
17.8200	67.5100	36.7100	50.0600
22.0300	63.9800	39.7700	52.3900
-1.2500	21.1100	39.5400	55.2100
8.5900	4.6300	37.1300	58.1900
50.4600	65.3200	37.5900	60.6600
35.3500	12.9100	34.8000	62.5700
53.0700	46.3900	35.0400	66.3200
18.7000	68.4100	36.8000	66.0700
22.6500	64.6700	39.2100	63.4500
97.2600	21.1000	40.0600	65.5800
2.2900	5.0800	41.1200	68.5200
47.3400	66.8400	43.6600	66.1600
30.2400	13.8600	44.7900	64.5400
48.3800	47.3200	46.4100	67.7700
16.4900	69.2600	48.2600	68.4600
21.1000	66.3100	50.7000	65.4800
96.2600	18.3900	53.2400	66.3300
4.5100	1.9400	55.2000	63.6900
50.5000	61.3000	58.8200	64.9500
31.6700	7.9100	61.2900	66.4100
49.6600	40.7600	61.0900	70.1300
18.6300	65.4600	57.2900	70.1000
22.3800	61.4500	56.9400	69.3200
-3.9900	20.8200	54.3300	67.7600
4.4600	5.5000	51.2100	65.7900
50.3400	64.7200	49.8900	62.2900
30.5500	13.1500	47.9400	61.5400
49.9000	44.4400	44.4000	59.8200
19.2600	68.6500	45.4100	57.6400
23.1000	64.9600	48.3400	56.4900
93.9800	17.7400	45.7800	54.7700
-0.4100	2.4700	44.5500	52.6400
48.3600	62.3600	48.2500	51.9200
27.9200	8.9500	48.6200	51.0600
47.4700	40.7800	45.7200	48.6200
17.6500	65.5000	47.2100	46.9900
21.5400	61.9600	50.7000	46.5100
95.0300	20.9500	49.0900	44.5000
0.9700	5.3500	47.3100	41.9300
50.1600	64.2400	50.5500	39.9200
27.8600	12.9900	50.9100	39.3200
48.1000	43.5600	47.1900	38.6000
17.6000	67.4000	45.9200	40.4700
21.8300	64.3100	42.4500	39.7300
-4.5400	19.9800	40.2800	42.5000
3.0800	5.9500	38.1600	42.7600
49.6100	66.4500	41.3900	43.7800
29.6600	10.2000	41.6600	46.7900
48.9100	42.2900	38.2200	48.1000
18.2100	66.8900	38.9900	47.6700
21.9100	63.0500	41.4300	49.6000
94.3300	19.6300	43.2200	46.5400
1.3000	4.6700	43.2900	44.9100
47.1700	64.3400	45.2900	47.9200
25.3600	11.2100	47.6300	47.5700
45.8900	39.2900	48.1900	43.8000
14.7600	64.7700	49.0300	44.9000
19.0800	61.8500	51.5900	47.4400
94.9600	16.1800	53.1800	44.5300
3.0600	2.7300	53.3900	42.3400
48.8100	61.3300	55.2200	45.0400
27.4900	8.7700	57.4600	46.1500
51.1300	37.9200	60.2100	43.4400
17.6400	63.0400	60.9200	44.1500
21.6600	59.4200	61.7500	47.8000
95.1000	15.3100	65.5400	47.5000
3.0600	1.2000	66.0200	44.4500
49.9100	59.8100	63.5100	44.9200
29.5500	6.5500	63.0800	47.3600
51.4800	35.4200	62.5800	51.1000
17.6700	59.3600	58.9800	50.9400
22.0200	56.5400	58.0300	48.4600
96.3100	15.1800	59.1500	51.1700
4.4700	101.4700	56.9700	53.6900
51.1200	60.2800	54.0300	51.3000
28.8300	5.0800	54.2400	51.2400
51.8300	36.4600	54.5800	55.0800
17.8300	61.0000	51.6900	55.5400
21.7500	57.0200	49.3700	53.2300
96.1900	17.6000	50.5900	54.7300
1.3900	1.5700	50.0800	58.4500
50.2700	63.6600	46.5900	57.2200
25.1600	6.5800	45.9400	55.2500
48.4800	37.9100	46.9900	58.4900
16.3000	62.1800	44.4400	60.5700
20.3100	58.4900	41.4000	58.1800
97.0600	16.9500	42.3300	58.3100
1.8600	1.3300	42.7700	62.1000
50.6300	63.5800	46.3800	62.6900
26.5500	6.8400	47.4200	66.3100
49.3800	37.2300	51.0400	65.8500
18.8400	61.3700	52.2200	67.5100
21.8500	56.9000	55.5800	65.8200
97.4300	19.3700	55.5500	62.3200
-0.4700	3.2800	58.2200	60.7600
50.0500	65.3900	56.0900	61.7100
24.7000	9.4800	53.1200	59.8800
47.2900	41.2500	55.5400	56.8900
15.9300	61.9200	56.4000	57.4600
19.7000	58.6200	52.6500	57.3400
96.4700	15.2100	52.5500	53.8800
0.5100	0.5700	55.4400	52.7400
49.0500	62.5400	53.6900	54.5100
24.4900	6.1200	50.3600	52.6600
48.3200	38.8700	52.3400	49.4900
16.5400	59.8700	53.9800	50.3700
19.8800	55.6100	50.5200	51.3600
-3.3400	18.9200	49.2700	47.8800
2.9000	0.1600	52.3100	46.2800
49.7200	64.7700	51.6000	48.3100
24.9800	6.1000	47.8800	47.1800
47.5800	39.1300	48.9700	43.5000
16.8500	60.6800	51.4800	43.7300
20.4600	56.7200	48.6300	44.5700
97.5400	18.8000	46.1900	41.8700
3.7600	0.3200	49.0800	39.1700
51.1600	65.2700	48.0300	36.1600
25.5100	6.9400	48.8600	32.4800
48.0100	41.1800	45.5100	31.3900
17.2700	62.7000	46.0400	34.0400
20.1800	57.6400	45.6100	34.1900
-4.2400	17.7100	48.7900	33.9900
2.8000	-0.6800	46.9900	35.6300
50.6000	62.9700	47.8100	39.3400
25.5700	5.8600	44.9100	39.8900
47.9700	38.0000	41.3400	40.8500
17.6400	61.6800	42.1000	41.4400
20.4300	57.0800	41.4200	45.2100
96.1700	17.1600	45.1000	46.1600
0.1700	97.9600	33.0300	48.8900
49.1000	62.1100	35.4700	51.0800
23.8300	3.7400	38.7900	52.6900
47.2000	37.6000	39.1000	55.9200
17.5400	61.1300	39.4300	59.3500
20.8600	56.6700	38.8500	61.1700
95.2600	19.8600	36.4000	63.6100
0.1900	1.0400	36.7800	67.4800
48.8100	63.8700	38.8100	67.4800
24.8600	6.7100	40.7900	64.2900
47.2400	39.2200	41.9100	66.1000
18.1600	63.2100	43.4100	68.7500
21.6300	58.9000	45.4400	66.1500
-2.7800	19.9500	46.5700	64.5300
3.3500	0.4600	48.1200	67.7100
50.7900	65.7400	50.2200	68.0600
26.2400	8.0700	52.2200	64.7300
51.6000	40.0600	54.8500	65.3100
20.5100	63.1100	56.2100	62.3700
23.5700	59.1800	59.9000	62.9000
-3.5200	22.2400	62.2400	64.5400
2.5100	1.5500	62.2900	68.3300
50.3700	66.2600	58.6000	69.0100
26.2000	9.1700	58.6300	68.3900
51.0200	40.2300	56.1000	66.5100
20.3700	64.0600	52.4800	65.5400
23.4100	60.1400	50.8400	62.1400
-4.4500	19.6600	48.4200	61.3400
2.0800	100.2300	44.8800	60.0700
49.7400	64.9200	45.5600	58.0100
25.9400	7.0500	47.9600	55.7000
50.8900	37.5200	45.2300	54.7400
19.1100	61.5300	43.7100	53.1700
22.5800	58.0000	47.1500	51.7100
97.6200	21.8600	47.4400	50.3500
0.3100	1.7400	43.8800	48.9100
49.6100	66.4600	44.6800	47.0700
24.4000	8.5600	47.6800	45.4900
47.9000	38.3100	45.6800	44.6600
19.2900	61.8600	43.0900	42.7800
23.3000	58.4900	45.8800	40.5600
-0.5000	20.3700	47.1900	39.8900
2.0000	0.7000	43.5500	38.9400
50.4700	66.7700	43.0400	40.3900
28.5000	6.8100	39.9600	39.6300
48.9200	37.6300	37.3100	42.2000
21.1600	63.1300	36.4600	43.4000
24.4600	58.6400	39.7500	45.0200
-0.1400	20.3700	39.0500	47.8300
3.1800	1.1800	37.2100	50.6400
50.7200	64.3400	38.4300	50.0600
26.3200	6.6100	41.4200	51.3400
49.2300	38.1500	42.1500	47.9900
22.2900	64.5600	41.4600	46.0800
24.7100	59.4600	43.8000	48.3100
-0.1200	18.5700	46.3100	47.5600
2.5100	-0.0500	45.8600	43.7700
52.7400	63.3600	46.5700	44.6100
27.5100	4.9000	49.8300	46.5300
48.9800	38.2600	50.8800	43.8200
22.5900	61.7100	50.7700	41.1200
25.7400	57.2200	52.9200	43.3400
1.4000	20.7600	55.0700	44.3800
3.0900	-0.1400	57.9400	41.7500
51.5100	62.3500	58.6600	41.1400
26.4000	5.0300	59.0100	44.6700
47.7200	38.7900	62.7700	45.4500
21.1200	61.1400	64.1400	42.6400
23.7400	56.4600	60.9600	42.4000
2.0400	18.8100	60.4500	44.2200
5.1300	1.2500	60.9300	48.1000
52.4200	63.9800	57.1700	48.4100
28.2600	5.3600	56.1700	46.7100
48.4900	38.8300	57.4600	49.6700
22.8700	62.6800	55.1800	52.0500
25.8700	57.8300	52.2500	49.8300
2.4400	19.3300	53.0500	50.0500
6.0300	-0.3000	53.7700	53.8800
51.0400	64.4200	50.5900	54.6500
26.2900	7.3400	48.5000	52.5400
46.4300	40.2200	50.4500	53.9400
21.3600	63.3000	49.9400	57.5800
24.9000	59.1600	46.3400	56.7600
3.3700	18.3400	45.9700	55.4700
5.5500	100.8900	47.5400	58.7100
50.4700	64.9000	45.2300	60.9500
24.7200	3.9900	42.1500	58.9400
47.8800	38.6000	43.2000	58.8500
20.2100	63.0400	43.9900	62.6100
23.5800	58.2900	47.7000	62.3800
3.1600	20.2500	49.5000	65.6800
3.7100	2.3200	52.7200	64.4900
50.6200	66.2000	53.7900	66.4100
25.2500	4.6500	56.8500	64.2700
48.4800	39.9300	56.6300	60.6800
19.8300	64.6000	59.5300	59.3500
22.5100	60.0200	57.3100	60.1900
4.5300	20.4500	54.3900	58.4600
5.9300	100.2400	56.4900	55.2100
51.8100	64.6700	57.5100	55.8200
24.5800	3.4300	53.7500	56.2200
49.6400	38.6400	52.7300	52.6700
20.6800	63.0300	55.5900	51.1500
22.9100	58.1300	54.4000	53.2700
7.6500	21.0700	50.6600	52.3000
8.6100	100.0100	51.8100	48.6900
53.9600	62.6900	53.7800	49.1900
26.6500	2.7200	50.6400	50.8700
52.1600	37.9500	48.7700	47.5300
23.6300	61.8900	51.6100	45.5800
26.8500	57.7600	51.1500	47.9000
9.1700	23.2300	47.2900	47.3400
8.1200	98.3900	47.8400	43.5700
54.4400	62.8700	50.2200	43.5700
27.8700	3.1500	47.8800	45.8100
52.8700	36.7200	44.8200	43.5800
22.2100	62.1000	46.6900	40.2900
26.3700	58.1500	44.4900	37.2600
10.7700	24.0200	44.9400	33.5400
8.9100	98.1600	42.1100	32.0600
56.0000	64.9300	43.3300	34.7700
28.2200	4.2900	43.9100	34.0100
52.4200	36.0500	47.0400	34.9500
24.5700	63.9400	45.2900	36.9100
27.7700	59.3700	45.9500	40.7600
9.0900	22.3300	42.7800	41.1100
8.8800	98.6200	39.2100	41.8600
57.1300	64.2600	40.5600	41.9100
28.3300	6.0200	39.9300	45.7200
53.0600	37.8600	43.8000	46.5500
25.4900	64.9300	35.3400	48.3200
28.2600	60.0100	35.7600	51.7900
8.8700	21.0400	38.9000	53.9000
8.6900	98.4700	38.6000	56.7500
56.1300	64.9800	36.8500	59.7400
28.8400	6.0200	37.5700	61.9600
52.9600	39.6600	35.4300	64.5200
24.2800	64.9000	36.4900	68.2600
27.6400	60.2800	38.6000	67.9700
9.5000	19.7700	40.2200	64.6700
9.0900	95.8300	41.0100	66.5000
56.5500	63.3300	42.7300	69.2300
31.4900	2.1700	44.7700	66.6300
53.7300	38.8500	46.0800	64.9900
24.3400	61.7100	47.7500	68.2000
28.3400	57.8200	49.4600	68.9000
8.8900	25.9600	51.6700	65.7900
9.1100	-0.1200	54.6000	66.6300
55.9100	67.3900	56.2200	64.0800
29.1400	7.4300	59.8800	65.1900
53.1500	41.1300	62.3300	66.2100
23.3900	65.4900	62.1600	69.9100
27.6300	61.9600	58.2500	70.1500
10.2700	25.1100	58.4200	69.9700
8.8500	-0.1100	56.0800	68.3700
55.1400	67.3100	52.3600	67.1500
30.0900	7.6100	50.7700	63.6200
53.8400	41.5600	48.6200	62.3700
24.0800	65.2900	45.0100	61.0200
28.2100	61.7800	45.4400	58.4700
9.6600	25.0000	47.9600	56.7000
9.9100	0.9800	45.0300	55.5400
56.0000	65.8300	43.6900	53.6600
32.4900	7.7000	47.2800	52.3600
55.0900	42.7800	47.5600	51.1400
23.5600	64.2000	44.1000	49.6300
27.4000	60.4500	45.2600	47.6200
10.5000	23.4700	48.3600	46.5000
9.0100	-1.0600	46.0500	45.6400
54.9600	64.9800	43.9000	43.4000
30.4600	6.6700	47.1200	41.6800
53.7700	40.7100	48.3500	41.3800
23.9500	61.5600	45.0700	39.5700
27.6000	57.8700	44.0100	41.3900
9.6600	22.5900	40.3900	41.1300
9.1000	-1.8700	38.3900	44.2200
55.8200	63.6300	36.9500	44.9300
29.3400	4.8800	40.4700	45.5700
53.7800	39.8100	40.5100	48.4900
23.6200	61.2400	37.6500	49.8600
27.4100	57.4200	38.9600	49.4000
11.6100	22.3600	41.7700	51.4000
9.4400	-2.0800	42.7000	47.9300
56.5100	62.1600	42.6200	46.3200
30.6400	4.1400	44.9700	48.8100
54.2800	38.5000	47.2800	48.3500
23.3200	60.3900	47.3900	44.5000
27.0500	56.8500	48.3600	45.2700
8.5000	22.7600	50.9600	47.9400
8.0700	96.0600	52.4900	45.4800
54.6200	60.7100	52.6900	42.9600
29.6100	3.6700	54.5900	45.3700
52.2400	38.6800	56.7800	47.1000
21.9500	59.3300	59.7800	44.5700
25.6100	55.7300	60.2800	44.0000
10.5200	23.7500	60.7800	47.5700
8.2300	96.6200	64.5600	47.7300
54.8200	62.5000	64.9900	44.0000
30.1500	3.8400	61.9500	43.8100
53.9100	41.2000	60.9900	45.7400
23.7700	62.3200	61.1200	49.6800
26.9300	57.0000	57.6900	49.6900
10.9100	26.4100	56.2500	47.9200
7.6900	-0.3500	57.8000	50.5900
54.8400	63.4600	56.1300	53.2000
30.0300	4.3200	52.8700	51.3300
53.2700	41.1900	53.4800	51.2100
23.6600	62.7800	54.0300	54.9300
27.6800	59.0000	50.8800	55.5400
9.7500	23.2100	48.7400	53.3900
8.3400	-1.4100	50.5600	54.8700
53.9800	62.8000	49.8500	58.4300
29.8300	3.6400	46.1500	57.8000
52.2800	42.0700	45.6200	56.1700
22.2500	62.1600	46.9500	59.3200
26.1300	58.6200	44.5100	61.4300
7.1700	22.5200	41.4400	59.2900
6.4500	0.4000	42.7300	59.4600
53.1600	63.7800	43.0600	63.4200
29.5700	6.8400	46.8500	63.1900
52.6000	41.8400	48.2500	66.7700
21.3400	63.9300	51.7100	65.7100
25.3200	60.0700	53.2400	67.7800
10.2800	22.6600	56.4300	65.7200
7.6200	0.4200	56.1000	62.3300
54.6200	65.3100	58.5500	60.8000
27.9800	7.2400	56.4300	61.6000
53.9800	42.9700	53.5100	59.7000
23.3400	63.7000	55.7600	56.5200
26.5600	59.1400	57.0800	57.2100
5.8500	23.3500	53.5400	57.3300
5.9700	0.9800	52.9500	53.7800
52.1500	65.6500	56.1300	52.7600
29.7600	7.2800	54.9600	54.6400
53.2200	43.2500	51.3800	53.3300
21.0400	62.1300	52.6400	49.7600
24.5200	58.4500	54.6900	50.5900
7.4700	21.3400	51.4800	51.3900
7.7600	-1.5000	49.8800	48.1900
55.0500	63.4900	52.5300	46.0000
30.5900	5.8300	52.4200	47.9000
55.9500	41.8500	48.5800	47.5900
23.4800	61.3300	48.7100	43.8100
27.0400	57.3700	51.1300	43.2200
5.4400	20.2200	48.7900	44.7500
7.3300	98.3600	45.8300	42.9000
54.2400	62.8000	47.3000	39.2800
31.0000	5.0900	45.2300	36.7300
54.6000	40.4800	45.9300	32.9800
21.7500	60.7400	42.2000	32.2200
25.1400	56.5300	41.9900	35.3200
3.4500	21.1000	41.8200	36.1900
4.4100	98.8800	44.9600	34.8500
53.1700	64.5300	44.3700	36.7600
26.6300	6.8800	45.6600	40.3300
52.7400	41.0100	42.5900	41.5600
18.7600	60.4800	39.2400	42.7700
22.1700	56.6500	40.8800	43.6200
1.5500	20.0700	41.2300	47.4000
4.7400	97.8100	45.1300	47.1800
53.8100	63.6400	36.0100	48.2800
27.1200	5.3000	36.9600	51.4900
52.2700	41.3600	39.7700	53.8800
17.9700	59.7700	39.4300	57.0800
21.6200	55.8600	38.4100	60.6200
2.3100	21.1400	38.2400	62.2200
7.5800	100.0100	35.8400	64.1500
54.9200	64.4300	36.4600	67.7400
29.2000	5.6600	38.1600	67.0200
52.7600	42.6500	40.6900	64.5400
18.7800	60.5600	41.2100	67.0900
22.6000	57.0100	42.4500	69.6300
3.9100	17.1000	44.9200	67.0600
9.3200	95.0200	45.9400	65.8800
56.2200	60.1600	47.1400	69.4800
29.5800	100.4700	49.2600	69.3100
53.0400	36.8900	51.4700	66.3500
19.3500	56.8100	54.3700	67.2700
23.4900	53.4100	55.8300	64.8900
2.2800	20.3000	59.6100	65.6400
7.9800	99.3300	61.8600	66.9800
54.7100	64.0700	61.8200	70.7600
28.2300	1.8400	58.0300	71.1900
51.1000	41.6100	57.8300	70.6100
18.4100	60.1100	54.9000	69.0800
22.2300	56.4400	51.6300	67.1400
4.1600	20.7500	50.2100	63.7100
7.9800	99.2500	47.9800	62.7400
55.8500	63.2800	44.6700	60.8900
28.0300	3.8300	46.0500	58.6100
52.2000	41.9500	48.5100	57.1300
19.7000	61.0600	45.4300	55.8800
23.6300	57.3500	44.0700	54.1900
3.7600	20.4200	47.5200	52.5500
7.8600	98.2800	47.4300	51.5100
55.1200	64.2700	44.0600	49.9000
27.7000	2.4500	45.2400	47.8600
52.5300	41.7000	48.4600	46.7400
18.8400	59.8600	46.3700	45.6100
22.4200	55.9200	44.1900	43.4300
2.2300	20.2800	47.5200	41.8000
5.6400	97.2300	48.8100	41.6200
55.2300	63.0100	45.5400	39.6500
28.5200	1.6900	44.1100	41.2600
52.7100	41.1800	40.2600	41.7300
20.1500	59.3500	38.4900	45.0100
23.7100	55.2200	36.3000	44.9200
1.1800	21.7600	39.3500	45.4100
6.0700	100.0200	40.1800	48.7600
54.3500	65.5100	37.2100	50.3700
27.6300	0.0100	38.4700	49.6400
51.7900	43.2300	41.4900	50.7900
19.0800	61.5500	42.0300	47.2300
22.8400	57.6100	42.0200	45.9000
1.8500	20.3400	44.3500	48.6500
7.8200	97.9200	46.6600	48.0200
55.5700	64.4000	46.5400	44.3300
28.0800	99.7100	47.2700	44.9000
53.0300	41.0000	50.1200	47.5500
19.9300	60.7200	51.6600	44.7600
23.7200	56.0900	51.2800	42.0700
3.6400	22.3400	53.2200	44.5000
7.2000	100.0400	55.7900	45.3100
55.6000	65.1300	58.1000	42.0500
27.3300	0.2900	58.5500	41.7000
54.5000	42.1500	59.5800	45.3400
21.9000	59.5500	63.4000	44.9000
25.0600	55.3100	63.3800	41.6700
2.5400	21.0000	60.8400	43.1500
6.5000	100.7300	60.9800	46.0700
55.4600	65.0300	61.3900	49.8200
26.0300	1.3600	58.1100	50.1100
52.6200	41.3000	56.3600	47.9500
19.2500	59.4600	58.0100	50.3600
21.9700	55.1900	56.7800	53.4300
3.1200	17.5300	53.3200	51.7800
5.7600	97.0400	53.5300	51.1200
55.1400	60.4800	54.7800	54.7900
26.2800	98.8200	51.6700	55.7900
53.2400	36.7800	49.2500	53.7600
17.3000	56.1900	50.5700	54.9900
20.4300	52.4100	50.1800	58.6100
6.6600	19.8200	46.6700	57.8800
8.8100	99.8200	45.7800	56.3200
58.0200	61.3000	47.2500	59.4400
30.6300	99.7400	45.0300	61.5200
55.3200	38.7400	42.0100	59.2900
20.1200	57.5500	42.5800	59.1000
23.8500	53.2000	43.1400	62.9300
5.5000	18.0000	46.6400	62.9400
9.0700	98.5700	48.5100	66.2700
56.3200	61.9900	51.8000	64.9200
28.3600	100.1800	53.3200	67.4300
54.0900	39.2700	56.3200	65.2100
18.8700	56.0900	56.0600	61.8100
23.4700	52.6300	58.5800	60.2600
4.0300	17.9100	56.4200	61.3500
7.0300	0.5800	53.6200	59.4500
55.2900	63.5100	56.0200	56.5600
27.0000	102.2900	56.8500	57.0100
52.3600	41.1400	53.1300	57.0300
16.0600	58.0800	52.7000	53.3400
19.8700	54.4200	55.7000	52.1200
8.1600	16.8700	53.9500	53.9800
10.3400	98.4100	50.4000	52.4100
58.2100	61.2500	52.0800	48.9400
29.3800	99.6200	54.1400	49.3700
54.2500	39.1300	50.8100	50.5200
18.5300	55.7900	48.9700	47.4300
22.3800	52.2700	51.8800	45.0800
6.0500	19.2200	52.1600	46.6700
9.1800	0.1300	48.3700	46.3100
56.5700	63.7200	48.5300	42.6200
26.9600	102.2900	50.9300	42.1100
51.7600	41.8400	48.7600	44.2900
17.0100	59.3700	45.7500	41.9600
20.9400	55.7400	47.7300	38.7400
5.6700	18.7800	46.0900	35.9100
9.9300	0.3500	47.0400	32.1000
54.5600	63.3000	43.3100	31.3100
28.7600	102.4800	42.8600	33.9700
52.0500	41.3400	42.5900	33.9700
17.3400	57.3900	45.6200	33.9300
20.4100	53.3100	43.6800	35.7500
7.2200	18.3900	45.0100	39.2400
8.9000	-0.2300	41.7000	40.1000
54.7000	63.9900	38.8000	41.8800
30.1900	102.3500	40.5000	41.9700
52.1700	40.6300	40.7900	45.7400
16.7900	56.6900	44.5200	46.1500
20.5700	53.0600	37.4000	47.7000
10.1100	16.3200	36.7300	51.3000
10.2400	100.9700	39.5300	53.7900
57.2800	63.2500	38.5500	56.7700
32.2400	100.0000	36.5200	59.5600
55.0100	40.0400	37.4600	62.0000
19.2900	56.2300	34.8800	63.9700
23.3100	52.7200	35.2300	67.7500
11.0200	18.3900	37.3800	67.8100
9.9500	0.5800	39.4100	64.7900
57.4000	63.0900	40.5800	66.5600
33.1500	101.9600	41.8700	69.5300
54.9300	40.2400	43.8400	67.0200
19.3700	56.5900	45.3300	65.3400
23.3200	52.7300	46.6600	68.7300
7.3200	17.0700	47.9700	69.3500
5.9900	0.1600	50.4400	66.5200
55.2200	63.8300	53.3200	67.5000
27.5000	101.7300	55.4100	64.9700
53.1000	41.0100	59.0200	65.6600
16.3700	57.2400	60.9200	66.5200
20.8800	53.9700	61.3200	70.2400
6.7200	16.1800	57.7300	70.6500
5.1200	0.1100	58.2900	70.3900
56.0200	61.5700	55.7100	69.1000
29.5800	98.3200	52.1400	67.6600
54.3700	39.7800	50.5800	64.1500
18.0700	57.6500	48.7100	63.9900
22.4300	54.1600	45.2500	62.2700
7.5900	18.7800	46.3000	59.6200
10.4500	2.2600	48.5100	58.1500
54.7600	62.5700	45.2700	57.0400
27.5500	101.0900	44.1600	54.9800
53.1400	41.2900	47.7200	53.6700
17.0400	58.0500	48.0200	52.7000
21.2000	54.7200	44.5900	50.7300
6.7200	17.3700	46.0000	48.9900
12.0700	0.9500	49.1600	47.9600
54.1500	62.0200	47.0000	46.6500
25.4800	99.0600	44.9600	44.6700
53.4500	40.9000	48.1900	43.1800
16.3700	59.4800	49.4700	42.3200
19.1600	54.4900	46.0300	40.4100
9.6600	19.0800	44.6400	41.8100
13.1600	0.4200	40.7200	41.6600
53.9200	62.4800	38.3600	44.7100
28.2600	96.9600	37.2000	44.8100
54.0600	42.2800	40.9100	45.3800
17.5900	57.8300	41.0000	48.4300
21.6200	54.6000	37.8200	49.7500
5.3600	18.0100	39.2100	49.2900
10.8300	0.6300	41.5400	51.3000
51.3100	62.8300	42.8400	48.1600
25.4400	97.6800	42.8300	46.3500
52.0300	40.7500	45.1700	49.0200
15.1000	58.9900	47.2000	49.0700
18.4400	54.6800	48.0600	45.3300
6.9200	20.5100	48.6700	45.8300
11.1700	1.3600	50.9900	48.7800
51.8000	63.4600	52.7600	46.4800
26.0800	97.3600	52.9200	43.5700
51.7500	42.2200	54.8600	45.5100
15.4800	60.3900	57.0800	47.4000
19.0300	55.2900	59.9600	44.9500
6.6800	19.8500	60.6000	44.6800
9.0900	3.0900	60.7000	48.4300
51.8700	64.8400	64.5700	49.1500
23.6400	98.9400	65.7700	45.6800
51.6300	44.4100	63.1100	46.1900
15.1600	63.3700	62.2200	48.8100
18.2500	58.5100	61.4400	52.6100
6.9000	22.6400	58.2100	51.4500
8.6800	5.2900	57.3400	49.6000
52.3000	64.3800	58.6500	52.5300
21.9100	98.7700	56.5700	55.0700
50.9700	43.9800	53.6200	52.6200
14.6100	62.1300	54.0100	52.6500
18.2100	57.9100	54.3000	56.4200
6.7000	22.7900	51.1500	56.8200
10.3700	1.7700	49.1400	54.2600
53.2800	65.1000	50.3700	56.0100
24.0400	98.5800	49.2100	59.4700
51.0300	43.8400	45.8800	58.1000
15.1400	61.0800	45.2200	56.5100
19.0700	57.6800	45.8700	59.6900
3.5200	23.0600	43.6800	61.7700
8.2500	2.5400	40.8300	59.3000
52.9200	65.7100	41.2400	59.1500
23.7600	98.4300	41.4200	62.9800
50.9200	44.7600	44.9200	63.3300
12.3900	62.6400	46.5300	66.8400
16.6200	58.9100	50.2100	66.8200
0.1900	23.5400	51.8800	68.9800
5.4500	4.1500	54.9900	66.7200
49.1600	66.2200	55.1700	63.0600
21.5500	99.3700	57.6900	62.4700
46.5700	45.4500	55.1300	63.5600
9.3500	63.2200	52.5800	61.0600
14.6900	60.5200	55.3400	58.3600
2.5600	24.0100	56.3400	58.9500
8.0900	5.5000	52.6200	58.6900
52.8100	66.3000	52.0000	55.1100
23.2800	0.1000	54.9600	53.9400
52.0100	45.2100	53.3100	55.7700
13.1400	63.6100	50.1700	53.8400
17.8100	60.4400	52.3100	50.5600
0.7500	23.9700	53.7000	51.1000
7.3400	5.1900	50.1400	51.9600
51.7900	66.5100	48.6500	48.7500
20.0800	1.5000	51.6000	46.7000
50.2000	45.3000	51.0700	48.0900
12.5600	64.0000	47.3200	47.5300
16.4600	60.4400	48.1400	43.8100
-0.3800	24.9900	50.7100	43.4200
4.7300	4.1200	48.5400	44.8600
49.6900	65.9200	45.8500	42.2700
17.5200	100.7900	48.2400	39.4900
47.6900	44.8800	47.0400	35.9200
10.7300	63.9500	48.3300	32.3900
15.5300	60.7100	44.8900	31.1900
0.6300	23.3900	44.7500	34.5600
9.5400	5.3200	44.1400	35.0200
52.8900	64.9600	47.4100	35.4800
22.8600	99.5700	45.7400	37.8900
51.2900	43.4900	46.5200	41.6800
15.1900	64.2400	43.2400	42.5600
19.4100	60.6000	39.6300	42.7500
2.3100	23.5700	40.6400	42.5600
9.4000	5.4900	40.1700	46.2500
52.4400	65.3900	43.9000	47.0400
23.6400	101.7900	35.8200	47.4000
50.9300	43.8400	37.2700	50.7300
14.6600	64.1000	39.9900	53.3200
19.2300	60.9800	39.1400	56.0500
1.7500	23.4300	37.2200	59.0400
10.7300	5.0400	38.4600	61.5800
52.8400	64.4800	35.8400	64.1300
23.9800	100.1900	36.3600	67.8100
50.7200	43.3900	37.4700	67.5800
15.0400	64.0600	39.7300	64.7000
20.0300	60.9900	41.1700	66.7600
1.6400	27.5100	42.3600	69.5300
10.3100	6.2400	44.5300	66.9100
53.0900	65.3800	45.9300	65.3800
24.8600	0.5700	47.3600	68.6000
51.2700	43.9800	49.1800	69.4800
15.4600	63.8700	51.4500	66.3700
20.1900	61.7500	54.4400	67.1100
1.7100	25.8800	56.1200	64.3200
11.1700	9.2200	59.7400	65.2200
53.3800	65.9900	61.4900	67.0900
25.5000	1.8400	61.4600	70.9300
52.0100	42.6300	57.7300	71.4400
16.2900	63.2500	58.3600	70.0700
20.8800	60.8900	56.1800	68.0600
3.4800	26.0000	52.8100	66.4700
12.2100	7.8200	50.7000	63.3200
53.8000	67.2500	48.3200	62.8600
26.9000	0.5900	44.8700	61.1500
51.8400	43.1800	45.9700	58.8100
16.2500	62.6700	48.6000	57.4000
22.4300	60.8500	45.7300	55.9000
2.7500	26.1100	44.2900	54.1600
10.9400	5.8900	47.8400	52.8700
55.2900	66.6300	48.2700	51.6700
26.2700	1.2300	44.9200	49.8700
52.3600	43.5800	45.9800	47.8200
18.3500	62.3000	49.4000	47.0900
24.2600	60.9000	47.3700	45.9300
0.7100	27.7100	45.3800	43.6400
8.7400	5.9500	48.5500	42.3200
53.5700	68.3300	50.1300	41.7900
25.1200	1.1100	46.9500	39.7400
51.3500	42.5800	45.4400	41.2600
16.8300	63.0300	41.8500	40.6400
23.0000	61.0100	39.7800	43.9000
-0.8300	26.1100	38.0300	43.3900
8.6200	6.5300	41.4600	44.2100
53.0700	68.4600	41.6100	47.6300
26.4300	1.1000	38.2600	48.7600
50.3300	44.1100	39.3800	48.9100
14.5200	63.3400	42.2900	50.6400
20.6500	61.9300	43.0800	47.2400
1.8200	26.1200	43.5200	45.2000
8.5800	5.1500	45.1800	48.2500
53.8500	67.6200	47.7500	48.3800
27.5400	2.3400	48.3900	44.5400
52.5500	45.5900	49.3200	45.0300
17.2800	63.4300	51.6200	48.1100
23.2200	62.0900	53.1200	45.9900
0.0900	22.7300	53.8500	43.0100
8.0700	1.7900	55.7900	45.1100
52.6400	64.2400	57.8200	47.4200
26.6000	100.7000	60.9700	45.0900
50.7900	40.6700	60.6800	44.2900
16.1400	60.6000	61.0100	47.8900
22.0200	58.7600	64.7800	48.2000
-0.0600	25.7900	65.5600	44.6900
7.3900	5.4300	62.2800	45.2800
52.8600	65.9200	61.9700	47.3200
27.6500	1.0700	61.7700	51.1800
51.8300	42.2300	58.2900	50.8700
15.2500	63.1900	57.4300	48.9900
21.1700	60.6200	58.5900	52.1400
-0.6000	24.9800	56.3400	54.3500
9.3700	4.8900	53.4600	51.9300
52.8800	67.3000	54.1400	52.0200
28.7000	2.6900	54.6200	55.8400
51.8500	44.3000	51.4900	56.5400
15.2000	65.2700	49.2500	54.3300
21.2200	62.6400	50.7500	55.7500
-0.3100	25.8700	50.0600	59.4400
9.3200	5.9500	46.6500	58.3300
52.6900	67.5100	46.0900	56.6700
29.2100	4.9000	46.9400	59.9700
51.7800	45.8200	44.5000	61.6900
15.6300	65.0900	41.7700	59.1100
21.2100	62.4200	41.8700	59.2700
-0.2100	23.5600	41.9900	63.1100
8.5500	5.4100	45.4800	63.6400
51.9700	67.0100	47.6900	66.7300
28.8200	2.9100	51.2500	66.3100
51.7100	44.3100	52.7900	68.4900
15.4700	63.1600	55.6000	66.1500
20.9300	60.9800	56.2000	62.5500
-0.0700	24.0800	58.7700	61.6000
9.9700	3.1500	56.2300	62.7000
53.5300	66.3700	53.5000	60.3500
28.9600	-0.8900	56.1900	57.6500
51.6200	44.2000	57.3200	58.4600
16.6300	62.6700	53.6200	58.3900
21.8400	60.8800	53.0400	54.9800
-0.7900	26.3200	56.2800	53.8900
8.0200	3.7800	54.8700	55.1000
52.7100	65.1800	51.4500	53.5600
29.0300	-0.3500	53.0900	50.1400
51.4800	43.3300	55.2200	50.1800
15.1200	62.2700	51.9700	51.4400
22.0700	61.3600	50.2000	48.3000
-1.5300	24.4500	53.0500	45.8400
7.8200	4.9200	53.4300	47.1300
52.3400	65.8800	49.6500	47.1300
28.9100	-0.0500	49.7100	43.6300
51.6900	42.1200	52.5100	42.5600
17.1700	64.2300	50.8000	44.4600
22.2100	62.1300	47.7400	42.2000
-1.5300	23.2900	49.7800	38.9400
7.8300	5.1400	48.4700	35.7300
54.2600	64.8800	48.9800	32.0700
30.2200	-0.3700	45.2800	31.3600
52.5000	41.7800	44.7500	34.7500
18.1300	64.0400	43.9400	35.2200
23.1300	61.8400	47.1200	35.3700
-3.5000	20.0400	45.2700	37.5600
6.8400	5.3800	46.5300	41.1900
53.0200	63.9100	43.5700	42.6800
30.7100	-1.4300	40.1600	43.3200
50.6300	40.9200	41.5400	43.3800
17.4800	62.1100	41.6100	47.2400
22.6700	61.5300	45.5100	47.4100
0.0500	20.3800	38.4600	46.5500
9.3900	5.5800	38.3600	50.2000
54.6200	63.8300	40.7000	53.0800
31.3900	-1.7100	40.2100	55.6800
54.2300	40.3900	38.8300	58.8700
18.8500	61.6300	39.2000	61.2500
24.6600	61.0200	36.7600	63.6400
-2.5100	24.5100	37.3600	67.5100
10.3100	5.9400	39.3000	67.2300
54.3400	65.6500	41.2600	64.3400
30.4300	-1.2500	42.3800	66.7200
53.6900	42.7900	43.5500	69.2800
18.6400	62.0900	45.3800	66.6300
23.7200	61.5500	46.8700	65.0200
1.8700	24.5700	48.8700	68.1100
10.4000	6.4000	50.0800	69.0000
55.0200	66.0200	52.3500	65.9400
32.9500	-0.6900	55.2600	66.7800
54.4800	42.5300	57.3200	64.2800
19.9000	62.3800	60.9100	65.5600
25.0400	62.2200	63.2300	67.1500
1.6100	21.9500	62.8400	70.9400
10.5800	4.6300	58.9800	70.7800
56.1500	63.9200	59.6600	70.2700
32.6300	-0.2600	57.1900	68.5000
54.7500	41.8400	53.5200	67.0500
21.2400	61.5500	52.4400	63.3600
26.3400	60.7200	50.4800	63.0100
2.2100	21.6900	46.9200	61.5900
11.0400	5.0300	48.0400	58.9100
54.7200	65.6200	49.7700	57.2200
33.9100	0.3100	46.5000	55.8400
55.6200	42.0200	45.4200	54.0300
21.4400	60.8200	49.0500	52.9900
27.1100	59.7900	49.0000	51.3500
3.0700	19.1900	45.6000	49.8300
10.7300	4.7900	47.2500	48.0200
54.5300	64.9800	50.2500	47.2200
33.0900	100.0300	48.2000	45.5800
55.9100	40.3900	46.2500	43.5600
22.3600	60.1900	49.6400	42.3500
27.6000	59.4500	51.0200	41.5700
1.0300	20.6300	47.6600	39.8000
7.8700	5.6500	46.2900	40.7600
53.4300	66.1400	42.7400	40.0700
28.3800	100.3200	40.7600	43.3800
54.3700	40.9700	39.0900	43.4800
19.9700	63.1900	42.4400	44.2500
24.9700	60.3200	42.4800	47.5200
-1.7000	19.5000	39.1400	48.5700
7.7700	4.7800	40.0400	47.9600
53.5500	66.4700	42.7800	49.9200
27.4800	99.4800	43.4100	46.5800
53.8500	40.5700	44.2600	44.9500
18.7700	62.1100	46.3000	47.7900
24.5000	60.4700	48.3500	47.6700
-1.9900	20.0900	49.2300	44.0400
5.7300	3.5200	50.2000	44.6900
51.4500	64.2100	52.1800	47.8400
26.8500	96.3000	53.9600	45.6400
51.5800	39.2200	54.5600	42.7200
17.2100	61.6700	56.5600	45.0200
22.1200	58.5000	59.2200	46.6200
97.4100	20.8900	61.9400	43.8600
6.2100	2.9700	62.0700	43.6400
49.9200	65.0900	62.2500	47.3100
26.1400	98.6600	65.9800	47.8300
50.2500	41.1300	66.7300	44.1700
17.9600	63.7500	64.5600	44.9500
21.5400	60.0100	63.8600	47.7900
-2.3000	21.7000	63.4400	51.5400
7.7400	1.0600	60.0500	50.9500
50.4200	64.0000	59.0500	48.6500
27.4800	99.2200	60.1300	51.4500
50.1800	42.1100	57.8300	53.8800
17.7200	62.3300	54.7400	51.6400
22.4300	59.1600	55.1700	51.2900
95.9300	22.2700	55.5800	55.2200
4.1000	0.6700	52.5100	55.6600
48.6800	65.0000	50.3800	53.5300
25.4200	99.5200	51.9300	55.4000
49.9000	40.6000	51.0300	58.7900
15.5100	63.0800	47.4800	57.5900
19.4400	59.5400	46.8100	56.0600
96.2900	21.7500	47.8800	59.4100
4.9900	1.0800	45.4400	61.2800
48.3200	63.0900	42.6200	58.7500
25.5900	97.3000	43.1500	58.9600
50.5200	39.0900	43.5100	62.8100
16.1100	60.3900	47.0800	62.8900
20.2400	56.4500	48.8000	66.2700
-2.6200	20.2800	52.3100	65.2100
5.1600	-1.7300	53.7400	67.0800
49.6600	64.7800	57.1800	65.6600
27.7700	96.2500	57.6900	62.3200
51.0100	40.1400	59.8900	60.9000
16.5300	60.6200	57.4200	62.0500
20.5800	56.8300	54.7800	59.8400
96.4700	20.7900	57.2200	56.9500
4.3700	-0.4500	58.3200	57.7200
48.7900	64.8500	54.6400	58.1000
25.4900	96.7100	53.9100	54.6600
51.1200	39.2400	56.9800	53.4200
15.6300	61.5600	55.6600	54.8600
20.2800	57.7800	52.3800	53.0200
96.8700	20.6800	54.1500	49.7000
3.0200	1.1000	56.5100	50.1200
49.7900	66.1400	53.6000	50.3700
24.8600	98.4900	51.6400	47.6800
50.1500	42.5900	54.4400	44.9800
15.5400	63.5500	55.3100	45.5100
20.1300	60.0600	51.5300	45.2200
-0.0400	21.3800	51.4600	41.9300
4.2500	-0.7700	54.7100	40.3700
51.1600	65.4200	53.7200	41.0600
25.3900	96.4800	50.2300	39.5400
50.8700	39.0700	51.1500	36.4800
16.5600	62.3100	50.0900	32.8700
21.1100	59.0900	50.4400	29.3700
2.1900	20.7900	46.9500	27.9900
6.3600	-0.4300	44.7500	30.5600
54.0000	64.8300	44.4000	31.6500
28.4400	95.9600	46.7900	32.0200
54.7700	38.9300	45.3600	35.5100
18.9500	60.8000	47.0800	38.8700
23.4300	57.4900	44.0300	40.9900
0.6200	19.2700	41.0700	41.9600
4.9400	0.9400	43.3500	41.9900
53.0400	63.0200	43.6600	45.7000
26.7400	96.6000	47.3600	45.8300
51.1900	39.9000	38.1500	48.2100
18.3800	61.2800	38.8300	51.5400
22.1800	57.3000	41.3700	54.3100
-2.4200	19.1500	40.1700	57.1600
4.2900	99.7400	39.0500	60.4200
52.0900	62.4200	39.3500	62.4600
24.1800	92.1800	36.5400	64.6400
51.9500	37.0200	36.7300	68.4700
17.9700	57.9600	38.0200	68.6200
22.0900	53.5300	40.4800	65.7600
-2.5000	19.1500	41.6900	67.5500
5.7300	0.7900	42.4200	70.7600
52.3900	62.6400	44.5300	68.7800
27.2600	93.3800	46.0100	66.9000
51.9900	39.5700	47.2900	70.3400
18.9200	59.0600	48.5800	71.2200
23.1900	55.4200	51.0100	68.2800
-1.0800	20.9600	54.0400	69.3400
6.9800	0.9300	56.3800	66.9400
54.1900	63.4500	59.9600	68.2500
28.4900	92.9600	62.0800	69.5900
54.6500	41.4900	61.7000	73.4900
21.7800	62.6200	57.8600	73.0900
25.3900	57.9900	58.5900	72.8300
-3.1400	18.5200	56.2900	71.1500
9.8100	0.4100	52.7600	69.4900
54.3200	61.9400	51.7200	65.7400
26.9200	92.4300	49.8000	64.8200
54.6700	40.6400	46.3300	63.3100
20.9600	60.4600	47.4600	60.5200
24.5800	56.3100	50.0400	59.4000
1.1500	19.0800	47.1500	58.2200
10.0800	0.1900	45.7900	55.9500
54.8100	61.5600	49.4600	54.8500
29.0500	93.1500	49.8600	53.8600
56.3300	40.4800	46.5500	51.9400
22.1100	60.9500	47.6900	50.1700
26.3800	57.2300	50.8700	49.2600
-2.2800	18.8800	48.6100	47.7300
6.6800	-0.4700	46.8100	45.6800
52.0300	62.8100	50.1100	44.1400
24.9500	93.1200	51.4400	43.7700
53.1400	39.9100	48.4100	41.5900
19.3900	62.0900	46.7800	43.1200
23.8000	57.6300	43.4700	42.0900
-2.3500	19.9900	40.6700	44.7600
4.6900	-1.2700	39.4700	45.0200
51.8700	62.0000	42.9200	45.9400
25.1500	94.3600	42.7300	49.0200
53.2300	41.0900	39.4900	49.9900
[truncated: 63,000 more rows]
