# Supplementary material for: Binding mechanism of the matrix domain of HIV-1 gag on lipid membranes
Source: eLife. 2020 Aug 18;9:e58621. doi: 10.7554/eLife.58621 (PMC7476761; doi:10.7554/eLife.58621)
Supplement: Figure 2—source data 2. [file elife-58621-fig2-data2.txt]

1.2900	70.4900	40.1300	28.6500
18.6900	36.4000	42.9100	31.3900
59.8700	42.8900	46.3700	31.1200
55.0900	32.9800	47.5400	30.8900
64.6500	20.9300	50.9400	30.5900
46.6400	73.3300	52.6200	31.0000
76.7400	34.2900	53.5700	27.9600
62.0000	60.2900	56.7700	27.5700
36.1800	42.6000	56.3100	29.7000
3.5200	68.6100	54.4900	32.5500
20.2100	33.8300	57.8300	33.1800
63.3900	41.9800	59.5200	34.4400
58.1600	32.2100	56.4300	36.6000
68.0000	18.4600	56.5400	37.9000
47.8800	72.9500	60.1900	39.2000
77.4700	32.3500	59.6000	41.5000
63.9500	60.3100	57.8800	44.1900
38.2500	39.7800	60.3500	45.8300
3.6600	65.6600	59.4400	46.5700
20.2900	31.1800	61.5100	49.6300
61.6200	39.7000	61.9200	52.8500
56.9200	29.7400	65.1700	52.8700
67.6400	17.1800	64.5400	49.3500
49.0600	71.3900	65.5600	47.4900
77.9800	30.3600	64.1600	44.4800
63.2000	57.3400	61.4200	41.6900
38.4800	39.0900	58.1900	41.1600
1.9000	68.4000	58.1800	38.4000
18.8500	33.0400	56.6200	35.2200
60.3700	42.6500	55.0400	34.7700
54.7200	32.1800	53.1700	38.2900
65.0400	19.5500	50.7400	36.4000
49.5400	72.5500	50.3100	33.6700
75.0700	33.7300	49.6100	36.3000
62.0200	59.0500	47.1300	38.2200
36.0600	41.0200	45.0700	35.1600
2.9900	66.9800	44.0900	34.7700
21.1200	31.4100	43.1300	38.5000
61.8300	41.3500	40.7600	38.0000
56.8300	30.7200	39.4100	35.0200
67.8300	18.2700	39.0600	37.4400
50.0300	72.1500	36.9400	39.8300
78.1500	31.9900	35.3900	36.5400
65.1400	58.0000	35.5900	37.4000
38.1600	40.1500	32.9800	35.8400
2.5300	65.7100	34.8500	33.3800
19.5900	32.1400	32.7700	34.6300
60.5400	41.7200	34.1800	38.1700
56.6600	30.1100	37.7800	37.1800
66.4800	17.1800	37.1800	35.6600
48.1300	71.8300	35.9100	39.0100
76.9300	31.5600	37.2700	42.5900
64.0400	57.4100	33.9600	44.2100
37.1700	39.3800	33.8300	42.6500
6.1400	69.2600	37.5700	42.7400
20.7200	34.1800	37.4200	46.5400
61.5600	43.7500	35.1400	46.3100
59.0100	31.0400	37.7300	44.1200
68.2700	18.8100	40.2700	46.9700
49.4200	74.8300	37.5700	49.5600
77.4500	34.1700	36.7300	48.4200
66.9400	59.5400	40.3400	49.0300
38.6300	40.9700	40.3600	52.6800
4.9800	67.3700	38.6700	54.4400
20.9900	31.6000	41.2000	53.2800
62.2300	41.0700	43.9500	54.0400
58.6600	29.0200	43.2100	57.7400
68.0900	16.3200	43.8500	57.3400
49.9700	73.2600	46.9600	55.3600
76.6200	31.9400	48.5800	51.9600
66.0300	58.8100	51.8100	50.5800
37.6800	39.1100	50.7500	46.9000
2.2700	70.3300	47.5000	47.9900
19.7000	34.9600	49.6200	49.6300
59.9400	44.4700	51.6900	46.4800
56.5000	32.0700	48.4100	44.5500
66.2700	19.0700	47.1400	46.9400
48.0100	75.4700	50.5100	47.0000
75.1300	36.0500	50.6100	43.1100
64.1600	63.0000	46.9800	42.8700
36.2400	43.4600	48.0000	45.6100
0.6200	71.8500	51.0900	43.7100
18.6300	36.7700	49.2700	40.4900
58.0900	46.6700	46.3000	41.7600
54.7400	34.0400	49.1600	42.9000
64.5400	20.0200	50.8000	39.3700
48.0200	77.1900	47.4700	37.5700
74.4400	36.0700	46.2200	39.7500
62.7100	63.8100	49.6000	39.7100
35.0100	46.0500	50.2400	43.4100
5.2100	71.9100	53.6600	44.6100
20.8300	34.7700	54.4300	46.6800
61.5800	45.5400	57.7600	46.6400
58.5400	33.0900	57.7600	49.2800
67.1800	20.0800	55.4800	49.3600
51.1600	76.6800	54.2800	52.9300
78.7700	35.3200	53.3700	51.5600
64.4100	61.8800	51.2600	48.9200
38.1900	43.9000	49.5500	51.3500
0.9700	69.8400	48.7800	53.6900
18.4400	34.4200	47.1900	50.6800
58.7900	45.5800	45.1400	49.6800
55.1000	33.1800	43.9700	53.4100
64.4100	19.3100	42.8300	53.2700
48.6400	75.4400	40.8400	50.1400
75.4800	34.8700	39.3000	51.8400
62.8200	61.7800	38.4000	54.8500
35.6500	43.6100	36.3300	52.6300
3.0300	63.3600	34.6600	51.3700
18.7800	29.6600	33.9200	55.0200
59.2000	41.2700	32.4000	55.6400
55.4400	28.2300	30.2300	52.5800
64.1700	14.0400	29.2600	53.3400
48.2900	71.1500	27.2400	56.2000
75.0500	29.5800	25.3300	53.8000
62.5500	55.8300	24.7400	51.5000
35.5400	38.3800	23.6200	54.6200
83.5900	69.2000	20.5300	54.9000
14.1600	33.0300	18.4500	52.2100
55.2300	46.4200	16.3800	52.7500
51.2200	33.1500	17.1900	49.0900
60.6500	17.5700	20.6800	47.4200
43.9100	74.4300	23.5700	49.5500
71.4300	33.9300	26.2500	46.8300
58.8600	60.9300	28.0200	47.0700
32.0100	42.6800	28.9700	43.3400
1.4200	65.8000	27.4000	41.5500
15.1000	31.3000	25.3400	44.6400
57.8200	44.1300	27.1700	45.0900
54.0700	29.6100	27.7900	48.7200
63.8200	15.4300	43.0000	27.9600
46.8200	71.7900	45.4000	30.8700
74.3200	31.1200	48.8800	29.9300
60.5600	59.2100	50.5500	31.0000
33.2700	40.8300	53.8600	29.3300
3.9400	64.2700	54.4000	30.0200
17.3800	29.1600	55.5900	27.3200
58.3900	41.4000	59.0300	27.5000
54.2100	28.0900	58.0600	29.3900
65.0900	14.4500	56.1300	31.9000
48.2700	70.4800	59.1100	32.1700
75.2200	29.8600	61.4200	33.4700
61.3600	56.9300	58.7000	35.9900
34.4500	38.4300	58.5200	37.2100
3.1700	64.4900	62.1500	38.5500
16.8800	29.8500	61.7800	40.3000
56.2200	42.5600	59.9900	43.0800
51.9100	28.8800	62.3700	45.3100
63.2100	15.5000	62.0500	46.4500
46.6400	71.4000	63.9500	49.6700
74.5600	29.4100	63.8100	52.3000
59.8600	56.9400	66.5800	52.0900
33.0200	39.4100	66.5100	48.4300
4.2900	64.7600	67.7400	47.3700
17.1800	31.0800	66.7900	44.3900
57.0400	45.0700	63.8600	41.8200
52.2600	28.8600	60.8700	40.9600
63.4000	15.8800	60.9600	38.0300
48.7200	72.3700	58.9000	34.8700
73.5100	30.7200	57.9100	34.9200
60.6700	57.0500	55.9700	38.2600
34.1900	40.5500	53.5300	36.1700
4.4600	64.4600	53.5300	33.4500
15.2700	31.4500	52.7500	36.2000
57.1200	45.9000	50.3900	38.3700
52.1000	29.3300	48.1000	35.5400
63.1700	16.4800	47.0800	34.8200
47.8100	73.3500	46.1500	38.4600
73.4800	31.0800	43.5400	38.1700
61.0700	58.0300	42.1600	35.0000
33.0300	39.4900	41.7400	37.1600
2.0800	64.9100	40.1000	39.9800
15.0500	31.6700	37.5000	37.4000
57.8800	44.8300	38.5400	36.9800
51.5700	30.4200	36.0300	35.1300
62.2400	17.0300	38.2400	32.3300
47.1700	73.9400	36.4500	32.4900
74.3000	31.3500	36.7700	36.2400
60.4600	57.9800	40.4200	35.5200
33.1000	41.7200	39.8800	33.7400
1.2700	68.6100	38.5800	36.8000
14.5600	32.6600	40.0800	40.2900
56.5200	45.9700	36.9200	42.0200
50.4900	31.5100	36.9600	40.2000
62.2200	18.3500	40.6200	41.0300
46.6100	74.2100	39.7000	44.5800
72.2500	32.4900	36.9700	44.6200
59.4300	59.2300	39.4500	43.0800
33.1500	41.2500	41.8900	45.9300
2.1600	66.9300	38.8900	48.4100
15.0400	31.9700	38.1000	47.5000
57.7100	44.7000	41.5200	48.4900
52.1600	29.0600	41.1900	52.0400
63.6300	14.7800	39.9200	54.1000
47.7900	72.4400	42.6300	52.4000
73.1300	29.6500	45.2900	53.9000
59.6000	57.2500	44.0600	57.3700
33.7100	40.0900	45.6600	56.9600
4.2400	67.4900	48.6600	54.9100
15.2200	31.1200	50.4300	51.7400
57.0000	43.8000	53.9500	50.4500
51.7900	28.8500	52.7700	46.8800
64.2600	15.4800	49.7300	47.7800
46.8200	73.0500	52.0100	49.3100
72.9700	30.3800	54.1900	46.0900
60.1300	55.6600	51.0500	43.9900
33.5900	41.2000	49.7000	46.3600
5.0000	66.6700	52.8700	46.3000
17.4200	31.3000	52.9400	42.4300
59.1700	43.6100	49.4000	42.3800
54.0500	29.8500	50.4600	44.6700
64.4900	14.4200	53.4600	42.5500
47.9900	72.0600	51.4900	39.2800
75.5300	29.2300	48.5400	40.3600
61.9700	56.4200	50.8400	41.4800
35.1600	40.2100	52.5000	38.0300
3.7800	64.6800	49.0700	36.2000
16.8300	28.7000	47.6800	38.4000
58.6500	41.9200	50.9100	38.3900
54.2300	27.4400	51.6200	42.1700
67.3100	13.2600	54.9600	43.1700
48.6900	72.6300	56.3500	45.5100
75.4300	29.7700	59.7200	45.4800
60.8100	54.8900	59.7400	48.4900
34.9400	38.5800	57.3700	48.7800
1.1200	63.8800	55.9500	51.9900
15.5700	28.9400	54.7300	50.2700
57.0100	41.4600	52.9800	47.5700
52.5100	27.8200	51.4100	50.3300
64.8000	14.2100	50.2200	52.2800
48.0400	72.2300	48.6400	48.9300
73.4700	29.7900	46.7300	48.7200
60.4400	54.6900	45.5800	52.2400
34.2500	37.9700	44.3300	51.6400
82.8100	67.9600	42.5700	48.4600
13.4200	31.2600	41.0300	50.2000
54.7300	44.2000	40.1200	53.2500
50.5400	31.5700	37.9900	50.7900
61.8100	16.3600	36.4500	49.5600
42.8200	75.1900	35.3700	53.1600
71.1300	32.6200	34.0700	53.7800
57.8900	57.9200	32.0500	50.5400
31.8900	41.2900	30.7500	51.0900
4.7800	65.8700	28.7100	54.1100
17.2400	30.0300	26.8900	51.9200
58.8100	43.3300	26.3100	49.0600
53.7900	28.5300	25.2000	51.4900
65.7700	14.6200	21.8700	52.7500
45.4500	71.5700	19.7000	49.9900
74.9400	30.8500	18.4400	49.9600
62.0300	56.2300	19.3800	46.2100
36.4000	39.5700	22.8100	44.5400
0.6100	66.8500	25.5100	47.0100
15.0000	30.6600	28.2600	44.4800
57.0900	42.6500	29.9500	44.9500
52.2100	29.5600	31.4600	41.4400
65.4000	15.9900	29.9900	39.7200
43.9800	71.8500	27.3200	42.1600
73.2600	32.5400	28.7400	42.8600
59.9600	56.3800	29.9200	46.4600
34.2100	39.7800	41.9400	26.3100
1.5800	68.4400	44.6600	28.9900
16.7800	31.0300	48.1100	27.8500
58.3500	43.3700	49.8600	28.5100
53.4700	30.2200	53.0900	26.8900
66.4400	16.6200	53.9300	27.6500
45.7500	74.7100	55.2500	25.2300
74.7700	32.5900	58.9700	25.1500
61.4700	57.1100	58.0300	26.8400
35.0800	40.1100	56.4000	29.6300
0.4900	68.7400	59.0700	30.0200
15.2300	32.3200	61.4600	31.1500
57.0000	44.9400	58.6800	33.5500
52.4900	31.1600	58.2400	34.7900
64.8200	15.9100	62.0600	35.4700
44.3200	75.2600	61.7000	37.8400
73.3900	32.4500	60.0000	40.6500
60.5500	58.6000	62.4000	42.6000
34.9500	42.3900	61.4800	43.5900
4.5900	68.3300	63.1200	47.0100
19.6300	32.0700	63.2500	49.8400
62.5100	44.3500	66.4000	50.0000
56.5700	30.3500	66.1500	46.3900
69.2000	14.8800	67.1400	45.0900
49.3100	74.9300	66.4200	41.6800
78.4700	32.4100	64.1300	38.8000
64.8400	56.5700	60.6900	38.1200
39.2900	41.1700	59.9800	35.3700
3.3200	67.4900	58.3400	32.0600
18.5700	31.7000	57.3700	32.1600
62.0600	45.0400	55.4500	35.4500
55.4900	31.2900	53.1600	33.5100
69.1800	16.0700	52.3700	31.0400
48.7500	75.1800	51.7600	33.8400
77.0100	32.1600	49.8300	36.0900
64.4800	56.9000	47.7600	33.0100
36.0900	42.9500	47.1100	32.1400
4.2700	65.0400	46.2000	35.7800
18.1600	29.0600	43.5500	35.7700
60.9800	42.0500	42.0400	32.6400
54.6300	28.5500	41.5000	34.3600
67.1000	14.0000	39.5200	37.0700
49.2300	71.7400	37.0100	34.5500
76.3600	30.4500	37.6500	35.5200
62.7000	52.9600	35.3500	33.8900
34.7900	39.9000	37.5500	31.3900
4.7900	67.2500	36.0800	31.8000
18.6500	30.0500	37.1500	35.4700
61.4000	42.8800	40.8500	34.5100
54.9600	30.2100	40.5000	32.9000
68.2700	17.6300	38.8100	35.6200
48.2000	73.1300	40.3500	38.9900
77.2000	31.3100	37.0500	40.5800
63.4100	54.9800	36.9500	39.2200
35.0900	42.4700	40.6000	39.9100
5.5400	68.1900	39.9400	43.5300
18.4700	32.3000	37.0000	43.4300
63.2400	42.4500	39.3600	42.1700
56.1800	32.0600	42.0100	44.8200
69.2800	16.1900	39.2700	47.3600
49.1000	74.8500	38.5600	46.0200
77.0400	32.8900	42.0200	46.8200
63.9700	55.9300	41.9300	50.3900
36.2900	43.2700	40.5100	52.3800
5.7500	66.8400	43.0200	50.5900
19.6400	31.3400	45.9400	51.5500
64.8300	41.6400	44.9100	55.1400
57.2000	30.3900	45.5800	54.7600
70.9100	16.5500	48.5800	52.4700
50.0400	74.5300	50.5000	50.0100
77.1900	30.4300	53.8100	48.1900
64.8600	55.6600	52.1500	44.6100
37.5900	41.2500	49.2900	45.8700
2.9100	65.9800	51.5600	47.0600
18.9900	31.4200	53.6800	43.9500
63.8400	40.6000	50.4500	41.9300
56.7900	30.1900	49.0000	44.1700
69.7700	17.6500	52.2600	44.2600
49.9000	72.4500	52.6300	40.3900
78.5600	29.7600	49.0400	40.0800
64.7400	54.9000	49.9900	42.5100
37.6700	40.8300	53.1100	40.5600
1.4400	64.6300	51.3500	37.2500
16.2900	30.9300	48.3000	38.6400
61.5400	39.4200	50.6200	39.6300
53.2500	29.9100	52.3600	36.2200
65.7000	17.3200	48.9700	34.6400
48.2800	71.4200	47.6100	37.0500
74.7200	29.8200	50.5900	37.0400
60.5500	53.7200	51.4800	40.7800
34.7100	40.7300	55.0200	41.8100
3.7800	63.5000	56.2900	43.4200
19.0600	30.6800	59.7900	43.1700
63.8100	39.9200	59.3600	45.6400
56.1700	28.3800	57.0400	45.9700
69.7100	15.0600	56.0800	49.5600
51.4500	70.5100	55.1500	48.0700
76.6600	28.3100	52.7800	45.5600
63.5300	53.8000	51.4900	48.3500
37.2100	38.6000	50.6700	50.5100
2.6100	65.6600	48.8900	47.5600
17.8100	31.4800	46.7000	47.4400
62.6900	39.6000	45.8000	51.1700
54.9700	28.3900	44.7600	50.5900
67.8100	14.4500	42.7600	47.4300
49.6700	71.9900	41.0800	49.6000
74.7700	29.8000	40.3100	52.4400
62.9600	53.9100	38.5200	49.9000
35.9100	40.0700	36.9100	48.2000
1.4900	65.2400	35.1300	51.2300
17.2100	30.4000	33.7500	51.9600
62.4600	38.2800	32.1900	48.5300
53.2800	27.9000	30.9900	49.1000
66.7100	14.1500	29.0200	52.0300
49.1400	71.6600	27.3200	49.8100
74.8700	28.2500	26.5300	47.0300
61.3900	52.5400	25.3800	49.2500
35.3300	38.4900	22.7000	50.7300
1.4600	67.0800	20.9700	47.5000
17.7100	31.9300	17.5300	46.3900
62.5000	41.3400	18.6000	42.7500
54.6800	29.5900	22.1500	41.5200
66.9700	14.8500	24.6400	44.3800
51.1500	73.7000	27.7800	42.2400
74.1200	30.8600	30.1900	43.1000
62.0200	55.6700	31.5700	39.4800
35.3400	40.6300	30.6200	37.3900
79.5000	67.1500	27.8100	39.6500
13.4000	30.9600	29.3600	41.3000
58.7200	41.0700	30.2500	44.7900
50.2700	28.8600	38.5900	28.7900
64.4100	14.5300	41.3400	31.4300
46.2900	72.9800	44.3700	29.5300
71.5400	29.9700	45.6700	31.0400
58.3400	55.1000	49.4800	30.6200
31.4500	39.2200	51.0300	31.0000
80.7200	68.1900	52.5100	28.0300
13.1100	32.3000	56.3400	27.5600
56.5900	42.0800	55.9900	29.2900
49.8100	30.0800	53.6800	32.0000
63.8300	16.1000	56.4100	32.5600
43.6700	73.5300	59.1000	33.2600
70.8900	31.8300	56.7100	35.6600
57.9800	56.0700	56.0600	37.3700
32.0000	41.0800	59.7100	38.0800
82.0400	68.4900	60.2800	40.3400
14.4800	31.3200	58.0600	42.9600
58.4700	41.7500	60.0800	44.9700
51.3800	29.7000	58.7400	45.8100
64.5800	14.4200	60.5400	49.0800
45.1800	73.5900	61.2600	52.2800
72.6500	30.9000	64.0600	52.1300
60.1500	55.4600	63.7200	48.3700
33.7800	40.0400	64.8100	47.3200
80.3300	68.8900	63.6700	44.0100
14.5600	31.9300	60.8900	41.5400
59.0100	42.2300	57.6700	40.6800
50.5700	30.7600	58.1300	37.5100
64.2500	14.0500	56.1100	34.1900
46.2100	71.7200	54.7500	34.7800
71.6400	30.5000	53.1300	37.9900
60.1900	55.5500	51.1100	35.8400
32.8200	41.0300	50.0500	33.6400
-0.4400	68.9800	49.2800	36.8500
17.8400	30.8200	47.2800	38.6000
61.1100	42.2000	45.1200	35.4800
54.1000	28.9700	44.4200	34.8100
67.3500	15.1300	43.4500	38.5100
48.8000	71.0700	40.9300	38.0400
75.5300	30.0700	39.2000	35.3100
62.1600	55.6300	39.4100	37.6100
35.2300	39.5800	37.4400	40.2500
79.7200	68.8100	35.1700	37.2400
14.2200	31.1600	35.3900	37.7500
57.6200	40.2200	32.7200	36.5200
50.4700	29.8000	34.9200	34.2300
63.7800	14.6000	33.0300	34.7200
44.9800	72.9900	34.1500	38.3700
71.7700	29.6100	37.8600	37.2500
56.7100	56.4900	37.4200	35.6400
30.9600	40.0000	36.4300	38.9800
81.6500	70.1200	37.7300	42.5000
15.0900	31.1100	34.4000	44.0500
60.1300	40.9100	34.3800	42.0400
53.0500	30.0200	38.0000	42.7600
64.9200	15.5800	37.2900	46.4100
46.9600	72.1400	34.4000	46.2500
72.4400	29.6400	36.2800	44.4400
59.5000	55.5400	39.1200	46.9200
33.1700	40.7900	36.5400	49.7400
81.3200	68.2900	35.6500	48.6600
15.8000	30.6300	39.2400	49.4700
60.6400	39.0500	39.3200	53.1200
53.7700	27.9400	37.6000	54.7200
65.6900	13.4700	40.0400	52.5600
47.3200	71.5100	42.9800	54.3500
73.2800	26.6600	41.5200	57.6700
59.2100	54.3100	41.0600	56.0700
34.1300	38.9300	44.6300	54.9100
0.0500	67.2300	46.8800	51.9300
17.2700	32.2600	50.6500	51.3300
60.5100	40.9900	49.9200	47.5300
54.1500	29.7900	46.9200	47.9500
66.5400	14.6400	49.0000	49.9800
48.3900	73.6400	51.3800	47.0300
74.0800	29.3300	48.4800	44.5200
60.5200	55.6600	46.6500	46.8000
36.1600	40.1100	49.9600	46.8900
-0.7100	68.3500	50.5200	43.1900
17.3800	31.8000	47.0100	42.8000
60.5000	40.8400	47.6100	45.2000
53.7800	30.2500	50.5100	43.1200
66.8400	14.1700	48.5900	40.0100
47.6500	72.4000	45.8200	41.3300
73.6400	29.0400	48.6000	42.3000
60.5000	54.8400	50.1100	38.8400
34.4400	40.5700	46.7300	37.1600
-0.2000	68.2400	45.4400	39.3300
15.7600	29.3000	48.7900	39.4200
60.2100	41.1900	49.6200	43.1200
53.0500	29.7000	53.3500	43.9100
66.3500	14.2900	54.4100	45.9500
48.2100	71.7600	57.7600	45.8000
73.8300	29.4700	57.2400	48.3100
60.3300	54.1400	54.8200	48.4200
34.6500	40.5300	54.0400	52.0000
-0.3000	68.8300	53.1800	50.6100
17.0900	31.3100	50.6600	48.2300
60.4300	41.4100	49.0500	50.9400
53.7300	29.2900	48.7000	53.4500
66.6700	14.7100	47.0700	50.5800
48.3200	72.4400	44.9100	50.0200
74.1000	29.3900	43.9600	53.8000
60.9300	54.5300	42.6200	53.4100
34.4100	41.5600	40.6200	50.3400
-0.8400	67.6200	39.2100	52.3500
17.6500	31.7800	38.3600	55.2000
61.1100	41.7000	36.3200	52.8600
54.9200	28.2700	34.7300	51.5100
66.4800	14.1700	33.8100	55.0300
48.8700	74.4400	32.6800	55.9300
75.8700	29.1400	30.3600	52.9000
61.7200	55.6200	29.1000	53.2900
35.5200	40.5300	27.2400	56.3400
-1.8300	68.9500	25.2500	54.1500
17.4800	32.6300	24.4800	51.7900
61.9600	41.1000	23.2200	54.6600
55.5400	28.9900	20.4400	55.7400
67.4500	14.5900	18.6100	52.2500
48.4000	74.8100	15.5900	50.9300
76.5100	29.4700	16.9600	47.3700
61.7100	56.4100	19.9600	45.5900
35.5400	40.8200	22.2600	48.5800
80.2200	68.6900	25.5400	46.6500
16.0800	34.4200	27.7000	47.1500
60.5000	41.7100	29.2000	43.5100
52.4900	32.1400	27.9800	41.8100
65.7100	16.2300	25.3400	44.5000
49.1100	76.2800	27.2300	45.3400
75.3600	30.8700	28.3800	48.7400
60.8500	57.3300	42.7500	28.0700
34.6200	43.2900	45.9000	30.2200
-1.0600	68.1700	49.1200	29.1600
17.5500	32.8400	50.3800	29.8400
62.4000	42.7000	53.7300	28.5100
55.1500	32.4400	54.6900	29.6600
67.4300	15.8800	56.3900	26.8000
50.0500	74.2700	60.0800	27.1700
78.0200	30.2300	58.8800	28.8100
62.2700	56.6000	56.5200	31.2300
36.5600	42.3400	59.4700	31.9000
79.7500	70.6400	61.3900	33.0100
14.2700	32.3900	58.4800	35.2300
59.5700	43.3800	58.3200	36.6900
53.3500	33.2100	62.1000	37.3600
64.5900	17.5700	61.7700	39.6200
46.6000	74.6100	59.7000	42.0200
74.9300	31.5800	62.2600	44.3900
60.1100	57.2500	61.7500	45.4200
33.9000	42.0100	63.4500	48.8200
-1.9700	70.9200	63.2500	51.5700
15.0300	33.0300	65.8300	51.6500
60.1300	43.5200	66.1000	47.8300
53.3600	31.7100	67.3800	46.5100
64.6900	17.5100	66.5000	43.8300
49.5600	73.2700	64.2700	40.7600
75.1100	31.7700	61.2100	39.4100
60.2800	56.5900	61.7400	36.2000
34.5700	42.3500	59.7300	32.7700
-2.5100	70.5300	58.8600	33.1800
15.5000	31.8800	57.2100	36.5900
60.9300	44.7000	54.7600	34.4000
54.6400	31.4400	53.9300	32.3500
65.9700	17.1400	53.4000	35.5000
50.5400	72.5100	51.1600	37.4000
77.1300	30.9600	49.0600	34.2800
61.2100	57.0100	48.6800	33.6300
35.5700	40.9700	47.5200	37.2000
79.2000	69.5700	44.9600	36.9000
14.4400	31.4500	43.5500	33.6200
60.8700	41.4700	43.3900	35.3600
53.5600	30.5700	41.6600	38.4200
64.5700	17.3300	39.2400	35.7500
48.8200	71.9900	40.0400	35.8800
76.8400	29.7000	36.9000	34.2600
59.2400	56.0200	38.0100	31.3800
34.0200	40.6300	35.1700	32.2400
79.7900	69.3900	36.4600	35.7800
14.6000	31.5400	40.0600	34.7000
61.5900	41.9500	39.0700	32.9800
54.0500	30.4500	37.7500	36.4000
65.8300	15.4000	39.6100	39.6700
49.4700	70.6200	36.5000	41.5900
77.4400	29.9600	36.5600	39.8300
60.2900	55.8000	40.2300	40.2700
34.3100	41.2500	39.4300	43.9700
-2.6100	70.7400	36.8800	43.7900
15.1700	31.6800	39.4800	42.0500
61.7300	42.6500	41.8600	44.9600
55.1800	31.8400	38.7900	47.3000
66.5800	17.3600	38.5500	46.0400
51.4800	71.6200	42.0800	47.5200
77.9800	30.1300	41.6100	51.1500
61.3200	56.1700	40.6300	52.7900
34.4600	40.7600	43.3400	50.7000
79.9900	72.5400	45.8200	52.4000
14.9900	34.6300	44.4700	55.8500
60.4800	44.4700	44.8500	54.9800
54.3200	32.2000	48.4100	53.7600
63.4600	19.0700	51.2000	51.4000
51.1000	73.2400	54.4100	49.9900
77.1000	32.9600	53.1500	46.5400
60.7000	57.3400	50.0000	47.2800
34.0800	42.6100	52.1900	48.7400
80.3200	67.8900	54.3000	45.5800
13.7700	29.2400	51.2800	43.2500
58.1500	39.1200	49.5800	45.4200
53.0900	28.7000	52.7000	45.5400
62.1100	14.0000	53.0700	41.8200
47.6900	70.7600	49.5200	41.2900
74.5200	27.5600	49.9900	43.5000
58.2000	53.3700	53.2400	41.5500
32.4700	38.0100	51.4000	38.1700
81.7300	69.7800	48.3100	38.9100
15.0800	31.1300	50.6700	40.2200
57.9000	42.2600	52.7100	37.0400
52.7800	31.4800	49.4900	34.9700
63.7200	16.4300	47.8100	36.9600
48.3800	72.6500	51.0400	36.8800
75.8700	29.4300	51.7400	40.5300
59.4600	55.8300	55.2700	41.4100
33.2000	40.2000	55.8100	44.1000
83.6700	68.9800	59.4000	44.2400
15.8000	30.6100	58.9900	46.8300
59.7100	40.8900	57.1400	47.1200
54.3500	31.0400	55.8300	50.3900
65.2500	15.2000	54.7900	48.8500
49.8700	75.4100	52.7100	46.1900
77.1700	28.5900	51.1900	48.9800
60.8700	54.7200	50.4300	51.0500
34.1300	40.3200	48.6800	47.9900
79.6000	69.9600	46.6000	47.5500
13.1500	29.8300	45.8900	51.3200
57.6100	41.7200	44.5200	50.9000
51.6500	30.3400	42.4000	47.8600
62.8900	14.4100	41.2900	49.9200
46.1500	71.3200	40.2900	52.7900
73.9300	28.4300	38.3500	50.5000
58.4700	55.2100	36.7000	48.8700
31.3900	39.7600	35.7900	52.3800
78.8700	69.5600	34.1200	53.4500
11.9600	28.8200	32.3800	50.0700
55.0400	41.0000	30.8900	50.2600
50.0300	29.2100	29.2200	53.4800
61.0800	14.0300	28.0600	51.2800
45.1100	70.8600	26.6000	48.7200
71.9200	26.8400	25.0700	51.5200
57.6900	54.5900	23.1800	52.6800
31.4700	38.2600	21.2600	49.4300
77.4600	70.1000	18.3700	49.5400
10.4800	29.9900	18.7700	45.6900
54.9600	40.6600	22.1200	44.0200
48.4600	30.0300	24.8300	46.6700
61.3100	15.2600	27.6500	44.1900
44.5300	71.1100	29.7500	44.6600
72.1600	28.1000	31.2000	41.1100
56.7200	53.8400	30.0000	38.9800
30.4500	39.6700	27.3100	41.4400
78.8300	68.6800	29.2600	42.7000
11.2500	29.2900	30.0500	46.2700
55.7100	38.6200	40.7500	28.7000
49.0600	27.9100	43.8000	30.8100
61.2800	13.0700	47.3400	29.9400
44.2600	69.4000	48.3700	30.7100
71.6500	27.5200	51.8300	29.2200
55.8100	52.7400	53.3100	29.9000
30.5200	37.7600	54.6200	27.0400
77.3800	69.0600	58.2000	26.5500
12.0700	30.2000	57.7500	28.8300
55.9500	40.1100	55.8000	31.4800
50.5400	29.3600	58.5100	31.8900
62.0600	13.7100	60.7400	32.9500
45.6700	69.3300	58.1100	35.6000
72.9800	28.3500	58.0400	36.5800
57.4800	54.0100	61.8600	36.5100
31.8200	38.3700	61.7700	38.8500
76.7800	68.9400	59.4300	41.5300
10.3500	31.1800	61.6000	43.7300
55.3500	42.0200	60.8000	45.5400
48.2000	31.2500	62.3000	49.0500
61.2000	14.8600	62.8700	51.5500
45.0100	70.6600	65.8500	50.7500
72.0700	29.1600	65.1900	46.9800
56.5600	54.7500	66.5900	46.7200
30.2700	39.7300	65.6900	44.1100
76.2600	66.9900	64.0400	40.7900
11.1400	29.7000	60.8900	39.1800
54.4600	39.1900	61.0000	35.8500
48.8300	29.9000	58.4700	32.9200
61.6200	14.6700	57.3800	33.8300
43.9900	70.6200	55.7500	37.1100
71.7700	28.1600	53.2800	34.8900
56.2100	53.1500	52.4800	33.0700
30.2200	39.1100	52.0200	36.2700
76.5900	69.2900	50.0600	38.0700
10.9100	30.3700	47.6700	35.2000
54.3100	40.6600	47.1800	34.3900
48.1100	29.6300	46.2400	38.0500
61.0000	15.1200	43.6100	37.6300
44.5100	69.7500	42.0500	34.4900
70.9000	29.1900	42.0500	36.2100
57.0700	53.6600	40.2300	39.1900
29.5700	39.4000	37.8200	36.4700
76.3200	68.3900	38.3000	36.5700
10.3100	28.9500	35.5200	34.6900
54.9700	40.3700	36.6400	31.8400
48.8100	29.4400	33.7700	32.6100
60.8000	12.9900	35.1000	36.1000
42.6600	69.3100	38.5700	34.6400
71.9200	27.9200	37.4100	32.7900
57.4300	53.3100	36.3700	36.0700
30.6000	37.6800	38.6700	39.0400
75.5200	67.8900	35.7900	41.4500
11.8700	30.6500	35.4300	39.6700
56.0800	40.2500	39.1300	40.2000
50.5100	29.8200	38.6700	43.9300
62.6200	10.8100	35.8400	44.0400
45.6500	69.4800	37.9600	42.4600
74.5100	27.8000	40.8300	44.9500
58.1800	53.6900	38.0800	47.6700
32.1500	39.0200	37.3300	46.8100
78.2500	67.4500	40.8500	47.8300
12.4600	29.6100	40.7400	51.2900
56.1400	39.3800	38.8100	53.4000
50.8300	28.9400	41.0000	51.7900
61.5700	11.0600	44.0800	52.4500
45.2900	69.6400	43.0900	56.1200
73.7100	26.9600	42.4100	56.4600
58.8500	52.6900	46.0900	55.2800
32.0500	38.4400	48.3700	52.4300
78.4800	66.4300	51.8200	51.7800
12.4000	28.5600	51.2400	47.8900
56.2500	39.0600	48.1200	48.0500
50.8200	27.6900	50.3700	49.7000
63.0500	10.0700	52.9400	47.0900
46.3200	67.8800	50.2900	44.3600
73.2800	25.2500	48.5600	45.8700
58.8300	51.9100	51.8900	46.2600
32.4000	36.4700	52.6500	42.6100
78.8000	67.5800	49.3000	41.4500
12.5100	30.9500	49.6200	43.5200
56.1500	39.9100	52.7200	41.5800
50.4000	28.1700	50.8700	38.3200
61.7900	12.4400	47.7600	39.3800
44.3200	69.2400	49.9900	40.1000
74.6200	25.9300	51.7200	36.7000
58.1200	53.3700	48.1200	35.3000
31.9100	37.3000	46.6900	37.0800
79.7400	67.3200	50.1100	36.7200
15.0700	29.7400	50.5300	40.4900
58.3700	40.0300	53.7400	42.0400
52.8100	28.9300	55.5000	43.4800
64.3200	11.3600	59.0100	43.7900
47.7900	68.3300	58.6600	46.1500
75.9700	26.6200	56.4600	46.6300
60.2800	52.9300	55.3400	50.0000
32.4100	37.7200	54.3900	48.5000
78.9000	70.9400	52.1900	45.9600
14.8000	32.3100	50.4200	48.7900
57.7700	41.9800	49.6300	50.8200
52.0100	30.6300	47.6900	47.7100
62.9100	13.9200	45.5300	47.6300
46.2800	71.3900	45.0700	51.4200
74.5800	28.8200	43.7200	50.7200
59.4300	55.4900	41.5500	47.8100
32.8800	40.6400	40.2400	50.3600
-0.5500	66.3200	39.5300	52.9300
17.9700	30.5100	37.4900	50.2900
60.9800	40.5300	35.6200	49.4400
54.5900	28.8700	34.7100	53.1100
66.3200	11.6800	33.5400	53.5800
48.9300	69.9200	31.3100	50.4600
77.2800	26.8100	30.1000	51.0300
63.1000	53.6900	28.2300	54.0900
36.4000	38.0100	26.6500	51.6200
-0.3500	66.4700	25.7700	49.2800
17.4500	29.0800	24.5200	52.2200
60.6000	39.9900	22.1700	53.4000
54.3800	28.6800	20.3600	50.0700
67.2100	11.5300	17.2200	49.7400
47.0700	68.0000	17.5200	45.9400
77.6100	26.1100	21.1300	45.5500
62.0400	52.9800	24.2600	47.6800
35.6000	36.9400	26.8100	44.9400
80.6800	65.9500	29.1100	45.0900
15.8800	29.3600	30.4700	41.4900
58.5300	39.5200	29.7100	39.3000
52.9100	28.4300	27.0600	41.5600
64.0700	10.5400	28.7100	42.4200
45.9400	67.4600	29.7800	46.1100
76.0900	25.2600	43.4600	30.5700
60.9200	52.4600	45.4600	32.6200
34.1300	36.5900	48.0900	31.2300
81.2900	66.1300	49.6900	31.2800
16.5600	29.9300	52.9600	30.2800
60.0300	39.7900	53.6900	31.2500
53.3800	28.6300	55.0500	28.8000
66.9600	10.6200	58.6600	28.2600
48.7600	69.3700	58.1300	30.8700
76.7500	26.6600	56.2500	33.1500
62.0200	53.2300	59.1000	32.9600
35.2400	37.0300	61.5600	34.1200
81.0400	67.4800	59.2600	37.2600
16.0500	28.7700	59.2300	37.5700
59.2000	40.7300	63.0800	37.4600
52.9200	29.1300	63.0800	39.9800
66.0600	11.9400	60.8500	42.7900
48.5900	67.4500	63.0700	45.0300
75.9900	26.1100	62.3700	46.5400
61.0800	53.2600	64.2200	49.7900
33.9300	36.9000	64.7500	52.4100
79.2200	67.6300	67.6700	52.1500
16.2300	29.8200	67.2600	48.4000
58.4500	39.7700	68.1600	47.6400
51.8500	29.2700	67.1000	44.8600
65.1600	11.3600	64.8700	41.7600
48.3400	70.4400	61.6100	40.6100
76.5200	26.4300	61.6900	37.7500
60.6900	52.9000	59.7800	34.5000
33.8700	38.3800	58.6200	35.0400
79.5900	66.8900	56.5900	37.9400
15.4900	29.9600	54.2900	35.8600
58.7600	40.3400	53.0500	33.7000
51.7100	28.9500	52.7200	36.6400
64.6800	11.4700	50.7700	38.6300
47.2500	69.2400	48.2400	35.8900
75.3100	25.4700	47.6200	34.9800
61.2600	53.2300	47.2100	38.7300
33.4300	38.4500	44.3900	39.0200
80.0000	66.7100	42.7000	35.8400
16.0900	29.4600	43.0000	37.0600
59.2400	40.5700	41.5600	40.4500
52.4400	29.2700	38.4800	38.5600
66.3400	9.2300	38.6000	39.0800
48.6500	69.9500	35.9000	37.7000
76.8400	26.8600	37.1200	34.7600
61.0900	53.0900	35.3700	35.7300
33.3400	38.3400	37.0000	39.2100
-0.7300	66.0200	40.5100	37.5400
16.9800	29.6700	39.6500	36.0500
60.4500	39.9400	38.7100	39.1900
53.5300	29.0500	40.7400	42.2000
67.7400	10.0700	37.5600	44.2300
50.0100	69.6800	37.2900	42.5800
77.7900	26.5500	41.0500	43.2400
62.2200	52.3900	40.3100	46.8600
35.2500	38.1800	37.4900	47.1500
79.3400	65.3800	39.8300	45.4900
15.4900	29.5600	42.5600	48.0000
58.5400	40.0600	39.7500	50.7500
51.7400	28.3600	38.8200	49.3900
65.5700	10.5300	42.4300	50.2000
48.0400	69.8500	42.4800	53.8300
76.1900	26.2600	41.1800	55.3600
60.6500	52.7200	43.9100	53.6700
32.1000	38.2300	46.6100	54.4400
80.2800	68.1100	45.5400	58.0700
16.0500	31.4900	45.3400	58.1200
60.4700	41.1000	49.0600	57.1100
53.9600	30.6100	51.0800	54.1500
66.4300	9.1900	54.5200	52.7800
48.9200	71.6500	53.5400	49.1200
76.6900	28.7800	50.5300	49.3400
61.7800	54.4400	52.8200	50.6000
34.6200	39.3000	55.1000	47.5600
79.9300	69.3000	52.0300	45.2500
16.0000	30.7300	50.2800	47.0400
59.5700	40.8200	53.5200	47.2500
53.1000	31.1800	54.0000	43.4100
64.6200	10.8000	50.2100	43.0000
47.7800	72.0500	50.9300	45.2500
76.6200	28.5600	54.1400	43.3800
61.3700	55.1800	52.1300	40.1200
35.0100	38.3200	49.1400	41.4000
79.2800	68.0600	51.4000	42.2800
16.3800	29.6800	52.9500	38.7000
60.4200	39.3200	49.4100	37.1700
54.0700	29.7500	48.1700	39.1500
65.4900	9.4000	51.5500	38.6100
48.3900	71.7100	52.3200	42.4800
77.3000	27.9400	55.7500	43.2200
61.5500	54.0200	57.4100	45.2800
35.1500	38.7600	60.8500	45.0600
80.1700	71.5900	60.6100	47.6800
14.4800	33.3100	58.0200	48.4600
57.7900	42.0400	57.2500	51.9000
52.2600	32.4900	56.4900	50.3400
66.5200	11.8300	54.0600	48.0200
47.6000	74.4700	52.4900	50.8200
75.3200	30.7600	51.8400	52.9500
60.1300	56.3200	49.9200	49.8400
34.4100	40.4300	47.7900	49.9000
80.4300	68.8700	47.0700	53.8500
16.1700	32.1900	45.9700	53.0900
59.1900	39.8700	43.7400	50.2200
53.9300	30.7700	42.2300	52.5300
66.4900	10.2400	41.8300	55.0500
50.6400	70.5100	39.7200	52.3900
74.9000	29.4100	37.6100	51.6300
61.1300	54.5000	36.9100	55.3200
36.3100	38.1100	35.7000	55.6800
79.8300	66.3400	33.6300	52.3700
14.1400	30.2700	32.1700	53.5300
57.8800	38.1300	30.2600	56.0200
52.8100	28.4100	28.4700	53.3300
66.5000	8.1300	27.6300	51.4400
49.4600	69.0100	26.2700	54.5200
73.6300	27.2900	23.3900	55.3600
59.3700	52.6000	21.3000	52.1300
32.7900	36.6000	18.3800	51.6300
82.4100	67.2700	19.5400	47.9500
16.4300	33.2000	22.7700	46.5100
59.0900	41.3800	25.4100	49.3600
53.7200	31.4800	28.4300	47.1400
67.1800	10.8900	30.8200	47.5200
50.9800	71.4500	32.1400	43.8500
75.3500	29.7700	31.4900	41.4300
60.6300	54.2500	28.9100	43.8000
34.2500	39.5800	30.8500	44.4200
-1.1400	65.9600	31.7100	48.1200
18.5600	32.8000	42.2500	28.7500
60.6300	40.9200	44.4100	31.2300
55.8700	30.9400	47.3600	29.3000
67.8100	12.3100	49.5900	29.6100
53.0600	71.8500	52.1800	27.0000
76.9100	29.5300	53.0100	28.2900
62.5100	55.2100	54.1600	26.0100
35.8800	39.1800	57.7800	25.6300
81.4300	66.2600	57.5900	27.9900
17.6600	30.8700	55.4600	30.5200
60.3000	39.2200	57.8900	30.9600
53.9100	29.4600	60.4200	32.4100
65.5300	10.6300	57.9700	35.2800
51.4000	70.2900	57.2200	35.8100
75.6600	27.3600	60.9700	35.6500
60.5100	52.9700	61.8200	38.0400
34.7900	37.1100	60.2200	41.0500
1.0400	65.1100	62.2700	43.1800
19.6300	30.8000	61.1300	44.7200
60.4300	40.5300	62.5600	48.0900
56.0400	29.3500	63.4700	51.2400
67.5400	12.2100	66.2800	50.5600
52.2800	70.3700	65.7800	46.8200
77.9000	28.8500	66.8800	46.0100
62.6900	54.1200	65.7600	42.6200
36.3900	38.3300	62.9200	40.1500
1.6700	65.6200	59.5800	38.7300
21.4900	30.7200	59.6200	35.2100
63.0000	39.3400	57.2100	32.2500
57.6000	28.5400	56.6100	32.7000
68.7200	10.8600	54.7800	36.0000
56.2400	71.4600	52.2100	34.2900
80.2900	27.8700	51.2900	32.0800
64.9500	54.3500	50.8000	35.1900
38.2600	37.4500	48.8200	37.1600
2.0300	67.3900	46.3600	34.2400
19.6100	31.3400	45.6500	33.5600
61.8100	40.7000	45.2100	37.4400
56.1500	30.2400	42.7200	37.6200
67.4900	12.2900	40.6100	34.7900
53.5900	71.9100	40.7100	36.3000
78.6900	29.3300	39.4600	39.6100
62.8400	55.2900	36.6800	37.5000
36.0000	38.2800	37.1100	37.8600
3.1000	65.3700	34.5000	36.3100
19.3900	30.6700	35.4200	33.3200
61.6000	39.9300	33.1600	34.7300
55.9700	29.1600	35.0300	37.9500
67.9800	12.2400	38.1900	35.9300
53.4500	70.3500	36.8500	34.3700
77.7900	28.2600	37.5400	37.4800
63.0700	54.1400	39.4900	40.6900
36.1800	37.4800	36.3700	42.8600
2.0600	65.8800	35.6700	41.1000
19.7700	29.7100	39.3900	41.5600
62.4400	39.6300	39.1600	45.3200
57.2900	27.5200	36.2700	45.2700
68.5300	11.3400	38.5900	43.6300
53.1100	70.5600	41.2900	46.2800
77.9000	28.4300	38.4300	48.8200
63.9100	53.8300	37.4600	48.0900
36.8300	36.7500	40.8900	48.8700
1.1100	66.5500	41.1200	52.4100
18.8900	30.0600	39.6500	54.6500
60.8100	39.3400	41.7600	52.9100
55.4700	26.7500	44.7500	53.1300
67.6200	11.9600	44.1200	57.0000
53.0600	69.3000	44.2100	57.5700
76.7900	28.2600	47.2200	55.1700
63.0000	52.8700	48.3000	52.1200
35.3100	36.8900	51.7000	50.4700
2.9900	65.2400	50.5200	46.8500
19.3100	29.9100	47.6000	47.3900
61.2000	39.6600	50.2800	48.9900
55.5200	26.5300	52.8000	46.0200
67.0000	10.7000	49.9300	43.5600
52.4400	69.8100	48.4900	45.6200
77.1000	27.8500	51.9000	45.5400
62.2800	53.1400	52.2800	41.8300
35.8800	36.7300	48.8000	41.2000
0.8700	65.5700	49.7600	43.4900
18.9900	29.6000	52.8600	41.2300
59.9000	39.1500	50.7700	38.1300
55.2700	26.2000	48.1000	39.4300
66.2300	11.6200	50.6700	40.1300
52.5000	69.6900	52.0200	36.5600
77.6400	27.4900	48.4900	35.0500
61.1800	53.1200	47.2800	37.1200
35.2700	37.1700	50.7200	36.6800
1.1600	66.3700	51.8000	40.3500
19.3200	31.4900	55.4900	40.7800
60.7000	41.5600	56.9500	43.0500
55.4800	28.8100	60.2400	42.8400
65.9700	11.7100	60.1300	45.7400
51.7900	71.8700	57.4900	46.5500
76.9500	29.5500	56.5700	50.0000
61.7200	55.8900	55.7600	48.3300
36.2400	39.0800	53.4100	45.9800
1.2500	63.5800	51.6300	48.7500
21.0500	29.6400	50.9400	50.8100
61.8600	37.7400	49.2100	47.7200
56.9500	27.4300	46.8500	47.8700
67.1200	10.8800	46.2300	51.7000
53.0300	68.3900	45.1800	50.7800
78.6400	27.5000	42.7500	48.1900
63.2100	52.6000	41.4500	50.7800
37.6800	35.2600	40.9500	53.4300
82.8300	64.6100	38.7200	50.9200
18.1300	29.2600	36.8800	49.9500
58.7000	37.5800	35.9700	53.5900
55.2700	26.3100	34.8500	54.0000
65.7500	10.1600	32.6100	50.9000
51.4000	68.5500	31.3800	51.8000
75.5700	28.4900	29.5800	54.7600
60.2700	52.2200	28.0700	52.3900
34.6500	36.3000	26.6100	50.0900
2.6900	65.5000	25.5500	53.0100
20.4500	29.2500	23.1400	54.4200
60.9800	38.1100	20.8100	51.5100
56.5800	26.5800	18.0200	50.9700
67.2400	9.3200	18.5900	47.3100
52.8300	68.6700	22.0200	45.5300
79.2700	26.5200	24.9300	48.0400
63.4600	52.3500	27.7800	45.6500
36.1800	37.7400	30.0100	46.0900
1.6700	68.2500	31.0100	42.5100
19.5500	31.7600	30.1200	40.2300
61.3700	39.8200	27.8800	42.8300
56.1700	29.4200	29.8000	43.3700
67.8000	13.7700	30.6700	46.9400
53.3200	70.9200	39.9400	30.5400
78.7100	30.4600	43.1500	32.7200
61.9300	54.1600	46.5100	30.8500
35.8500	39.0400	48.0400	30.0300
2.6900	68.7600	51.2400	29.2200
19.2600	32.5600	52.1000	30.6900
61.5200	41.9700	53.2500	28.7000
55.2300	30.1700	56.7600	28.6100
67.4100	14.5300	56.5000	31.5900
52.2700	70.6300	54.5100	33.4600
76.9600	30.5200	57.3500	32.9100
62.1800	54.5300	59.7300	34.6100
36.3900	40.0100	57.3100	37.6700
1.6300	66.2100	56.8500	37.6600
19.0200	30.5800	60.7000	37.8500
61.9000	39.0800	60.9100	40.4200
55.6500	27.9700	58.7000	43.0400
67.1500	12.3900	60.4100	45.2000
51.3000	68.8600	59.2400	45.9700
76.6700	28.7000	60.7600	49.4200
61.9300	53.2900	61.4000	52.6100
35.9400	38.1300	64.7100	52.6400
1.1400	65.7100	64.0700	48.9000
19.0100	29.7800	64.9700	47.4000
61.6400	38.7200	63.8600	44.3700
57.1600	27.2100	61.6800	41.3400
69.0800	11.1900	58.2300	40.0400
52.8200	68.0300	58.7000	36.7600
77.7100	29.3200	56.4700	34.0400
62.8600	52.5000	55.0900	33.4400
36.9700	37.0700	53.1400	36.8000
-1.0400	67.3400	50.2600	35.2800
17.5100	30.0200	49.3600	32.7800
59.9800	39.0800	49.2100	35.7700
55.0800	28.3700	47.4200	38.0200
66.5100	10.6500	44.7000	35.3300
50.6800	69.1300	44.2900	34.8500
75.5900	28.0700	43.9400	38.5500
61.7800	52.5200	41.2400	39.0200
36.3500	37.2900	39.3600	36.0900
81.1000	67.8400	39.7600	37.9100
16.1400	30.1200	38.1600	41.0400
58.1100	38.7900	35.4300	38.5000
53.4000	28.2900	35.7700	39.1200
64.9200	10.3200	33.1300	37.6300
49.8000	69.7700	34.5100	34.4700
73.5300	30.3700	32.2100	35.6600
60.1500	52.8600	33.7400	39.1600
33.2100	37.8000	37.1600	37.3600
77.7700	67.5900	36.2300	35.4600
13.0200	29.1900	36.3600	38.4400
55.0000	38.9000	38.3400	41.8100
51.0100	28.2900	35.3000	44.0600
62.9200	11.1800	34.6600	42.3000
47.1500	70.1800	38.2800	42.4600
71.6900	30.4900	38.1900	46.2900
57.5500	53.7400	35.1300	46.3700
30.5800	38.6100	37.0900	44.6900
79.3300	65.9500	40.1000	47.1500
16.1000	30.2600	37.5500	50.1000
56.5400	40.1900	36.1600	48.8700
52.8300	28.2000	39.4100	49.3000
65.5000	11.6500	39.7300	53.0600
48.7400	68.6500	37.9100	54.4600
73.4700	29.5000	40.3800	52.2500
59.9400	53.5100	43.3400	53.2900
32.9100	38.2400	42.3300	56.8800
76.9100	65.2400	42.5900	56.5800
14.8900	29.6600	45.8100	54.5400
56.0400	38.8800	47.5900	51.3100
52.1700	27.7000	51.0600	49.8100
64.6100	12.7400	49.6500	46.2800
48.3900	70.0600	46.9600	47.1500
72.7900	28.9900	49.4900	49.0800
57.9700	52.1200	51.7500	45.8900
32.2100	37.4400	48.6200	43.7200
-3.4400	66.4900	47.3400	46.1300
17.4900	30.4500	50.8300	46.3300
59.5100	39.1900	51.0200	42.5500
55.3900	28.9100	47.4600	42.2100
68.5000	12.8900	48.3200	44.8600
51.3200	73.2100	51.3500	42.8700
76.6400	29.7900	49.4100	39.4900
60.3100	53.8000	46.6500	41.1300
35.9900	37.8600	49.0500	42.1200
-2.8900	68.9600	50.9500	38.8500
16.8200	29.9100	47.4600	37.0400
58.9300	39.9400	46.4100	39.4200
55.0300	28.7100	49.9100	39.1200
67.8000	12.9400	50.3400	43.0100
49.2000	72.0800	53.8300	44.1500
74.8300	28.7300	55.0500	46.0700
59.7100	54.0700	58.2400	45.5300
35.9200	37.4300	57.9400	47.7100
77.8500	67.8500	55.1200	48.1300
17.2100	29.8800	54.5000	51.8300
57.4600	39.0500	53.9600	50.6500
53.2600	27.6100	51.5700	47.9900
65.9700	12.7700	49.7500	50.5800
48.9300	70.3900	49.4300	52.8400
72.6600	28.3900	47.5800	49.8800
59.2900	52.5200	45.4300	49.6800
35.2100	37.4900	44.6600	53.4800
79.6600	65.2300	43.9600	52.9500
17.3900	28.6800	41.5500	50.2200
58.2500	38.8900	39.9400	52.6600
53.6300	26.7700	39.1500	55.1200
66.5900	12.4200	37.3100	52.1600
49.0800	69.7600	35.5300	51.2400
72.6900	27.5800	34.3200	54.8600
60.1100	51.1300	33.0900	55.3400
37.7500	35.9500	31.0500	52.1700
79.2100	68.1300	29.5600	52.6200
15.9900	30.5200	27.8700	55.7800
57.2700	40.6200	25.8400	53.5700
53.2400	28.0100	25.0700	50.9000
65.9800	14.0600	23.9300	53.6400
47.8500	72.2400	20.9600	54.7500
72.0000	29.0300	19.9600	51.1100
59.5700	53.1200	16.7800	49.6600
36.1400	38.1200	18.4200	46.2800
78.7100	65.3400	21.9600	45.4500
16.0000	29.0000	23.6600	48.7000
57.4700	39.2600	27.0700	46.9900
51.5300	26.6400	28.8400	47.5800
63.3900	12.7600	29.8100	43.9500
48.8200	70.8500	28.6100	41.7000
73.0600	28.6300	26.1100	44.3800
59.5300	52.5300	28.2000	45.2100
36.1200	36.5900	29.1400	48.8900
76.4400	66.0600	38.2700	30.8100
16.0300	27.3000	41.1500	33.1000
58.4100	38.0400	43.9900	31.5500
52.2300	26.8900	47.2800	32.6700
63.4200	12.4500	49.6800	30.5400
48.7700	70.3300	49.5100	31.8000
72.3300	28.6700	50.1900	29.9600
59.7100	52.5700	53.8700	29.4600
35.4700	36.4700	53.8100	32.3800
75.3800	67.0000	52.2500	34.5600
13.8900	29.7500	55.1500	33.8200
56.7400	38.0300	57.5000	35.3500
51.2100	27.4200	55.2100	38.4500
61.8300	12.9500	55.0400	38.7100
48.1900	71.6400	58.8600	38.9900
70.2500	29.1800	58.8100	41.6200
58.9800	53.6400	56.8500	44.3700
34.4900	37.8600	59.2300	46.2900
77.8400	66.2200	58.3600	47.1800
15.2700	28.7900	60.3900	50.3100
58.8000	37.5700	61.0500	53.2900
52.9800	26.4100	64.2000	53.0700
64.7100	11.6900	64.1500	49.3600
49.9800	70.2700	64.5800	48.0100
71.6300	29.2700	63.1700	44.9200
59.6500	52.2900	60.9600	41.8800
35.8900	36.9900	57.4200	41.1000
75.7400	65.6100	57.6500	37.7300
14.2400	29.0000	54.7600	35.0900
58.4600	36.8100	54.2400	35.2900
52.0700	26.5600	52.8600	38.8100
63.9500	10.5800	50.0000	37.3000
48.7400	70.2200	48.6900	35.0700
72.1900	28.0400	49.0600	38.0000
59.1000	51.7900	47.0500	40.2200
36.1600	37.4700	44.4500	37.4600
75.3000	65.4900	44.0300	37.2100
12.5000	27.9500	43.4600	40.8900
54.1500	35.8300	40.5400	40.6600
49.7600	25.6500	39.1100	37.4700
61.6500	10.0100	39.3500	39.0800
46.5600	69.2700	37.7300	42.0700
70.4200	26.6900	35.0200	39.7200
56.5900	51.2800	35.2000	40.3500
32.8300	38.1400	32.4100	38.6400
77.6700	64.9400	33.4200	35.8100
14.4000	29.6900	30.6300	37.2200
57.0300	36.9600	32.4900	40.4400
50.9100	26.7500	35.6500	38.6500
64.5200	11.9700	34.2700	37.2500
48.4300	70.6800	33.9700	40.6200
72.0400	28.3100	36.0500	43.7400
58.9400	51.8100	32.9700	45.8900
34.2500	39.5400	32.7400	43.9100
76.9400	66.5400	36.4900	44.0200
12.4700	30.6400	36.3700	47.8700
55.2100	38.1100	33.8200	48.2700
48.7000	28.1300	36.0800	46.5500
62.0100	14.1100	38.7400	49.1800
46.1600	71.7800	36.1300	51.9400
69.5700	28.2800	35.3000	50.6100
57.8800	53.1900	38.8500	51.0000
33.0200	40.9200	38.9700	54.6900
74.8800	62.9600	37.5600	56.1700
12.1000	25.8900	39.9600	54.0000
54.4300	34.9000	42.8300	55.3400
49.2600	24.8400	41.9300	59.0400
61.9600	9.2500	42.8100	58.3100
46.3000	66.3300	45.7600	55.9200
69.7300	24.7400	47.7100	52.9200
56.5400	49.2000	51.0600	51.5500
32.4900	36.6400	49.3700	48.1100
77.4900	62.6400	46.5600	49.5500
15.4700	25.9500	49.0300	51.1400
56.9700	33.9200	51.0300	47.8600
52.6900	24.6800	47.6300	45.9900
65.8600	8.3900	46.1200	48.2700
49.8500	66.2000	49.4600	48.3000
73.0900	25.0500	49.7900	44.4500
60.5600	49.4300	46.3100	44.1500
35.5300	35.3100	46.9300	46.6400
76.6900	66.6500	49.9600	44.8100
15.9900	27.9100	48.3300	41.3500
56.6700	36.6000	45.1700	42.5000
52.8500	27.6100	47.3900	43.9100
66.1700	12.3900	49.1400	40.4900
49.1900	70.1600	45.8400	38.5800
72.6200	27.7600	44.5300	40.8000
58.9200	52.7000	47.7000	40.7300
35.7400	38.1900	48.5800	44.3900
77.7700	63.8900	52.1000	45.0900
15.2900	26.0200	53.8100	47.4600
58.4800	35.1600	57.2400	47.3900
53.7800	25.0900	57.0000	50.1200
66.6200	12.4800	54.1900	50.0100
51.1300	67.6500	53.2200	53.6400
72.8700	25.9700	52.2100	52.2700
60.3900	50.9500	49.9100	49.6500
36.7800	37.3100	48.4400	52.4000
78.0900	63.7800	47.6900	54.6500
15.1800	27.2900	45.6900	51.8400
58.5700	35.6900	43.7400	51.6300
54.3000	26.0000	42.8800	55.3500
66.5300	12.2500	41.6800	54.7700
51.1500	68.2800	39.5600	51.8100
74.5500	25.8000	38.1800	53.8600
60.4500	50.3100	37.3200	56.8800
37.3600	37.9100	35.4400	54.3800
78.3600	62.9200	33.7400	52.9000
16.3200	25.7200	32.8000	56.3500
60.0700	35.7300	31.2500	57.1300
54.5200	25.9300	29.2800	53.9100
67.5700	11.3200	27.9500	54.4900
51.9300	68.2000	26.1300	57.6000
75.4000	25.1300	24.7000	55.5700
62.4300	50.6600	23.2100	52.9500
38.4600	36.7300	22.0500	55.4700
76.8500	60.9200	19.5300	57.0000
15.1500	24.9300	17.5900	53.7500
57.3700	33.2100	15.0400	53.3800
52.3600	23.4500	15.3800	49.4800
65.1800	7.8400	18.9500	48.3500
50.2300	66.7500	21.5000	51.1600
73.4800	23.2300	24.4800	48.7000
60.2800	48.0500	26.7100	48.9000
35.6400	34.8900	28.0400	45.3600
77.3300	60.0400	26.7300	42.9500
15.0700	22.6500	24.3100	45.4200
56.8300	33.0700	26.0900	46.1800
52.3200	23.1700	26.8600	49.8200
64.6200	8.9000	42.2200	29.5400
47.6400	66.8900	44.9800	32.0000
72.7800	22.1800	48.3600	30.5800
58.3400	48.2900	51.3000	32.4700
34.8000	34.3900	53.7500	30.1100
74.8700	61.1800	54.5500	31.3600
13.1500	26.7500	55.5800	29.8000
55.3800	34.1300	59.1900	30.1500
50.8200	25.8000	58.6300	32.9600
63.6000	11.0600	56.4600	34.8400
47.2700	68.6900	59.4800	34.4300
70.4800	24.6000	61.6900	36.1700
57.9400	49.7600	59.1500	38.9400
32.1000	35.1500	59.0500	39.5800
75.3800	66.7700	62.8100	39.8000
14.2100	27.7600	62.8500	42.4900
54.8800	37.4900	60.4900	44.9900
50.4500	27.9200	62.1800	47.8500
62.5100	12.3200	60.7700	48.6500
48.7500	71.5500	61.7300	52.3600
70.9300	27.3400	61.7700	55.5100
57.7300	52.3500	65.0500	55.9500
32.5400	37.6500	66.1500	52.3600
72.9100	66.9300	66.4800	50.9400
12.4400	27.9100	65.4200	47.7700
55.1200	37.3000	63.6600	44.4700
50.0600	28.3600	60.6500	42.4000
62.7600	12.2400	61.1700	39.3900
47.1200	69.9900	58.9900	36.3300
69.9200	27.1600	57.7200	36.3400
56.4900	53.1600	55.9300	39.6900
31.9200	36.8000	53.3800	37.5600
74.1800	68.5200	53.0200	35.3200
14.0400	29.7200	52.4800	38.4400
55.9100	38.0400	50.2100	40.4000
50.6300	29.1100	47.9300	37.3100
64.0100	12.5600	47.4600	36.8800
47.4400	71.0200	46.7400	40.4400
70.5700	27.8300	43.9200	40.3200
58.2800	53.6600	42.4800	37.4400
33.3700	37.3100	42.7500	39.7400
73.9400	66.9000	41.1800	42.7900
13.4300	28.1400	38.6700	40.0300
55.3200	37.5500	38.7800	40.3600
49.9400	28.9700	36.1100	38.6600
62.4600	12.6800	37.4900	35.5000
47.2800	70.6700	34.9300	36.1300
69.7400	27.4000	36.6800	39.4600
57.3900	53.7400	40.0600	37.8000
32.7600	38.0900	38.4600	36.1400
74.4100	65.2100	38.2900	39.1300
11.9400	29.2500	39.8600	42.5400
54.9000	36.8500	36.5200	44.2100
50.9700	27.1900	36.7600	42.6300
62.3800	12.8100	40.3100	43.6600
46.7600	70.4400	39.4000	47.2500
70.3100	26.2400	36.9200	47.0900
57.0200	53.1600	39.4100	45.5700
32.3300	36.4500	41.8900	48.2900
74.3900	63.8700	38.8300	50.6000
12.9800	28.4900	38.6400	50.0200
55.3200	35.2800	42.2800	51.0500
51.7200	25.4900	41.9100	54.4500
61.6900	11.1400	40.6700	56.5600
46.1900	69.2500	42.7300	54.6100
69.4000	24.9600	45.8500	55.6000
56.8700	52.6000	45.7300	59.3700
33.6000	36.3300	46.8600	58.5100
76.0300	64.2900	49.9800	56.4300
14.9000	29.3800	51.7100	53.4900
57.1300	37.0000	54.7000	51.7000
52.3100	26.7600	52.7000	48.3300
62.9800	10.9600	49.7000	49.9000
48.3700	71.0800	51.9100	51.3600
70.8700	28.2500	53.8200	48.0800
57.9600	53.9200	50.7300	46.0800
33.7200	37.5500	49.3200	48.2800
76.2500	64.0500	52.6100	48.4400
15.5200	27.5100	53.0500	44.6900
57.9600	36.3100	49.6300	44.1400
52.8100	24.9600	50.2400	46.5600
64.3300	8.8900	53.2400	44.5300
49.0200	69.1300	51.5800	41.2500
71.9300	26.5500	48.4300	42.2800
59.0100	51.4900	50.7600	43.2200
34.8100	35.7200	52.6300	39.8400
77.4300	63.0500	49.3300	37.8500
17.5200	28.7200	47.8600	39.7800
58.7600	36.3700	50.9800	39.4900
56.1300	25.7900	51.7000	43.3100
65.1300	9.7400	55.4200	43.8400
50.3100	71.9600	56.9000	46.4400
72.8900	27.9300	60.1700	47.0300
60.9700	53.5500	59.4300	49.6200
35.1500	37.2600	56.8800	49.8300
76.9000	64.3200	55.7600	53.3500
15.2200	29.3000	54.7000	51.6100
57.0700	36.9400	52.4100	49.3500
54.4400	27.5700	51.0000	52.2300
63.7600	10.5800	50.0800	54.3800
48.6900	73.5400	48.2400	51.2400
71.3500	28.3900	46.3300	51.2300
59.6300	54.8000	45.5200	54.9500
33.7400	38.2200	44.2600	54.0000
79.2100	63.7400	42.2600	51.0200
16.6700	28.0400	40.6700	53.2300
58.1700	36.5900	39.9300	55.9200
55.1100	25.9300	38.0500	53.1700
65.1800	9.0100	36.2700	51.8300
48.0900	71.3200	34.8400	55.2100
72.6600	27.6100	33.5400	55.4600
59.3100	52.5000	31.9100	51.9900
33.6600	37.8600	30.5200	52.6700
79.4500	62.0200	28.5300	55.6300
16.2200	28.1000	27.2400	53.2000
58.4700	37.3500	26.1800	50.6200
55.8000	25.7000	24.3500	53.3700
64.8900	9.1500	22.5400	54.1700
48.8800	72.1300	21.0500	50.5200
73.5900	27.3700	17.6800	49.4900
60.1000	53.6100	19.2900	46.0600
34.6300	36.8200	22.2700	45.3500
77.8900	64.6300	24.5200	48.4000
14.3200	29.5700	27.8800	46.4500
56.5300	37.4400	30.1400	46.9500
54.7100	26.1700	31.2300	43.3500
61.3000	8.7100	30.2400	40.9400
46.9100	71.8200	27.8000	43.3100
72.1100	27.8900	30.2300	43.7600
58.7100	53.1900	30.7900	47.5700
31.9200	37.6700	42.3800	28.5200
76.3800	65.4100	44.4900	31.6700
15.7500	31.4500	47.5600	29.9100
56.3000	38.9700	50.0500	32.3000
55.1900	27.9200	52.8800	30.7900
63.1200	10.5300	52.7800	31.6600
47.0200	74.1100	53.3200	29.5500
73.1700	29.5300	56.6800	29.5200
58.3800	54.6400	55.8900	32.4400
32.1500	39.3400	54.1200	34.5000
77.8900	62.4700	57.2000	33.8700
15.2400	28.3100	59.4800	35.3800
56.6600	36.4000	57.1900	38.4500
54.5800	25.6600	57.0600	39.0600
63.3500	9.0500	60.9600	39.1500
48.0700	71.5800	60.8800	41.8100
72.9100	26.6900	58.4700	44.1700
59.2200	52.5100	60.5700	46.7300
33.3700	36.5200	59.6800	48.2200
77.7600	64.6500	61.4000	51.5100
15.0900	29.6700	61.7800	54.4400
55.0300	38.1400	64.7200	54.0900
52.6000	27.4100	64.2600	50.3000
61.2100	9.0200	65.5000	49.1800
46.0100	73.5200	64.5200	46.5500
71.7900	28.2800	62.1400	43.5900
58.0500	54.2900	59.0400	42.3300
30.9800	38.5100	59.4500	39.1200
78.8400	64.6600	57.1700	36.1200
15.8000	30.5600	56.3100	35.9600
56.9500	37.3000	54.3500	39.1500
53.4000	28.0700	51.8400	37.2100
62.3400	10.4100	51.1900	34.7500
47.8300	73.3400	50.4100	37.5900
73.9900	28.0600	48.3800	39.3700
59.1500	54.4300	46.1800	36.2500
32.9900	39.1400	45.7000	35.7600
-1.5300	63.1900	44.3900	39.3000
17.7800	29.9300	41.8600	38.6000
57.7800	36.0700	40.5600	35.5300
54.2600	27.5600	40.2600	37.7600
64.7600	10.8000	38.3100	40.3300
49.8400	72.7600	36.2300	37.3100
75.4600	28.4800	36.7500	37.7600
61.8700	53.4400	34.4800	35.7500
34.5100	38.6500	36.9100	34.1200
79.7200	63.6100	34.3900	34.6900
18.6400	30.8400	35.4700	38.3200
58.3000	37.1600	39.1800	37.3500
54.4200	28.3200	38.4300	35.6300
65.3500	11.1600	37.3000	39.0200
49.5100	74.2100	38.3900	42.7200
75.9100	28.1800	34.6800	43.7600
61.6300	53.6100	34.9500	42.0000
34.8900	41.2700	38.5300	43.3000
-2.4800	58.4900	37.5500	46.9500
18.0700	26.7000	34.8000	46.4800
58.3100	34.6100	37.3600	44.9700
55.2700	24.1900	40.1000	47.7200
65.1200	8.6700	37.1400	50.3600
50.1400	70.5700	36.3500	49.1200
76.3000	24.8200	40.0000	49.8200
61.4400	51.2000	39.7200	53.5800
33.7700	37.0200	38.1900	55.1900
-0.0700	61.3300	40.8400	53.0400
19.4900	29.0200	43.7300	54.3800
59.3400	38.1600	42.4100	57.8400
55.9500	26.9200	43.2300	57.3400
66.0100	10.6100	46.3400	55.5300
49.3000	72.5900	48.5500	52.7000
76.1000	27.1900	51.8400	51.1900
62.9200	53.0900	50.7700	47.4900
34.5400	38.1000	47.6400	48.4800
-0.8000	62.0000	49.6800	50.1600
18.9300	30.3200	51.8100	46.9400
59.5600	38.6900	48.4500	45.0800
56.7300	27.7200	47.1000	47.2700
65.8700	10.3700	50.5200	47.5800
49.7300	72.9700	50.9800	43.7300
76.5800	26.1500	47.4300	43.2000
61.7500	52.9600	48.1900	45.7000
33.5800	39.2200	51.5300	44.0100
-0.6900	57.5000	49.9300	40.6500
16.8300	27.4400	46.8700	41.8700
58.0000	35.7200	49.4900	42.7100
56.5500	23.3400	51.2200	39.3100
64.5200	7.4900	48.0800	37.1200
49.8200	69.5700	46.1100	38.9900
76.3300	24.1100	49.3800	39.3100
60.7600	50.2200	49.7400	43.0600
33.4200	37.0500	53.2800	43.6400
-0.4600	62.1500	54.8000	46.2500
16.0700	30.1900	58.0600	46.4500
57.0400	37.7700	57.6800	49.1200
55.2000	26.7800	55.5700	49.6700
63.9800	10.6900	54.3800	53.0700
49.6000	72.8500	53.0400	51.1500
74.7000	27.9000	51.0900	48.9800
59.7600	54.2800	49.7400	52.2800
32.0300	39.5700	48.6900	54.0600
1.2400	63.7900	46.8800	50.9900
17.5600	31.3600	44.7400	50.9600
57.4800	39.1000	44.1100	54.6900
56.2000	26.9100	42.6100	53.7600
65.3300	10.7500	40.7000	50.7400
49.8300	72.9500	39.1500	53.0300
75.9600	27.9700	38.4300	55.9400
60.2100	54.5100	36.4700	53.3300
32.9300	40.0300	34.7600	51.8500
1.0300	63.7800	33.2800	55.2700
18.7300	31.0800	31.7800	55.7300
59.2800	40.0900	30.3800	52.1900
58.5900	26.7500	29.1400	52.7600
65.4900	10.5900	26.9200	55.6300
50.0500	72.4100	25.3700	53.1500
77.6900	27.8200	24.5600	50.7300
62.0600	54.5800	23.2100	53.7600
33.7100	38.8700	20.7200	54.5500
0.3000	65.9000	18.7100	51.3600
19.0500	31.8000	16.0200	50.7500
58.6400	40.3900	17.0700	47.0200
56.6500	28.6300	20.5700	45.6500
65.8600	11.3900	22.8900	48.4900
48.9100	73.1400	26.2800	47.1400
77.6500	28.4100	28.0000	46.7400
62.6300	55.1100	29.2600	43.0600
34.5000	40.4800	28.0500	41.0200
4.0000	63.4000	25.3000	43.6000
21.7300	29.9000	26.8900	44.1500
60.8600	38.6900	27.7300	47.9200
59.0700	27.7800	42.0000	23.4100
67.2400	10.5500	43.4700	27.0500
51.9600	73.1000	46.6300	26.2200
-2.4000	28.0800	49.8400	27.9100
65.4900	53.8600	52.0700	25.4000
35.7500	38.9000	51.5600	26.5400
4.2400	62.3600	52.5300	24.2700
21.4500	29.6500	56.2100	23.8600
60.8400	37.2800	55.8300	26.5300
58.3900	26.9100	53.8800	28.7500
66.6300	8.2400	56.5600	28.5200
52.9700	69.7900	59.0800	29.7700
80.8200	26.3900	56.6100	32.6600
65.9700	53.1000	56.5000	33.5700
36.7800	37.8700	60.4500	33.6800
0.5300	60.6400	60.3100	35.7100
17.8500	28.6400	58.9700	38.9400
57.3700	36.4200	61.3200	41.3900
53.9600	25.0800	60.4900	42.4000
64.4100	8.3400	62.1900	45.8700
48.6400	70.0200	62.6400	48.7900
77.7900	25.8300	65.1200	48.3200
61.4300	53.3100	65.5200	44.6000
32.8800	38.2100	66.3700	44.0600
-0.0400	64.6300	65.3300	41.0900
18.0700	33.3300	62.8500	38.0900
58.6000	41.3200	59.7100	36.6100
55.6200	30.7400	59.9200	33.4900
63.7400	13.9300	57.2900	30.6600
49.9800	75.0800	56.3600	30.8100
78.2300	30.2900	55.2300	34.3900
61.8500	57.1900	52.2200	32.7800
33.1700	42.3500	51.6100	30.4500
1.7800	61.0700	51.2500	33.4500
18.8500	26.8100	48.8400	35.1500
58.2100	35.2700	46.6300	32.0600
55.4900	23.9600	46.2000	31.9900
65.6200	8.0700	45.5000	35.8400
50.9500	67.4800	42.7100	35.2400
79.2200	24.4400	41.0800	32.5000
63.6100	50.6700	41.4600	34.9600
32.9400	36.3000	39.7800	37.7100
1.9100	64.0600	37.0600	34.9700
17.6900	29.7000	37.4400	34.7200
58.0900	37.3500	35.2700	32.5700
53.9600	27.2900	37.7300	30.1100
65.0800	10.4400	35.2000	30.5800
50.3700	71.3600	36.1300	34.3200
78.6000	27.7000	39.8400	33.3400
63.2000	52.4600	39.1300	31.0400
32.4600	38.2700	37.7600	34.0500
2.4600	65.2800	39.1700	37.3800
18.5900	28.5000	35.9300	39.2300
58.4800	36.9500	36.2800	37.8100
54.4700	26.6000	39.9600	38.6200
64.3300	9.9600	39.0700	42.2000
50.7500	69.2900	36.5000	42.5600
78.4800	26.7400	38.9200	41.1700
63.3000	51.6100	41.5200	43.7600
34.5200	37.9800	38.7400	46.4900
1.3300	65.9000	37.8900	45.4800
18.9200	28.8000	41.5000	46.3800
58.3000	38.0300	41.2200	49.8600
53.0300	26.4600	39.2600	51.6000
65.0100	10.2600	42.0500	50.1800
49.8800	70.1200	45.0000	51.2000
79.5800	27.6900	44.1400	54.9000
63.8000	51.9600	45.0600	54.4700
33.3900	39.2400	47.5900	51.7500
-0.5100	64.7900	49.7800	49.1200
19.8400	25.8400	53.0200	47.2500
58.8000	36.4900	51.1000	43.8600
54.4300	25.4700	48.3500	45.1400
66.3400	8.6700	51.0200	46.3500
49.6700	69.5900	52.9600	43.1100
78.4800	25.5200	49.5500	41.2300
65.4100	50.4300	48.5400	43.3800
33.6500	38.2700	51.6600	43.4000
-2.8800	66.0900	51.9400	39.6400
17.1700	27.7800	48.2100	39.3500
56.4500	38.8800	48.8600	41.8000
52.1100	27.1100	52.0000	39.8200
63.9400	10.7500	50.2400	36.4700
47.6900	70.8200	47.1600	37.2800
77.1900	26.9900	49.3700	38.2400
61.9500	53.1500	51.0100	34.7900
31.0700	38.6800	47.7200	32.9100
-2.5000	62.6300	46.1000	34.9300
18.1600	27.1500	49.2500	34.4900
56.3200	37.3700	49.6600	38.2600
52.1100	25.7900	53.0800	39.5700
63.4600	8.8600	54.6300	41.6200
48.8300	69.4400	58.2700	41.3400
78.0900	25.9600	58.5100	44.2100
62.5900	50.2600	56.3500	44.4200
31.0400	38.4000	55.4500	48.0300
-0.5900	63.6700	54.2500	46.6200
17.3500	29.8300	52.0300	44.1700
57.1600	39.5000	50.5600	47.1000
52.0900	26.2800	49.9400	49.2200
63.8100	10.5500	48.2400	46.1800
47.9400	72.1300	46.1000	45.8400
76.9400	26.6600	45.2400	49.7000
62.7300	52.9000	44.0400	49.0400
31.4200	39.4000	42.0100	46.1500
81.0800	65.5100	40.4600	48.6200
16.9300	31.0300	39.2900	50.7400
55.3000	39.5900	37.6000	47.6100
51.4600	27.8200	35.9900	47.2300
62.9400	11.9800	34.7500	50.8100
45.8400	73.3800	33.3000	51.0400
76.3400	29.4500	31.5200	47.5400
59.9700	53.3200	30.2300	48.3000
30.3800	42.0600	28.3700	51.4600
0.3900	63.5500	26.2900	49.0800
18.3000	28.7800	25.7000	46.5300
57.0800	39.1900	24.6600	49.5100
53.0700	28.7700	22.2000	50.7200
64.3200	10.0700	20.5100	47.3800
46.9400	72.3600	17.1300	46.5500
77.2800	27.0400	18.3900	43.0700
62.0800	51.8200	21.7600	41.7200
32.0100	39.0500	24.3600	44.5500
1.0600	62.6400	27.4100	42.2400
19.3600	26.7400	29.3200	42.8100
57.8900	38.1500	30.7200	39.2200
54.2300	27.3300	28.9100	36.6700
64.8000	7.1500	26.6500	39.1300
48.0300	70.6300	28.1200	39.5900
78.1600	24.5000	29.2500	43.1500
64.5100	50.5300	39.3400	27.9500
33.6200	36.6400	41.9500	30.5600
2.6300	60.1400	44.9600	29.4800
20.1100	26.9000	47.9600	31.3600
57.6700	37.6000	50.3100	29.2700
55.4800	26.0000	50.3600	30.5800
66.6900	8.4100	51.4100	28.9200
50.0800	70.3500	54.9600	29.6700
79.4900	25.1400	53.7900	32.1800
64.7000	50.8200	51.8600	34.0300
34.1700	37.2300	54.9200	34.1700
1.7700	62.7600	56.9000	35.7500
19.4000	28.4900	54.1100	38.2600
57.5300	39.0500	54.1000	38.9900
54.6000	25.4200	57.7800	39.9700
65.8400	9.8000	57.3200	42.1500
49.6600	72.3600	55.3500	44.7100
78.7500	26.7600	58.0300	46.3600
63.1500	51.2200	57.4400	47.9200
33.3000	37.9100	60.0100	50.8100
5.0800	59.4200	60.6200	53.9200
22.0900	25.2800	62.7200	53.2000
59.9500	35.6100	62.1200	49.4700
57.5100	21.6800	63.0800	48.3500
68.6000	6.4100	62.2600	45.6500
50.7800	69.2400	60.1600	42.4200
79.7800	23.4600	56.9900	41.6700
64.0500	49.2900	57.3300	38.4100
35.6600	35.8800	55.2300	35.1400
5.8100	58.7900	54.9200	35.8100
20.8700	22.6900	52.6900	38.8600
57.9300	32.9800	50.3100	36.6000
56.5100	20.1000	50.0400	34.1400
66.8400	4.7800	49.6500	37.0600
50.5600	67.0500	46.9600	38.6300
79.0400	20.2700	44.7800	35.4500
62.1500	47.0600	44.7100	35.3900
34.6800	34.7000	43.8300	39.2300
5.1800	63.8800	41.1200	38.2500
20.2300	27.8800	39.4400	36.1600
57.2100	37.3800	40.1000	38.9100
55.6300	24.6400	38.3300	41.4100
65.5800	9.2600	35.6700	38.5800
50.0600	71.3800	35.7900	38.4100
80.1700	26.0300	33.7400	36.0400
62.5500	52.2900	36.0100	33.5900
33.8600	40.0800	33.4700	33.6900
3.1400	65.4700	34.0800	37.3600
18.1300	30.3200	37.8500	36.8200
56.2400	38.1800	37.1200	34.8400
54.4600	24.4900	35.2000	37.7400
65.4500	10.3900	36.6500	41.2400
49.6800	71.9100	33.2900	42.8400
79.2800	27.4600	33.3700	41.0900
61.5300	52.2000	36.9200	42.2700
33.5000	41.5900	35.9000	45.7800
1.7000	60.2100	33.3700	45.6400
16.4700	26.5700	36.0200	44.2900
56.0200	35.7500	38.4400	47.2400
52.7700	22.8800	35.3300	49.5300
63.9800	8.6900	34.6300	48.5700
48.1500	68.6400	38.3100	48.7300
78.9700	23.6500	38.0800	52.4600
60.5200	49.4500	35.8600	53.8500
32.4900	39.1500	38.2900	52.2500
4.2500	56.8500	41.3800	53.5700
20.2400	24.7500	40.3900	57.1000
57.9800	33.8900	40.2100	56.3700
56.9000	21.8200	43.9100	55.2200
67.1300	5.2000	45.5500	51.9900
50.5400	66.1200	48.9000	51.5100
80.6400	22.0500	48.4100	47.6800
61.9900	49.0700	45.2200	48.3100
34.0200	35.7600	47.2100	50.4300
4.3200	57.6700	49.5400	47.4700
18.4100	25.8600	46.6100	45.1200
57.8300	35.2600	45.1400	47.4900
56.4200	24.2500	48.3700	48.0000
64.7100	8.4700	49.1800	44.3200
49.5900	67.8500	45.7000	43.3300
80.7600	23.2900	45.9100	45.8900
61.2600	49.9100	49.2600	44.2800
34.1300	37.5300	47.9500	40.7200
4.2300	58.2600	44.6800	41.5900
17.6100	26.9700	46.6600	42.7400
58.1300	36.5600	48.6200	39.4600
56.9300	25.2700	45.4500	37.3400
65.9800	9.8700	43.4100	39.2600
50.5700	69.8800	46.2100	39.6100
80.1600	24.7100	46.4700	43.4000
60.8300	51.1100	49.7300	44.5800
34.0800	37.2800	51.5100	47.0000
4.6300	60.1800	55.1700	47.1100
16.2300	28.2100	55.2200	49.9600
55.8000	37.0600	53.0300	49.9500
54.2600	26.0500	51.5900	53.5400
64.1800	10.9400	50.2800	52.1900
48.6400	70.7100	48.5300	49.2800
78.6800	26.0800	46.9800	51.6600
59.3400	51.9800	45.6900	53.7900
32.3500	38.5800	44.2500	50.7200
5.3200	59.0100	42.2300	49.9800
17.9900	26.7800	41.0800	53.6200
56.9200	36.3600	39.9900	53.0400
55.7800	25.4000	38.1700	49.9700
67.0200	9.7400	36.5600	52.1300
50.4000	70.2500	35.3800	54.5700
79.6400	26.1300	33.6300	51.3800
60.5100	51.4900	32.2900	50.3400
33.4500	37.9900	30.8400	53.8300
6.2300	61.3300	29.4400	54.0400
18.8400	28.7800	27.7900	50.6500
57.5700	38.1800	26.6900	51.0400
56.9300	26.6100	23.7500	53.5400
68.1200	12.1400	22.0200	51.2300
52.1200	70.0900	21.8800	48.3600
80.1200	27.0500	20.8500	50.9000
61.9100	50.6200	17.7400	52.0300
34.5100	38.2900	16.7000	48.4600
4.4900	63.4500	13.9600	47.0000
19.4600	28.7100	15.8200	43.6100
59.1900	38.0100	19.2500	42.8500
58.8300	25.6100	21.2500	46.0500
68.0000	11.7200	24.5800	44.4100
51.9300	71.1200	26.4400	44.9400
79.9800	26.6700	28.2800	41.5900
62.2000	50.3600	27.2900	39.2100
34.5100	38.6900	24.1400	41.1900
8.1300	63.9900	25.4500	42.3000
21.0400	29.8400	25.7200	46.0600
60.6800	39.3300	41.2300	26.6300
59.2800	27.2800	43.5200	29.7800
70.7500	11.2100	46.6300	29.6300
52.7000	72.9100	50.1900	30.8000
-1.0000	26.7800	51.4700	29.0200
63.9100	53.7000	51.6300	29.6700
36.1800	39.8200	53.1000	27.8400
6.7600	64.0000	56.8600	27.9200
19.3400	29.5800	56.4600	30.7000
58.5200	38.2000	54.1000	32.6600
56.8500	26.8000	56.7800	32.4800
69.5200	10.8600	59.1300	34.0000
51.8700	73.3700	56.4400	36.5400
79.8000	26.7800	55.8600	37.4300
62.9400	52.0500	59.6800	38.3100
34.3900	39.8900	59.6800	40.3000
7.3100	63.5600	57.3900	42.8000
19.5300	28.2700	59.3900	45.2000
59.4300	38.7900	58.8700	46.4600
56.7600	28.2400	60.3100	50.1400
68.3100	9.3100	60.4200	52.9400
51.2200	73.4300	63.0300	52.5500
81.4100	26.3200	62.7300	48.8900
62.7000	52.5400	64.3700	47.9900
34.7700	39.6400	63.7200	44.9000
7.1200	62.6600	61.2600	41.9000
20.4800	29.6800	58.3000	40.8700
59.7300	39.2300	59.2900	38.0300
57.6600	28.0100	57.1600	34.9400
67.9400	11.1800	56.5600	35.1900
52.3700	73.2700	54.7000	38.4100
80.6400	26.7600	52.0300	35.9900
63.6600	52.7900	51.8500	33.9400
35.9800	39.6800	51.4800	37.2900
7.7400	61.7900	48.9200	38.2300
20.9800	29.2700	46.8000	34.9700
58.4900	38.2900	46.3600	35.2100
57.0800	27.3800	45.3500	38.9400
68.7800	10.9300	42.7000	37.8800
52.8800	72.8100	41.3800	35.3200
80.1300	26.0200	41.5100	38.2200
63.0700	53.1300	39.5700	40.4100
34.7400	39.3000	36.9900	37.5100
7.1100	62.6100	36.9800	37.0500
19.9500	27.5100	34.8700	34.5300
59.2700	38.2700	37.9900	32.9800
57.8000	26.0000	35.7800	32.5600
68.8700	9.6000	36.2300	36.2200
52.4600	71.4000	40.0500	35.6900
80.7200	24.5100	39.0500	33.6500
62.8300	52.5200	37.1400	36.6100
35.3800	38.0600	38.0700	40.0500
7.9000	63.7100	34.5900	41.4000
18.8700	30.5200	35.2500	40.1800
58.4100	39.3800	38.8600	41.4400
55.8500	27.4700	37.2800	44.8400
67.4000	12.0400	34.8900	44.1200
52.4400	71.8600	37.8900	43.3300
81.0200	26.7100	39.7300	46.3900
62.0900	53.3700	36.3800	48.2200
34.8100	39.5200	36.2900	47.1100
5.1400	63.3800	39.6900	48.7900
18.5800	29.0600	38.6800	52.2000
57.0400	38.7200	37.5600	53.7900
55.3600	26.3600	40.2900	52.1100
66.5200	10.1200	43.4100	53.5800
51.1200	71.6000	42.1700	57.1500
80.7600	26.9100	42.1600	56.6300
60.9300	52.7100	45.6800	55.0700
34.4000	37.2000	48.3500	52.2400
5.0600	60.7300	51.7600	51.6900
18.7100	28.3000	51.1900	48.0100
56.2200	38.6100	47.7200	48.2100
54.8800	26.6800	49.3000	50.0300
66.3200	10.5500	52.1300	47.3300
51.7800	70.9300	49.4300	44.6100
81.4300	25.8800	47.3900	46.4800
60.9900	52.6400	50.5000	46.6300
33.9800	37.4000	51.2900	42.8700
5.1100	64.3300	47.6300	42.3500
19.1600	28.9400	48.0800	44.5700
56.8800	39.6800	51.2000	42.6600
54.9000	27.0000	49.7700	39.1900
66.1900	11.2900	46.5100	40.2100
51.0000	71.4300	48.7600	41.1100
81.9200	26.4900	50.1100	37.5300
61.6000	52.3500	46.7500	35.9400
34.1800	39.0500	45.1700	37.7800
2.8000	64.7500	48.3200	37.7200
20.2400	29.0600	48.8900	41.5400
57.0700	38.6400	52.1400	42.3400
54.4800	26.6400	53.7000	44.5200
66.2200	13.4100	57.1100	45.0700
51.7700	71.6400	56.2900	47.9500
80.0200	26.7700	54.3100	48.3100
59.6500	54.4000	53.0800	51.5000
34.0800	37.9400	51.9900	49.8200
3.3300	63.2300	50.0400	47.4100
20.5700	29.5900	48.6200	50.3500
57.1200	40.4800	47.6000	52.0600
53.0200	25.4400	45.7600	48.7400
66.2000	13.6700	44.1000	48.5800
52.0400	72.1600	42.8700	52.2100
80.3900	27.5800	41.5400	51.0800
61.4200	54.2400	39.7300	48.0600
34.3200	38.6100	38.2700	50.4000
6.6700	63.7000	37.0000	52.6600
23.1900	28.5700	35.3300	49.6200
59.1600	39.7000	34.0300	48.5600
55.6100	24.2800	32.2800	51.9600
67.8300	14.3600	30.9500	52.0500
53.7800	70.7700	29.4800	48.4700
82.2000	27.8000	28.0800	49.2000
63.5200	53.0500	26.0900	51.9600
35.3100	39.1100	24.7000	49.2500
7.2500	63.4200	23.7300	46.8900
22.3600	29.1200	22.0100	49.3300
58.9300	39.6700	19.2500	49.6200
54.3400	24.9000	18.3400	45.8900
65.8400	15.4300	15.5700	44.3400
53.6000	70.7900	17.6800	41.1800
82.9800	27.2200	21.2300	41.3500
63.3100	53.2400	22.6400	44.8500
35.0800	39.5800	26.0300	43.4500
5.0500	63.6700	27.7800	43.6100
22.8300	28.9500	29.2900	40.0900
59.9200	39.1800	28.6700	37.6000
55.3500	24.5300	25.8100	39.5700
66.7300	16.4500	27.5400	40.0300
53.1300	69.6900	28.3100	43.8500
84.4300	25.6900	41.7500	26.3900
62.3300	52.2000	44.2400	28.9700
34.7200	38.6200	47.2100	28.7000
4.1100	66.5800	50.3300	30.5100
21.8100	31.9400	52.6800	29.0700
58.6600	40.1000	53.1000	29.2300
54.4200	26.2100	54.2300	26.5200
65.5400	15.3800	57.8300	26.1000
51.8100	73.1900	57.0400	28.2100
80.8800	29.0100	54.8400	30.7900
61.0400	54.0300	57.5800	31.5200
34.6400	40.7000	59.9000	32.5000
6.4900	65.9100	57.0900	34.8400
21.4900	30.4800	56.7600	36.2900
58.8400	41.6300	60.5600	36.8500
54.8000	26.9300	60.4400	38.9700
64.4900	15.8100	58.1800	41.4400
52.9300	72.4700	60.5300	43.6400
82.0000	29.6400	59.8900	45.7200
61.4600	55.3100	61.6100	49.0400
33.8800	40.0200	62.2400	51.0500
4.2400	61.2800	64.8100	49.9700
20.9600	26.9300	64.7100	46.2900
57.2600	38.0000	65.8400	46.4800
52.7200	23.6400	64.8000	44.1700
62.0500	13.0800	62.3700	41.1100
49.8000	70.6700	59.1600	40.1000
81.6400	26.5200	59.6800	37.4200
59.8000	52.6000	57.3000	34.3500
32.5300	38.7800	56.7700	35.1400
3.0100	60.9500	54.9500	38.3300
18.7300	28.5400	52.4700	35.9200
55.4500	38.4400	51.9200	34.2300
51.4900	24.7300	51.1300	37.6200
61.2200	12.3400	49.0100	38.8300
48.5300	69.3300	46.8200	35.6900
80.2600	26.3400	46.0700	36.1500
58.1200	53.4300	45.3300	39.8000
31.8100	38.4500	42.6700	38.4700
1.0700	61.5500	40.9200	36.3700
19.0600	27.5400	41.0900	39.1800
55.0200	39.0000	39.4800	41.7000
50.5400	25.2800	37.0000	38.7500
62.9800	14.3800	37.2600	38.0300
47.6700	71.0000	35.3000	34.7300
80.1700	26.9400	37.7000	31.9500
57.6600	54.4400	35.3200	31.9800
31.3700	38.6000	36.0900	35.6200
0.2800	61.7700	39.8200	34.6800
19.0900	29.0900	39.0100	32.3700
[truncated: 63,000 more rows]
