# Supplementary material for: Binding mechanism of the matrix domain of HIV-1 gag on lipid membranes
Source: eLife. 2020 Aug 18;9:e58621. doi: 10.7554/eLife.58621 (PMC7476761; doi:10.7554/eLife.58621)
Supplement: Figure 2—figure supplement 2—source data 1. [file elife-58621-fig2-figsupp2-data1.txt]

12.9800	57.0900	34.8800	49.5800	84.6700	14.2800	50.7300	34.5000	4.1300	31.4000	40.1300	28.6500
62.8000	37.8200	36.7400	52.6400	86.2100	9.4100	47.1100	35.0000	18.1600	31.3300	42.9100	31.3900
17.8500	72.6100	39.7400	54.7800	85.6900	53.6300	44.8900	37.5500	40.8300	80.6300	46.3700	31.1200
42.9600	74.7000	38.9000	57.9000	80.6700	37.2900	42.1500	36.1200	44.7500	19.0400	47.5400	30.8900
41.5500	82.1700	37.5600	61.0500	79.5400	60.8300	39.4800	38.8200	31.2100	19.5500	50.9400	30.5900
26.7500	76.0100	38.5700	63.4700	58.4600	79.7700	37.6400	40.4700	28.1400	37.5400	52.6200	31.0000
52.5500	8.0700	36.0900	66.2300	43.5300	20.8800	38.3600	43.6500	17.3100	62.4700	53.5700	27.9600
41.4500	32.9900	36.3100	70.0000	50.8300	41.6200	37.1200	45.8500	26.7400	72.0100	56.7700	27.5700
69.9100	71.8100	37.5200	69.7200	74.2300	78.9800	34.0600	44.4300	5.2200	29.2000	56.3100	29.7000
85.5600	40.7100	39.9500	66.8000	61.6100	-1.1700	34.0300	41.3000	19.4500	28.9000	54.4900	32.5500
86.2900	21.8900	41.4500	68.2800	47.6100	21.0100	33.5400	43.2500	43.4200	79.4200	57.8300	33.1800
27.3400	69.2200	43.0700	71.0800	29.3900	23.1300	31.5300	45.8800	47.6500	17.6300	59.5200	34.4400
63.2700	83.5700	44.8400	68.7600	45.0500	84.7100	29.1000	43.1900	33.1900	16.5300	56.4300	36.6000
27.5400	62.8600	46.0400	66.6900	23.1300	47.7000	29.2000	41.6500	29.5600	34.9400	56.5400	37.9000
26.8100	12.5600	47.4100	69.8000	40.1200	18.7500	27.5900	44.0500	19.4800	61.5100	60.1900	39.2000
30.9400	44.2000	49.8100	70.9500	54.3800	60.8900	24.7600	44.8200	30.0200	69.1000	59.6000	41.5000
89.0100	67.9200	51.7100	67.6400	31.5100	66.4600	23.7300	41.2800	4.8200	28.4300	57.8800	44.1900
76.0200	13.1600	55.2500	67.8500	26.7900	7.6300	20.7000	39.9000	19.0200	25.1300	60.3500	45.8300
78.5700	50.8100	56.3800	64.6600	35.4400	20.8600	20.0700	36.2600	41.1300	79.7900	59.4400	46.5700
102.3100	98.7600	60.2600	65.1500	23.2900	52.6600	16.2900	35.5200	46.3200	15.7900	61.5100	49.6300
53.7600	24.9100	62.8300	66.3100	0.9100	60.2800	13.1700	37.3400	34.9300	15.0000	61.9200	52.8500
81.9000	7.7700	62.5800	69.7900	66.7700	76.4800	12.1300	40.5900	29.6800	32.8700	65.1700	52.8700
69.8600	62.1600	59.4200	70.8300	19.6900	14.5200	15.7700	41.8800	18.6100	57.6400	64.5400	49.3500
12.7600	55.9800	60.0300	69.7900	47.2600	64.5100	16.3100	39.7100	29.5300	67.4700	65.5600	47.4900
63.6600	34.5000	57.3500	68.2300	25.8000	35.6500	19.5400	38.3100	2.0900	31.0500	64.1600	44.4800
16.7000	68.5000	53.7300	67.4600	18.0700	77.1300	23.1800	39.1300	18.4600	27.8200	61.4200	41.6900
42.9500	71.2100	51.2100	64.6100	84.6600	14.9500	26.7500	37.9100	39.1500	82.2900	58.1900	41.1600
43.0600	77.6300	48.7100	64.3000	0.4000	9.9000	29.3700	39.5700	45.2300	17.5100	58.1800	38.4000
26.1600	71.3300	45.0700	62.9100	84.7500	54.3000	32.9300	39.7900	32.4800	17.2800	56.6200	35.2200
52.2200	4.7500	45.5600	59.8300	81.6600	37.0300	34.2300	37.2600	28.0800	35.6500	55.0400	34.7700
41.6900	28.9300	48.1100	58.5500	78.3500	61.6000	31.7800	34.6700	16.3800	59.8500	53.1700	38.2900
70.7400	71.9200	45.1600	57.2100	58.4400	77.9900	34.2800	34.0600	28.1800	69.1700	50.7400	36.4000
88.9700	39.7600	44.1500	55.1400	43.8600	20.6800	37.1300	33.6000	5.0300	28.1500	50.3100	33.6700
88.2900	18.9000	47.7600	53.8800	50.5800	41.1900	35.1200	31.1000	20.5800	26.5400	49.6100	36.3000
27.5300	64.8700	47.9100	52.7700	74.8300	79.0600	34.0800	29.3900	42.7400	81.1000	47.1300	38.2200
64.2200	80.8100	44.7300	50.7000	61.6200	-2.1000	37.6700	29.3200	46.9400	15.5900	45.0700	35.1600
27.6600	58.4700	46.2500	48.9500	48.0000	20.0600	38.6100	27.8200	35.1200	15.2300	44.0900	34.7700
28.9800	8.9500	49.4100	47.9600	30.2400	21.8500	35.7700	25.2200	30.2900	33.9700	43.1300	38.5000
32.8200	39.2400	47.2600	46.7400	45.4100	83.7100	37.3300	24.2300	18.4400	59.0300	40.7600	38.0000
88.8000	66.5000	45.4400	44.3900	23.1700	47.5100	40.6200	23.8400	29.6900	68.6900	39.4100	35.0200
75.9500	8.7900	48.7600	42.6600	40.6200	17.5900	38.7900	21.6100	4.3100	28.8700	39.0600	37.4400
79.5500	48.6800	50.0400	42.6400	53.9900	60.7800	37.4900	19.5300	19.3100	26.8600	36.9400	39.8300
2.4300	96.0700	46.6000	41.1200	31.7600	65.6800	41.1000	19.4600	40.7500	79.9500	35.3900	36.5400
54.3800	20.7200	45.1200	42.8900	27.1400	5.5800	40.1800	21.1600	46.5400	15.1000	35.5900	37.4000
83.5300	4.9600	41.5200	41.9700	36.1500	19.4100	42.4000	23.9800	34.9600	14.9000	32.9800	35.8400
70.1500	59.5400	38.9500	44.3700	23.5700	53.0900	40.9200	27.6500	28.7400	34.1800	34.8500	33.3800
14.2200	59.8200	36.9600	44.6500	-0.2900	60.5200	43.3800	28.8200	17.6800	59.5700	32.7700	34.6300
64.0900	37.1600	39.9300	46.3600	67.5000	76.0700	40.8700	27.1300	29.4900	67.5500	34.1800	38.1700
17.8200	70.1500	39.5500	49.1400	20.4000	13.8300	38.3900	30.0400	5.6200	31.1200	37.7800	37.1800
42.9900	72.4200	36.0400	50.1200	47.5200	61.7400	40.4500	32.3800	21.3400	28.8900	37.1800	35.6600
42.3600	78.3500	37.2200	50.9600	26.0400	34.4600	40.0600	30.2000	41.4600	82.8800	35.9100	39.0100
26.9100	74.3300	40.0700	52.7000	17.9600	77.3700	36.6800	29.3800	48.3800	17.8100	37.2700	42.5900
53.8600	8.6000	40.6600	49.6300	83.7900	14.1400	37.5300	25.7200	36.6700	18.8800	33.9600	44.2100
42.7200	32.9500	41.2600	47.7200	85.4400	7.5900	38.5900	25.5900	30.1100	35.9900	33.8300	42.6500
71.3700	73.5200	43.5200	50.3500	83.4600	52.6700	35.3200	26.9400	20.9400	61.9200	37.5700	42.7400
89.8700	41.4600	45.6900	49.8500	82.2600	34.9700	33.7600	24.1600	30.9100	69.5500	37.4200	46.5400
88.5300	21.0300	45.8800	46.1400	78.4600	60.6800	36.1000	21.5700	4.9400	30.4400	35.1400	46.3100
27.9600	67.3300	46.8900	47.3100	58.0300	77.6300	35.1300	22.6500	21.3600	26.5600	37.7300	44.1200
64.9700	84.3200	49.9700	49.3200	44.2800	19.8000	31.3000	22.3700	41.7000	80.6100	40.2700	46.9700
28.1500	61.6200	50.8800	46.2800	50.6900	39.7900	31.9000	19.0800	47.9500	15.8800	37.5700	49.5600
29.1500	12.1800	50.5600	43.9400	74.5600	77.9400	33.6300	17.7000	36.3600	16.0900	36.7300	48.4200
33.0500	43.0700	53.1200	45.9400	61.7000	-3.4700	30.9000	19.2100	30.1100	33.7300	40.3400	49.0300
90.7100	70.0300	55.5000	46.1900	47.9100	19.8600	27.9500	17.7700	21.6900	59.0800	40.3600	52.6800
76.5600	12.0600	57.2300	42.7100	29.5500	20.8300	27.7400	14.1200	30.5200	67.7300	38.6700	54.4400
80.8900	50.5400	57.4300	42.6700	46.1800	82.7500	29.1300	14.8800	4.4500	32.6200	41.2000	53.2800
4.2100	99.7900	59.1900	46.1400	22.4500	46.0400	26.4200	17.6100	20.5000	29.9300	43.9500	54.0400
55.7400	22.9200	62.9700	45.3200	40.5900	16.8700	23.6500	14.8500	38.1600	81.6200	43.2100	57.7400
84.4800	9.0600	62.7900	42.0900	53.9600	60.0100	25.1900	13.4700	45.8100	18.8200	43.8500	57.3400
70.1500	61.5000	60.8400	44.1700	30.9900	63.7300	26.2300	16.7400	35.1700	19.0800	46.9600	55.3600
14.2800	56.5400	61.7300	47.1700	27.2600	6.6800	24.3900	18.9200	28.7500	37.7400	48.5800	51.9600
62.9600	35.3800	62.0900	50.9500	35.6600	18.2900	23.6500	22.6700	19.4800	61.7400	51.8100	50.5800
16.2800	66.5100	58.6500	51.5000	23.1900	51.6500	27.3900	23.8200	27.3500	71.6200	50.7500	46.9000
41.3000	69.4700	56.8500	49.3100	-0.7300	59.1800	28.1400	21.6800	4.7600	31.4900	47.5000	47.9900
40.3100	75.0900	58.0900	51.8100	65.7800	75.1400	25.1700	23.2500	18.9500	31.7200	49.6200	49.6300
25.8100	70.2300	56.8200	54.6800	20.5100	13.0500	26.2700	26.7700	36.4300	82.5600	51.6900	46.4800
52.7200	6.8800	53.4500	52.8400	48.2700	60.6700	29.5800	26.3900	43.9400	20.5900	48.4100	44.5500
41.2000	29.1900	53.5200	52.6800	25.8800	34.3500	28.1100	25.1300	32.7700	20.7500	47.1400	46.9400
69.6500	72.4700	54.0200	56.5000	17.3000	75.6100	25.5700	28.1400	27.8100	38.2600	50.5100	47.0000
85.9100	38.5400	51.3700	57.0400	84.7700	12.2300	28.5900	30.4100	17.9100	63.5500	50.6100	43.1100
87.9700	18.4800	48.9500	55.2100	86.3200	9.4400	30.5600	29.0500	25.9100	72.7800	46.9800	42.8700
27.7800	62.9900	50.1200	57.0500	85.0000	54.0700	27.3800	29.3000	9.1600	29.3900	48.0000	45.6100
62.8000	83.3900	49.6700	60.4400	83.3500	36.2800	26.7200	32.9600	21.5200	29.7300	51.0900	43.7100
25.9900	58.0400	46.3200	59.4100	80.0600	61.8400	30.4800	33.8300	39.7500	80.7600	49.2700	40.4900
30.3800	9.2200	45.0700	57.9700	58.1200	78.3700	30.7600	31.8900	47.3800	19.8100	46.3000	41.7600
29.3000	38.9700	45.8300	61.3200	44.8100	20.1000	27.7300	33.8100	35.8300	18.9100	49.1600	42.9000
89.8700	67.8500	43.7400	63.2100	52.1600	39.6300	29.4500	37.1200	30.3500	36.8000	50.8000	39.3700
75.0700	9.3800	40.6900	60.8100	74.8200	79.3800	32.8700	35.7800	21.3300	63.0300	47.4700	37.5700
77.2100	48.4600	41.0200	60.9800	62.9800	-1.0100	31.2000	35.2000	30.8600	72.1000	46.2200	39.7500
101.6700	96.3700	41.4200	64.8000	48.8800	21.1800	29.3000	38.5900	4.9500	29.1400	49.6000	39.7100
54.8000	20.2700	45.0000	65.3500	29.9100	20.9500	25.5100	37.6200	18.8900	29.1600	50.2400	43.4100
81.8600	4.6300	46.8100	68.5500	46.4700	83.9500	23.9100	39.6300	37.2500	77.9300	53.6600	44.6100
69.7400	59.6700	50.1700	67.1700	22.8600	47.8000	22.4400	37.2800	44.8200	18.3800	54.4300	46.6800
17.5000	57.9700	52.4300	69.3400	41.9300	17.3200	18.9700	38.5500	31.6500	17.5300	57.7600	46.6400
65.4300	37.9300	54.8300	66.6300	53.9900	60.1000	18.1600	35.0300	27.5700	36.9300	57.7600	49.2800
19.2600	70.6000	55.1400	62.9100	30.4300	63.8300	20.4600	32.0600	18.5600	62.2200	55.4800	49.3600
43.7100	71.5400	57.5000	62.3700	29.1200	7.1600	18.0700	29.6700	27.6600	70.4800	54.2800	52.9300
43.6400	76.1400	54.7800	63.7200	36.3100	18.3800	18.5600	31.4500	3.4200	24.3700	53.3700	51.5600
28.5100	73.6000	52.2200	61.2100	24.8800	52.4600	22.4400	31.1300	19.1600	24.7500	51.2600	48.9200
55.1600	6.5900	54.7600	58.5600	1.1900	60.1300	22.2100	27.4700	35.7600	73.3500	49.5500	51.3500
43.2300	30.1100	55.2000	59.9600	66.2900	76.9000	19.9800	26.7600	44.4300	14.7200	48.7800	53.6900
71.3200	73.1500	51.3900	59.8500	20.9300	13.0400	22.6000	28.4700	32.3400	15.4100	47.1900	50.6800
89.9700	41.1600	51.0600	56.1900	48.7100	63.1900	25.4200	26.4800	27.6300	31.3100	45.1400	49.6800
90.2900	23.3600	53.7500	55.4800	26.8100	34.1700	23.3700	23.3700	20.5300	57.6900	43.9700	53.4100
29.0700	66.7300	51.7800	57.3400	19.4000	78.1200	22.9600	24.6800	28.8700	65.6900	42.8300	53.2700
65.5600	85.1100	48.7400	55.3100	85.5400	11.2900	26.7900	25.1000	83.3700	29.6200	40.8400	50.1400
26.2300	63.1500	50.4400	51.9100	1.3000	7.0700	27.3500	21.6900	14.7700	27.9200	39.3000	51.8400
32.4400	12.7000	51.7100	53.1100	86.3100	51.7200	24.7400	20.0400	30.9500	76.3200	38.4000	54.8500
35.4600	41.8500	48.4100	54.5100	84.8400	34.3400	26.4400	21.7300	40.9700	18.0100	36.3300	52.6300
93.6500	69.3200	46.6700	51.2700	80.4000	59.0000	29.7400	20.3000	28.1600	18.3200	34.6600	51.3700
78.5200	11.9800	49.2900	49.4300	59.4300	74.8500	28.1500	16.8300	23.4200	35.2800	33.9200	55.0200
81.0300	51.1500	48.8300	51.6900	45.9100	17.4200	26.6800	17.3600	15.9900	61.6800	32.4000	55.6400
5.3100	100.2000	45.0300	51.0300	54.8300	38.4800	30.1000	18.5500	24.5500	68.5500	30.2300	52.5800
57.4500	22.4200	45.6800	47.2000	76.7100	77.6700	31.8000	15.6200	3.2300	27.8500	29.2600	53.3400
86.0100	8.5200	47.7400	47.4700	64.6400	82.2400	29.5800	13.0500	15.1100	26.1800	27.2400	56.2000
73.5300	60.6500	44.6800	48.9900	50.3600	18.7600	30.5700	14.5200	33.4000	74.9000	25.3300	53.8000
17.2800	55.8000	42.8300	45.9400	31.7200	19.6700	34.2800	14.5700	42.3600	16.1200	24.7400	51.5000
66.2800	35.3700	45.3300	43.3200	48.4900	81.0200	33.7600	10.8000	30.3000	13.8000	23.6200	54.6200
18.6300	69.1600	44.1500	39.7300	24.2400	44.7200	34.6700	10.9100	24.7500	32.2400	20.5300	54.9000
44.3900	69.5900	46.0500	36.4200	42.4200	14.8400	35.0200	8.2000	18.0400	58.3000	18.4500	52.2100
42.7600	75.0600	43.2000	34.2400	56.2700	58.6000	32.3500	6.1400	26.9300	66.8000	16.3800	52.7500
28.4100	71.1600	41.0300	36.7400	32.0700	62.2800	31.1100	7.7400	4.0600	25.9400	17.1900	49.0900
53.4200	5.0800	40.6500	37.4900	27.3700	5.5300	32.2200	11.1400	16.7300	23.8700	20.6800	47.4200
43.5700	27.5800	43.7200	36.9800	37.8200	16.3600	34.4200	13.4300	34.0400	72.7900	23.5700	49.5500
71.4200	72.6000	42.2500	38.9100	25.7600	49.8200	37.4400	15.7400	43.6800	14.9400	26.2500	46.8300
89.1500	38.4300	43.0800	42.6300	2.2000	57.6100	36.7200	19.2900	32.4600	13.1400	28.0200	47.0700
91.0300	19.0200	40.0700	43.0400	68.0700	74.8500	40.2000	21.0300	26.6100	29.4300	28.9700	43.3400
29.9700	64.6000	37.2300	45.3700	22.2800	9.7500	42.0200	21.0500	17.8200	58.4900	27.4000	41.5500
65.8400	82.9400	38.3200	45.3800	50.8500	61.3400	39.0400	19.6100	27.5800	65.5300	25.3400	44.6400
27.1500	61.3300	38.8200	49.1700	28.0300	32.4300	38.4500	22.6700	2.9300	23.7800	27.1700	45.0900
33.5700	9.7100	42.5100	49.0600	19.3600	76.4300	34.6500	22.5200	16.6600	24.3300	27.7900	48.7200
36.0300	39.8500	36.8400	43.6100	83.9900	11.7200	51.0900	32.3400	35.4600	74.8800	43.0000	27.9600
92.7800	67.1400	37.1300	47.4300	0.2200	8.3500	47.7300	33.1300	42.0300	14.6500	45.4000	30.8700
78.5200	10.3100	39.8400	49.5500	85.6800	52.3200	44.8900	35.4300	30.4200	12.7400	48.8800	29.9300
80.9600	48.7000	38.7700	52.4900	81.9800	35.2200	42.0300	33.7000	26.1400	30.0900	50.5500	31.0000
6.3700	96.8800	37.1700	55.6600	78.9600	59.0700	40.0500	36.9700	19.2200	57.9400	53.8600	29.3300
58.6100	19.9600	36.9900	57.5000	57.7900	77.4100	38.1500	38.6200	26.2700	66.0100	54.4000	30.0200
85.8300	6.7200	34.2200	59.6700	44.7200	18.2800	39.0500	41.7200	3.2300	26.4400	55.5900	27.3200
73.7200	59.2100	34.4400	63.6400	54.5300	37.4300	37.9100	43.6800	16.4900	25.6800	59.0300	27.5000
18.1100	57.1700	36.0400	63.8200	75.7100	77.3000	34.4700	42.7300	36.3000	74.3700	58.0600	29.3900
66.6100	35.9800	38.4700	60.8700	63.3900	-2.5500	34.1700	39.6400	42.7700	15.7300	56.1300	31.9000
20.1400	68.7600	39.3400	62.8200	48.6200	19.2700	34.4800	42.0100	30.4900	13.6800	59.1100	32.1700
44.8600	69.8600	39.9000	65.8800	30.1600	21.3000	32.1700	44.6800	26.2700	31.7300	61.4200	33.4700
43.9800	75.8500	42.3600	63.8300	47.8700	81.8200	29.4700	42.0500	17.7700	60.1600	58.7000	35.9900
29.5300	72.9800	43.9400	62.1900	23.7800	44.6800	30.0500	40.1000	27.8700	67.3300	58.5200	37.2100
54.1500	5.9100	44.6700	65.5600	41.4700	15.9300	28.5000	42.8000	3.5900	26.9400	62.1500	38.5500
45.0600	28.4700	46.8300	66.4000	56.1900	58.9500	25.7900	43.3500	14.1500	26.5000	61.7800	40.3000
71.9700	71.5900	49.5200	63.6700	31.3500	64.4000	24.2000	39.8100	35.5200	74.2900	59.9900	43.0800
91.1700	39.2200	52.9200	64.4100	27.4100	5.2700	21.4500	38.4400	41.1400	15.3900	62.3700	45.3100
89.9400	20.1800	55.4200	61.9600	35.8800	17.4400	20.8600	34.8100	30.4500	14.3600	62.0500	46.4500
30.9100	65.7800	58.8900	63.4100	25.4500	49.5100	17.1300	34.3600	24.9800	31.2800	63.9500	49.6700
65.5200	82.5300	60.6200	65.2500	0.8300	58.7100	13.9000	36.0300	15.3000	58.2800	63.8100	52.3000
26.3400	63.1600	59.8500	68.9400	67.1300	74.6100	13.1800	39.5200	27.2400	68.2800	66.5800	52.0900
34.2300	11.6800	56.1700	68.7300	22.7000	10.2700	16.8600	40.6600	2.3600	28.3200	66.5100	48.4300
37.7800	41.1900	56.5900	67.7800	49.1900	61.7800	17.3500	38.4100	14.7300	26.3000	67.7400	47.3700
92.6400	67.8300	54.9200	65.4400	27.4900	34.3200	20.7600	37.0700	35.1600	75.5700	66.7900	44.3900
79.9500	11.1200	51.4800	63.6000	18.9700	75.3600	24.3900	37.8000	41.9700	16.0200	63.8600	41.8200
80.6800	46.7500	49.6200	60.2400	83.7400	16.4800	27.8400	36.3200	29.9400	15.2100	60.8700	40.9600
4.9200	98.6500	47.1500	60.3700	83.5900	12.6200	30.6300	38.3400	24.7200	32.9100	60.9600	38.0300
59.7500	21.3200	43.8000	58.4200	83.3700	56.3200	34.1900	38.2000	15.6000	59.6800	58.9000	34.8700
86.2600	6.9500	45.1500	55.8400	78.9000	39.3800	35.3800	35.8200	27.0400	68.5400	57.9100	34.9200
73.3700	60.9300	47.9400	54.7900	78.0600	64.3200	32.9500	33.1800	1.5500	27.0700	55.9700	38.2600
18.9900	55.5700	45.3700	52.8200	57.7100	80.4600	35.1100	32.3100	14.9000	27.2800	53.5300	36.1700
67.2500	36.5200	44.5000	50.8800	42.3400	22.3100	38.2200	32.2800	35.0900	76.3600	53.5300	33.4500
18.2500	69.7400	48.1200	50.1600	52.3900	42.3300	36.2900	29.8600	41.0000	16.8500	52.7500	36.2000
44.3100	70.2700	48.6600	49.1300	72.0000	82.3300	35.3900	27.7700	29.6600	15.0100	50.3900	38.3700
44.0800	77.5300	45.6900	46.8000	61.3400	1.9000	38.9600	27.6500	24.3800	33.0700	48.1000	35.5400
28.4300	73.1200	47.3700	45.3200	46.3900	24.3000	40.0200	26.1500	14.4300	59.7300	47.0800	34.8200
53.8000	6.6300	50.8500	44.9100	28.2000	24.7000	37.0200	23.7200	27.6200	69.7100	46.1500	38.4600
45.7300	28.4200	48.8600	43.0900	44.7400	0.2900	38.3100	22.5500	1.2100	24.9500	43.5400	38.1700
71.2100	72.6900	47.6700	40.3700	22.0000	48.6900	41.8100	21.8600	14.5900	26.5400	42.1600	35.0000
90.5000	40.8700	51.3500	39.9300	39.4000	19.5900	40.0400	19.7800	36.3300	76.0400	41.7400	37.1600
88.1200	19.1200	52.5100	40.0100	53.6900	62.3200	37.8900	18.0800	41.2200	15.2900	40.1000	39.9800
30.0400	66.6600	49.8000	37.1900	28.7100	69.4000	41.0300	16.9200	29.9400	13.9500	37.5000	37.4000
64.1200	84.0900	47.4000	38.4000	25.6600	9.8000	40.5600	18.5600	24.7800	31.4500	38.5400	36.9800
26.7800	63.5400	43.6400	37.1800	33.8200	21.2400	43.0800	21.4900	13.8200	56.4500	36.0300	35.1300
33.4000	10.1100	40.8700	39.3300	23.9500	53.3000	41.5000	24.9700	27.5900	68.2000	38.2400	32.3300
37.0600	40.2800	38.7900	38.9300	-0.7300	62.5800	44.1000	26.5600	2.6600	22.8300	36.4500	32.4900
91.6000	68.7700	41.3900	40.6200	64.5200	80.2100	42.0000	25.0700	15.3700	25.7400	36.7700	36.2400
78.1400	11.2200	41.1000	43.8700	20.4600	14.8800	39.5300	28.0300	34.5000	74.6000	40.4200	35.5200
81.4400	48.8700	37.6600	44.8700	48.4200	66.1200	41.5600	30.6300	42.0700	15.0600	39.8800	33.7400
5.4900	98.4500	37.9100	44.5700	25.3000	37.3800	40.4600	28.6200	30.1900	14.3700	38.5800	36.8000
60.2500	21.7900	40.0100	46.6100	15.4400	80.1900	36.9500	27.6800	24.7900	32.2200	40.0800	40.2900
85.2600	6.6900	41.7900	43.7800	85.4600	11.1900	37.5900	23.9000	16.0700	59.3200	36.9200	42.0200
73.1700	62.1400	41.9300	41.9000	0.3800	9.5300	39.1300	23.7900	27.3000	67.4500	36.9600	40.2000
19.5600	56.2900	44.1500	44.7600	84.2100	52.9800	35.9200	25.1600	5.5900	24.9900	40.6200	41.0300
66.5300	36.0400	46.1500	44.6700	80.1400	35.5900	34.0600	22.5400	17.6700	25.7300	39.7000	44.5800
18.5200	71.4000	46.8900	41.2100	78.7900	61.1000	36.4900	19.8700	36.2100	74.3200	36.9700	44.6200
44.0000	71.9900	48.0300	42.6700	57.4600	77.2600	35.8000	21.0300	44.0100	15.7300	39.4500	43.0800
46.3700	78.5500	50.1900	45.1400	42.4400	19.0000	32.0600	20.8500	32.9200	13.5600	41.8900	45.9300
28.6100	74.7900	51.4200	42.4000	53.3100	37.8100	32.3700	17.3500	26.9600	32.0900	38.8900	48.4100
53.7800	5.9800	52.3400	40.4200	74.1800	78.7800	34.1300	16.0500	17.9300	59.1000	38.1000	47.5000
45.4200	27.9200	54.1500	43.3800	61.4100	-1.1000	31.6800	17.7600	28.6600	67.2400	41.5200	48.4900
71.2800	73.4200	56.0200	44.2700	47.2400	19.6400	28.5800	16.4100	5.7500	24.2100	41.1900	52.0400
91.5600	40.4000	59.1100	41.8800	28.6200	19.5500	27.9200	12.8600	16.9400	23.3700	39.9200	54.1000
89.5900	19.1100	59.8000	41.8700	47.0100	79.8500	28.9800	13.6500	35.7500	73.1600	42.6300	52.4000
29.6500	68.0800	60.6500	45.4800	21.6400	45.2300	26.4700	16.5400	43.7900	13.4300	45.2900	53.9000
64.7000	83.3000	64.4400	45.6900	39.5600	16.1400	23.4600	14.2000	33.1400	11.9300	44.0600	57.3700
24.4200	65.9000	65.3100	42.4300	55.9500	59.5200	24.4000	12.2800	26.2000	29.6900	45.6600	56.9600
30.9900	12.4300	62.8800	43.4400	31.7600	64.3800	26.1100	15.4800	17.4400	56.6500	48.6600	54.9100
36.5000	41.4900	63.2900	46.4800	27.7700	6.3800	24.8500	17.9900	27.9200	66.1000	50.4300	51.7400
91.3100	68.3600	62.2600	50.1900	34.4800	16.8200	24.8700	21.8100	3.3500	23.7500	53.9500	50.4500
79.2300	11.9800	58.8100	49.5600	23.6400	49.6000	28.5400	22.7900	14.9500	23.1500	52.7700	46.8800
81.7800	46.2800	57.6300	47.1400	0.0100	59.1400	29.0800	21.0100	35.7000	73.1800	49.7300	47.7800
6.6600	97.7200	58.6600	49.9000	66.5900	77.4800	25.7200	22.4800	42.3500	14.0100	52.0100	49.3100
59.8100	22.1400	56.5400	52.3400	20.9700	11.2900	27.1100	25.9000	31.8900	12.1500	54.1900	46.0900
86.4500	8.8800	53.6500	49.8900	50.1600	61.4700	30.4800	25.1800	24.9000	29.4700	51.0500	43.9900
72.8300	59.6000	53.8800	49.6600	25.4800	34.2100	28.8200	23.7900	15.7500	57.0700	49.7000	46.3600
15.3000	56.5700	53.8500	53.3900	17.1000	75.6600	26.6500	26.9600	26.8600	65.8900	52.8700	46.3000
67.1400	35.4600	50.7600	53.5800	84.7800	10.6600	29.6700	29.3300	84.3800	24.0600	52.9400	42.4300
18.0800	71.1000	48.7100	50.9100	-0.4500	7.4700	31.5400	27.6700	11.7700	23.9900	49.4000	42.3800
40.5100	70.5400	49.8000	52.5200	84.2300	51.7700	28.4400	27.7300	31.9600	75.7500	50.4600	44.6700
45.5900	77.2300	48.8600	56.1000	80.8500	33.5000	27.6900	31.3700	39.7000	16.0100	53.4600	42.5500
28.1600	74.3400	45.4200	54.7400	78.9400	59.3600	31.5300	32.0500	28.7700	14.8600	51.4900	39.2800
54.0700	4.6700	44.7100	52.8400	57.1000	77.9000	31.4300	30.2800	22.7000	32.1400	48.5400	40.3600
45.8900	29.5200	45.3300	56.1900	42.6700	18.0500	28.2900	32.3200	13.5400	59.2300	50.8400	41.4800
71.4100	72.9500	42.9400	58.0000	53.6200	38.1100	30.0300	35.6500	22.9300	67.3400	52.5000	38.0300
90.3600	41.4000	40.3200	55.3500	74.5000	77.0300	33.3000	35.2200	3.9000	24.5300	49.0700	36.2000
89.4500	19.0400	40.7700	55.2500	61.7200	-1.9600	31.4700	33.8500	15.9700	22.5100	47.6800	38.4000
29.0200	67.1400	40.4200	59.0800	47.1900	18.3500	29.3100	37.0800	34.6700	74.5800	50.9100	38.3900
63.8300	83.5700	43.8700	60.2600	29.0000	19.6300	25.7300	35.6800	42.8600	14.6000	51.6200	42.1700
23.8900	65.5900	44.9300	63.7400	46.6200	80.5500	23.8900	37.7600	32.5900	13.3200	54.9600	43.1700
32.7700	12.4500	48.4300	62.9100	23.2000	45.9800	22.7000	35.7500	26.9500	30.8800	56.3500	45.5100
37.1100	41.1100	50.4300	65.3900	39.2600	14.7400	19.2000	36.7900	17.5400	58.1700	59.7200	45.4800
91.6100	69.0400	53.7700	63.6200	56.3500	59.0000	18.4700	33.2700	26.0300	66.4500	59.7400	48.4900
78.0400	11.5800	54.1500	59.9300	31.6600	64.7300	20.5900	30.2700	85.7100	26.0100	57.3700	48.7800
81.8600	47.7500	56.5900	59.5500	26.8100	3.1300	18.3000	27.7100	14.0500	22.8300	55.9500	51.9900
6.0800	98.5400	53.5400	60.2000	34.9200	16.4000	18.8600	29.1400	33.7500	75.5100	54.7300	50.2700
58.4000	22.1900	51.3200	57.3100	24.3100	51.2400	22.5300	29.3200	42.5300	16.4200	52.9800	47.5700
85.2700	8.0600	54.1900	54.7700	0.2500	57.7500	22.7000	25.4900	30.8500	14.9200	51.4100	50.3300
72.2100	60.6300	54.6300	55.9100	67.0800	75.0300	20.4800	24.6900	24.7300	31.8800	50.2200	52.2800
15.8800	56.6600	50.7700	55.8000	21.6500	10.2200	22.7600	26.4700	15.7900	59.0200	48.6400	48.9300
65.7900	35.8800	50.7600	52.0400	50.3000	60.6900	25.8200	24.5600	25.4300	66.6100	46.7300	48.7200
18.4100	71.7700	53.0200	51.6200	25.7400	32.8100	23.9500	21.3600	84.7600	25.2000	45.5800	52.2400
41.4500	73.0700	50.6100	53.3700	16.7800	77.2100	23.4800	22.5200	15.9800	22.7800	44.3300	51.6400
46.0200	77.0600	47.7900	51.1400	83.9900	17.7600	27.2500	23.5700	34.6800	76.7100	42.5700	48.4600
28.4900	75.2600	49.8300	47.9600	0.2700	14.8600	28.3700	20.2500	41.3200	16.6600	41.0300	50.2000
55.5000	5.8900	50.7500	49.1600	83.7000	58.1700	25.9100	18.2600	31.8000	15.4300	40.1200	53.2500
44.7400	30.2700	47.1400	49.7700	81.1900	40.4500	27.3400	20.3800	26.6400	31.7700	37.9900	50.7900
70.6400	72.7600	46.2500	46.1700	77.9800	65.8200	30.7800	19.4300	18.2800	59.9700	36.4500	49.5600
89.5800	42.1000	48.9600	44.9200	59.0100	83.4300	29.6100	15.8600	27.2200	68.3600	35.3700	53.1600
87.8000	20.0200	47.6100	47.4500	41.1300	23.6100	28.2400	15.9600	82.8100	25.4900	34.0700	53.7800
30.1200	68.5700	43.8600	46.6100	50.3700	43.8000	31.7200	17.0500	13.9000	24.3700	32.0500	50.5400
63.2100	84.5400	44.9300	42.9200	75.9000	82.9600	33.5400	14.2300	33.1700	77.7700	30.7500	51.0900
26.0000	66.3600	46.6400	43.4600	62.6600	3.5400	31.1800	11.6000	40.3900	18.0900	28.7100	54.1100
33.8800	11.2200	43.5400	45.0900	46.1600	24.4600	32.5100	12.8900	30.7400	16.1900	26.8900	51.9200
36.2300	43.1900	41.2400	42.2700	28.1100	25.6800	36.2600	12.7300	24.9800	33.6700	26.3100	49.0600
91.4800	69.4500	43.6000	39.5300	47.6700	1.8000	35.5500	8.9800	16.9100	60.3300	25.2000	51.4900
78.1100	13.1600	41.8300	37.0000	22.4400	51.6900	35.8400	8.9300	25.4900	68.8600	21.8700	52.7500
81.6400	48.0100	42.4300	33.2500	38.1900	20.9000	35.2500	5.7400	4.0800	23.5400	19.7000	49.9900
5.2500	100.2600	39.5800	32.3700	56.6300	65.8600	32.2800	4.7700	19.7300	23.3200	18.4400	49.9600
60.3700	22.1900	41.1200	34.4900	30.3500	71.4200	32.1900	6.7900	38.0100	76.6300	19.3800	46.2100
85.1600	10.1500	41.1600	33.6200	28.0500	11.5300	33.5800	10.3100	45.0400	16.8600	22.8100	44.5400
72.5100	60.9800	44.7100	32.8000	33.7100	22.2400	36.1000	11.9100	35.2800	15.8600	25.5100	47.0100
17.7800	56.6100	44.0700	34.4500	24.4400	56.2800	38.6500	14.9600	29.1500	33.1100	28.2600	44.4800
66.5300	36.1200	44.4800	38.1900	-0.7500	63.6800	37.4300	18.3900	21.1500	60.4000	29.9500	44.9500
17.8500	69.9000	42.0700	38.3900	68.8700	81.3300	40.9800	19.8400	29.7300	68.3100	31.4600	41.4400
40.8800	73.0200	38.2500	38.9600	21.5600	17.0800	42.9900	20.3300	3.3600	24.8500	29.9900	39.7200
45.4300	76.5800	38.9700	40.4400	50.9100	67.3600	40.5800	18.8200	18.4400	23.4600	27.3200	42.1600
27.9800	74.4400	38.7400	44.1800	24.7000	39.0900	39.2000	21.7800	37.3000	77.4200	28.7400	42.8600
55.3000	5.4200	42.4100	44.7300	17.2600	84.4000	35.7000	21.8400	43.8700	16.6700	29.9200	46.4600
45.1800	30.0800	36.4200	47.6700	85.7400	9.1800	50.9400	32.1600	34.3000	16.5000	41.9400	26.3100
70.4600	71.4000	37.5500	51.2800	-0.3700	6.4900	47.9700	32.1300	28.0700	32.3000	44.6600	28.9900
89.0800	40.1100	40.1800	53.2600	83.4300	51.5700	45.5200	34.5000	20.3600	58.6900	48.1100	27.8500
87.1600	20.9300	39.5700	56.5400	82.5500	33.9300	42.3300	33.0400	29.7200	68.1500	49.8600	28.5100
29.9900	68.0400	38.5500	59.5700	77.9700	58.6500	40.4000	36.2900	1.9200	23.4100	53.0900	26.8900
64.0900	82.4600	38.6500	61.8100	59.2500	76.8300	38.2000	37.9900	17.3500	20.9900	53.9300	27.6500
25.5100	65.5200	35.8700	64.1400	41.9100	18.7100	38.9500	41.5000	38.2100	74.1100	55.2500	25.2300
33.0000	11.1500	36.3700	67.9300	51.2200	36.5900	37.2300	43.9900	43.2400	14.7200	58.9700	25.1500
37.5900	41.1800	36.9500	68.1400	76.6700	76.1800	33.9200	42.8400	34.4900	13.7500	58.0300	26.8400
92.5900	68.5300	39.4100	65.2300	62.7400	-2.3300	33.9000	39.3900	27.5300	30.6600	56.4000	29.6300
77.4900	14.4800	41.1800	67.1300	46.4000	18.1600	34.1700	41.0000	19.8400	57.6700	59.0700	30.0200
82.3500	47.7600	41.9600	70.3200	28.1200	19.3900	31.7200	43.6900	28.5900	65.6000	61.4600	31.1500
3.4900	99.6400	43.6200	67.9100	47.1300	81.5100	29.1800	41.0300	2.6600	23.4000	58.6800	33.5500
59.8700	22.7800	45.3700	66.1600	22.4600	45.1800	29.9000	38.6700	17.7200	22.1200	58.2400	34.7900
84.3900	10.0200	47.0400	69.2000	38.5300	14.6400	28.6400	41.0200	37.8000	75.9300	62.0600	35.4700
72.9500	58.0600	48.6500	70.1300	56.3400	58.4100	25.7500	42.5500	42.2700	17.2800	61.7000	37.8400
17.8400	56.4500	51.0200	67.1600	29.4700	64.7300	24.2200	39.1300	33.7400	16.6700	60.0000	40.6500
66.3100	37.4400	54.5900	67.0700	28.0200	5.4200	21.5500	37.4800	27.8100	31.6400	62.4000	42.6000
18.2100	71.0300	57.2000	64.4700	33.9500	16.0800	20.7600	33.6900	18.4700	58.2000	61.4800	43.5900
40.6200	75.4700	60.9800	65.3200	23.2600	50.6400	17.1000	33.6500	28.0700	66.4800	63.1200	47.0100
45.9400	77.5300	61.9700	67.5500	0.1400	56.9000	14.2600	35.7400	2.8900	26.2000	63.2500	49.8400
28.1200	75.8400	61.3600	71.4000	67.7400	74.3100	13.4000	39.1900	18.0200	23.9300	66.4000	50.0000
55.7200	7.0000	58.1300	71.3600	21.6400	11.6800	17.0300	40.0400	38.8900	78.5500	66.1500	46.3900
46.0000	29.8500	59.1600	69.4900	50.4200	59.8200	17.5500	37.3700	43.1800	19.8600	67.1400	45.0900
71.0200	70.1400	57.0100	67.4900	25.2700	32.6800	20.7000	35.4400	34.1300	18.3100	66.4200	41.6800
89.7300	40.8700	53.1700	66.7400	17.6200	76.6800	24.1900	36.3400	28.0100	33.2500	64.1300	38.8000
86.8400	21.0200	51.0000	63.6300	2.0100	10.5500	27.9500	35.5600	20.7800	60.2700	60.6900	38.1200
30.7700	69.2100	48.6500	63.2500	-0.2600	6.8400	30.7500	37.3700	28.7900	69.9700	59.9800	35.3700
66.1600	83.9000	45.1000	61.7200	83.2200	51.1900	34.1800	37.3800	3.5800	25.3100	58.3400	32.0600
26.9100	65.3500	45.9400	59.0000	80.9600	33.9300	35.5700	34.7600	18.9700	23.1700	57.3700	32.1600
32.4100	12.3900	48.7600	57.5900	76.8400	58.6800	32.9400	32.1800	39.8400	76.9500	55.4500	35.4500
37.1700	43.6400	45.9400	56.3500	60.4700	77.8200	35.1500	31.1200	44.6400	18.8200	53.1600	33.5100
93.0800	68.6500	44.7600	54.2200	41.5900	17.8800	38.3600	30.9800	35.0500	17.5100	52.3700	31.0400
77.0900	13.6600	48.3400	53.1100	50.9400	36.8800	36.3000	28.7200	28.7300	32.5700	51.7600	33.8400
81.9000	48.4200	48.7200	52.3300	75.3600	76.2200	34.9800	26.6700	21.9500	59.2700	49.8300	36.0900
3.6000	98.1600	45.4600	50.2700	63.0600	-2.2000	38.4900	26.3000	29.7500	68.9900	47.7600	33.0100
62.8800	21.5800	47.0000	48.3600	46.7000	17.8400	39.5200	24.8300	3.5900	25.1300	47.1100	32.1400
85.2100	10.8000	50.2100	47.7300	28.9500	17.8400	36.5400	22.4900	19.3200	23.6600	46.2000	35.7800
73.0100	58.1200	47.9500	46.2400	47.8700	80.8700	37.8300	21.3500	40.0400	75.8900	43.5500	35.7700
18.3000	56.6600	46.2500	44.1000	22.3200	46.0000	41.1400	20.9200	44.0300	18.9300	42.0400	32.6400
66.9300	36.7100	49.6300	42.7600	39.0500	14.8800	39.3700	18.8800	34.0300	17.2200	41.5000	34.3600
19.9100	70.3400	50.6900	42.4400	54.1100	60.4700	37.4700	16.6800	27.7000	32.7800	39.5200	37.0700
41.7700	74.7800	47.4800	40.4200	29.8200	66.4800	40.9600	16.0300	23.2000	58.9900	37.0100	34.5500
46.8400	76.5400	45.8700	41.6700	28.0100	4.1600	40.5600	18.0500	30.7800	68.5800	37.6500	35.5200
28.9400	75.6100	42.4800	40.2700	34.3700	15.7500	43.1700	20.4400	2.8600	24.2900	35.3500	33.8900
55.1200	8.8900	39.4500	42.3300	22.7000	51.9500	42.2800	24.1500	15.6300	23.4700	37.5500	31.3900
46.8700	29.4300	37.6800	43.5200	-1.5900	57.1100	44.0800	25.2400	36.3500	76.0900	36.0800	31.8000
71.0000	69.4300	40.9800	45.0300	66.1900	74.4700	41.1300	23.9100	41.5500	18.7100	37.1500	35.4700
90.6100	42.0200	40.7300	47.7900	19.8000	10.4200	39.2600	27.0500	32.2500	16.7100	40.8500	34.5100
87.3100	21.5100	37.3100	48.9300	48.4500	60.6200	41.3800	29.0600	24.7400	32.5100	40.5000	32.9000
30.7500	68.8700	37.8200	49.2100	25.5600	32.6500	39.9800	27.2500	17.0000	55.1100	38.8100	35.6200
67.9200	84.3900	39.9300	51.3400	17.6800	76.4100	36.4100	26.9600	27.6000	67.9100	40.3500	38.9900
28.0400	65.4300	40.9400	48.1700	86.7500	13.6000	37.0400	23.1900	4.3900	23.8100	37.0500	40.5800
34.2200	10.7900	41.6100	46.5600	2.3800	9.6700	38.4500	22.7300	16.9400	23.1200	36.9500	39.2200
37.5400	42.2000	43.8200	49.4700	83.2800	53.6600	35.3800	24.6200	41.9600	74.4200	40.6000	39.9100
91.1400	69.7900	45.6700	49.2300	79.6500	36.6400	33.3900	21.9100	43.9500	16.2600	39.9400	43.5300
78.7000	14.8800	46.3500	45.4500	78.0800	61.2300	35.9700	19.1200	35.8200	15.7800	37.0000	43.4300
82.8000	47.3700	47.6300	46.3400	58.9700	79.2700	35.2200	20.2100	28.1800	30.9000	39.3600	42.1700
4.0300	97.6400	50.1500	48.9700	41.4000	20.4400	31.4800	20.3100	20.3900	54.5400	42.0100	44.8200
63.0600	20.6900	50.9600	45.9800	50.8600	40.0200	31.5700	16.6700	30.3100	66.5100	39.2700	47.3600
85.3000	11.1300	51.7600	43.5100	75.7000	79.5400	33.3300	15.4800	1.7100	24.7500	38.5600	46.0200
71.8100	58.6900	54.0400	45.9000	63.5600	0.8400	30.5900	17.2200	15.6500	23.4800	42.0200	46.8200
18.7300	57.4500	56.4600	46.9700	46.6300	20.0600	27.5600	15.9400	40.5900	76.3300	41.9300	50.3900
67.7800	37.0000	58.4000	43.6500	28.2500	22.0400	27.5700	12.2100	42.8600	17.0800	40.5100	52.3800
19.6800	70.5100	59.0700	43.9400	48.3900	83.7200	28.8000	13.2600	34.3200	16.3300	43.0200	50.5900
42.2600	74.1600	60.5500	47.4300	22.2200	48.5900	25.8100	15.7400	26.3900	31.9900	45.9400	51.5500
46.8500	76.8500	64.2600	46.8900	38.9000	16.9300	23.2300	12.9200	18.8700	55.2100	44.9100	55.1400
29.5600	74.9400	64.4500	43.6300	55.4300	62.0300	24.0400	11.5900	29.1600	65.9200	45.5800	54.7600
55.6200	9.2900	62.2300	45.3400	29.8700	70.4700	25.5100	14.7700	84.9800	23.5600	48.5800	52.4700
47.3900	29.8000	63.0400	47.9800	27.1300	7.5200	24.3300	17.3000	16.2800	22.5300	50.5000	50.0100
70.2900	69.4100	62.0600	51.7600	33.5800	18.8600	24.4900	21.1700	41.3800	76.7700	53.8100	48.1900
89.0800	40.0200	58.6600	51.8400	22.1400	54.1200	28.2100	22.1600	41.3500	16.3700	52.1500	44.6100
89.4500	20.6200	57.2000	49.4000	-0.3200	59.3500	28.7100	19.9800	32.3200	15.0100	49.2900	45.8700
31.1200	68.3200	58.4900	51.5800	66.4700	76.8800	25.4700	21.3100	26.3000	31.8300	51.5600	47.0600
66.6300	83.8000	57.0500	54.6500	21.6800	13.0900	26.8000	24.8400	17.1800	54.6300	53.6800	43.9500
27.3700	65.1000	53.7600	52.6000	49.3100	62.3800	30.2100	24.0200	28.3300	66.3300	50.4500	41.9300
35.2700	10.0400	53.8000	52.1300	25.3200	35.1000	28.1700	22.9600	84.2500	24.9700	49.0000	44.1700
38.2500	43.9100	54.4500	55.9200	18.1700	78.8900	26.4200	26.3800	16.1900	25.2200	52.2600	44.2600
92.5300	70.2300	51.6000	56.9000	86.8700	12.8700	29.5900	28.3600	39.5400	77.6700	52.6300	40.3900
79.2000	14.3800	49.0300	54.6000	1.4500	12.3600	31.3400	26.9000	42.2600	18.0400	49.0400	40.0800
84.0500	48.2600	49.9200	55.9800	83.8400	54.1600	28.1700	27.4400	32.6000	16.7000	49.9900	42.5100
4.0500	98.7500	49.4300	59.4800	78.9400	37.0100	27.8700	31.1700	27.0600	33.8500	53.1100	40.5600
64.1700	20.1800	46.1500	58.4100	77.6400	61.9900	31.5500	31.6100	17.5300	55.5300	51.3500	37.2500
86.3000	11.6400	44.6400	56.9800	60.0100	79.8800	31.1100	29.9500	28.9500	68.2200	48.3000	38.6400
72.5200	58.2700	45.5100	60.2700	42.2800	21.8100	28.2100	32.2600	81.1700	23.9600	50.6200	39.6300
19.3800	56.9800	43.4500	62.2800	50.4400	41.0600	30.0100	35.4400	10.2300	24.5400	52.3600	36.2200
66.2900	37.5800	40.5400	59.8300	76.1500	79.6600	33.4000	35.1200	37.3100	76.9000	48.9700	34.6400
19.8800	70.7200	40.5700	59.9300	63.8000	0.8700	31.6900	33.9700	38.2600	16.4300	47.6100	37.0500
41.2700	75.2800	40.8200	63.7900	47.3000	21.9400	29.4000	36.9800	28.2300	15.6700	50.5900	37.0400
45.7500	78.0000	44.1900	64.2200	28.8400	22.5500	25.9700	35.4300	22.1000	33.3600	51.4800	40.7800
29.0000	76.2600	45.9400	67.6500	47.4700	84.3900	24.1600	37.3300	13.4100	56.7500	55.0200	41.8100
55.8300	10.0100	49.1900	66.7200	22.1800	48.5100	22.8500	35.1700	26.1700	67.4200	56.2900	43.4200
46.9400	31.7900	51.4900	69.0300	39.9500	18.1600	19.5000	35.9600	78.3300	26.3400	59.7900	43.1700
69.6200	72.0600	54.1500	66.4100	54.0100	62.3500	18.2300	32.5200	10.3700	25.8600	59.3600	45.6400
90.1600	41.5600	54.5800	62.7700	29.3600	70.3300	19.7800	29.2800	34.8700	76.4600	57.0400	45.9700
86.5400	20.1500	56.7800	62.2400	26.4800	6.9700	17.4700	27.3400	38.4100	17.9100	56.0800	49.5600
31.2400	69.3000	53.8900	63.4100	34.9900	20.0400	18.4000	29.2000	28.2300	17.4900	55.1500	48.0700
66.3500	84.8000	51.5100	60.8600	22.6800	54.0800	22.1800	28.9800	22.0200	34.6900	52.7800	45.5600
29.5300	64.8000	54.2400	58.1400	-0.4200	59.8500	21.7700	25.2600	14.7800	56.4500	51.4900	48.3500
35.7600	10.1900	54.6600	59.3400	66.7300	76.9500	19.6500	24.8900	24.4200	68.4400	50.6700	50.5100
39.1700	45.4900	50.9000	58.8700	21.0900	12.9600	22.3400	26.8700	79.4100	25.3000	48.8900	47.5600
91.7500	70.3600	50.8300	55.1500	47.6900	62.8700	25.2600	24.6700	10.8900	25.5800	46.7000	47.4400
77.1200	14.2900	53.5200	54.5600	24.6100	36.5600	23.0400	21.6200	37.5400	75.8000	45.8000	51.1700
83.4500	49.5500	51.5000	56.1800	19.3600	78.6700	22.6800	22.8100	39.3100	17.6200	44.7600	50.5900
3.2100	99.0400	48.3000	54.3700	85.5700	11.4600	26.4200	23.3600	29.0800	16.3100	42.7600	47.4300
62.6000	21.3000	50.3800	51.2000	1.5000	10.2500	27.1500	20.0000	23.5300	33.3200	41.0800	49.6000
84.4500	11.1800	51.5200	51.7500	83.5200	54.9800	24.3800	18.2500	17.9200	54.9300	40.3100	52.4400
73.0900	59.2800	47.9600	52.4500	79.8000	37.0100	25.9600	19.8500	26.2700	67.6700	38.5200	49.9000
18.1200	56.8100	47.2500	48.9800	79.0700	62.7900	29.4100	18.7900	79.6800	25.2000	36.9100	48.2000
66.2800	37.1000	50.1500	47.2900	58.8200	79.5900	28.2900	15.2000	11.8600	25.8300	35.1300	51.2300
20.3400	70.4900	49.2100	48.9300	41.4300	22.7200	26.7200	15.2000	36.8200	76.3200	33.7500	51.9600
40.5000	73.3600	45.5900	48.0600	51.6700	40.8300	30.2000	16.3800	39.2100	18.4700	32.1900	48.5300
46.0000	75.5900	46.6100	44.4600	76.3400	79.4900	31.7300	13.5500	28.7100	16.0900	30.9900	49.1000
29.4600	74.6100	48.5100	44.1900	63.5000	1.3100	29.6100	10.9300	23.5400	33.7800	29.0200	52.0300
56.5900	9.6600	45.4100	45.5100	46.3200	22.7000	30.7200	12.4600	17.9400	56.8600	27.3200	49.8100
47.2300	31.1700	43.2300	42.7900	27.9000	21.8000	34.4000	12.2600	27.3800	68.4300	26.5300	47.0300
67.0800	71.5000	46.0000	39.9900	47.0900	84.1400	33.8100	8.6300	0.1500	26.4800	25.3800	49.2500
90.0600	42.1600	45.2200	36.7500	22.0100	47.4000	34.5900	8.8200	14.1300	25.2800	22.7000	50.7300
87.9000	17.8600	45.9900	32.9200	38.5800	19.6700	34.8800	5.7200	38.4900	73.6600	20.9700	47.5000
30.9800	67.7800	42.4100	32.1200	53.1500	61.6300	32.0800	4.1200	42.6900	16.3400	17.5300	46.3900
66.8000	84.0300	42.3600	35.3200	31.3500	69.1900	30.8900	5.8800	33.0200	16.0600	18.6000	42.7500
28.9100	63.0000	41.9700	36.1900	26.3400	5.1000	31.6500	9.5400	27.2200	32.2100	22.1500	41.5200
34.6500	8.9200	45.2700	35.6100	34.3900	19.8900	33.6600	11.6400	19.6700	58.5600	24.6400	44.3800
40.4600	42.6500	44.0400	37.1800	22.8900	52.8100	36.8300	13.7700	28.6800	67.4000	27.7800	42.2400
93.4500	69.5600	45.1100	40.9000	0.3000	60.5400	36.5200	17.2900	80.0900	26.5800	30.1900	43.1000
79.2300	13.1100	42.4000	41.3300	66.7800	77.5200	40.2000	18.6100	10.8000	25.1600	31.5700	39.4800
83.4000	48.7000	38.6400	42.1300	18.8800	13.3300	42.3100	18.1700	33.9100	75.0900	30.6200	37.3900
4.8600	99.3700	39.4100	42.7900	47.5800	63.6600	39.4700	16.6200	37.5400	16.3800	27.8100	39.6500
63.2500	20.4100	39.4300	46.6700	24.3600	36.1000	38.5600	19.8200	28.6400	14.9900	29.3600	41.3000
86.0200	9.8000	43.2300	47.3400	18.2100	78.1900	35.4200	20.5400	23.4100	32.3800	30.2500	44.7900
74.0600	59.8600	34.7600	45.4800	1.8500	14.7600	51.2800	30.4600	16.6400	56.4900	38.5900	28.7900
18.3900	57.2600	34.4400	48.9600	1.6700	11.7200	47.6400	31.2000	24.1200	67.2600	41.3400	31.4300
65.1500	37.9300	36.9100	51.4600	85.4200	54.4300	45.8500	33.4800	81.1300	25.4000	44.3700	29.5300
18.7900	70.0100	36.0200	54.4000	81.4900	37.8800	42.3200	32.3300	11.0500	24.1100	45.6700	31.0400
40.2600	72.6600	36.4500	57.8800	81.6300	62.9300	40.8300	35.8100	36.2700	74.5000	49.4800	30.6200
45.8400	77.2900	36.6300	59.3300	60.4000	81.3000	38.5200	37.3700	40.8700	17.1600	51.0300	31.0000
29.1100	73.5200	34.4000	61.7600	43.4300	23.8700	39.4300	40.9100	31.4600	15.3700	52.5100	28.0300
55.5100	9.4800	35.1100	65.5600	52.1700	40.5000	37.9100	43.7000	24.4800	31.4400	56.3400	27.5600
46.3900	31.5100	36.6900	65.3800	78.4400	80.6700	34.5000	43.1900	16.9800	55.7500	55.9900	29.2900
66.7400	70.9500	39.0400	62.5300	64.9900	1.5000	34.3600	39.5300	27.2900	67.6400	53.6800	32.0000
90.0100	39.6000	39.7400	64.3600	47.9500	23.0400	34.6400	40.6300	80.8400	22.6700	56.4100	32.5600
86.6000	19.3200	40.7600	67.3800	29.1000	21.7300	32.2800	43.6300	12.2200	21.7500	59.1000	33.2600
30.7900	66.2200	42.9400	65.1600	49.6000	84.4100	29.5600	41.4800	37.5100	74.5600	56.7100	35.6600
66.2000	83.3800	44.7000	63.5400	24.5200	49.2800	30.0200	38.7700	39.6900	15.5400	56.0600	37.3700
28.8400	61.3000	45.7200	67.1500	41.3000	19.9200	28.8300	41.2800	31.5900	13.4100	59.7100	38.0800
35.1900	5.5200	47.7800	68.0800	55.8300	63.0800	26.0100	42.3800	25.2300	30.7200	60.2800	40.3400
40.3700	43.8800	50.1000	65.1100	34.1200	68.2500	24.2300	39.1800	16.9300	55.9200	58.0600	42.9600
92.9700	70.0600	53.7000	65.3200	26.7400	4.7900	21.5200	37.8400	26.4300	66.5600	60.0800	44.9700
77.5300	12.4400	55.1100	62.1900	35.4500	20.0500	20.9500	34.1900	82.6300	24.1700	58.7400	45.8100
81.1200	48.2300	58.9200	62.8500	24.2800	55.0300	17.4700	33.2900	13.4800	23.7200	60.5400	49.0800
5.4900	99.2300	60.8800	64.4000	2.9000	60.1000	14.2600	35.0000	37.5400	76.4800	61.2600	52.2800
61.4300	17.7300	61.0000	68.2900	67.9400	77.8100	13.2700	38.5800	41.0000	15.9600	64.0600	52.1300
85.3900	10.7400	57.5300	68.9800	19.1700	13.8200	16.9400	39.7600	32.7600	15.4100	63.7200	48.3700
74.2500	58.5400	57.8000	67.6500	50.0900	64.3900	17.7200	37.4400	26.6700	32.4000	64.8100	47.3200
16.0600	57.0500	55.7800	65.4500	26.5700	35.6000	20.8700	35.5200	18.6900	59.8500	63.6700	44.0100
61.4400	36.7600	52.2600	64.2200	19.8100	79.1900	24.4400	36.5600	30.0300	69.2900	60.8900	41.5400
16.5100	70.2200	49.7700	61.2700	3.2400	14.3500	28.1000	35.4600	82.4100	24.2000	57.6700	40.6800
38.0700	71.0000	47.0900	61.0400	-0.4600	9.6800	31.2600	37.0000	12.8900	23.3600	58.1300	37.5100
44.4600	76.0600	43.6700	59.3700	85.1400	54.1600	34.8000	36.6000	37.2600	75.7200	56.1100	34.1900
25.8000	72.6400	44.0700	57.2700	79.3000	36.6300	35.7200	33.9700	40.7800	16.0100	54.7500	34.7800
53.5600	8.5000	46.9600	55.4400	82.0300	63.3300	32.9700	31.7200	31.9200	14.4500	53.1300	37.9900
44.7100	30.7800	44.6600	53.8700	60.4700	80.0200	34.8800	31.1400	26.3000	31.6400	51.1100	35.8400
68.0000	70.7400	43.1300	51.6400	43.4800	22.0400	38.2200	30.6400	18.0700	60.3400	50.0500	33.6400
85.5100	39.4400	46.7000	50.6900	52.1300	39.6100	36.3100	28.1500	28.7600	70.5200	49.2800	36.8500
83.4700	19.6000	47.4800	49.9000	77.6200	80.1900	35.1500	26.3400	82.5200	23.9000	47.2800	38.6000
27.6500	65.8200	44.2600	47.8000	64.9700	0.9100	38.7700	26.2900	11.0500	20.7600	45.1200	35.4800
64.3500	81.6000	45.5500	45.9800	47.5400	22.1600	39.6000	24.3200	38.3300	75.5000	44.4200	34.8100
23.7100	61.9500	48.9200	45.4600	29.1000	21.1100	36.5000	22.1600	40.9900	14.7200	43.4500	38.5100
31.3300	8.0100	47.1400	43.9600	47.9100	83.8200	37.7700	20.9200	31.1300	15.1200	40.9300	38.0400
36.8800	43.8600	45.4000	41.5800	23.5200	49.9300	41.1600	20.4400	25.3100	30.2900	39.2000	35.3100
88.4200	69.0200	48.7400	40.1500	40.6300	17.9500	39.7900	18.3500	18.4500	59.0700	39.4100	37.6100
75.5400	13.0700	50.0400	39.9600	56.0800	61.7800	37.4800	16.3000	29.6600	70.0100	37.4400	40.2500
78.4100	47.9800	46.4200	38.5600	33.6400	69.4500	40.6600	15.7700	0.3400	25.2600	35.1700	37.2400
2.0200	97.9700	44.2300	40.0200	27.8100	5.3100	39.9900	17.9400	10.7500	22.3800	35.3900	37.7500
57.0500	17.5500	40.5600	39.0600	35.1200	19.0700	42.6300	20.5100	38.5400	75.1700	32.7200	36.5200
82.4400	9.7800	37.9100	41.7200	24.1100	55.1500	41.1800	23.9700	40.7800	16.4700	34.9200	34.2300
71.3600	59.0300	36.2500	42.0300	1.6400	59.4000	43.6600	25.7000	30.9100	15.4600	33.0300	34.7200
14.4400	54.4200	39.3700	43.3200	68.1000	77.7400	41.4500	24.8800	26.1300	32.3400	34.1500	38.3700
59.4200	35.5900	39.3800	46.2900	19.5000	14.6700	38.8700	27.4600	18.1000	59.7500	37.8600	37.2500
16.5800	66.8800	35.8600	47.3000	49.1100	64.7700	40.6200	29.9700	29.0100	70.3200	37.4200	35.6400
37.7300	69.8900	36.8700	46.9500	27.0100	36.3300	39.1400	28.2200	2.4200	25.4200	36.4300	38.9800
43.2800	72.9400	39.0700	49.1300	18.6500	80.4800	35.5600	27.4400	11.7700	21.7000	37.7300	42.5000
26.1900	70.6600	40.5900	46.1400	1.0400	14.3000	36.4900	23.8700	39.6200	75.2800	34.4000	44.0500
51.8400	5.2700	41.2000	44.6000	0.2300	10.0900	38.3200	23.5900	43.5500	14.4800	34.3800	42.0400
45.2800	28.2200	43.3700	47.4300	83.4800	54.8600	35.2000	24.8800	31.3200	15.9700	38.0000	42.7600
66.2600	66.9000	45.4900	47.0400	80.3300	36.6000	33.1500	22.3100	26.8300	31.9000	37.2900	46.4100
83.3300	38.1600	45.7100	43.2300	80.9900	63.8300	35.4600	19.4700	20.7100	61.3000	34.4000	46.2500
80.6600	18.1900	46.8900	44.0900	60.1300	81.1500	35.0500	20.0900	30.1800	69.5200	36.2800	44.4400
27.8900	64.3400	49.4900	46.7400	43.0000	23.0400	31.3200	20.6100	1.5500	25.7400	39.1200	46.9200
63.0200	78.6400	50.8400	43.9100	52.0500	38.5300	30.8800	17.4600	11.3700	23.5800	36.5400	49.7400
23.7500	60.1200	51.5500	41.5700	77.6800	81.0900	32.6100	15.4100	39.8800	75.6100	35.6500	48.6600
31.8700	5.4600	53.7900	44.0000	63.8600	0.9400	30.5300	17.2900	42.3700	15.5400	39.2400	49.4700
35.7000	40.5100	55.7700	44.7200	46.8400	22.4600	27.1600	16.1600	30.7000	16.2300	39.3200	53.1200
91.5700	66.7800	58.6000	42.2200	28.5000	22.3400	27.0600	12.3900	26.8800	32.5900	37.6000	54.7200
74.4300	10.9500	59.0700	42.2500	46.9300	85.1400	28.6900	12.9500	22.2800	61.2300	40.0400	52.5600
78.0400	45.8500	59.5600	46.0400	23.3700	49.2100	26.1300	15.9000	30.3900	71.3300	42.9800	54.3500
2.0400	95.4000	63.3300	46.6000	38.7300	17.7800	23.2100	13.5100	82.5600	27.6900	41.5200	57.6700
57.1000	15.4400	64.3800	43.3000	54.9600	63.1900	24.6000	11.6000	10.1300	25.6200	41.0600	56.0700
81.8100	8.4600	61.6800	43.8200	31.9400	69.2500	26.3200	14.8800	39.1700	78.2600	44.6300	54.9100
73.1200	58.7600	61.3000	46.5800	22.8600	3.6200	25.3000	16.9500	40.8200	17.9300	46.8800	51.9300
16.1700	56.6000	60.5800	50.3900	34.6300	20.3500	24.8200	20.7600	29.7200	16.0900	50.6500	51.3300
62.0900	39.1400	57.3700	49.5400	23.2000	55.1700	28.4600	21.8600	25.6600	34.3000	49.9200	47.5300
19.0400	68.9300	56.1900	47.3900	0.8700	60.6100	28.7500	20.1000	21.6200	63.7400	46.9200	47.9500
39.9200	71.7900	57.3300	50.2700	67.5300	77.6400	25.4300	21.5000	28.8600	72.8300	49.0000	49.9800
46.0000	75.3600	55.3800	52.7500	17.9300	14.8400	26.8500	24.8400	1.7600	28.1000	51.3800	47.0300
28.1200	73.1000	52.3600	50.4100	47.8200	65.1600	30.1400	23.9700	11.8100	25.6300	48.4800	44.5200
54.1200	8.0400	52.8600	50.4100	25.2500	36.9700	28.2200	23.0900	41.3100	76.0000	46.6500	46.8000
48.5700	30.4100	53.1800	54.1800	17.7600	79.9900	26.3500	26.3700	41.4100	18.9400	49.9600	46.8900
68.4100	69.6100	50.0600	54.6500	85.7800	12.2800	29.7200	28.2900	32.1300	17.7500	50.5200	43.1900
86.2300	41.7400	48.0600	52.2700	-0.4600	8.7800	31.4400	27.0100	26.7300	33.4300	47.0100	42.8000
84.2700	19.2000	49.2700	54.1500	82.0200	52.8100	28.2300	27.4700	24.8400	63.1400	47.6100	45.2000
29.7000	65.1200	48.5300	57.6600	79.3200	35.7700	27.7700	31.1600	30.9000	72.2100	50.5100	43.1200
66.5800	82.1000	45.1800	56.2100	79.8700	61.6700	31.5100	31.7600	83.1800	28.5100	48.5900	40.0100
25.2500	61.2300	44.0600	54.8300	59.3400	80.2400	31.2800	29.9000	8.4600	25.2500	45.8200	41.3300
34.3800	7.2000	44.9400	58.1600	42.1500	21.7300	28.4000	32.3000	37.8700	78.3000	48.6000	42.3000
40.1700	42.8000	43.0400	60.1400	53.8900	37.9400	30.2900	35.5500	39.3200	18.3300	50.1100	38.8400
93.1300	69.3600	40.0400	57.6900	77.3000	79.4600	33.5000	35.0400	30.1400	17.5500	46.7300	37.1600
76.5500	12.3400	39.9800	58.1300	62.9700	-0.2100	31.6700	34.5500	23.6400	33.0800	45.4400	39.3300
81.3800	49.6400	40.1800	61.9300	45.9000	22.2900	29.8300	37.9000	23.2400	61.3900	48.7900	39.4200
4.9600	98.8400	43.6900	62.2700	28.3200	22.4100	26.5700	36.3100	27.4600	72.0700	49.6200	43.1200
59.6000	17.0400	45.6100	65.5000	46.7300	85.0300	24.7000	38.0300	-0.1500	29.0000	53.3500	43.9100
84.0200	9.3100	48.7600	64.6100	21.5100	49.0600	22.7800	35.6900	9.4400	25.7900	54.4100	45.9500
74.4500	61.4000	50.8800	66.6500	39.1200	17.5000	19.4700	36.5900	38.6000	78.0600	57.7600	45.8000
16.2500	55.6200	53.9600	64.4400	53.3600	64.3900	18.6400	33.0400	39.5300	18.2200	57.2400	48.3100
61.4300	37.4000	54.2200	60.6900	32.9500	69.2200	20.9400	30.1000	28.6700	16.7600	54.8200	48.4200
17.2700	67.7200	56.3500	59.8100	21.8000	6.5400	18.5200	27.7200	24.1900	33.4300	54.0400	52.0000
39.4800	70.3300	53.7700	61.3700	33.5500	19.2000	18.7400	29.5900	23.5600	61.7100	53.1800	50.6100
46.2300	74.0300	51.3600	58.8700	20.9600	54.1500	22.5700	29.5400	28.4400	71.6600	50.6600	48.2300
25.8500	71.2400	53.9700	55.9900	-0.4200	58.5100	22.5200	25.8300	2.2700	28.5200	49.0500	50.9400
51.6100	6.7300	54.1800	57.1100	66.9100	76.5800	20.1300	25.4200	10.0700	24.9400	48.7000	53.4500
46.0500	28.7700	50.3200	57.1200	18.5100	14.7700	22.6600	27.5300	39.7800	77.0500	47.0700	50.5800
67.4000	67.5500	49.9800	53.4100	46.8700	64.3800	25.4000	25.1800	40.7100	18.7700	44.9100	50.0200
83.3300	39.4100	52.8500	52.7000	24.6000	37.6700	23.4700	22.0000	29.4800	16.6800	43.9600	53.8000
83.0700	18.2100	50.9900	55.0300	19.6900	79.5600	22.6800	23.5700	25.1000	32.7600	42.6200	53.4100
28.9700	63.5800	47.8400	53.0500	85.4400	12.4000	26.5300	24.0900	23.0400	63.3700	40.6200	50.3400
65.5600	79.9200	49.7900	49.8000	0.8600	9.3500	27.1200	20.4600	28.9600	70.2800	39.2100	52.3500
23.7200	61.1600	51.2200	50.9000	82.4000	54.9900	24.3200	19.0500	0.8200	28.5400	38.3600	55.2000
33.2600	6.8100	47.6400	51.9100	79.9400	37.0200	25.7300	21.1300	8.8500	24.7500	36.3200	52.8600
36.2500	42.8500	46.5100	48.4600	81.6800	63.9300	29.2800	20.0600	39.6600	75.4100	34.7300	51.5100
94.1200	68.1200	49.5100	46.7500	60.6600	81.5900	28.1200	16.3500	40.2200	17.6400	33.8100	55.0300
74.5900	11.5100	48.4000	48.4800	42.5800	22.7500	26.3100	17.2000	31.4900	15.8800	32.6800	55.9300
79.7700	49.8300	44.7600	47.3800	52.3300	40.1000	29.5900	18.6400	23.9400	32.5400	30.3600	52.9000
4.0500	97.3500	45.8400	43.7400	78.4800	80.7100	31.2300	15.4600	21.3200	62.1600	29.1000	53.2900
59.2600	15.5800	47.9400	43.8900	64.2300	1.9100	28.5300	13.4500	28.7900	69.8600	27.2400	56.3400
82.5000	8.7500	44.7200	44.9000	47.0500	23.3300	29.5000	15.3300	1.2900	28.3500	25.2500	54.1500
73.5100	58.7000	42.6900	41.8900	29.1100	22.7600	33.1500	14.5500	8.4700	22.7700	24.4800	51.7900
17.5500	56.1500	45.6200	39.5700	47.5600	84.7700	32.3900	10.7800	39.3800	75.8500	23.2200	54.6600
62.7600	38.6100	45.0700	36.5600	22.7200	49.9400	33.6300	10.7500	40.8500	16.3300	20.4400	55.7400
17.7000	70.1200	46.7000	33.0200	40.2900	18.9800	32.8100	7.5200	29.1600	16.3200	18.6100	52.2500
41.4100	71.5900	43.6300	31.0600	54.5600	66.6200	29.5700	6.7400	24.0700	31.8600	15.5900	50.9300
46.1500	75.2300	43.0400	33.8500	33.7300	70.0100	28.9600	7.6200	22.8100	58.8100	16.9600	47.3700
27.4300	73.5900	43.3500	34.3800	22.8700	2.8900	30.5100	10.8700	28.7000	69.3000	19.9600	45.5900
51.9400	7.5000	46.4700	34.3300	34.6800	20.0000	33.1000	12.8800	1.7500	29.1600	22.2600	48.5800
49.0300	28.5900	44.5600	35.8400	22.0800	55.2800	36.2800	14.9700	9.2500	22.7000	25.5400	46.6500
68.5100	68.2600	44.9700	39.5600	0.6600	59.1600	35.8000	18.7700	41.1700	77.7700	27.7000	47.1500
86.6700	40.8500	42.1800	39.6600	67.9900	77.5600	39.5800	19.5300	41.5200	18.1000	29.2000	43.5100
85.7100	19.5200	38.5500	40.2900	20.0900	14.0300	41.7400	19.3300	30.9700	16.3700	27.9800	41.8100
31.0600	65.1300	39.4900	41.2600	48.6900	64.9500	39.0400	19.0600	24.8800	32.5500	25.3400	44.5000
65.7200	81.0000	39.1100	45.0400	25.7400	37.6200	37.4200	22.4100	23.6900	59.1100	27.2300	45.3400
26.8500	61.3900	42.8800	45.9000	20.8500	79.7200	33.9700	21.9100	30.5000	70.6500	28.3800	48.7400
33.3300	7.2100	37.7300	47.1000	85.6700	11.9800	51.4300	31.6500	83.9000	30.3600	42.7500	28.0700
38.7600	41.0700	38.9000	50.2900	-0.1000	9.2600	48.3200	30.8400	9.3100	24.3000	45.9000	30.2200
94.2400	70.9400	41.5000	52.9500	82.8200	54.3100	45.9900	32.7300	39.3100	78.7000	49.1200	29.1600
77.3000	13.9500	40.4600	55.7800	79.3400	36.1100	42.9400	30.5700	40.6300	19.8500	50.3800	29.8400
84.5400	50.0000	38.5300	58.6000	78.6300	63.1500	41.0400	33.8500	28.9500	17.7400	53.7300	28.5100
4.4800	98.3800	39.3300	61.0900	59.8000	79.4500	39.1700	35.7200	24.5700	34.1600	54.6900	29.6600
61.0300	19.8900	36.8000	63.5200	41.7300	22.7100	40.1500	39.1600	22.5500	60.7100	56.3900	26.8000
84.0900	9.1800	37.1000	67.4700	52.6800	37.7300	38.8300	41.5100	30.0400	73.4700	60.0800	27.1700
76.7900	58.6200	38.9100	67.7200	77.7000	81.1000	35.3800	40.7100	81.7900	25.3200	58.8800	28.8100
13.0300	55.5300	41.0400	64.5600	63.2400	0.5700	35.1900	37.4700	7.8400	19.1400	56.5200	31.2300
60.4600	38.1100	41.8000	66.2000	45.7200	22.8700	35.6400	39.0500	37.7200	74.4200	59.4700	31.9000
16.3200	69.6300	42.7300	69.4000	27.9400	22.9000	33.1900	41.7800	40.2100	15.9000	61.3900	33.0100
39.7500	71.9200	45.0500	67.2200	45.7200	84.7100	30.6100	39.2600	27.7900	13.1300	58.4800	35.2300
44.2700	74.7300	46.3900	65.3700	21.9100	49.9100	31.1500	36.9100	23.4200	29.3500	58.3200	36.6900
24.9900	71.8600	47.4500	68.9000	39.1100	18.8700	30.0500	39.6900	20.2000	55.1000	62.1000	37.3600
51.7700	5.3600	49.1100	70.0500	54.5400	65.3200	27.2100	40.7400	27.4100	67.8200	61.7700	39.6200
45.8700	29.0200	51.8800	67.3400	32.8700	68.4100	25.4200	37.4800	-0.5900	25.4300	59.7000	42.0200
66.7600	67.9400	55.3600	67.3900	22.4600	3.4200	22.6800	35.9300	9.7100	21.4900	62.2600	44.3900
84.8800	39.8400	57.5500	64.7700	33.8500	19.7500	21.8400	32.2800	37.3200	76.6500	61.7500	45.4200
82.7600	18.6500	61.1000	66.1400	21.1600	55.3100	18.0900	32.2000	39.1700	18.3000	63.4500	48.8200
28.3500	66.0100	62.9600	67.6300	-0.9900	59.8100	15.0300	34.1500	29.4700	15.4100	63.2500	51.5700
64.5100	79.8100	62.8300	71.4800	66.6100	77.6600	14.5900	37.9700	25.0300	32.5600	65.8300	51.6500
25.9800	61.3800	58.9900	71.2900	20.6200	13.2400	18.0800	38.8700	22.0200	57.5100	66.1000	47.8300
30.8000	7.3300	59.3900	70.6800	47.7300	65.5200	18.6000	36.0300	28.4900	70.5100	67.3800	46.5100
37.0500	40.8400	57.1600	68.6900	24.8000	37.3200	21.6600	34.0700	0.8000	24.6400	66.5000	43.8300
94.2700	68.5900	53.6600	67.4100	18.6300	75.9600	25.2000	35.0600	10.1300	21.7500	64.2700	40.7600
74.5900	11.9800	52.3700	63.9600	82.8100	12.5900	28.8200	33.7800	39.2200	76.5700	61.2100	39.4100
81.2300	47.3300	50.4500	63.4900	83.2700	10.7400	31.8500	35.2900	41.5800	16.8000	61.7400	36.2000
2.4500	97.4100	46.7700	62.4800	81.5400	56.3900	35.4500	35.3900	30.1200	15.1800	59.7300	32.7700
60.4500	18.8500	47.0800	59.7500	77.9500	36.6700	36.5100	32.7400	24.7100	31.7000	58.8600	33.1800
81.7200	8.2300	49.6600	57.9800	77.2200	64.8100	34.0300	30.1400	22.2500	57.4100	57.2100	36.5900
76.3100	59.4300	46.9300	56.7900	58.2600	79.9900	35.9900	29.5800	29.7100	70.7700	54.7600	34.4000
17.0600	54.2400	45.6800	54.7200	39.3100	22.6200	39.0400	28.8800	81.4500	23.9800	53.9300	32.3500
65.6300	35.9200	49.3300	53.6600	47.8100	39.1400	36.9000	26.3100	7.1400	23.7500	53.4000	35.5000
19.6700	66.4900	49.9100	52.5600	75.9700	81.3300	35.7500	24.7600	37.6500	75.4100	51.1600	37.4000
39.6200	71.9100	46.4800	50.7900	60.8100	2.2200	39.4100	24.6900	40.9700	16.7800	49.0600	34.2800
45.9600	72.5000	47.3700	48.9200	43.9000	22.5300	40.6400	22.8600	30.0100	14.6200	48.6800	33.6300
28.4600	69.7900	50.8300	47.8100	25.4600	24.4500	37.5000	20.6000	22.1700	31.0500	47.5200	37.2000
55.5800	3.7600	49.2100	46.6600	44.1500	0.7300	38.9600	19.5700	20.4300	57.9000	44.9600	36.9000
48.6700	28.7600	46.6600	44.3400	19.9200	49.8500	42.4600	18.6700	26.9400	69.7300	43.5500	33.6200
70.3200	68.1100	49.6500	42.4300	37.0500	18.9900	40.3400	16.7500	79.3700	22.4900	43.3900	35.3600
86.5800	40.1700	51.0200	41.4100	51.1200	65.5900	38.2200	14.9300	5.1800	20.3500	41.6600	38.4200
85.8400	15.8900	47.8700	39.4300	30.9100	68.3300	41.4600	14.3000	36.9000	74.7100	39.2400	35.7500
32.0400	64.2200	46.9800	41.7100	22.2300	6.3800	41.0500	16.5700	37.6300	15.8000	40.0400	35.8800
64.5300	79.1300	43.4200	41.3400	31.7000	20.2400	43.4900	19.2400	28.1200	14.8400	36.9000	34.2600
30.3800	59.4600	40.8600	44.0700	19.5600	55.2500	42.1200	22.6500	21.1100	30.5500	38.0100	31.3800
33.6600	7.7000	39.5200	44.7200	83.1800	61.8000	44.3700	24.0200	19.2700	56.8900	35.1700	32.2400
40.6800	38.8300	43.0900	45.4600	65.4100	77.9600	41.7700	22.5300	26.2200	67.8900	36.4600	35.7800
96.2400	67.9600	42.9500	48.3800	18.3700	14.2800	39.1900	25.2600	78.5400	22.9900	40.0600	34.7000
76.8400	10.3300	39.7000	49.4000	45.8900	65.1600	41.3000	27.6200	4.5300	19.6500	39.0700	32.9800
81.9700	46.1300	41.2300	49.3400	22.7500	37.2700	39.8500	25.9500	35.9400	73.5700	37.7500	36.4000
6.0200	93.8000	43.9900	51.0300	17.9900	78.9800	36.3300	25.3900	38.9300	16.2600	39.6100	39.6700
64.2300	18.8500	45.0300	47.6000	1.9500	16.9800	36.9500	21.6300	26.7500	14.0500	36.5000	41.5900
84.2100	7.4200	45.2400	46.1900	-0.4000	13.8800	38.7900	21.3800	19.7600	30.8000	36.5600	39.8300
80.9000	58.2900	47.3300	49.1700	82.0600	59.5100	35.6100	22.8300	18.7100	57.8600	40.2300	40.2700
16.3200	53.5000	49.4200	48.8300	79.2700	40.0500	33.6200	20.1700	25.9000	69.0300	39.4300	43.9700
64.4000	36.9600	49.8400	45.1000	78.6500	68.3800	35.9600	17.3000	77.5000	22.0400	36.8800	43.7900
19.7500	67.3200	50.9200	46.1300	58.0100	83.1500	35.5100	18.4400	5.3900	19.7000	39.4800	42.0500
41.1500	72.9400	53.4000	48.7400	40.9600	26.6500	31.6100	18.4900	34.8900	73.6900	41.8600	44.9600
47.8900	73.4600	54.6400	45.8500	48.8000	43.2800	31.6800	15.1900	38.1800	13.9700	38.7900	47.3000
28.5100	71.6600	55.2900	43.7200	78.4300	-0.6300	33.7300	13.7800	28.0600	11.9700	38.5500	46.0400
54.1000	4.8000	56.9300	46.5200	63.4700	5.9600	31.5400	15.1100	20.7800	30.2600	42.0800	47.5200
46.5000	30.1900	59.4200	47.4200	45.6000	26.8300	28.1900	13.9500	17.6400	56.9600	41.6100	51.1500
72.6700	68.2200	61.8100	44.2800	27.8600	26.9500	28.2000	10.0800	25.0500	66.9800	40.6300	52.7900
85.6600	38.9500	61.6000	44.7800	46.3100	2.2100	29.6700	10.5200	80.2600	24.2700	43.3400	50.7000
84.8400	15.0400	62.6600	48.5000	23.0400	53.1200	27.1100	13.3600	6.3900	21.7700	45.8200	52.4000
30.7200	65.1000	66.3000	47.7600	39.6300	22.3500	24.1900	10.8300	35.2400	74.9400	44.4700	55.8500
67.2300	79.4500	65.6600	44.3300	53.3700	66.8600	24.8000	9.2100	39.8900	13.3800	44.8500	54.9800
30.7000	59.6600	63.0300	45.7900	33.6000	72.7900	26.7000	12.5200	30.5100	13.3500	48.4100	53.7600
35.0600	6.7100	63.7500	48.8300	24.1700	9.9200	26.0100	14.6500	22.0200	30.7700	51.2000	51.4000
40.0000	41.3900	62.8600	52.5800	33.4500	22.6200	25.5400	18.4000	19.7800	57.6400	54.4100	49.9900
95.9700	68.7300	59.2000	51.9200	22.3700	58.6600	29.2400	19.4600	24.3300	68.3400	53.1500	46.5400
76.3300	9.9600	58.6400	49.7400	-1.2700	64.1500	29.4100	17.7400	78.4400	26.0100	50.0000	47.2800
81.6800	47.5200	60.1600	52.5600	67.9300	81.0300	25.9700	19.3400	4.2800	23.0600	52.1900	48.7400
4.5100	93.4800	57.9700	55.1100	20.1600	17.7700	27.4100	22.7900	33.6100	75.6600	54.3000	45.5800
61.9300	17.3900	54.8800	52.7900	47.5400	69.5000	30.7000	22.0700	38.5400	15.9000	51.2800	43.2500
83.1500	6.5500	55.6800	52.5900	25.0100	40.7000	28.6800	21.1600	28.6300	13.7100	49.5800	45.4200
81.9300	58.8800	56.0100	56.3800	18.6100	81.8500	26.5400	24.3800	19.7800	32.1100	52.7000	45.5400
14.9500	54.9700	52.8700	56.8300	87.2100	13.6600	29.7900	26.2900	17.9500	57.9100	53.0700	41.8200
62.3600	38.1200	50.9000	54.6900	0.4800	9.6900	31.2400	24.9500	23.7300	70.6100	49.5200	41.2900
14.9200	67.2700	52.1900	56.2800	81.7900	53.9500	28.0700	25.3400	79.1000	25.3000	49.9900	43.5000
38.2100	74.2800	51.1900	59.6900	79.7000	34.4600	27.6200	29.0200	5.1900	21.9300	53.2400	41.5500
45.7400	75.5400	47.8900	58.5000	78.5700	62.3100	31.4100	29.4700	34.8500	75.5100	51.4000	38.1700
24.6500	69.9500	47.0400	56.8900	59.1200	78.1800	31.2500	28.1600	38.4900	14.9800	48.3100	38.9100
54.3000	5.7100	47.8600	60.2600	41.2300	22.8300	28.4000	30.5200	28.9900	13.1200	50.6700	40.2200
44.7500	31.5200	45.5000	62.1500	50.0300	38.0900	30.3300	33.5300	20.7500	30.2100	52.7100	37.0400
69.6000	69.8300	42.7700	59.4700	78.3400	79.8300	33.6800	33.2500	17.5300	56.4900	49.4900	34.9700
84.8900	39.6300	43.2800	59.9000	63.4200	1.7500	31.4300	32.3900	25.1400	69.2200	47.8100	36.9600
80.6600	16.9200	43.3500	63.7300	46.1500	23.4400	29.8900	35.9100	77.8300	25.3600	51.0400	36.8800
28.5300	65.7000	46.7600	63.9700	28.0800	23.1000	26.3100	34.8400	5.4700	21.8300	51.7400	40.5300
65.6600	81.8800	48.0200	67.5800	46.7500	84.5200	24.8900	36.3600	34.2300	74.5500	55.2700	41.4100
29.1100	60.7600	51.6300	66.8800	22.4100	49.4600	23.2500	34.0000	37.0800	14.9900	55.8100	44.1000
30.3800	6.5800	53.1600	68.3500	39.2900	18.6500	19.9400	34.8900	29.0300	12.3200	59.4000	44.2400
36.1600	43.1100	56.6500	66.6100	52.6400	63.1100	19.0000	31.3400	20.2400	30.5300	58.9900	46.8300
93.7800	70.2600	57.0200	63.0300	31.4400	67.6600	21.3200	28.3500	16.5700	55.9400	57.1400	47.1200
73.1600	11.7000	59.3300	62.1100	24.7000	3.7600	18.7500	26.0300	24.1100	67.5400	55.8300	50.3900
81.1300	47.8500	56.5100	63.3100	33.7200	19.6900	19.0500	28.0400	79.2600	24.1100	54.7900	48.8500
1.9400	96.3300	54.1500	60.8700	21.0300	54.7600	22.8400	27.3700	5.0800	19.1200	52.7100	46.1900
57.7900	23.3300	56.8900	57.9800	-1.2400	59.2800	22.3700	23.6200	34.5900	73.8600	51.1900	48.9800
80.7800	9.7300	57.4000	59.0800	67.7200	76.0400	19.9900	23.3100	38.1400	12.7600	50.4300	51.0500
81.0100	59.9800	53.6000	58.5700	20.7600	14.0800	22.6500	25.0000	29.3200	12.0200	48.6800	47.9900
11.6100	53.2500	54.0000	55.0200	46.2000	65.5300	25.4200	22.5900	20.3800	29.2700	46.6000	47.5500
59.3500	36.8900	56.6500	54.3300	24.7800	37.0200	23.0200	19.6100	17.0800	55.8100	45.8900	51.3200
13.5500	63.5400	54.4900	56.1400	18.9100	75.8000	22.5500	21.0900	24.3600	67.1000	44.5200	50.9000
34.8100	71.9500	51.3900	53.9900	2.9600	11.8300	26.1800	21.7200	80.8100	24.5100	42.4000	47.8600
43.5100	73.1800	53.6700	50.8400	2.6800	10.3200	27.1500	18.3100	8.6200	19.9200	41.2900	49.9200
22.4900	67.6900	55.0400	52.1700	82.5600	54.3900	24.6700	16.6300	36.9000	72.7900	40.2900	52.7900
51.2500	1.0500	51.4600	52.4800	80.1200	35.3600	25.9900	18.5300	39.0900	14.2000	38.3500	50.5000
43.7700	30.6100	50.4600	48.9200	80.2400	62.9400	29.5700	17.6800	28.6700	11.8100	36.7000	48.8700
66.5800	67.4800	53.6100	47.7500	62.6200	76.7500	28.3500	14.0800	21.5800	30.7200	35.7900	52.3800
80.3600	37.4200	52.4100	49.7400	42.0000	22.8700	26.6800	14.5900	18.2300	57.2300	34.1200	53.4500
77.1700	13.8900	48.7500	48.3800	50.8400	37.3400	29.9200	16.0000	26.5800	68.2700	32.3800	50.0700
26.6400	62.6800	50.2800	44.7900	78.8600	79.6100	31.7000	12.9200	80.9700	24.2300	30.8900	50.2600
64.0000	79.0700	52.4100	44.9100	64.6200	1.1300	29.4300	10.5800	8.5900	19.1600	29.2200	53.4800
26.6900	57.5900	49.6700	46.7700	47.3800	23.3000	30.1900	12.7100	36.2500	73.7000	28.0600	51.2800
28.8500	4.3800	47.3800	43.8400	29.5100	22.2200	33.8700	12.4100	41.0200	14.3500	26.6000	48.7200
33.6600	40.2000	49.9600	41.1300	48.0700	84.7100	33.6100	8.6300	30.9700	11.9600	25.0700	51.5200
91.6100	67.2300	49.1800	38.0800	22.2000	49.5800	34.2200	8.3400	21.7300	30.1600	23.1800	52.6800
71.1200	8.9800	50.5100	34.5300	40.3600	18.1300	33.4900	5.1900	20.8100	56.7700	21.2600	49.4300
78.3300	47.8100	47.3600	32.8200	53.2900	63.1400	30.0800	4.0800	26.1500	67.4100	18.3700	49.5400
0.0200	94.0900	47.0300	35.6800	33.7200	67.1900	28.8900	5.9700	81.7400	21.2000	18.7700	45.6900
57.4700	20.0600	46.7200	35.3300	24.7000	4.7500	30.4800	9.0500	8.0000	17.8500	22.1200	44.0200
79.2400	8.1800	49.6700	34.8700	35.0200	18.6700	33.4400	10.2800	37.0000	71.9000	24.8300	46.6700
76.8500	60.6400	48.0300	36.8200	20.6700	55.1100	36.5400	12.1800	40.0900	10.6200	27.6500	44.1900
17.1200	54.4900	48.5700	40.5600	0.2400	58.9600	36.1300	15.8400	28.9500	10.1300	29.7500	44.6600
63.5300	36.4200	45.8600	41.4000	69.3800	75.2900	39.7100	17.1000	21.7700	28.3800	31.2000	41.1100
18.4700	62.7200	42.1500	41.9300	22.2300	13.0700	41.7200	17.9400	20.9900	55.2700	30.0000	38.9800
39.1600	71.5500	43.0600	42.2600	47.7500	64.1800	39.0200	16.7400	27.1700	65.3800	27.3100	41.4400
47.2400	74.8700	42.4500	46.0900	26.6300	37.0800	37.5400	20.3000	81.2500	21.8800	29.2600	42.7000
26.8400	67.1600	46.1000	47.0000	19.3900	76.7800	33.8700	19.9600	8.1000	20.4800	30.0500	46.2700
56.2200	0.6300	36.1200	45.5300	86.6500	18.0500	51.3400	30.2800	35.0400	73.1000	40.7500	28.7000
48.8100	28.4800	37.2500	48.9700	85.7400	15.3400	47.4500	30.8500	39.5100	12.2400	43.8000	30.8100
72.9500	67.5500	40.0200	51.2600	82.8100	59.8800	44.8700	32.7800	29.8400	11.2300	47.3400	29.9400
85.2600	38.3300	39.6900	54.4900	79.3800	40.9000	41.8500	30.8200	22.0100	30.6900	48.3700	30.7100
81.7400	13.4500	39.1000	57.5300	78.6100	67.1600	39.8400	34.0900	19.9100	55.9500	51.8300	29.2200
31.5300	62.8700	38.5500	60.1200	60.7000	81.4700	38.2200	35.9000	26.1200	67.7100	53.3100	29.9000
68.8900	79.8700	36.2300	62.5700	41.6000	25.9300	39.6000	38.5900	0.9200	23.2900	54.6200	27.0400
30.9200	56.6700	36.6200	66.3300	49.4700	42.7300	38.1600	41.3100	10.9200	19.2900	58.2000	26.5500
32.3400	4.9500	38.4400	67.0900	79.2200	-0.2300	34.5800	40.9200	38.2600	73.5500	57.7500	28.8300
37.8000	38.2100	40.5300	63.9500	64.5500	5.6200	34.0000	37.6400	41.3300	11.4600	55.8000	31.4800
94.6700	69.7100	41.5900	65.1600	46.6400	27.7800	34.9000	39.2300	31.6100	10.7100	58.5100	31.8900
73.9900	8.7600	43.1700	68.2700	28.0100	26.2800	32.4300	42.1700	24.4500	30.1000	60.7400	32.9500
81.8900	47.8400	44.8900	66.0300	47.2200	4.0900	29.4600	40.0000	22.4000	58.2500	58.1100	35.6000
5.6600	93.9900	46.3600	63.9900	22.1200	54.4900	30.0400	37.4900	28.2900	67.1700	58.0400	36.5800
60.8000	19.5400	48.2100	67.2100	39.6800	21.3400	28.9000	39.9400	0.1000	26.1400	61.8600	36.5100
82.2400	7.2400	49.5500	68.1900	52.0500	67.5000	25.9800	41.0200	11.1700	23.0600	61.7700	38.8500
80.6900	61.1000	51.9800	65.2600	32.7700	71.7000	24.1700	37.8000	37.8100	75.4900	59.4300	41.5300
15.7300	52.3200	54.9400	66.0200	23.8900	8.2900	21.2900	36.3800	41.1500	13.4200	61.6000	43.7300
62.8500	34.1500	56.6500	62.9300	34.7300	22.3500	20.7300	32.6100	31.8500	14.1200	60.8000	45.5400
19.2700	61.2000	60.4100	63.8600	20.4500	59.6400	16.8700	32.3600	24.4100	33.6200	62.3000	49.0500
39.7000	68.8000	62.5900	65.4500	-0.8200	64.6500	13.9900	34.3100	21.9200	63.4200	62.8700	51.5500
46.2200	70.7900	62.6300	69.2900	67.8900	80.6500	13.0700	37.6200	28.1800	70.1300	65.8500	50.7500
27.1400	65.4600	58.8500	69.0200	21.1400	17.5300	16.7800	38.5300	2.3500	24.7100	65.1900	46.9800
53.3800	-0.5200	59.0000	68.1200	47.0400	68.6500	17.2300	36.3100	13.1400	21.6000	66.5900	46.7200
49.7900	26.6000	56.5000	66.5700	25.9900	41.1100	20.5500	34.5300	40.7400	74.6200	65.6900	44.1100
74.7500	65.3800	53.1900	64.8000	18.1900	81.6800	24.1600	35.5800	44.5900	12.7400	64.0400	40.7900
85.6900	34.8400	51.2000	61.5700	1.6200	13.7500	27.8200	34.2400	34.7300	12.7000	60.8900	39.1800
79.6400	13.1400	48.7000	60.9400	0.5800	8.5100	30.7400	35.9200	27.5300	32.2400	61.0000	35.8500
30.0200	60.0600	45.0500	59.5200	82.7700	53.0700	34.2200	35.7200	25.3100	60.5500	58.4700	32.9200
67.9300	79.4100	45.8300	56.8300	79.0300	34.1100	35.5000	33.3400	31.8800	67.8900	57.3800	33.8300
30.8700	54.8800	48.6200	55.3800	78.8400	60.7000	33.0700	30.7200	0.9900	24.2700	55.7500	37.1100
31.7900	3.1900	45.9600	54.3700	61.9000	75.0000	34.7700	29.8900	11.3700	21.8100	53.2800	34.8900
37.5100	38.0600	44.4300	52.4000	41.7900	21.2700	37.8300	29.4300	40.1400	74.2100	52.4800	33.0700
94.8900	67.8400	47.8600	50.8700	50.4300	37.4100	35.8700	27.0900	44.9700	10.7200	52.0200	36.2700
73.9800	7.4300	48.3400	50.1600	78.7100	78.4200	34.8200	25.2000	34.3000	11.9600	50.0600	38.0700
82.7700	44.9300	44.9800	48.2400	63.9300	85.0300	38.2300	25.0300	26.6800	29.6500	47.6700	35.2000
3.3300	91.6400	45.9100	46.5300	47.2400	22.0200	39.6400	23.6200	23.9800	59.7900	47.1800	34.3900
60.4700	19.5000	49.2500	45.4600	27.9800	21.5900	36.5800	21.1500	30.3000	66.1900	46.2400	38.0500
81.8000	7.0700	47.8300	43.7100	47.3700	82.5300	37.5700	19.8300	82.5500	22.2800	43.6100	37.6300
81.4400	57.8000	45.4600	41.4000	23.0300	49.6500	41.0500	19.1800	10.0400	19.8800	42.0500	34.4900
16.4200	52.2700	48.6800	39.5900	39.3400	15.1100	39.3500	17.1300	38.4300	73.8300	42.0500	36.2100
63.0400	35.9200	49.1700	38.8300	52.9800	61.1200	37.2700	15.2500	43.0600	10.4300	40.2300	39.1900
16.5800	59.7100	45.4600	37.7000	32.9900	66.8500	40.4700	14.5800	31.5300	10.8500	37.8200	36.4700
37.9100	69.6700	44.5300	39.8600	25.0500	2.9700	39.7100	16.5800	25.5700	29.1800	38.3000	36.5700
44.6800	71.0100	41.3400	39.0900	35.1000	16.9200	42.0800	19.3200	21.6100	59.1900	35.5200	34.6900
25.5700	64.1500	38.9500	42.0700	21.5600	55.0100	40.6100	22.7700	28.7500	66.1400	36.6400	31.8400
55.1400	-0.0100	37.7900	43.1300	-0.0200	58.0900	42.6900	24.4000	0.4900	22.8200	33.7700	32.6100
48.0400	28.1600	41.3000	43.9400	68.5600	74.5200	40.3100	23.1000	11.8000	18.6200	35.1000	36.1000
70.1000	66.3600	41.3000	46.8200	21.0800	12.1900	37.8500	25.7100	39.9700	73.6300	38.5700	34.6400
85.4700	34.2300	38.0300	48.0200	47.5100	62.9600	39.5300	28.5500	42.9500	9.7800	37.4100	32.7900
79.2100	12.2000	39.4100	47.8000	26.7300	35.6400	38.4700	26.6500	32.3100	12.4600	36.3700	36.0700
30.5900	61.4600	42.1700	49.5800	19.7100	76.9300	35.0900	25.7500	27.0000	30.3200	38.6700	39.0400
68.0000	79.3800	43.4300	46.4500	2.2400	15.2300	36.0100	22.1300	22.5000	59.2300	35.7900	41.4500
30.5400	56.1000	43.5000	44.9400	1.5000	11.6500	37.5400	21.7300	29.6700	66.2700	35.4300	39.6700
31.8300	3.8500	45.5500	47.7200	84.4800	53.7400	34.3600	23.0300	-0.3900	21.8200	39.1300	40.2000
38.4900	38.0800	47.8700	47.7400	80.5000	35.3400	32.0600	20.7900	11.0300	17.3800	38.6700	43.9300
92.8100	67.2800	48.5800	44.1100	80.8300	61.7600	34.3600	17.8900	40.6200	73.6400	35.8400	44.0400
72.4800	7.2300	49.2900	44.2500	62.6100	75.1400	34.3000	18.9600	43.1500	9.7700	37.9600	42.4600
80.8900	43.0500	51.9000	47.0400	42.8500	21.2100	30.4600	18.8200	32.3800	11.5500	40.8300	44.9500
2.9700	94.0700	53.6600	44.7800	54.3000	38.0300	30.4500	15.4300	26.0800	28.9300	38.0800	47.6700
60.1300	20.9000	53.6000	41.9200	80.1000	78.2700	32.6500	13.8700	21.4200	60.2200	37.3300	46.8100
80.2300	6.0800	55.3200	44.1400	65.0700	86.2400	30.2900	15.5500	29.8600	67.1500	40.8500	47.8300
80.6500	58.7000	57.9900	45.4000	48.2500	23.0100	27.0700	13.9400	-1.2100	23.9100	40.7400	51.2900
12.9400	52.8100	60.3900	42.2700	29.6000	22.3100	27.1000	10.3600	10.2300	17.8600	38.8100	53.4000
61.1000	36.5500	60.5600	42.7400	49.4700	83.2000	28.8600	11.5700	37.8000	74.7200	41.0000	51.7900
12.6800	62.3600	61.5400	46.3200	23.5900	50.2000	26.4600	14.4600	43.8000	11.0900	44.0800	52.4500
36.1600	69.8200	65.3900	46.1500	40.8600	14.6200	23.5600	12.0000	32.8900	11.5500	43.0900	56.1200
42.6100	72.1900	65.1600	43.5200	54.0500	61.8700	25.1700	9.8700	26.3900	29.4600	42.4100	56.4600
21.1000	64.8000	62.4600	45.6600	33.4700	67.9400	26.3500	13.3100	19.6300	61.4600	46.0900	55.2800
54.3500	0.0800	63.2800	48.1600	26.7200	3.5900	24.7100	15.8500	28.7900	66.3400	48.3700	52.4300
45.3400	30.0700	61.8800	51.7700	35.5300	17.8700	24.3700	19.6200	81.0100	24.4400	51.8200	51.7800
68.5300	68.2900	58.4700	50.5900	22.6200	55.5600	27.9100	20.9200	8.2500	17.5600	51.2400	47.8900
85.1100	36.0700	58.1500	48.3400	1.6600	58.7100	28.0900	18.8400	38.3100	74.9900	48.1200	48.0500
77.8300	13.6700	59.2600	51.0600	69.1100	74.6400	24.7200	20.4600	43.1800	11.5400	50.3700	49.7000
27.7700	62.0800	56.9000	53.5600	23.0400	12.9900	25.8000	24.0400	31.4600	12.2600	52.9400	47.0900
66.7000	80.6300	54.0000	51.0900	47.7500	63.4400	29.2200	23.3400	25.4700	29.6600	50.2900	44.3600
26.3800	56.9500	54.6900	50.9400	27.3600	36.2300	27.6700	21.9000	19.8400	59.5300	48.5600	45.8700
30.1200	4.9800	54.7900	54.6900	19.6700	79.6400	25.4800	25.2100	29.2700	67.1100	51.8900	46.2600
36.3000	40.2200	51.6100	54.9000	85.6700	14.5500	28.7600	27.2400	-0.6700	22.9900	52.6500	42.6100
91.4600	68.4600	49.4500	52.7400	84.1300	9.6300	30.6000	25.7300	11.6600	19.4500	49.3000	41.4500
71.3600	8.7900	51.1200	54.3100	82.0100	53.6600	27.4300	26.1500	39.8100	74.2700	49.6200	43.5200
78.5900	42.1300	50.2300	57.8900	78.5400	34.3500	27.1600	29.8500	44.6100	11.3700	52.7200	41.5800
2.7900	95.0400	46.6500	57.0700	78.3700	63.2000	30.9500	30.1500	32.9400	12.3100	50.8700	38.3200
56.7900	21.6500	46.3200	55.5500	60.6200	74.2200	30.1200	28.6500	26.0100	29.3300	47.7600	39.3800
79.3600	7.6300	47.4900	58.9700	40.6600	22.1100	27.2000	31.2000	19.8000	58.5100	49.9900	40.1000
78.5400	61.5000	45.0100	61.0300	52.5500	39.6500	29.3800	34.0600	30.1700	66.7900	51.7200	36.7000
10.5100	54.5900	41.9300	59.2000	77.9400	78.2600	32.1800	33.3500	0.7200	22.9700	48.1200	35.3000
59.3500	37.5600	42.6200	59.7400	63.1400	1.2400	29.6900	32.1800	12.2700	18.1700	46.6900	37.0800
10.3400	64.4000	43.3200	63.4500	46.5000	22.8400	28.1100	35.8000	41.6900	72.6000	50.1100	36.7200
33.9000	71.4200	47.0500	63.1900	27.7000	21.5400	24.6600	35.1800	45.1100	10.7600	50.5300	40.4900
42.0700	71.9100	49.2400	66.4300	46.6800	82.3600	23.3500	36.7300	34.3900	12.2300	53.7400	42.0400
20.7500	66.2600	52.4700	64.9300	21.8900	50.1200	21.7700	34.1900	27.2500	28.9400	55.5000	43.4800
51.8400	0.6100	53.7100	66.9900	38.0900	14.6700	18.2300	34.7800	21.6300	58.8600	59.0100	43.7900
43.0400	29.7500	56.7900	64.8200	51.4800	61.2000	17.5800	31.1300	30.9400	66.9300	58.6600	46.1500
65.7800	69.0400	56.9200	61.2600	31.5100	67.3300	19.7500	28.1700	82.7700	23.0400	56.4600	46.6300
80.2600	35.1300	59.4900	60.3800	24.4300	3.5500	17.4400	25.7700	12.2000	18.5000	55.3400	50.0000
75.3300	14.1700	57.0900	61.6500	32.6300	17.8800	18.0000	27.5100	39.5400	72.5300	54.3900	48.5000
26.6500	62.8100	54.2800	59.3700	20.2200	55.6400	21.7700	27.3700	43.8500	11.0100	52.1900	45.9600
64.9200	81.6900	56.4500	56.2600	-0.7100	59.2700	21.4800	23.5100	31.8000	12.5300	50.4200	48.7900
25.7700	57.1500	57.5300	57.1000	66.9400	74.7700	19.3400	23.3200	25.3600	30.0100	49.6300	50.8200
28.0000	4.7300	53.7800	57.4500	20.9600	12.9500	22.1200	25.5800	21.8000	59.9800	47.6900	47.7100
33.7000	41.7700	53.2000	53.7900	44.6300	66.1200	24.6300	22.7600	29.2200	67.1400	45.5300	47.6300
88.9700	69.5700	56.0300	52.7600	25.0800	36.1700	22.0300	20.2600	0.2600	23.5100	45.0700	51.4200
69.5100	10.1100	54.4700	54.7700	17.4600	78.6800	21.6100	22.1000	12.9100	20.8000	43.7200	50.7200
75.3200	43.2400	51.1100	53.0200	3.1900	15.1100	25.4900	22.2900	41.3900	74.0700	41.5500	47.8100
0.6900	97.0000	52.9300	49.6500	2.7900	9.8100	26.0800	18.5900	45.6900	12.9300	40.2400	50.3600
55.6000	21.6300	54.7700	50.4100	83.7800	54.5100	23.6600	17.5400	32.8600	15.2300	39.5300	52.9300
77.2000	8.9300	51.4400	51.5900	80.9800	34.7300	25.2200	20.0800	26.5400	31.0800	37.4900	50.2900
75.1600	61.7000	49.8300	48.2800	81.3200	63.2700	28.7000	18.4900	22.9200	62.0500	35.6200	49.4400
11.9300	52.6000	52.7400	46.4000	63.0500	75.8400	27.3800	14.9300	31.3600	69.1500	34.7100	53.1100
59.7100	36.3400	52.2000	48.4900	44.0800	22.8000	25.7400	15.7900	0.1700	25.1100	33.5400	53.5800
14.0100	61.0800	48.3800	48.0000	54.1700	38.8600	29.1200	17.3000	11.9700	21.5100	31.3100	50.4600
35.1900	70.9300	49.1000	44.2200	79.9000	77.5000	30.9100	14.1300	39.9800	73.4300	30.1000	51.0300
42.9500	70.9200	50.8700	44.4100	65.9200	0.8000	28.5700	12.1400	44.5900	12.8300	28.2300	54.0900
22.6300	65.0300	48.4000	46.8900	49.4800	23.4800	29.6300	14.3400	32.7300	14.1400	26.6500	51.6200
54.8600	3.1800	45.5400	44.3900	29.7800	23.3600	33.3000	13.8300	25.4900	30.6800	25.7700	49.2800
45.6100	27.8700	47.4700	41.1500	50.7100	84.4700	32.9800	10.0600	22.0200	63.5000	24.5200	52.2200
65.3700	69.0700	46.3100	38.4400	24.3200	50.9900	33.0400	9.6600	29.9800	71.1400	22.1700	53.4000
81.5500	34.4900	47.0900	34.8300	40.8800	16.0100	31.9500	6.3600	-0.1400	23.0300	20.3600	50.0700
75.6000	13.9300	43.8600	33.4100	53.5200	62.5800	28.6100	5.3900	12.2900	21.1900	17.2200	49.7400
28.9400	61.2600	43.8400	36.1400	34.1300	68.3100	27.4800	7.2400	40.7600	72.2700	17.5200	45.9400
66.7200	81.6400	44.3600	35.8400	26.9100	4.8800	28.5000	10.5700	44.0400	12.1600	21.1300	45.5500
28.8600	56.6600	47.9300	35.9100	34.8900	18.7300	32.1700	11.2300	31.8400	13.8300	24.2600	47.6800
30.3900	8.1000	46.3500	36.6600	23.2900	56.2100	35.2300	13.3000	26.5600	29.9400	26.8100	44.9400
36.0500	42.0700	46.9200	40.1900	1.3400	59.0300	35.4500	16.8500	21.7900	61.4400	29.1100	45.0900
88.3400	66.5900	44.0800	40.1000	69.8200	74.8000	38.9800	18.0900	30.2400	70.3800	30.4700	41.4900
70.9400	10.3600	40.5000	41.1300	22.3900	13.7900	40.7800	19.0700	81.4300	26.3100	29.7100	39.3000
77.1500	44.5900	41.4800	42.2500	46.3100	66.4200	37.9000	18.2900	11.1900	23.3700	27.0600	41.5600
1.0700	96.1100	41.3700	46.0500	26.5300	37.9300	36.7700	21.8100	41.3000	75.4800	28.7100	42.4200
57.2600	22.7000	45.1600	46.5100	20.1400	79.2000	33.1400	21.2700	43.2500	15.6200	29.7800	46.1100
78.1100	7.8400	36.0300	46.4100	85.9600	16.4400	49.4900	30.7700	31.3900	16.5200	43.4600	30.5700
72.7600	62.1400	37.2400	49.4800	0.7900	11.4100	46.3800	32.4300	24.6500	33.0900	45.4600	32.6200
13.9300	50.1200	40.1200	52.0100	82.1800	56.4300	44.4500	34.8900	21.5200	63.8500	48.0900	31.2300
64.2300	34.9400	39.8200	55.1800	79.3800	37.1500	40.6100	34.2000	29.7600	73.8500	49.6900	31.2800
15.5900	60.1200	38.8700	58.5000	79.3700	64.9400	39.5500	37.9200	-0.9900	23.0600	52.9600	30.2800
36.8200	70.1100	38.9200	60.8300	61.7900	77.8500	37.4500	39.5400	12.2300	20.9200	53.6900	31.2500
44.6800	69.4400	36.4500	63.3100	41.6700	23.6900	38.7800	42.5700	40.7900	74.1100	55.0500	28.8000
23.1900	62.3300	36.9700	67.0700	52.1700	42.9000	37.6600	45.4200	42.4900	13.3500	58.6600	28.2600
56.4200	0.8700	39.1400	66.9300	78.3700	79.3500	34.0900	45.0900	31.7000	14.7300	58.1300	30.8700
47.5100	27.4000	40.9600	63.8800	65.0500	1.7600	33.5700	41.8300	25.5700	32.1300	56.2500	33.1500
70.3800	65.2100	41.7100	65.8600	46.8600	23.6700	34.3300	43.4900	21.4400	61.6100	59.1000	32.9600
84.3500	33.5800	43.1100	68.8400	27.6500	23.7700	31.7400	46.1800	29.5900	70.8700	61.5600	34.1200
79.4600	9.9400	45.4100	66.5000	49.6100	0.6100	29.1200	43.6900	81.0700	21.4800	59.2600	37.2600
30.5000	59.9100	46.3600	64.5600	22.5200	51.6700	29.4200	41.0900	9.8400	19.3700	59.2300	37.5700
68.2300	79.3000	47.8900	67.5900	38.5400	17.5300	28.0000	43.4800	40.0900	71.8500	63.0800	37.4600
31.5900	54.6600	49.4300	68.9000	52.5700	64.2400	25.6200	45.4200	41.8000	11.1500	63.0800	39.9800
28.6700	5.9200	51.5800	65.8800	32.8900	69.7700	23.6000	42.2200	30.9500	12.1000	60.8500	42.7900
39.6300	40.2600	54.6300	66.2600	25.6800	6.8200	20.5900	41.0300	23.8500	29.9200	63.0700	45.0300
92.2000	64.3900	56.3900	63.3000	33.0500	20.5800	20.0100	37.3000	18.0300	60.3700	62.3700	46.5400
73.2600	7.5200	60.0000	64.3600	20.1400	58.0700	16.1900	36.9200	27.7800	68.9900	64.2200	49.7900
83.1000	43.0900	61.9900	66.7500	-0.6900	60.9600	13.4800	39.1000	-1.7500	23.7800	64.7500	52.4100
3.1000	94.6300	61.6200	70.5200	68.0100	76.7500	12.4500	42.5300	11.8300	22.5200	67.6700	52.1500
59.2300	17.3300	57.8300	70.3900	21.0200	14.6900	16.1800	43.5200	41.1400	74.3900	67.2600	48.4000
80.7800	4.5500	58.6800	68.7400	43.9500	67.0300	16.8300	41.0200	44.6300	13.3700	68.1600	47.6400
78.6900	60.1800	56.3200	66.7700	24.3800	37.9500	19.8800	38.8000	31.0200	15.3100	67.1000	44.8600
16.1900	48.9800	52.7600	65.4300	19.5300	78.8100	23.4900	39.7400	26.0600	32.5400	64.8700	41.7600
63.2800	32.8900	51.2500	62.0300	1.3800	15.1200	26.9400	38.1000	22.6500	62.1700	61.6100	40.6100
14.4500	58.4700	49.5200	60.4000	2.4500	11.3400	30.1100	39.6800	29.9300	72.7500	61.6900	37.7500
36.0600	69.3200	45.7700	59.4300	82.3900	56.1900	33.7600	39.6300	0.5500	23.5700	59.7800	34.5000
43.9300	70.4100	46.6000	56.8000	78.8700	36.9600	34.5900	36.8300	14.1800	22.0800	58.6200	35.0400
24.6700	60.9900	49.1200	55.5800	79.2600	65.0000	31.6600	34.5800	41.7800	74.7500	56.5900	37.9400
57.9500	-1.3000	45.9300	55.0000	62.1000	77.9300	33.7700	33.5900	44.1300	13.6600	54.2900	35.8600
45.2400	29.1000	44.6300	52.8200	42.4000	23.3800	36.7700	33.1500	33.6900	14.4400	53.0500	33.7000
71.3400	63.0100	48.1200	51.1500	52.4500	43.9800	34.7500	30.6800	28.8500	32.3600	52.7200	36.6400
82.8900	30.4900	48.4000	50.6400	79.4300	79.3100	33.3600	28.9500	24.1100	62.8300	50.7700	38.6300
78.6700	10.2600	44.8800	48.9900	65.3800	1.7000	37.0200	28.6000	32.2100	69.1600	48.2400	35.8900
31.6600	58.3700	46.2300	46.7000	47.4900	24.4000	37.8700	26.3700	-0.8400	22.2700	47.6200	34.9800
70.0500	77.4400	49.5100	45.8000	28.7100	24.2300	34.6300	24.4700	13.7800	21.4400	47.2100	38.7300
32.1100	53.3200	47.1800	44.6600	49.4400	0.3800	35.5800	23.4600	40.4900	72.7700	44.3900	39.0200
29.3400	4.1400	44.9700	42.8100	22.9100	52.0100	38.9300	22.0500	43.8600	11.4300	42.7000	35.8400
39.5800	39.0100	48.0600	40.7200	38.6200	16.6900	37.0400	20.4100	32.1500	12.1800	43.0000	37.0600
94.9700	63.5700	49.2700	40.1800	53.0100	63.9100	34.6200	18.6700	27.2900	30.3300	41.5600	40.4500
74.1200	5.4100	45.6800	39.0600	32.4900	70.3500	37.6200	17.7300	22.4800	59.8200	38.4800	38.5600
82.2300	39.1700	44.3500	40.7600	25.0300	7.0700	37.2800	20.3200	29.7400	67.3400	38.6000	39.0800
3.0800	93.8400	40.6700	40.6600	34.3000	20.0600	39.8500	22.8800	1.7100	23.9700	35.9000	37.7000
58.4500	16.4500	38.5700	43.8700	20.1700	58.0000	39.0300	26.5400	13.4600	23.0300	37.1200	34.7600
81.5300	3.5900	37.6500	44.4600	-0.2400	60.9300	41.8600	27.3100	42.5300	74.0400	35.3700	35.7300
79.8100	57.8800	41.3700	44.6700	68.8100	77.3200	39.5000	26.5700	46.7600	10.6100	37.0000	39.2100
13.3200	51.8800	41.3800	47.7800	22.2100	15.2900	37.3800	29.6200	35.7800	12.0000	40.5100	37.5400
60.7700	33.9500	38.3200	49.2300	44.6100	67.7500	39.7500	31.9900	29.9200	31.7500	39.6500	36.0500
14.7000	61.7600	39.7900	48.9100	26.2500	38.1300	38.4200	30.4300	23.9800	60.6500	38.7100	39.1900
36.9100	71.8100	42.6600	50.7700	20.3600	77.9700	34.8900	30.5500	32.0800	66.7100	40.7400	42.2000
44.9800	73.0300	44.1300	47.5200	1.8500	14.8700	35.1200	26.9100	3.4300	23.2000	37.5600	44.2300
23.8000	65.1200	44.0500	45.7900	4.0200	12.8300	36.4400	25.8800	16.1900	20.9500	37.2900	42.5800
55.8200	-0.6800	46.1000	48.6700	84.7500	57.3600	33.5200	27.4500	44.5900	74.0500	41.0500	43.2400
45.3500	28.0000	48.5000	48.1800	80.7500	38.9400	31.4000	25.3200	47.7400	10.3700	40.3100	46.8600
68.4700	63.2900	48.8700	44.4800	81.3700	65.5500	33.6300	22.2700	36.7100	12.7300	37.4900	47.1500
82.3600	32.1100	49.5500	45.8200	64.6000	80.3200	33.0400	22.9600	32.2200	31.2300	39.8300	45.4900
75.6300	11.0300	52.0600	48.4400	43.3800	25.9400	29.3100	23.4700	25.9000	60.0200	42.5600	48.0000
31.6300	61.0000	53.6600	45.6000	55.4200	45.4100	28.9100	20.0000	34.1700	66.1800	39.7500	50.7500
68.9500	77.7300	54.3800	43.3200	80.4600	80.2200	30.6900	18.3200	1.1500	24.1700	38.8200	49.3900
29.9600	56.1900	56.5000	45.9000	65.3800	4.3500	28.3200	20.0300	11.7900	24.8200	42.4300	50.2000
27.1700	5.8100	58.8200	46.6800	48.8900	26.0800	24.9200	18.9400	41.3900	74.9800	42.4800	53.8300
36.5200	39.2100	61.4600	43.7700	30.1000	25.2000	24.6900	15.1800	45.5600	11.1600	41.1800	55.3600
90.9600	65.1500	62.1600	44.0500	50.1600	-0.1900	26.5900	15.3400	36.1800	14.0800	43.9100	53.6700
71.1700	6.6500	63.0100	47.7100	25.9300	50.2900	24.0900	18.1300	29.7300	32.1500	46.6100	54.4400
81.1700	40.9900	66.8600	47.6600	39.8800	19.0200	21.0500	15.7900	23.3000	61.5700	45.5400	58.0700
3.3300	95.1300	67.1900	44.7900	55.6500	66.8800	22.4000	14.2300	30.4300	67.9300	45.3400	58.1200
56.5600	18.1800	64.3700	46.0300	34.4400	70.0400	23.9300	17.6200	1.4200	22.0600	49.0600	57.1100
80.0600	6.5600	63.9400	47.9400	26.2000	8.9600	23.0300	19.7500	14.5100	24.6200	51.0800	54.1500
76.8900	58.5200	62.1800	51.1800	34.6900	20.9300	23.1900	23.5300	41.2200	73.5200	54.5200	52.7800
13.7600	51.3500	58.7600	49.7100	22.0000	57.5700	26.7400	24.2900	44.7200	11.7200	53.5400	49.1200
62.3800	36.0300	58.6300	48.2300	1.7600	62.2600	26.8900	22.4200	36.3200	12.0700	50.5300	49.3400
14.8700	61.8900	59.6700	51.6400	71.0000	78.3500	23.5200	24.0500	29.9200	31.0300	52.8200	50.6000
35.2900	72.4000	57.1000	53.5600	22.8700	15.9900	25.0900	27.4900	24.0400	60.1700	55.1000	47.5600
43.9400	72.6700	54.2700	51.1800	46.4900	68.9000	28.2600	26.7400	29.6200	66.5200	52.0300	45.2500
24.0300	65.6900	55.2800	51.4400	27.6100	39.2500	26.1100	25.8500	2.5700	22.1900	50.2800	47.0400
54.5700	-0.2400	55.5900	55.2400	21.7100	77.9300	24.2400	29.0500	13.1300	22.8900	53.5200	47.2500
45.5000	25.9200	52.2400	55.6600	2.9600	14.9300	27.5800	30.9800	41.6200	72.8600	54.0000	43.4100
70.3100	64.9300	50.1700	53.3500	2.9600	13.3000	29.2200	29.5700	45.1600	10.6800	50.2100	43.0000
81.4000	35.5400	51.6200	55.2600	83.7300	56.8800	25.9900	29.9200	34.8700	11.6300	50.9300	45.2500
76.6900	11.1400	50.6300	58.7200	80.1000	38.3800	25.6300	33.6100	30.2200	30.3900	54.1400	43.3800
30.7000	60.9600	47.2100	57.3900	80.6300	65.7700	29.4400	33.9900	24.8300	61.4500	52.1300	40.1200
68.6800	78.4100	46.4100	56.0300	63.3400	79.5800	29.4500	32.7100	31.0900	67.0300	49.1400	41.4000
29.3400	55.6700	47.2500	59.6200	44.5100	26.1000	26.6800	35.1200	0.8800	22.0500	51.4000	42.2800
27.5100	5.1200	45.0200	61.1700	54.0700	43.6000	28.4100	38.3300	12.6100	22.7100	52.9500	38.7000
37.7800	39.4300	42.0600	58.8900	81.1600	79.7900	31.6100	37.7700	41.3700	72.6100	49.4100	37.1700
92.3000	65.4200	42.4300	59.7300	66.0800	4.6500	30.0300	36.6300	44.7500	10.4800	48.1700	39.1500
72.2900	6.6600	43.0000	63.4200	49.2300	26.9200	28.4600	40.0000	34.1500	12.0600	51.5500	38.6100
80.0200	43.6300	46.3800	63.5700	30.4600	25.1200	24.8000	39.1900	29.0200	30.1200	52.3200	42.4800
2.5400	94.9000	48.1600	67.0800	50.6700	-0.3400	23.0400	40.9500	22.9200	61.2900	55.7500	43.2200
57.7400	18.5100	51.4900	65.8800	25.5300	50.6500	21.4900	38.8200	30.9500	66.0500	57.4100	45.2800
80.2900	5.9600	52.8800	67.6800	41.4100	19.2800	18.2600	40.0700	0.5300	22.0100	60.8500	45.0600
77.4400	60.4600	56.2700	66.0600	54.9000	66.3900	17.0300	36.5600	9.6200	19.7600	60.6100	47.6800
13.7400	53.4700	56.6100	62.2100	33.5600	70.9700	19.0600	33.4600	41.7000	71.1500	58.0200	48.4600
60.3500	36.7100	59.1200	61.5100	25.6900	8.3300	16.6000	31.3500	45.7700	10.0500	57.2500	51.9000
13.9500	64.2700	56.4800	62.7400	35.8600	21.0900	17.3900	33.4200	34.3900	11.5600	56.4900	50.3400
33.6500	75.0700	54.1200	59.9900	21.6500	58.5400	21.0700	32.4800	29.9300	29.9300	54.0600	48.0200
43.7800	73.2100	56.7800	57.1800	1.0100	61.6300	20.2500	28.9000	23.8000	60.3700	52.4900	50.8200
23.7900	67.5700	57.4000	58.3800	70.8000	79.6300	18.1700	28.5100	30.3800	66.0200	51.8400	52.9500
54.1700	2.1800	53.6700	58.4200	22.1300	16.0100	20.9300	30.3400	0.3400	22.1300	49.9200	49.8400
44.8700	30.5300	53.4900	54.5900	45.7300	69.7000	23.5100	27.6300	10.4300	19.5800	47.7900	49.9000
70.5900	66.6300	56.3200	54.0100	29.2800	38.1400	20.9100	24.9500	39.9000	73.1700	47.0700	53.8500
80.9600	35.7500	54.3900	56.0200	22.8300	78.9500	20.4300	26.8100	46.1100	11.1300	45.9700	53.0900
77.6800	13.7500	51.1000	54.0100	87.5500	15.4200	24.2800	27.1800	34.2900	13.3300	43.7400	50.2200
29.5200	63.1800	52.9000	50.6300	2.4100	13.5100	24.8100	23.5400	29.1000	30.1900	42.2300	52.5300
68.7700	79.1100	54.4500	51.9600	81.1200	57.4200	22.3800	22.5600	23.0300	60.3600	41.8300	55.0500
28.8700	57.8500	50.9000	52.8100	78.9100	37.3300	24.3000	24.7800	29.0700	66.5600	39.7200	52.3900
27.1600	6.0500	49.9400	49.1500	79.5700	67.4700	27.7100	23.3100	0.5300	24.8400	37.6100	51.6300
36.6200	41.7900	53.0200	47.7600	60.7600	78.7000	26.2200	19.8000	10.0500	22.6900	36.9100	55.3200
91.4600	65.3300	52.2400	49.8200	42.5600	26.0600	24.8200	20.6500	40.2400	74.2300	35.7000	55.6800
72.4800	10.3800	48.6200	48.4600	51.3500	44.5100	28.3700	21.8900	44.8900	12.0900	33.6300	52.3700
78.4600	43.7900	50.0300	44.8900	78.6500	80.3200	29.8700	18.6400	34.4100	14.2000	32.1700	53.5300
2.6300	95.8100	52.0900	45.3000	64.2300	4.1800	27.4500	16.7000	29.1800	32.3700	30.2600	56.0200
55.2000	18.9400	49.0100	46.6000	47.3200	26.1700	28.7400	18.8000	22.0200	62.4000	28.4700	53.3300
80.0100	7.8600	46.7500	43.6300	29.8300	25.5600	32.3000	17.7200	28.5200	67.9800	27.6300	51.4400
77.2500	59.9500	49.4400	40.9100	48.8300	-0.4300	31.1500	14.0700	2.4000	22.4500	26.2700	54.5200
12.9800	51.6600	48.1700	37.5600	23.5900	51.2400	31.2800	13.5400	10.4600	18.6000	23.3900	55.3600
60.6700	32.5100	49.3500	34.0200	39.9900	18.2000	29.6700	10.5800	41.8300	71.6400	21.3000	52.1300
17.5300	60.6500	46.8900	32.5600	52.0600	65.8100	26.0500	10.3100	46.6500	10.2600	18.3800	51.6300
35.7700	71.5200	47.3600	35.4100	32.2300	71.2400	25.6800	11.9400	35.6800	11.5300	19.5400	47.9500
45.3900	68.6200	47.7500	35.2600	23.9700	10.0100	27.4700	14.9300	30.9700	29.3800	22.7700	46.5100
25.5000	65.3100	51.1200	35.9600	34.8600	21.1700	30.8000	15.8100	23.6800	59.0300	25.4100	49.3600
54.0900	-1.7100	49.1300	37.6800	20.5000	59.3500	34.0600	17.5200	30.8100	65.0100	28.4300	47.1400
44.8300	25.4900	48.8400	41.3900	-0.7300	62.4000	34.7000	21.2200	0.8600	22.6500	30.8200	47.5200
71.0900	64.1100	45.5200	41.4900	68.5200	78.0800	38.3700	21.8500	7.5200	18.2500	32.1400	43.8500
81.5300	32.8500	41.8400	41.6200	20.3900	17.3200	40.6700	22.3100	40.4100	72.2200	31.4900	41.4300
78.2300	12.1000	42.6900	42.0700	44.1300	70.3200	37.6500	21.5500	45.5400	9.9200	28.9100	43.8000
30.3200	60.5300	41.7000	45.8600	27.2500	38.3900	37.0300	25.1700	32.8300	12.2900	30.8500	44.4200
69.4200	77.6900	45.3500	47.2000	20.3600	78.4000	33.2300	25.5300	28.3500	29.7900	31.7100	48.1200
29.1000	55.3000	38.4700	45.9400	3.3900	15.7900	49.6800	28.5400	22.9400	61.6600	42.2500	28.7500
26.4500	-0.3500	38.4100	49.7700	4.3200	12.9900	46.3200	30.0600	29.4300	66.1000	44.4100	31.2300
36.9600	37.1600	41.2800	51.8300	82.1100	57.1200	43.8300	32.0500	2.7200	22.0800	47.3600	29.3000
92.3300	61.8100	40.7400	54.8200	79.7000	37.9400	40.4900	30.6700	9.0600	17.4800	49.5900	29.6100
73.7500	7.9000	39.6500	57.8400	80.5900	66.9500	38.9700	34.1100	41.1900	72.1900	52.1800	27.0000
79.1600	40.6900	38.7400	60.1900	61.5300	79.6100	37.5600	36.0400	46.9000	10.3600	53.0100	28.2900
2.9200	92.3900	36.0100	62.4100	43.3500	25.8900	38.5800	39.1000	35.0100	12.3200	54.1600	26.0100
56.9100	16.1400	36.2800	66.2600	52.1300	44.0900	36.8200	41.4900	30.3500	29.3600	57.7800	25.6300
81.0800	6.5400	37.8400	66.5100	78.6300	79.5000	33.3700	40.9000	22.9500	58.8400	57.5900	27.9900
76.0500	55.9400	40.3400	63.7500	65.0700	3.8300	32.8200	37.8000	30.6400	65.2800	55.4600	30.5200
10.7600	57.0600	41.3700	65.7400	48.1900	26.7300	33.5000	39.7100	1.9300	25.6100	57.8900	30.9600
58.8900	38.5300	42.1300	68.7900	30.9700	24.7400	30.8400	42.3900	9.0100	20.3400	60.4200	32.4100
12.4400	65.4500	44.4800	66.6300	49.7800	-0.8700	28.4500	39.8900	41.0900	74.5900	57.9700	35.2800
33.1300	75.8000	45.8500	64.7400	24.0700	50.2300	28.8200	37.2400	48.0400	13.1800	57.2200	35.8100
42.9600	73.1100	47.6100	67.9400	41.2100	18.6800	27.6200	39.6300	34.2700	15.5700	60.9700	35.6500
22.3700	68.5200	49.1200	69.1100	52.7400	65.7700	24.6600	40.8800	29.9600	31.5300	61.8200	38.0400
50.9600	2.6000	51.7900	66.3600	33.1700	70.2900	22.9100	37.6800	21.9100	59.8700	60.2200	41.0500
43.5400	30.1300	54.3600	66.7000	23.7300	9.4700	19.9500	36.4000	29.7600	66.9600	62.2700	43.1800
66.7300	69.1800	56.0700	63.8800	35.0600	20.7100	19.0000	32.6600	1.1100	24.8000	61.1300	44.7200
77.3700	38.4400	59.8700	64.2800	20.7900	58.1600	15.2500	31.9700	9.0400	20.9000	62.5600	48.0900
75.8300	16.3200	62.5100	65.5700	0.4600	61.7800	11.7900	33.3000	39.9300	75.2000	63.4700	51.2400
27.3300	65.2200	62.6500	69.3900	68.8100	78.4000	11.1100	36.9300	46.3000	14.0200	66.2800	50.5600
66.8600	80.9100	58.8000	69.4100	20.1800	16.9800	14.8000	37.9500	34.4200	16.0900	65.7800	46.8200
27.1300	59.7400	58.9800	68.8800	44.4400	68.7800	15.9300	36.3300	29.6100	31.9000	66.8800	46.0100
24.8200	4.9300	56.0700	67.5200	27.2800	37.9400	19.2500	34.4100	21.5000	60.4500	65.7600	42.6200
35.0500	42.9700	52.8900	65.6900	21.6900	78.1900	22.8500	35.4500	27.6200	66.3300	62.9200	40.1500
90.0300	66.6500	51.2600	62.2900	85.0100	16.1200	26.5500	34.5200	1.5900	22.8900	59.5800	38.7300
71.2400	12.7300	49.2400	61.1400	87.2700	12.6700	29.6200	36.1000	9.2200	18.9000	59.6200	35.2100
77.7000	46.4600	45.8700	59.3000	80.3000	57.0600	33.0800	35.6100	39.6700	73.1800	57.2100	32.2500
1.4000	98.0000	46.8300	56.9100	77.0800	38.1000	34.1800	33.0600	46.4600	11.6700	56.6100	32.7000
55.0200	21.5700	49.7300	56.0900	79.0000	67.0200	31.5000	30.7000	34.3000	14.0400	54.7800	36.0000
79.2500	11.4100	47.2100	54.8300	59.8200	79.7200	33.4800	29.8100	28.7500	30.2300	52.2100	34.2900
73.2500	62.9900	46.4500	52.1700	40.8400	26.8900	36.6700	29.3300	22.6500	58.9700	51.2900	32.0800
9.1400	55.6600	50.0900	51.4900	51.2600	43.2900	34.5000	27.0100	26.9100	65.4700	50.8000	35.1900
56.6400	36.4000	50.5200	50.6500	77.3600	78.9900	33.1100	25.1900	1.3600	22.6500	48.8200	37.1600
13.2400	62.6300	47.4800	48.3800	62.9100	2.4500	36.7300	24.8400	9.8500	18.4700	46.3600	34.2400
32.3100	75.0100	48.6900	46.4700	46.0900	26.4000	37.8000	23.2000	41.3200	72.1700	45.6500	33.5600
43.5900	70.3900	52.1300	46.0700	28.5800	25.4600	34.7800	20.9100	48.0800	10.6600	45.2100	37.4400
22.2600	67.2800	50.4400	44.5200	48.8400	-0.6600	36.1100	19.8600	34.1800	12.5800	42.7200	37.6200
51.6300	-0.4200	48.3600	42.1700	21.7500	50.3700	39.4500	18.7400	29.1100	29.5100	40.6100	34.7900
43.0300	28.2300	51.8400	40.6600	38.0200	18.1300	37.7400	16.8200	22.5700	57.3400	40.7100	36.3000
65.8400	63.9300	52.2400	39.7000	52.0000	66.0300	35.5600	15.1500	28.7000	65.2700	39.4600	39.6100
77.1900	37.3300	48.7300	38.3700	32.6700	69.8100	38.4200	14.1000	-0.2300	22.1200	36.6800	37.5000
75.0100	13.7200	46.8300	39.8600	23.7600	9.7000	37.8700	16.7400	8.4500	17.6400	37.1100	37.8600
27.2400	63.7900	43.2000	39.3000	33.3600	21.0800	40.3900	19.2700	39.3200	73.5100	34.5000	36.3100
66.2800	77.9100	40.8800	42.3300	19.7700	57.9500	39.4700	22.9600	46.0200	12.7900	35.4200	33.3200
26.7600	58.0400	39.8400	42.6900	-1.3200	61.8400	42.3100	23.7100	32.6300	12.7000	33.1600	34.7300
25.3500	3.4700	43.4100	43.7000	67.8000	77.4200	39.6500	22.8800	27.4700	29.7900	35.0300	37.9500
35.8200	40.8000	43.0200	46.6000	18.1800	16.3200	37.3400	25.8200	21.2800	57.8500	38.1900	35.9300
88.9400	65.0200	39.5300	47.4500	43.8500	66.5700	39.0100	28.2800	27.3300	64.1500	36.8500	34.3700
69.8200	9.0800	40.4600	47.7200	26.0000	38.3100	37.7600	26.5200	79.8600	23.8600	37.5400	37.4800
76.7000	45.7000	42.6000	49.9400	20.6500	77.8400	34.1800	25.9800	5.8000	20.3000	39.4900	40.6900
100.7500	94.7200	44.0600	46.8700	84.2100	15.1400	34.9400	22.2800	38.5600	73.6200	36.3700	42.8600
52.9800	19.7600	44.6700	45.0700	87.2500	12.3300	36.7500	21.6100	44.5900	12.7000	35.6700	41.1000
77.7800	8.3500	46.6400	48.0800	81.4600	58.1200	33.9600	23.2300	31.2400	13.2900	39.3900	41.5600
72.4300	60.1400	48.7300	47.9800	77.2900	38.3400	31.6400	20.8800	25.9800	31.1700	39.1600	45.3200
11.1600	54.8000	49.3100	44.2300	80.0100	67.2400	33.9100	17.9900	19.1800	58.4400	36.2700	45.2700
59.0600	36.8800	50.6500	45.4000	59.9500	79.9800	33.3500	18.9300	25.8400	65.1900	38.5900	43.6300
13.9500	63.9400	52.6700	48.2100	41.6800	27.6400	29.5900	19.1400	77.4600	24.4900	41.2900	46.2800
33.3700	75.1400	54.4600	45.9900	50.8200	44.2100	29.5100	15.6500	3.2600	19.9300	38.4300	48.8200
43.0300	73.1700	54.8300	43.4000	77.7600	78.9800	31.4600	14.3400	35.6400	74.2500	37.4600	48.0900
24.0200	67.3600	56.6600	45.9900	63.6400	2.5500	28.9400	16.1300	42.8200	12.7500	40.8900	48.8700
52.2600	1.5200	58.6500	47.2400	46.9400	25.9200	25.7100	14.6800	28.2300	14.0600	41.1200	52.4100
42.9000	29.3100	61.4800	44.3300	27.9200	25.6000	25.6700	10.7700	23.1000	30.3600	39.6500	54.6500
67.6600	65.6900	62.2900	44.2900	47.7000	-0.5300	27.2000	11.3900	15.8400	57.5400	41.7600	52.9100
79.1500	38.2500	62.6500	48.0800	21.8100	50.3500	24.5300	14.1300	23.0400	64.8700	44.7500	53.1300
77.6900	15.1800	66.5200	48.1800	36.9200	18.0500	21.6900	11.5800	79.5100	22.7400	44.1200	57.0000
27.9300	63.4600	66.9800	44.8600	50.9700	65.9300	22.8600	9.8600	6.1900	21.0300	44.2100	57.5700
68.1800	80.4800	64.4800	46.2300	31.8600	70.2900	23.9200	13.3000	36.9500	73.0300	47.2200	55.1700
26.0000	57.9600	64.9800	48.4200	23.7900	9.9700	23.0100	15.4300	44.6700	11.8300	48.3000	52.1200
28.2000	5.0300	63.6400	52.0100	32.9200	22.0800	23.3300	19.2300	31.1000	14.1100	51.7000	50.4700
35.1300	41.6200	60.1200	50.9300	19.1500	58.1000	27.0400	20.1500	26.1800	30.8900	50.5200	46.8500
90.0800	66.8700	59.3300	48.9300	0.2900	62.5200	27.2500	18.4000	20.6500	58.0900	47.6000	47.3900
72.4800	11.2300	60.4300	51.9800	68.6500	78.0700	23.7900	19.7000	25.2300	64.5200	50.2800	48.9900
78.2300	47.0900	58.3000	54.2300	19.4200	16.9000	25.1200	23.3000	78.2600	22.0000	52.8000	46.0200
0.9300	95.8200	55.3500	51.8000	43.1000	68.8600	28.4500	22.6800	7.0200	18.0800	49.9300	43.5600
56.8300	20.4400	55.8600	51.9800	24.3600	38.3500	26.6200	21.7100	36.6600	72.5300	48.4900	45.6200
80.0200	9.3700	55.8000	55.7800	19.4900	79.8800	24.6000	25.0200	43.1800	11.4600	51.9000	45.5400
74.4000	62.9100	52.7400	55.8000	83.9700	14.5200	27.7200	27.0300	29.1300	12.8300	52.2800	41.8300
11.9200	55.9700	50.7000	53.4300	87.9000	12.9000	29.7400	25.8800	25.1500	30.7400	48.8000	41.2000
57.7300	39.2100	52.1000	55.4500	80.8600	57.5400	26.4500	26.0500	18.6700	57.3400	49.7600	43.4900
13.9700	66.0500	50.8000	58.8900	78.1400	38.3400	26.1300	29.7000	23.2000	64.4700	52.8600	41.2300
33.6700	75.8300	47.5600	57.4700	79.3100	67.3100	29.8500	30.1300	-0.0700	23.1600	50.7700	38.1300
43.3300	74.9400	46.8600	55.7700	58.6600	79.0700	29.4300	28.6000	11.5100	18.9700	48.1000	39.4300
23.5500	69.4300	47.4600	59.0700	41.5700	28.4700	26.4700	31.0800	39.8700	73.5600	50.6700	40.1300
52.4300	6.3400	45.3900	61.2000	50.9300	45.5300	28.5700	34.1300	46.7600	12.7600	52.0200	36.5600
45.4000	30.7000	42.4100	58.8100	75.7300	79.0100	31.3400	33.3000	31.4200	13.8400	48.4900	35.0500
68.0700	69.9800	42.5600	59.2800	62.6800	2.0900	28.8200	32.5700	27.8000	31.1200	47.2800	37.1200
79.8600	38.8900	42.9900	63.0100	46.5700	26.8200	27.7200	36.1100	21.2900	57.2000	50.7200	36.6800
78.0800	16.7900	46.6100	63.2600	28.2500	25.3300	24.1500	35.1700	26.6900	65.8800	51.8000	40.3500
27.1800	64.2800	48.0000	66.8300	47.9600	0.0900	23.0700	36.8200	80.8000	21.9800	55.4900	40.7800
68.9600	81.6600	51.4100	66.2100	21.1800	50.1700	21.2900	34.2400	10.4300	19.3600	56.9500	43.0500
27.5500	58.5000	52.9700	67.8900	36.2900	18.0000	18.0100	35.4200	38.7100	73.4300	60.2400	42.8400
29.5100	6.4600	56.1600	65.8600	50.5300	66.1500	16.8800	31.9300	45.9400	13.9300	60.1300	45.7400
33.2900	43.7600	56.5800	62.2400	30.2100	70.1100	18.5700	28.5900	33.0700	12.7100	57.4900	46.5500
89.1300	67.8900	59.0800	61.4000	23.5400	9.6800	16.0600	26.5600	27.0200	30.0000	56.5700	50.0000
72.8000	13.0300	56.7600	62.6700	33.4000	22.1600	16.9700	28.7400	21.1800	56.8400	55.7600	48.3300
78.6800	48.0100	54.0900	60.4100	19.0600	57.9200	20.6700	27.8300	26.1200	65.9400	53.4100	45.9800
1.5400	96.4900	56.6300	57.5000	-1.0200	62.3800	19.6300	24.1300	80.6600	22.8600	51.6300	48.7500
56.2700	21.5500	57.2500	58.5000	68.0100	77.7600	17.5600	24.4100	9.3300	19.9500	50.9400	50.8100
80.0400	10.8000	53.4700	58.3100	18.8500	17.1200	20.6400	26.1200	37.6400	72.8100	49.2100	47.7200
72.9500	62.6200	53.7600	54.4100	41.9900	67.8500	23.2600	23.5500	45.5400	12.4000	46.8500	47.8700
12.3000	57.1600	56.0700	54.4100	24.8900	38.1800	20.9300	20.6200	31.7400	12.9300	46.2300	51.7000
58.6300	39.9100	53.5500	56.4200	19.9100	81.1900	20.5700	22.1500	26.9600	30.6400	45.1800	50.7800
16.3200	65.4700	50.9900	53.8900	86.4100	15.5200	24.3500	22.6700	19.5000	57.3700	42.7500	48.1900
35.5200	75.8300	53.1400	50.8100	2.1500	12.0000	25.4400	19.1500	24.2800	65.2300	41.4500	50.7800
45.2600	74.7800	53.8800	51.9100	81.3500	58.1900	22.9600	17.5500	81.4500	22.7200	40.9500	53.4300
25.0600	70.1600	50.1900	52.5100	79.3000	38.5700	24.4300	19.7300	10.5400	18.3200	38.7200	50.9200
52.0300	4.3300	49.2000	48.9900	80.7300	68.0400	28.0200	18.5900	38.4600	71.2600	36.8800	49.9500
45.5300	31.9800	51.8300	47.5500	60.6100	79.5100	26.8900	14.8800	46.1100	11.3800	35.9700	53.5900
69.1300	70.1600	50.5800	49.6100	43.2500	27.9400	25.3300	15.4100	33.4600	10.8700	34.8500	54.0000
81.1700	39.9800	47.0800	48.4400	53.4400	42.1200	28.6600	16.6400	27.1000	29.7100	32.6100	50.9000
78.0300	16.8300	48.3300	44.8600	77.0200	79.3100	30.2500	13.5200	18.7000	54.6800	31.3800	51.8000
28.3400	65.6900	49.8500	45.2300	64.6400	0.9700	27.6600	11.3700	24.7300	63.7700	29.5800	54.7600
70.5100	83.5000	46.4400	46.5200	48.0000	26.1600	28.2600	13.1000	80.3200	22.7300	28.0700	52.3900
28.6400	59.4500	44.3700	43.7500	29.4800	24.2600	31.8700	12.2200	10.1600	18.4600	26.6100	50.0900
30.1400	6.7800	46.7600	40.8300	48.2700	-0.1700	31.2300	8.7700	38.7900	72.5600	25.5500	53.0100
34.7000	44.2600	45.9600	37.6500	23.3700	51.8400	32.4500	7.9600	45.8700	13.1100	23.1400	54.4200
91.6600	70.1900	48.6400	35.1700	37.9700	16.8200	32.1400	5.2400	31.7400	12.6200	20.8100	51.5100
73.4000	13.5900	47.3000	32.2600	52.2200	66.8900	28.8200	3.5400	25.6500	31.4500	18.0200	50.9700
79.2400	48.0500	45.6600	34.5200	31.9700	70.4300	27.1400	5.6600	20.3400	56.2800	18.5900	47.3100
2.1300	98.4000	46.0300	35.0200	24.2200	10.3100	28.8400	8.7200	25.4000	65.9500	22.0200	45.5300
54.8500	20.4100	49.6400	35.8400	35.0200	20.9800	31.6700	10.4700	79.7900	22.5600	24.9300	48.0400
80.7000	10.8800	48.2500	37.0800	19.3800	59.0700	34.6900	12.6000	8.8600	19.2300	27.7800	45.6500
76.1600	62.1300	48.0500	40.8500	0.4400	62.8400	34.1200	16.2500	39.1600	74.3400	30.0100	46.0900
12.2200	58.4900	45.3100	40.6900	69.4600	78.8500	37.8700	17.2400	44.9800	12.2800	31.0100	42.5100
57.8700	40.6200	41.5800	40.8300	19.7100	17.1000	40.5700	16.8300	30.0300	12.9000	30.1200	40.2300
15.5200	65.7500	42.0800	41.3900	42.9600	68.4500	38.0100	16.3200	25.6800	30.2100	27.8800	42.8300
36.3800	75.2300	41.2000	45.0500	26.5600	37.9400	37.1400	19.9800	18.4600	55.2800	29.8000	43.3700
45.3300	76.5400	44.6700	46.5800	20.8500	81.5100	33.5100	20.0700	24.2700	66.0300	30.6700	46.9400
25.5300	70.5300	36.7400	46.2600	86.0100	15.4100	50.0300	29.0400	79.0000	22.4100	39.9400	30.5400
52.3400	5.3400	36.7100	50.0600	2.5200	12.8900	46.2600	30.0000	7.2900	19.9700	43.1500	32.7200
47.0300	31.3700	39.7700	52.3900	82.1200	57.8200	43.7600	32.2900	38.8200	74.5400	46.5100	30.8500
69.2400	70.8400	39.5400	55.2100	79.8700	38.2200	41.0000	30.3900	45.4200	11.0900	48.0400	30.0300
82.2800	40.8000	37.1300	58.1900	80.4400	68.4600	38.7300	33.4000	29.7300	12.4900	51.2400	29.2200
80.6400	17.4500	37.5900	60.6600	59.6200	78.2700	36.5900	35.0800	25.4600	29.3100	52.1000	30.6900
28.8900	65.8300	34.8000	62.5700	42.7600	29.1100	38.0400	37.8300	18.7000	55.5300	53.2500	28.7000
70.1500	85.1400	35.0400	66.3200	50.4800	43.4600	36.8100	40.8100	23.5000	64.1300	56.7600	28.6100
28.3600	60.0000	36.8000	66.0700	79.0100	79.9300	33.1200	40.6700	78.4500	23.5100	56.5000	31.5900
30.4600	8.9600	39.2100	63.4500	63.2300	1.0700	32.3900	37.2700	6.8800	20.6300	54.5100	33.4600
34.7700	45.6100	40.0600	65.5800	48.2600	26.5900	33.5200	38.7100	36.6800	74.0300	57.3500	32.9100
91.3300	72.5300	41.1200	68.5200	29.2900	26.1200	31.0100	41.5400	43.8300	11.6400	59.7300	34.6100
75.0100	14.4900	43.6600	66.1600	48.0600	-0.3100	28.1800	39.1700	29.3100	12.6500	57.3100	37.6700
81.4500	49.9200	44.7900	64.5400	23.0000	51.6000	28.8500	36.7100	24.0100	29.6000	56.8500	37.6600
2.6200	98.6200	46.4100	67.7700	39.0400	19.5800	27.9100	39.5700	17.6700	57.9700	60.7000	37.8500
56.2100	20.0800	48.2600	68.4600	52.7500	67.0900	24.9900	40.7400	22.6800	66.3400	60.9100	40.4200
81.8900	10.9800	50.7000	65.4800	32.1700	71.3400	23.1600	37.2100	78.2100	22.6200	58.7000	43.0400
74.6700	63.4400	53.2400	66.3300	26.4500	10.4100	20.4700	35.7100	7.7900	19.5900	60.4100	45.2000
11.4600	58.8500	55.2000	63.6900	34.4200	22.6600	19.9700	32.1100	37.5900	73.5500	59.2400	45.9700
57.5300	42.3300	58.8200	64.9500	20.2900	59.2700	16.2100	31.7900	44.9400	10.4400	60.7600	49.4200
15.6600	65.8600	61.2900	66.4100	0.6300	63.3500	13.3600	33.5300	30.8500	11.6000	61.4000	52.6100
37.1100	74.0100	61.0900	70.1300	68.6600	79.1500	12.1800	36.9800	25.2400	28.1800	64.7100	52.6400
46.7600	76.9800	57.2900	70.1000	21.2200	17.2300	15.7000	38.2100	19.8700	57.0100	64.0700	48.9000
25.3300	69.4400	56.9400	69.3200	42.9600	69.6200	16.5700	35.9300	23.5100	65.9900	64.9700	47.4000
53.4600	5.7300	54.3300	67.7600	25.5200	38.2200	19.9800	34.6100	78.7300	22.4600	63.8600	44.3700
47.7700	31.0500	51.2100	65.7900	19.7900	83.4100	23.5400	35.5000	3.3100	18.6400	61.6800	41.3400
72.4900	70.3100	49.8900	62.2900	85.4000	15.3800	26.8600	33.6700	38.2400	71.9500	58.2300	40.0400
81.2600	40.8200	47.9400	61.5400	3.5200	11.3100	29.9100	34.9800	44.0900	10.8600	58.7000	36.7600
79.0200	19.0700	44.4000	59.8200	81.8300	57.7100	33.4900	34.9600	30.1900	11.3900	56.4700	34.0400
28.3000	64.5200	45.4100	57.6400	79.8000	38.4200	34.3500	32.2200	23.9600	27.6700	55.0900	33.4400
72.7500	84.2300	48.3400	56.4900	79.5900	67.5300	31.8800	29.6700	19.8500	57.1300	53.1400	36.8000
28.8900	58.8100	45.7800	54.7700	60.4500	78.5200	34.0300	29.2900	24.7600	65.6500	50.2600	35.2800
30.0500	7.9700	44.5500	52.6400	42.6900	27.5800	37.2000	29.2300	76.6900	21.6100	49.3600	32.7800
35.4600	45.3100	48.2500	51.9200	49.7600	42.7400	35.3000	26.3700	2.5800	19.1700	49.2100	35.7700
93.4700	71.6000	48.6200	51.0600	79.5600	79.1200	34.3400	24.7200	34.8500	71.8500	47.4200	38.0200
74.6500	13.8200	45.7200	48.6200	63.4600	0.5700	37.9400	24.6800	43.0600	9.5700	44.7000	35.3300
80.7000	49.9900	47.2100	46.9900	47.4300	25.7900	38.8700	22.5800	29.5100	10.6600	44.2900	34.8500
3.0100	99.8100	50.7000	46.5100	29.1700	24.3600	35.6900	20.4700	22.3600	27.6000	43.9400	38.5500
53.8900	20.8300	49.0900	44.5000	48.7900	-0.9900	36.6800	19.3500	16.7300	56.3400	41.2400	39.0200
82.0000	12.1800	47.3100	41.9300	23.4200	50.7600	40.1100	18.1900	22.5000	64.3600	39.3600	36.0900
77.4300	62.8500	50.5500	39.9200	37.5700	18.0100	38.4900	16.1900	79.5000	23.3600	39.7600	37.9100
13.5500	59.1600	50.9100	39.3200	52.9800	66.8200	36.3400	14.4300	4.4300	20.5100	38.1600	41.0400
59.1200	42.3400	47.1900	38.6000	32.3100	69.6900	39.6600	13.8900	36.7600	72.2900	35.4300	38.5000
15.8100	66.7200	45.9200	40.4700	25.9600	6.8600	39.0800	16.2400	45.0700	11.8100	35.7700	39.1200
37.9200	74.2100	42.4500	39.7300	33.8000	20.2700	41.2100	19.1600	31.3600	11.1900	33.1300	37.6300
47.2700	77.0900	40.2800	42.5000	20.6700	58.2300	39.2500	22.4800	25.2000	29.0000	34.5100	34.4700
25.9800	70.0600	38.1600	42.7600	-0.3000	63.0500	41.6900	23.6900	20.2300	57.9500	32.2100	35.6600
54.7000	6.7900	41.3900	43.7800	69.0300	79.2600	39.2000	22.6700	25.2600	65.1000	33.7400	39.1600
48.5100	31.9000	41.6600	46.7900	20.7300	13.8600	36.4600	25.2800	78.1100	24.1300	37.1600	37.3600
71.8700	69.2300	38.2200	48.1000	43.7600	69.0500	37.9000	27.9600	2.2000	21.3900	36.2300	35.4600
83.3200	42.1400	38.9900	47.6700	26.1500	37.1500	36.5700	26.5800	34.6400	72.2700	36.3600	38.4400
82.5200	17.4200	41.4300	49.6000	20.2700	81.9700	33.0400	25.1600	42.3400	13.0100	38.3400	41.8100
29.3800	65.7600	43.2200	46.5400	2.9300	17.8500	34.1600	21.6200	29.4400	12.7500	35.3000	44.0600
73.9400	82.9000	43.2900	44.9100	4.4200	11.3100	36.2700	21.4300	23.2300	29.4800	34.6600	42.3000
30.0500	59.6600	45.2900	47.9200	84.4000	57.0800	33.3700	22.7200	16.7900	58.8000	38.2800	42.4600
32.1400	9.8600	47.6300	47.5700	79.7500	37.9000	31.1600	20.0000	22.9000	65.4700	38.1900	46.2900
36.1700	45.7400	48.1900	43.8000	82.5200	66.4600	33.9000	17.5000	77.1100	20.0500	35.1300	46.3700
95.1100	70.1600	49.0300	44.9000	61.2100	78.7900	33.5400	18.3900	1.9600	17.5000	37.0900	44.6900
76.5100	13.6600	51.5900	47.4400	44.3500	26.9100	29.6900	18.1600	33.9100	68.4800	40.1000	47.1500
82.5500	50.8100	53.1800	44.5300	50.2300	42.9800	30.0700	14.7200	42.6300	9.9800	37.5500	50.1000
6.5600	99.1100	53.3900	42.3400	80.2700	79.9600	32.3300	13.5000	29.1800	8.6200	36.1600	48.8700
55.9800	20.7600	55.2200	45.0400	64.5300	-0.5700	29.9000	14.8800	22.5000	26.3100	39.4100	49.3000
84.4700	11.7400	57.4600	46.1500	49.1600	25.2800	26.6400	13.7600	15.7800	54.5300	39.7300	53.0600
79.3900	63.4400	60.2100	43.4400	30.8200	24.7300	26.8500	9.9900	21.4000	61.7800	37.9100	54.4600
10.4400	60.2000	60.9200	44.1500	49.3900	-0.3800	27.5700	10.7000	81.5000	20.4100	40.3800	52.2500
60.0800	44.2300	61.7500	47.8000	25.6100	50.7300	24.8800	13.4400	6.2000	17.2100	43.3400	53.2900
15.0300	67.3000	65.5400	47.5000	38.9600	16.9600	22.2100	10.7200	36.4500	68.1300	42.3300	56.8800
36.0800	74.9800	66.0200	44.4500	53.5900	68.1700	24.2100	8.9600	45.9700	9.0000	42.5900	56.5800
46.8200	76.6200	63.5100	44.9200	32.9400	71.0700	25.9600	11.7600	31.2500	9.2500	45.8100	54.5400
24.2700	71.2500	63.0800	47.3600	27.9600	10.2200	25.3000	14.4600	25.4700	25.5500	47.5900	51.3100
51.5800	8.8900	62.5800	51.1000	36.4600	21.3000	24.2000	18.2200	18.2500	54.0700	51.0600	49.8100
46.8700	31.7300	58.9800	50.9400	21.4700	57.3000	27.6600	19.6400	23.5800	61.2000	49.6500	46.2800
68.4600	73.3100	58.0300	48.4600	2.5200	61.9800	27.9900	17.7600	81.1100	23.5900	46.9600	47.1500
81.8100	43.2700	59.1500	51.1700	70.9400	78.7500	24.4600	19.0900	6.0900	20.5200	49.4900	49.0800
80.2500	18.4500	56.9700	53.6900	22.9000	14.2800	25.7700	22.5400	36.6500	70.5700	51.7500	45.8900
26.8200	66.5300	54.0300	51.3000	44.0800	68.9200	29.0000	21.9700	45.6800	11.9800	48.6200	43.7200
70.8000	85.2700	54.2400	51.2400	28.0600	37.3100	26.8600	20.8800	29.8900	12.0100	47.3400	46.1300
26.7300	59.9800	54.5800	55.0800	20.5300	84.0500	24.6200	24.1100	25.8400	28.8000	50.8300	46.3300
29.5300	10.7300	51.6900	55.5400	85.7600	17.5300	27.9500	26.0100	17.1200	55.8300	51.0200	42.5500
34.0200	49.4500	49.3700	53.2300	4.8000	10.3100	29.3400	24.7000	23.2700	63.9100	47.4600	42.2100
94.0000	71.9900	50.5900	54.7300	82.4700	57.8200	25.9700	25.1700	81.2300	21.7700	48.3200	44.8600
74.2500	15.5200	50.0800	58.4500	81.5800	38.1200	25.7000	28.8000	6.5000	17.9800	51.3500	42.8700
80.5600	51.5700	46.5900	57.2200	81.2200	66.3500	29.3900	29.1700	38.7200	69.6100	49.4100	39.4900
4.2100	100.0300	45.9400	55.2500	61.6400	78.7400	28.9600	27.4800	45.9100	10.1400	46.6500	41.1300
55.0800	21.6100	46.9900	58.4900	43.2000	27.7800	25.8600	29.6300	30.1400	11.5000	49.0500	42.1200
81.9900	13.0800	44.4400	60.5700	50.5700	41.8700	27.5400	32.8400	25.4300	25.5900	50.9500	38.8500
77.2200	66.2000	41.4000	58.1800	78.8600	80.6400	30.7900	31.8000	18.3700	53.6300	47.4600	37.0400
8.3900	60.4300	42.3300	58.3100	65.0600	-0.4400	28.7400	31.2200	25.7100	61.8300	46.4100	39.4200
60.2500	42.3800	42.7700	62.1000	48.2700	25.2200	27.4100	34.6900	82.2100	21.7300	49.9100	39.1200
12.9600	66.7800	46.3800	62.6900	29.6500	24.8800	24.0000	33.6200	7.9100	21.5200	50.3400	43.0100
35.5500	76.9500	47.4200	66.3100	49.7300	-0.3500	22.4300	36.0000	39.7800	70.8900	53.8300	44.1500
44.8400	77.4600	51.0400	65.8500	24.2300	51.1800	21.2600	33.5900	46.9100	11.1500	55.0500	46.0700
23.4700	71.5200	52.2200	67.5100	37.9600	17.3000	18.1600	34.6100	30.4000	13.2000	58.2400	45.5300
50.4000	10.5800	55.5800	65.8200	53.2600	69.0200	17.1600	31.1700	25.6900	27.5200	57.9400	47.7100
46.4400	33.8500	55.5500	62.3200	33.5900	71.3200	19.2400	28.1100	19.1100	54.4700	55.1200	48.1300
70.7700	73.1900	58.2200	60.7600	27.4600	9.7800	16.4700	25.7800	26.5300	63.9000	54.5000	51.8300
81.3700	42.0400	56.0900	61.7100	35.6300	21.4400	16.5300	27.6400	0.8700	21.6300	53.9600	50.6500
80.9400	18.6700	53.1200	59.8800	21.7200	58.3800	20.4700	27.1900	9.6500	19.0000	51.5700	47.9900
27.4700	67.4900	55.5400	56.8900	1.1800	62.3200	20.0900	23.3900	40.2600	69.6400	49.7500	50.5800
68.9400	87.0100	56.4000	57.4600	71.9400	76.9400	17.4700	22.9500	48.1000	9.8000	49.4300	52.8400
29.3400	61.8900	52.6500	57.3400	22.2800	15.4500	19.9800	24.6600	33.2700	12.1000	47.5800	49.8800
28.9500	10.2200	52.5500	53.8800	44.4000	68.2900	22.7500	22.4000	26.8700	27.1800	45.4300	49.6800
32.5200	48.9000	55.4400	52.7400	27.6900	36.8800	20.6100	19.2500	18.3000	54.6200	44.6600	53.4800
94.6500	73.7000	53.6900	54.5100	19.7700	83.8400	19.9800	20.6700	26.9900	62.4000	43.9600	52.9500
74.8100	16.2800	50.3600	52.6600	2.4300	15.7300	23.7000	21.4400	81.5400	18.3300	41.5500	50.2200
80.8700	51.2500	52.3400	49.4900	4.7600	10.2100	24.8000	18.0700	7.5400	17.9100	39.9400	52.6600
3.2000	99.3600	53.9800	50.3700	81.6500	56.0100	22.2200	15.9500	38.5300	68.3000	39.1500	55.1200
55.4900	25.0900	50.5200	51.3600	80.5200	37.2600	23.2300	17.9100	45.8000	8.2200	37.3100	52.1600
81.5300	13.1000	49.2700	47.8800	80.9900	65.4400	27.0300	17.4000	30.9700	10.6100	35.5300	51.2400
76.8800	63.5400	52.3100	46.2800	62.0500	78.1600	26.3100	13.7500	24.6500	25.5500	34.3200	54.8600
12.5800	62.7900	51.6000	48.3100	43.4300	26.2200	24.3300	13.5100	17.0500	53.2700	33.0900	55.3400
60.5700	42.3300	47.8800	47.1800	51.7400	39.5700	27.3800	14.9100	25.0500	62.2600	31.0500	52.1700
15.2700	66.9000	48.9700	43.5000	78.7900	79.4400	29.3500	12.1100	79.9000	17.7600	29.5600	52.6200
36.0600	77.0700	51.4800	43.7300	65.5100	-0.3300	26.6800	9.5000	6.4100	17.5000	27.8700	55.7800
46.9900	77.3200	48.6300	44.5700	48.2700	23.5800	26.4100	10.8400	37.0200	68.6300	25.8400	53.5700
24.3300	71.5200	46.1900	41.8700	30.8200	24.0500	30.2000	10.4300	45.8500	7.2100	25.0700	50.9000
52.0800	10.7300	49.0800	39.1700	50.2000	-0.8200	29.8200	6.7900	31.4500	9.8000	23.9300	53.6400
48.5600	33.2500	48.0300	36.1600	24.4500	49.6600	31.4300	7.1300	24.7300	24.9600	20.9600	54.7500
70.8800	72.9800	48.8600	32.4800	39.4600	17.0700	31.2600	3.9100	15.0900	52.0200	19.9600	51.1100
84.8000	40.8700	45.5100	31.3900	52.9100	67.1800	28.4200	3.2700	24.6100	62.8300	16.7800	49.6600
81.0700	18.8800	46.0400	34.0400	32.2600	67.5800	28.6900	4.7900	78.4900	19.7300	18.4200	46.2800
29.1400	66.9700	45.6100	34.1900	29.2600	7.6700	30.5900	7.9800	4.8400	18.8600	21.9600	45.4500
70.1300	86.0000	48.7900	33.9900	35.9100	20.5000	32.2900	9.8500	35.6800	70.5400	23.6600	48.7000
29.7300	61.2800	46.9900	35.6300	22.3100	56.6700	35.0000	12.6700	43.9300	9.6900	27.0700	46.9900
31.2200	11.9100	47.8100	39.3400	1.0500	60.4900	33.6800	16.1100	30.2300	11.5600	28.8400	47.5800
32.8100	51.0000	44.9100	39.8900	70.9000	76.0000	37.2100	17.6400	23.0500	27.0800	29.8100	43.9500
92.3900	75.8400	41.3400	40.8500	23.7900	13.8600	39.3900	17.9400	14.2500	53.3000	28.6100	41.7000
74.8600	15.8900	42.1000	41.4400	43.6500	65.7900	36.8600	16.4600	23.2600	63.7700	26.1100	44.3800
80.9700	50.5800	41.4200	45.2100	27.4900	36.3500	35.3400	19.8100	79.4300	22.3300	28.2000	45.2100
4.1200	100.7500	45.1000	46.1600	21.7500	81.9800	31.8200	19.5000	5.6100	21.6200	29.1400	48.8900
58.4700	24.1700	33.0300	48.8900	2.0100	14.8900	48.3400	34.3900	35.9600	74.4000	38.2700	30.8100
80.6800	12.6000	35.4700	51.0800	3.3200	7.9900	44.7300	35.5400	45.0000	12.4900	41.1500	33.1000
76.8700	65.0700	38.7900	52.6900	82.1600	55.9500	42.6200	37.5600	29.6100	13.8800	43.9900	31.5500
12.5500	57.4600	39.1000	55.9200	80.3900	36.8500	39.6700	36.1400	23.3600	28.7700	47.2800	32.6700
59.2500	38.4000	39.4300	59.3500	81.1800	64.8100	37.6100	39.3300	13.4100	56.7200	49.6800	30.5400
14.2900	61.8200	38.8500	61.1700	61.3000	76.8400	35.5500	41.1100	22.6800	66.4000	49.5100	31.8000
33.0200	74.2200	36.4000	63.6100	43.1200	25.9600	36.7600	44.1400	77.1500	22.9100	50.1900	29.9600
43.0400	72.4700	36.7800	67.4800	51.1700	40.2700	35.4700	46.5300	3.8900	22.4400	53.8700	29.4600
22.7500	67.7600	38.8100	67.4800	78.2800	78.2300	31.6800	46.5900	34.3000	73.6800	53.8100	32.3800
52.2300	7.2100	40.7900	64.2900	63.8600	-0.2900	31.0500	43.1800	42.8300	11.2800	52.2500	34.5600
46.4900	28.6500	41.9100	66.1000	48.0300	23.5400	31.9300	44.5200	28.3200	13.6800	55.1500	33.8200
68.7000	68.4100	43.4100	68.7500	30.2800	23.0000	29.7800	47.6200	22.0200	27.9200	57.5000	35.3500
83.2700	35.8100	45.4400	66.1500	50.0700	-0.0600	26.7800	45.4500	12.8700	56.1200	55.2100	38.4500
80.9100	15.1600	46.5700	64.5300	24.2100	48.6600	27.4700	42.8700	22.9200	66.4300	55.0400	38.7100
26.9800	63.1600	48.1200	67.7100	40.0900	16.9300	27.0100	45.1100	78.9400	23.5400	58.8600	38.9900
68.5800	82.1200	50.2200	68.0600	52.4600	66.1300	24.1400	46.9900	5.2500	20.2400	58.8100	41.6200
30.0500	58.2000	52.2200	64.7300	32.9200	68.0700	21.9400	44.1300	37.6900	74.5600	56.8500	44.3700
29.8700	6.4300	54.8500	65.3100	31.2000	5.0000	19.4500	42.2600	44.4300	12.1300	59.2300	46.2900
32.1800	46.0900	56.2100	62.3700	35.9200	19.5700	18.5600	38.5800	30.5600	13.3000	58.3600	47.1800
92.2300	70.5400	59.9000	62.9000	23.9700	56.2800	14.9300	37.9400	23.6700	29.6200	60.3900	50.3100
75.2900	12.1600	62.2400	64.5400	1.4000	59.5900	11.5800	39.6700	15.6900	56.9400	61.0500	53.2900
77.5000	46.9400	62.2900	68.3300	71.3600	74.2700	10.9000	43.1100	22.3700	67.3900	64.2000	53.0700
2.5500	96.5200	58.6000	69.0100	23.4200	12.3600	14.5100	44.0600	78.2800	22.5900	64.1500	49.3600
57.7300	20.2300	58.6300	68.3900	44.6000	65.8600	15.4300	41.5000	4.6300	18.8300	64.5800	48.0100
81.2400	8.6300	56.1000	66.5100	27.2800	35.9400	18.8900	39.8200	37.2100	73.2100	63.1700	44.9200
76.4200	60.4800	52.4800	65.5400	20.7000	79.1300	22.4500	40.9500	43.3800	12.2300	60.9600	41.8800
13.3500	61.3700	50.8400	62.1400	84.8500	18.0700	25.8400	39.2600	30.3300	14.4500	57.4200	41.1000
58.6500	41.5900	48.4200	61.3400	1.9900	12.5100	29.0900	41.0400	22.5300	28.8300	57.6500	37.7300
14.1300	64.3900	44.8800	60.0700	81.7900	57.3100	32.4900	40.8300	13.7700	59.0000	54.7600	35.0900
33.1300	80.5000	45.5600	58.0100	77.6300	39.1400	33.8300	38.2300	21.0700	67.8700	54.2400	35.2900
42.9400	76.0100	47.9600	55.7000	79.2000	66.7800	31.1000	35.8300	78.2000	21.9400	52.8600	38.8100
21.4000	71.6800	45.2300	54.7400	60.0600	77.3800	33.0600	35.0700	4.4200	19.1000	50.0000	37.3000
51.7000	10.8300	43.7100	53.1700	41.0500	27.5800	36.1300	34.5200	36.1400	72.3100	48.6900	35.0700
48.0200	33.1800	47.1500	51.7100	48.4000	40.7500	34.0600	31.9900	43.2500	10.7600	49.0600	38.0000
65.9300	72.0000	47.4400	50.3500	77.4800	80.2600	32.7400	30.4700	29.1800	13.0900	47.0500	40.2200
80.7100	41.1700	43.8800	48.9100	62.0900	-1.0500	36.3600	30.0100	22.0700	28.4200	44.4500	37.4600
80.9800	19.4300	44.6800	47.0700	45.7200	25.1100	37.2800	28.3100	13.2800	59.3500	44.0300	37.2100
26.3700	66.7500	47.6800	45.4900	27.8400	25.3200	34.1800	26.0100	24.3500	66.7500	43.4600	40.8900
69.8800	85.1600	45.6800	44.6600	48.4400	1.4400	34.8600	25.0200	77.1500	20.7400	40.5400	40.6600
30.3700	63.5000	43.0900	42.7800	22.4700	50.9100	38.3100	23.9300	4.3000	18.5400	39.1100	37.4700
30.5700	11.7400	45.8800	40.5600	38.5100	18.7900	36.8900	21.9000	36.1800	71.6500	39.3500	39.0800
31.9600	48.6700	47.1900	39.8900	51.3900	67.0400	34.6900	20.1500	43.1300	10.1600	37.7300	42.0700
93.4600	74.2300	43.5500	38.9400	30.7100	69.9700	37.9400	19.6600	28.7900	11.8500	35.0200	39.7200
74.8600	16.9900	43.0400	40.3900	27.5400	7.5300	36.7500	21.8100	22.8800	27.7300	35.2000	40.3500
76.7500	51.4600	39.9600	39.6300	33.2300	21.5800	39.2200	24.3500	13.3300	57.4800	32.4100	38.6400
3.1900	99.9900	37.3100	42.2000	22.5600	58.5400	38.3200	28.1500	24.6300	65.9600	33.4200	35.8100
55.9200	24.1900	36.4600	43.4000	-0.6500	62.5300	40.3900	29.1100	79.1900	22.9600	30.6300	37.2200
80.1300	13.1200	39.7500	45.0200	70.4900	76.6700	37.5300	27.8500	5.9100	19.4100	32.4900	40.4400
74.8600	64.7600	39.0500	47.8300	20.0100	15.2900	35.4300	30.9300	39.0700	73.1700	35.6500	38.6500
15.1400	57.7100	37.2100	50.6400	43.1400	67.6700	37.2700	33.4000	45.1700	10.9000	34.2700	37.2500
60.2800	37.3100	38.4300	50.0600	26.2700	38.2700	36.2800	31.6100	32.3400	12.4700	33.9700	40.6200
15.6000	61.4200	41.4200	51.3400	18.1100	80.9800	32.7700	30.8300	24.2200	28.8900	36.0500	43.7400
34.9700	76.1300	42.1500	47.9900	83.3500	19.9200	33.0400	27.1600	15.8200	59.1500	32.9700	45.8900
45.8800	73.3900	41.4600	46.0800	1.9100	12.8800	34.8300	26.6300	27.4300	67.1200	32.7400	43.9100
23.9300	67.0500	43.8000	48.3100	80.9000	58.2400	32.0700	28.2500	79.7400	21.2000	36.4900	44.0200
52.6600	7.0100	46.3100	47.5600	77.5300	39.7800	29.7000	26.0800	7.5100	17.9800	36.3700	47.8700
49.4900	28.6600	45.8600	43.7700	79.5800	67.8600	31.9100	23.0400	38.2500	72.1000	33.8200	48.2700
68.5200	67.0900	46.5700	44.6100	59.1700	78.2900	31.5600	24.0500	46.2300	8.9200	36.0800	46.5500
83.8100	37.2300	49.8300	46.5300	41.5400	29.6800	27.6900	24.0900	31.2100	11.3500	38.7400	49.1800
81.0800	16.3300	50.8800	43.8200	49.4000	40.0500	27.5500	20.6400	24.9400	27.3100	36.1300	51.9400
29.1500	62.8800	50.7700	41.1200	76.9000	80.8400	29.7800	19.1800	16.5800	57.3300	35.3000	50.6100
70.3900	81.3800	52.9200	43.3400	60.6300	0.0400	27.5800	20.6400	27.0400	64.3300	38.8500	51.0000
30.1300	57.4400	55.0700	44.3800	46.9300	27.6100	24.1500	19.5500	81.5000	22.5700	38.9700	54.6900
30.2200	9.1000	57.9400	41.7500	28.6000	26.4500	24.6700	15.6700	10.4300	19.4600	37.5600	56.1700
34.1200	45.9000	58.6600	41.1400	47.0200	1.6400	25.7300	16.2700	41.1200	72.9900	39.9600	54.0000
94.1800	71.5000	59.0100	44.6700	23.8600	52.8300	23.1300	19.0700	48.0200	9.9400	42.8300	55.3400
76.0000	12.6300	62.7700	45.4500	38.8600	21.0300	19.9700	17.0000	32.4200	13.2800	41.9300	59.0400
79.5100	47.7800	64.1400	42.6400	51.8200	68.1800	20.7000	15.0700	26.9900	28.0200	42.8100	58.3100
4.8700	95.7200	60.9600	42.4000	31.6200	70.8500	22.9900	18.0600	18.2300	58.9300	45.7600	55.9200
58.5500	20.4100	60.4500	44.2200	25.8400	8.9700	23.3200	19.9600	28.6000	64.9000	47.7100	52.9200
82.6400	9.5500	60.9300	48.1000	33.7500	23.2800	22.8400	23.5300	79.9000	23.6700	51.0600	51.5500
76.1200	61.6800	57.1700	48.4100	22.0800	60.6400	26.1500	25.3200	8.6800	21.8900	49.3700	48.1100
14.5500	61.5500	56.1700	46.7100	-0.0500	63.0100	26.3100	23.5000	39.4700	74.0900	46.5600	49.5500
60.6500	41.4300	57.4600	49.6700	69.6100	76.6200	22.7900	25.0100	45.9000	11.0700	49.0300	51.1400
15.1200	63.8100	55.1800	52.0500	20.8900	16.0900	24.1400	28.4800	28.0200	13.5100	51.0300	47.8600
33.6700	78.4600	52.2500	49.8300	44.1700	72.3200	27.3100	27.8800	24.7600	29.4700	47.6300	45.9900
44.0900	76.0600	53.0500	50.0500	26.2500	40.5800	25.0100	26.8700	16.1100	60.3800	46.1200	48.2700
22.8500	69.4100	53.7700	53.8800	18.7800	83.0800	22.9800	30.0600	26.2300	66.3800	49.4600	48.3000
52.1200	10.6500	50.5900	54.6500	85.3600	18.7500	26.2900	32.1800	80.7100	21.8500	49.7900	44.4500
49.9500	32.2100	48.5000	52.5400	2.7000	13.4200	27.8200	30.7900	8.8900	20.3200	46.3100	44.1500
69.9800	72.2300	50.4500	53.9400	81.4500	58.5900	24.4400	31.0200	39.0700	72.0100	46.9300	46.6400
84.4000	40.5600	49.9400	57.5800	78.2700	38.4700	24.3000	34.6900	47.9800	9.0000	49.9600	44.8100
80.8300	16.9200	46.3400	56.7600	79.0000	68.3700	27.9100	35.1200	30.0200	12.1700	48.3300	41.3500
27.8200	64.8900	45.9700	55.4700	59.9600	77.9000	27.4600	33.4200	26.2700	28.1800	45.1700	42.5000
69.3600	85.6100	47.5400	58.7100	41.2000	27.3700	24.5400	35.9500	16.5200	58.0600	47.3900	43.9100
30.2800	58.7600	45.2300	60.9500	48.7800	40.1600	26.7100	38.9100	27.4800	65.0100	49.1400	40.4900
31.4100	11.5400	42.1500	58.9400	77.9800	79.9300	29.6700	38.5600	81.6800	22.2200	45.8400	38.5800
34.3100	47.6100	43.2000	58.8500	62.1200	0.4300	27.2800	37.8200	10.0800	20.8600	44.5300	40.8000
94.6500	75.0700	43.9900	62.6100	46.4600	25.6000	25.8400	41.3500	39.5500	72.5800	47.7000	40.7300
75.1600	14.1200	47.7000	62.3800	28.7100	24.3500	22.5900	39.9600	47.3600	9.5300	48.5800	44.3900
79.1700	50.8100	49.5000	65.6800	47.8900	1.3600	21.2300	41.8200	31.7700	12.8000	52.1000	45.0900
3.6600	99.0300	52.7200	64.4900	22.2500	51.6000	19.7100	39.4100	26.1700	28.4800	53.8100	47.4600
59.6000	22.2100	53.7900	66.4100	37.6400	18.0300	16.4800	40.5600	16.8200	60.5700	57.2400	47.3900
81.4400	10.6900	56.8500	64.2700	51.1700	67.2500	15.3200	37.0100	27.5400	66.3300	57.0000	50.1200
75.0100	62.2300	56.6300	60.6800	31.6600	68.7300	17.7600	34.1000	79.7600	22.4500	54.1900	50.0100
14.2300	63.0500	59.5300	59.3500	26.8200	6.6700	14.9600	31.6500	8.6400	20.6200	53.2200	53.6400
60.3200	43.3000	57.3100	60.1900	34.2700	21.1900	15.0900	33.4500	37.7000	72.7900	52.2100	52.2700
14.9600	65.5100	54.3900	58.4600	22.6300	59.3700	18.8400	33.1400	45.4300	9.8100	49.9100	49.6500
34.3300	81.1200	56.4900	55.2100	-0.6600	63.9800	18.4200	29.2600	29.2300	12.7600	48.4400	52.4000
44.7400	78.0200	57.5100	55.8200	69.9200	74.9900	16.0100	29.1300	25.3500	28.6600	47.6900	54.6500
22.1800	71.9700	53.7500	56.2200	21.3400	14.2600	18.6600	31.1000	16.6500	58.6300	45.6900	51.8400
53.4300	11.9100	52.7300	52.6700	44.3500	70.7200	21.4300	28.5700	26.5800	65.1700	43.7400	51.6300
49.6500	33.5100	55.5900	51.1500	25.3000	39.3800	18.9700	25.8100	80.5900	24.5200	42.8800	55.3500
69.7700	72.7600	54.4000	53.2700	20.7300	82.5700	18.6200	27.4400	9.5700	23.3400	41.6800	54.7700
83.9800	42.0100	50.6600	52.3000	85.9000	18.5300	22.3700	27.9100	39.0600	73.2200	39.5600	51.8100
81.2100	17.1900	51.8100	48.6900	1.9600	12.4200	23.3100	24.3700	46.1200	11.6800	38.1800	53.8600
28.2300	68.0900	53.7800	49.1900	81.9100	57.8800	20.5800	22.6900	30.3100	16.0100	37.3200	56.8800
68.1700	86.6400	50.6400	50.8700	80.5500	37.4900	21.7200	24.4500	25.0400	30.9300	35.4400	54.3800
29.4900	63.0500	48.7700	47.5300	80.3500	68.0800	25.4200	23.7800	16.6000	59.5100	33.7400	52.9000
30.0400	10.7700	51.6100	45.5800	61.6400	76.9200	24.5800	20.0500	28.5900	67.6600	32.8000	56.3500
34.4300	50.6600	51.1500	47.9000	42.3600	27.6700	22.5700	19.8200	80.0800	21.4500	31.2500	57.1300
93.1000	76.1700	47.2900	47.3400	51.8200	40.1100	25.6600	21.1500	9.0500	20.0800	29.2800	53.9100
75.3700	14.2900	47.8400	43.5700	79.9500	79.7600	27.9500	18.4900	39.3300	71.2100	27.9500	54.4900
77.3500	52.4300	50.2200	43.5700	63.6300	-0.6000	25.5000	15.7600	47.6800	9.6200	26.1300	57.6000
2.1800	100.8500	47.8800	45.8100	47.4100	26.1900	25.0600	17.1600	30.9100	13.6100	24.7000	55.5700
62.4200	22.3300	44.8200	43.5800	29.6300	24.4200	28.9000	17.4100	24.7800	27.7100	23.2100	52.9500
82.2600	11.5400	46.6900	40.2900	50.1500	0.1100	28.8100	13.7300	17.4000	56.4100	22.0500	55.4700
74.5100	65.1700	44.4900	37.2600	22.1400	52.4500	30.1900	13.9200	28.1900	66.0700	19.5300	57.0000
14.1700	63.1500	44.9400	33.5400	39.4500	18.4900	30.2800	10.6800	79.2000	23.0200	17.5900	53.7500
61.1200	43.3600	42.1100	32.0600	53.6700	68.3700	27.2100	9.3500	7.1000	21.1900	15.0400	53.3800
14.5200	66.6900	43.3300	34.7700	33.4900	68.8800	27.1400	10.4200	37.8500	74.2300	15.3800	49.4800
35.6000	79.4900	43.9100	34.0100	28.2900	5.3000	28.0200	13.7300	44.2300	11.8600	18.9500	48.3500
45.2300	78.2200	47.0400	34.9500	35.2200	20.7200	30.1900	15.6500	29.2900	15.1200	21.5000	51.1600
22.5300	72.1200	45.2900	36.9100	22.2100	59.8700	33.3500	17.9400	24.4000	28.8700	24.4800	48.7000
53.6500	11.6200	45.9500	40.7600	0.2600	63.0800	32.2600	21.3000	16.0400	57.7300	26.7100	48.9000
47.2200	33.1100	42.7800	41.1100	71.6300	75.7300	35.7700	22.7400	26.5400	65.9900	28.0400	45.3600
70.0300	72.3100	39.2100	41.8600	25.4300	14.3000	37.7200	23.0700	80.5000	23.4300	26.7300	42.9500
82.2400	41.7000	40.5600	41.9100	46.2000	69.7900	35.0400	21.9400	7.1400	21.7200	24.3100	45.4200
80.3900	16.0000	39.9300	45.7200	27.0600	39.5800	33.7500	25.3300	39.3800	72.8200	26.0900	46.1800
27.2000	67.9800	43.8000	46.5500	21.3000	81.7800	30.5200	25.1700	46.2100	12.4000	26.8600	49.8200
68.6700	85.2900	35.3400	48.3200	82.8300	19.4700	48.8500	27.9900	29.8000	14.3900	42.2200	29.5400
29.9400	63.4300	35.7600	51.7900	86.3900	11.4600	45.3700	29.5100	25.5400	30.0500	44.9800	32.0000
29.6100	11.6700	38.9000	53.9000	80.7800	58.2000	43.8100	32.1700	17.5500	59.1700	48.3600	30.5800
33.1900	49.6800	38.6000	56.7500	76.7200	37.7000	40.8200	30.9600	26.5900	66.1600	51.3000	32.4700
93.6800	75.2300	36.8500	59.7400	80.2400	67.9400	39.0400	34.4000	82.0700	23.8600	53.7500	30.1100
74.7900	12.8200	37.5700	61.9600	59.7300	76.6400	36.2200	35.2600	8.2400	20.0300	54.5500	31.3600
78.0500	51.6500	35.4300	64.5200	41.2500	27.3000	36.8500	37.6400	41.7400	72.0100	55.5800	29.8000
1.8500	100.3100	36.4900	68.2600	47.6200	38.8800	35.5900	41.3100	47.3700	11.9200	59.1900	30.1500
60.6100	20.6300	38.6000	67.9700	78.1000	80.1300	32.5500	41.5900	31.2800	13.5400	58.6300	32.9600
82.6100	11.3300	40.2200	64.6700	62.4700	0.9000	31.6700	37.9900	27.4800	28.7200	56.4600	34.8400
75.9700	64.5000	41.0100	66.5000	45.7800	25.6700	32.0100	38.7400	19.1900	60.3700	59.4800	34.4300
14.5000	62.5100	42.7300	69.2300	27.1100	24.3900	29.9600	41.8400	28.8500	66.8000	61.6900	36.1700
62.1400	42.1900	44.7700	66.6300	48.4100	1.4900	27.1200	39.6800	83.3000	23.0000	59.1500	38.9400
14.3200	65.6600	46.0800	64.9900	22.1600	50.8900	27.6700	37.0900	9.1800	21.2100	59.0500	39.5800
35.2500	78.1800	47.7500	68.2000	36.9300	18.7900	26.9600	39.7000	41.1200	73.3100	62.8100	39.8000
44.1500	77.6700	49.4600	68.9000	52.8600	67.3900	24.1000	41.1700	48.1200	12.8400	62.8500	42.4900
22.2800	72.0700	51.6700	65.7900	31.9000	67.8500	22.0100	37.9100	32.8900	13.5300	60.4900	44.9900
52.9500	11.0200	54.6000	66.6300	26.5200	6.3100	19.6000	36.5100	28.6400	29.6800	62.1800	47.8500
45.0800	32.2800	56.2200	64.0800	33.0500	22.0100	19.0700	32.8200	19.4400	60.1500	60.7700	48.6500
69.3300	72.4800	59.8800	65.1900	20.7900	58.5600	15.5600	32.3400	29.4000	67.1900	61.7300	52.3600
80.6800	43.0400	62.3300	66.2100	-0.4100	62.7500	12.1800	34.1600	83.9700	20.8600	61.7700	55.5100
78.3500	17.2400	62.1600	69.9100	70.3800	75.4200	11.4100	37.1500	10.2500	18.2300	65.0500	55.9500
26.6500	67.1900	58.2500	70.1500	23.6700	14.0000	14.8500	38.6300	41.9200	69.0000	66.1500	52.3600
67.5500	85.4600	58.4200	69.9700	44.5100	68.9000	16.2900	36.0800	47.2100	9.2700	66.4800	50.9400
26.8300	61.8500	56.0800	68.3700	25.3600	39.5800	19.6300	34.1800	32.3200	10.6200	65.4200	47.7700
27.3900	11.6700	52.3600	67.1500	19.6100	79.9600	23.0800	35.2300	28.2100	26.4500	63.6600	44.4700
33.8800	48.4900	50.7700	63.6200	84.8800	20.1900	26.6100	33.7000	18.9400	55.3600	60.6500	42.4000
92.3600	75.2800	48.6200	62.3700	4.8800	11.9100	29.4500	35.3700	28.6900	62.4500	61.1700	39.3900
73.3200	13.3400	45.0100	61.0200	82.8600	57.5100	32.8200	35.4400	0.0200	22.6300	58.9900	36.3300
77.1000	52.6500	45.4400	58.4700	79.1000	38.0000	34.0200	32.8700	8.9000	20.0900	57.7200	36.3400
2.3000	98.7500	47.9600	56.7000	81.5200	67.2300	31.4500	30.3400	41.3400	71.5100	55.9300	39.6900
60.0600	20.4400	45.0300	55.5400	60.9100	76.5000	33.3300	29.7600	47.1700	11.3300	53.3800	37.5600
80.6800	12.1900	43.6900	53.6600	43.7800	27.8400	36.3900	28.8100	33.3800	13.3200	53.0200	35.3200
73.2800	65.1700	47.2800	52.3600	49.0700	40.0300	34.1000	26.5400	29.6100	30.3200	52.4800	38.4400
13.2700	59.2000	47.5600	51.1400	79.4000	78.5100	32.8400	24.9900	19.4100	58.5100	50.2100	40.4000
62.2200	39.8900	44.1000	49.6300	65.0900	0.5900	36.5100	24.3400	26.3900	64.7200	47.9300	37.3100
14.3600	64.0400	45.2600	47.6200	48.3100	26.3700	37.2000	22.8200	0.3900	22.3200	47.4600	36.8800
34.3600	74.1400	48.3600	46.5000	29.8200	24.1400	34.0700	20.6000	9.9200	21.0500	46.7400	40.4400
43.3700	74.2500	46.0500	45.6400	51.6300	1.1800	35.4000	19.5500	41.4900	73.4600	43.9200	40.3200
22.2000	69.6300	43.9000	43.4000	23.7400	51.2400	38.8400	18.5100	46.5800	12.6800	42.4800	37.4400
54.0600	8.2800	47.1200	41.6800	38.8400	18.5100	36.9000	16.7000	32.0000	13.8100	42.7500	39.7400
47.1800	30.3600	48.3500	41.3800	55.0700	68.9500	34.6600	14.8600	29.0600	30.2800	41.1800	42.7900
69.8500	69.4100	45.0700	39.5700	32.9700	67.8700	37.8900	13.9800	19.3300	58.5300	38.6700	40.0300
80.1700	40.9200	44.0100	41.3900	28.7900	4.8400	37.1900	16.0200	27.2100	66.1700	38.7800	40.3600
79.0800	13.5400	40.3900	41.1300	35.0000	20.6700	39.3100	18.8200	83.2000	20.0000	36.1100	38.6600
27.5300	65.2100	38.3900	44.2200	22.8600	58.8200	37.9800	22.4600	10.6300	17.8100	37.4900	35.5000
68.7700	83.0400	36.9500	44.9300	1.5700	62.7400	40.4100	24.1100	40.7400	71.5000	34.9300	36.1300
27.7700	59.0100	40.4700	45.5700	72.1600	75.5900	38.0000	22.8600	45.1300	8.8100	36.6800	39.4600
29.3400	8.9000	40.5100	48.4900	25.3200	14.0800	35.4300	25.6100	31.7100	10.6900	40.0600	37.8000
34.0900	45.5400	37.6500	49.8600	46.1700	69.1100	37.3600	28.0700	27.4900	27.5600	38.4600	36.1400
92.7700	72.9000	38.9600	49.4000	26.8300	39.3800	36.4800	25.8200	18.9500	56.3600	38.2900	39.1300
73.9300	10.5600	41.7700	51.4000	22.2900	79.2800	32.7100	25.9700	27.9700	64.1900	39.8600	42.5400
77.6900	48.6800	42.7000	47.9300	84.7400	18.0000	32.4300	22.4100	82.0100	23.1600	36.5200	44.2100
2.0600	96.1100	42.6200	46.3200	4.2700	11.2500	34.5900	21.3500	9.1700	20.8200	36.7600	42.6300
60.1900	18.2100	44.9700	48.8100	81.3300	57.0400	32.0400	22.9100	39.5900	75.3900	40.3100	43.6600
81.3100	8.6500	47.2800	48.3500	77.4400	37.0100	29.4700	20.5800	44.5000	12.4600	39.4000	47.2500
73.1000	61.4200	47.3900	44.5000	80.7200	66.0100	31.9100	17.7800	31.6700	12.3100	36.9200	47.0900
13.6200	61.3700	48.3600	45.2700	60.4900	77.0800	31.8000	18.6900	26.4500	30.4600	39.4100	45.5700
61.9800	43.2400	50.9600	47.9400	42.5000	28.9200	27.9200	18.8300	17.8200	59.5000	41.8900	48.2900
13.3900	67.0900	52.4900	45.4800	48.3800	41.1600	27.6900	15.5300	26.8200	66.9700	38.8300	50.6000
33.3700	76.1500	52.6900	42.9600	79.5300	78.4100	29.6900	13.8700	-0.1400	22.6900	38.6400	50.0200
43.1200	76.6700	54.5900	45.3700	66.0200	1.3100	27.6600	15.5500	11.0500	21.6700	42.2800	51.0500
21.3300	71.6900	56.7800	47.1000	47.0000	27.2900	24.2500	14.0000	39.7500	75.1000	41.9100	54.4500
52.8800	11.3600	59.7800	44.5700	29.5400	24.9800	24.1600	10.2900	46.1900	13.0700	40.6700	56.5600
46.9300	34.2100	60.2800	44.0000	50.1000	1.3000	25.8700	11.1700	33.2300	12.6100	42.7300	54.6100
69.7500	70.9700	60.7800	47.5700	22.4500	49.5000	23.5800	14.3200	27.6000	31.0700	45.8500	55.6000
79.1100	43.1900	64.5600	47.7300	36.5000	17.1700	20.7500	11.9700	19.1100	59.2600	45.7300	59.3700
78.5600	16.6200	64.9900	44.0000	54.5900	68.5200	22.1400	9.8000	28.2500	67.8500	46.8600	58.5100
25.7000	66.7300	61.9500	43.8100	32.2900	67.3000	23.9500	12.7900	1.1400	23.1100	49.9800	56.4300
67.4800	85.0900	60.9900	45.7400	27.0800	4.2100	23.5700	15.1100	11.3500	20.5900	51.7100	53.4900
27.8700	62.2700	61.1200	49.6800	34.5200	21.1500	22.6500	18.7800	40.7200	72.8300	54.7000	51.7000
28.9400	12.2100	57.6900	49.6900	21.4100	56.3400	26.3200	20.0100	46.7200	13.5400	52.7000	48.3300
33.3600	48.4900	56.2500	47.9200	0.6200	61.4600	26.3400	18.1700	32.6400	13.9200	49.7000	49.9000
93.5200	74.8600	57.8000	50.5900	71.9000	75.0800	22.9300	19.6900	28.8900	30.5400	51.9100	51.3600
72.8100	13.5300	56.1300	53.2000	22.9500	14.5400	24.1700	23.0600	20.6400	60.0500	53.8200	48.0800
76.9300	52.0900	52.8700	51.3300	45.7900	68.9100	27.3000	22.4400	28.1100	67.7400	50.7300	46.0800
0.3400	98.5600	53.4800	51.2100	25.8200	37.7100	25.3100	21.5400	2.1700	22.9100	49.3200	48.2800
59.2700	21.3300	54.0300	54.9300	20.7200	79.5400	23.3100	24.7700	13.1300	20.3800	52.6100	48.4400
80.4400	12.3500	50.8800	55.5400	83.5900	18.4600	26.5500	26.8200	41.1100	73.5600	53.0500	44.6900
73.1700	63.2200	48.7400	53.3900	1.1500	9.9100	28.0100	25.1600	46.3300	14.0200	49.6300	44.1400
13.3800	57.8000	50.5600	54.8700	81.9500	57.3600	24.6800	25.5500	32.8300	13.2300	50.2400	46.5600
63.1000	40.1700	49.8500	58.4300	76.4900	36.8800	24.5300	29.1500	29.4800	31.5700	53.2400	44.5300
14.2600	63.4000	46.1500	57.8000	79.8200	65.8600	28.2200	29.7500	20.2800	60.9000	51.5800	41.2500
35.4600	74.1800	45.6200	56.1700	58.4200	76.6000	27.5500	28.3100	29.1600	67.6800	48.4300	42.2800
44.2000	75.7700	46.9500	59.3200	42.4300	28.5500	24.6700	30.6000	4.2100	22.4100	50.7600	43.2200
21.9000	69.3000	44.5100	61.4300	48.2100	40.0000	26.7600	33.7600	14.2800	20.2700	52.6300	39.8400
53.3000	9.2800	41.4400	59.2900	79.0400	78.0000	29.2600	33.0300	44.2200	72.3200	49.3300	37.8500
45.9300	31.6900	42.7300	59.4600	65.2000	0.9200	26.4800	32.0300	49.4200	12.2000	47.8600	39.7800
69.0000	67.3400	43.0600	63.4200	47.0800	26.5600	25.0300	35.5000	35.2600	12.5600	50.9800	39.4900
78.4400	41.3900	46.8500	63.1900	27.8100	24.9500	21.7000	34.5600	31.9100	30.1900	51.7000	43.3100
78.9300	13.6100	48.2500	66.7700	49.4100	-0.3100	20.8000	36.7800	22.8300	59.3800	55.4200	43.8400
27.6200	63.9600	51.7100	65.7100	23.2600	50.7400	19.8000	34.3200	30.5800	66.2200	56.9000	46.4400
67.5600	82.8400	53.2400	67.7800	35.9800	16.7400	16.7900	35.2100	3.1600	20.5000	60.1700	47.0300
29.8200	58.0400	56.4300	65.7200	53.0600	67.1600	15.5700	31.6200	14.5400	18.8900	59.4300	49.6200
30.6500	9.4200	56.1000	62.3300	32.2200	67.6700	17.7400	28.5200	43.6500	70.3400	56.8800	49.8300
33.7200	46.0200	58.5500	60.8000	26.1200	5.9100	15.1500	26.4600	47.2600	11.0500	55.7600	53.3500
93.4400	73.6300	56.4300	61.6000	35.3200	21.5800	15.9400	28.2100	32.7800	10.2400	54.7000	51.6100
73.1200	10.7200	53.5100	59.7000	20.5100	57.8200	19.6700	27.3400	31.1000	30.2300	52.4100	49.3500
77.0700	49.2200	55.7600	56.5200	0.5900	62.0000	18.9400	23.6800	22.6800	58.3900	51.0000	52.2300
1.8500	96.4700	57.0800	57.2100	71.3900	76.2400	16.5600	23.6200	30.8400	66.0300	50.0800	54.3800
60.9800	20.2600	53.5400	57.3300	21.7400	14.7900	19.3300	25.3300	83.4100	20.4400	48.2400	51.2400
81.2100	8.9600	52.9500	53.7800	45.0600	68.5800	21.8700	22.6600	11.2700	18.7200	46.3300	51.2300
74.9300	62.0000	56.1300	52.7600	25.7300	38.7400	19.2900	19.9900	38.5300	70.2700	45.5200	54.9500
12.1300	57.6600	54.9600	54.6400	20.2100	81.0500	18.8000	21.0400	44.7700	10.1800	44.2600	54.0000
62.1800	40.3000	51.3800	53.3300	85.5200	14.2100	22.5800	21.5100	28.7800	10.3400	42.2600	51.0200
13.4900	62.9900	52.6400	49.7600	3.9000	6.6300	23.4800	18.0000	27.9000	29.9000	40.6700	53.2300
33.4400	70.6000	54.6900	50.5900	83.5600	53.5400	20.7200	16.5600	19.9500	58.0800	39.9300	55.9200
43.2800	75.7600	51.4800	51.3900	78.9500	33.7900	22.2400	18.5400	27.3100	66.1800	38.0500	53.1700
21.1000	67.7300	49.8800	48.1900	81.1100	62.6500	25.7800	17.3100	1.6200	24.6100	36.2700	51.8300
51.9500	10.4900	52.5300	46.0000	60.2800	72.8500	24.5900	13.6800	12.7600	22.9700	34.8400	55.2100
47.3500	29.9700	52.4200	47.9000	43.5300	25.2800	22.6000	14.2200	40.3200	75.0300	33.5400	55.4600
69.3700	67.7100	48.5800	47.5900	49.2000	37.6100	25.5600	15.4700	44.3100	14.7400	31.9100	51.9900
75.9300	41.5500	48.7100	43.8100	79.7100	74.9100	27.7100	12.5800	29.7500	14.6800	30.5200	52.6700
77.7500	13.9200	51.1300	43.2200	66.8400	81.9200	24.7700	10.3800	28.9800	33.0400	28.5300	55.6300
27.1700	63.5000	48.7900	44.7500	48.0800	22.5900	25.0000	12.1300	20.1800	61.8800	27.2400	53.2000
68.0000	83.2700	45.8300	42.9000	28.3400	22.1100	28.7300	11.4100	29.1500	69.1300	26.1800	50.6200
28.5600	58.5300	47.3000	39.2800	50.9200	82.3800	28.1000	7.7300	1.5100	19.4200	24.3500	53.3700
28.2300	8.1200	45.2300	36.7300	23.7000	47.4900	29.1900	7.6200	12.0600	17.2000	22.5400	54.1700
34.5900	45.4300	45.9300	32.9800	37.4100	13.3800	29.4600	4.3000	41.3500	69.3600	21.0500	50.5200
93.6700	72.6200	42.2000	32.2200	54.3100	63.0300	26.4800	3.7300	45.4500	8.5900	17.6800	49.4900
72.5600	10.5000	41.9900	35.3200	33.5900	64.6600	26.8300	4.8500	31.2800	8.7100	19.2900	46.0600
75.3100	49.0500	41.8200	36.1900	27.8700	1.2400	28.4400	7.9200	29.3900	27.0700	22.2700	45.3500
0.9300	95.0600	44.9600	34.8500	36.5900	17.5100	30.7100	9.6500	20.7400	55.4900	24.5200	48.4000
58.2600	19.2800	44.3700	36.7600	22.3300	54.9900	32.9800	12.5900	28.0300	63.3900	27.8800	46.4500
80.5500	8.7100	45.6600	40.3300	1.8900	58.7300	31.9700	16.1200	0.3100	21.9000	30.1400	46.9500
73.7300	62.7500	42.5900	41.5600	72.6500	72.1000	35.3500	17.6200	11.1700	20.6900	31.2300	43.3500
11.7100	57.8700	39.2400	42.7700	23.7000	10.6600	37.5100	17.8900	40.0800	72.8300	30.2400	40.9400
61.4900	43.4900	40.8800	43.6200	45.9800	67.2800	34.6900	16.8300	45.4900	12.0100	27.8000	43.3100
14.3400	63.8100	41.2300	47.4000	27.5000	34.9000	33.1500	20.2300	32.1300	11.6800	30.2300	43.7600
34.0000	70.8000	45.1300	47.1800	22.4600	77.5100	29.7800	19.4900	27.7900	30.5600	30.7900	47.5700
41.4600	78.1100	36.0100	48.2800	82.5100	13.4000	48.1600	28.9200	19.2400	57.8000	42.3800	28.5200
21.9500	70.2900	36.9600	51.4900	86.7400	5.4700	44.6800	30.2500	27.2300	68.1500	44.4900	31.6700
51.0900	13.0500	39.7700	53.8800	80.5800	52.9800	42.2500	32.6800	0.7500	19.8900	47.5600	29.9100
47.6500	33.0100	39.4300	57.0800	76.4600	32.6600	39.3000	31.0500	12.0200	20.2600	50.0500	32.3000
66.2800	69.7900	38.4100	60.6200	79.5900	62.2300	37.0000	33.8800	41.2900	70.3900	52.8800	30.7900
77.0100	44.2100	38.2400	62.2200	57.9100	72.3500	34.4500	35.1900	46.7200	11.0700	52.7800	31.6600
78.5700	14.8000	35.8400	64.1500	40.7600	25.3900	35.1300	38.4000	31.8200	10.9900	53.3200	29.5500
26.7000	64.4100	36.4600	67.7400	48.2300	36.9800	33.5600	41.7100	28.5100	29.7600	56.6800	29.5200
66.0800	83.1300	38.1600	67.0200	76.5300	73.6000	30.4200	42.2600	19.7300	57.3400	55.8900	32.4400
29.4500	60.0300	40.6900	64.5400	64.1600	81.0000	29.5500	38.5100	27.2200	69.0400	54.1200	34.5000
26.4600	9.7900	41.2100	67.0900	45.5900	22.9900	30.3500	38.7400	0.6800	21.3000	57.2000	33.8700
32.9800	45.0600	42.4500	69.6300	25.9000	19.7300	28.1200	41.7900	10.4800	21.4200	59.4800	35.3800
93.2200	75.0500	44.9200	67.0600	46.1200	82.8600	25.4300	39.7500	40.1700	71.5700	57.1900	38.4500
72.6300	13.2800	45.9400	65.8800	22.5100	46.5000	26.1500	36.7700	47.6200	11.3300	57.0600	39.0600
77.4100	52.2300	47.1400	69.4800	35.5700	13.9600	25.5600	38.7900	32.1900	12.1300	60.9600	39.1500
2.4000	98.0900	49.2600	69.3100	50.5200	62.0700	22.3400	40.2500	28.2100	30.9400	60.8800	41.8100
59.4700	22.1000	51.4700	66.3500	31.5900	63.8900	20.4800	37.1600	20.3500	59.4800	58.4700	44.1700
79.8500	9.9600	54.3700	67.2700	26.0500	84.6800	18.1500	35.4900	29.6700	70.2800	60.5700	46.7300
76.2600	66.2200	55.8300	64.8900	34.1700	17.4500	18.2900	31.8000	0.8800	18.7100	59.6800	48.2200
13.0200	57.9500	59.6100	65.6400	19.8500	53.6400	14.8700	30.8600	10.7500	20.3900	61.4000	51.5100
62.3900	41.5300	61.8600	66.9800	-0.9100	57.6200	11.2800	32.3200	40.9700	70.0400	61.7800	54.4400
14.0100	63.9400	61.8200	70.7600	69.1200	71.4600	10.3400	35.6800	48.4900	11.0000	64.7200	54.0900
34.4000	71.1000	58.0300	71.1900	21.1500	9.7900	13.8200	37.0600	32.2100	10.9900	64.2600	50.3000
44.4700	77.0600	57.8300	70.6100	43.9000	66.2300	15.2400	34.3400	29.1100	29.5300	65.5000	49.1800
22.5000	69.9300	54.9000	69.0800	25.3000	33.3000	18.7900	32.8400	20.8900	58.4000	64.5200	46.5500
52.9600	11.0000	51.6300	67.1400	18.9300	76.6400	21.9500	34.6900	27.8800	68.9700	62.1400	43.5900
49.7900	32.4800	50.2100	63.7100	81.4300	15.3900	25.5900	33.5400	82.2000	20.3800	59.0400	42.3300
66.2100	69.8400	47.9800	62.7400	2.8500	6.3200	28.8400	35.3300	9.7100	19.4300	59.4500	39.1200
76.3300	42.4500	44.6700	60.8900	82.8600	55.2200	32.3100	35.1200	38.7200	71.0000	57.1700	36.1200
78.9400	13.6300	46.0500	58.6100	77.4900	34.5000	33.4300	32.6200	46.2100	11.7000	56.3100	35.9600
27.1400	64.2300	48.5100	57.1300	80.3100	64.5400	30.8200	30.0400	29.7100	12.6900	54.3500	39.1500
65.9900	82.2500	45.4300	55.8800	57.6600	73.9400	32.7800	28.8400	26.4200	30.5800	51.8400	37.2100
29.6600	59.4900	44.0700	54.1900	42.2900	27.4700	35.9200	28.6700	17.5800	59.3000	51.1900	34.7500
26.5800	8.0500	47.5200	52.5500	50.1300	37.2300	34.0400	26.2200	26.0200	70.7600	50.4100	37.5900
33.6000	45.4000	47.4300	51.5100	77.2800	78.2400	32.9700	24.2900	83.2500	19.7600	48.3800	39.3700
92.3000	73.6300	44.0600	49.9000	66.1100	83.5400	36.7800	24.3700	10.0100	19.1400	46.1800	36.2500
72.6800	11.7600	45.2400	47.8600	47.1200	24.2100	37.6400	22.3700	39.5800	69.9800	45.7000	35.7600
76.7300	51.5800	48.4600	46.7400	27.7400	21.4600	34.7500	19.9400	47.0700	9.8600	44.3900	39.3000
2.4500	97.5000	46.3700	45.6100	46.3800	84.9900	35.8900	19.4000	29.3400	11.4100	41.8600	38.6000
60.7800	19.6600	44.1900	43.4300	23.7600	48.3000	39.3000	18.0700	26.6200	29.7300	40.5600	35.5300
80.0700	8.2100	47.5200	41.8000	38.4000	16.7200	37.6100	15.8600	18.6900	57.8000	40.2600	37.7600
76.1200	64.1300	48.8100	41.6200	51.6900	63.7900	35.4100	14.3900	26.3500	68.1700	38.3100	40.3300
13.2000	57.8000	45.5400	39.6500	31.9200	67.2600	38.6500	13.8200	82.2900	20.5300	36.2300	37.3100
64.2000	41.2200	44.1100	41.2600	28.4900	2.0400	37.9700	16.0000	9.1100	21.2300	36.7500	37.7600
14.6800	62.1200	40.2600	41.7300	35.6300	19.8000	40.0900	18.9100	39.6700	73.5800	34.4800	35.7500
34.6400	70.1600	38.4900	45.0100	22.2600	56.2400	38.6400	22.3200	46.5300	11.2800	36.9100	34.1200
44.2200	76.7300	36.3000	44.9200	0.3100	60.3100	40.6000	23.7900	28.9000	13.2600	34.3900	34.6900
22.5600	68.7200	39.3500	45.4100	71.1200	74.0200	38.1200	22.5600	26.8500	31.8200	35.4700	38.3200
50.5800	10.7000	40.1800	48.7600	22.6100	12.1900	35.5300	25.1100	18.4100	59.4700	39.1800	37.3500
49.2700	31.2000	37.2100	50.3700	44.8300	68.8900	36.9200	28.0800	27.8400	68.9900	38.4300	35.6300
65.9300	67.8800	38.4700	49.6400	26.1900	35.5200	36.0200	26.6200	81.1900	21.8700	37.3000	39.0200
78.0800	42.4400	41.4900	50.7900	20.8800	79.0700	32.3400	26.6600	7.2900	22.7200	38.3900	42.7200
78.8100	14.0400	42.0300	47.2300	80.4500	14.6800	32.2400	22.9900	38.4600	74.4500	34.6800	43.7600
27.2900	62.8400	42.0200	45.9000	2.5300	5.1200	34.4000	21.9900	45.3000	13.1700	34.9500	42.0000
66.8500	82.1000	44.3500	48.6500	84.2200	54.4200	31.8500	23.5700	27.5900	13.9100	38.5300	43.3000
30.4800	58.3300	46.6600	48.0200	78.4500	34.1800	29.5000	21.1600	26.6400	33.6700	37.5500	46.9500
28.6100	7.6200	46.5400	44.3300	81.9400	64.2700	32.1200	18.3500	17.1200	59.9900	34.8000	46.4800
34.9800	45.1000	47.2700	44.9000	60.2100	75.9300	32.0200	19.1000	26.4500	69.0000	37.3600	44.9700
92.2000	74.5800	50.1200	47.5500	43.0800	26.3600	28.1900	19.0100	83.1200	21.3000	40.1000	47.7200
72.3700	11.6100	51.6600	44.7600	50.5200	38.8900	28.3400	15.7900	10.3000	20.6400	37.1400	50.3600
77.8600	51.9300	51.2800	42.0700	77.5800	78.5400	30.6200	14.2500	38.9000	72.9400	36.3500	49.1200
2.5500	95.9600	53.2200	44.5000	66.5400	84.8700	28.4800	15.3700	47.0700	10.8800	40.0000	49.8200
60.8900	19.4200	55.7900	45.3100	48.0800	24.0800	25.0800	14.1000	28.7200	12.8700	39.7200	53.5800
80.1000	8.9200	58.1000	42.0500	29.5800	21.5400	25.4600	10.1700	27.6500	31.9200	38.1900	55.1900
75.6300	64.2600	58.5500	41.7000	46.6700	85.4900	26.9300	10.7000	18.3400	58.4900	40.8400	53.0400
12.6900	53.9100	59.5800	45.3400	24.4800	47.9300	24.1800	13.0500	26.8500	66.1000	43.7300	54.3800
64.7500	37.4500	63.4000	44.9000	39.2400	16.2400	21.6000	10.3800	84.2800	18.9700	42.4100	57.8400
15.6900	59.5800	63.3800	41.6700	52.3800	65.5800	23.4200	8.5100	10.9000	18.2900	43.2300	57.3400
35.5500	66.3200	60.8400	43.1500	32.4400	66.9700	24.7200	11.8000	40.5700	70.7700	46.3400	55.5300
43.9000	71.9100	60.9800	46.0700	28.6700	2.4400	23.6100	14.1700	46.3100	10.2900	48.5500	52.7000
24.0300	66.3000	61.3900	49.8200	37.8600	20.2700	23.2800	18.0100	31.6200	10.1200	51.8400	51.1900
51.6200	8.8600	58.1100	50.1100	21.9900	55.7100	26.8400	19.2000	29.2300	29.3700	50.7700	47.4900
49.9400	27.9500	56.3600	47.9500	1.6100	59.7300	26.9600	17.5100	19.5900	56.0800	47.6400	48.4800
66.1300	64.4400	58.0100	50.3600	71.7000	73.7500	23.5800	18.9600	28.4400	65.9100	49.6800	50.1600
79.1500	37.3200	56.7800	53.4300	24.2900	12.2400	24.8400	22.4200	1.9700	19.5000	51.8100	46.9400
80.0900	9.2600	53.3200	51.7800	44.3500	69.8500	27.9000	21.7400	12.3100	18.6900	48.4500	45.0800
28.4300	59.7600	53.5300	51.1200	26.8400	35.5200	25.6500	20.6100	42.7200	69.7300	47.1000	47.2700
67.3800	78.5000	54.7800	54.7900	20.3400	79.6100	23.5200	23.7800	46.1000	10.8300	50.5200	47.5800
31.3000	55.7200	51.6700	55.7900	81.0600	15.9400	26.7600	26.0300	31.6000	11.5500	50.9800	43.7300
29.2300	4.0100	49.2500	53.7600	1.1100	7.8900	28.2300	24.7700	29.3100	29.3100	47.4300	43.2000
35.0500	42.5200	50.5700	54.9900	84.9100	56.3000	24.9500	25.0600	19.7800	56.7500	48.1900	45.7000
91.4800	69.8400	50.1800	58.6100	79.7300	34.5000	24.6100	28.6500	28.4200	64.3700	51.5300	44.0100
74.3400	7.0300	46.6700	57.8800	82.4200	65.2900	28.2600	29.4100	1.3900	20.2100	49.9300	40.6500
79.3100	48.0800	45.7800	56.3200	60.9200	75.4400	27.5500	28.2200	11.2500	19.7600	46.8700	41.8700
5.0100	92.3700	47.2500	59.4400	44.0200	27.1000	24.5700	30.5300	41.9300	72.0300	49.4900	42.7100
62.7700	15.0800	45.0300	61.5200	52.4400	36.8000	26.3300	33.8100	46.4100	11.2400	51.2200	39.3100
82.4600	4.9700	42.0100	59.2900	77.9400	79.9300	29.0100	33.7000	31.8400	12.1300	48.0800	37.1200
75.0800	59.3600	42.5800	59.1000	65.5200	-1.0700	26.5600	32.5000	28.4500	31.2900	46.1100	38.9900
11.9200	53.5000	43.1400	62.9300	48.8600	24.7500	24.4100	35.4700	19.0400	57.4400	49.3800	39.3100
64.1700	36.5800	46.6400	62.9400	29.6300	22.4100	21.5700	33.4300	26.6900	66.9700	49.7400	43.0600
14.4400	59.8700	48.5100	66.2700	47.5900	0.6200	19.0500	35.3600	2.2200	17.1700	53.2800	43.6400
34.2900	66.7800	51.8000	64.9200	25.2000	49.5600	18.3900	33.4000	12.8500	16.9400	54.8000	46.2500
43.3800	72.9300	53.3200	67.4300	40.2800	18.5600	15.5900	33.7900	43.1000	67.8900	58.0600	46.4500
22.2400	66.5800	56.3200	65.2100	53.6500	66.2500	15.0900	30.1500	48.6800	8.0200	57.6800	49.1200
51.4500	8.3900	56.0600	61.8100	34.8900	69.3200	17.6600	27.3400	34.5000	8.7500	55.5700	49.6700
48.3000	28.0600	58.5800	60.2600	28.6300	3.4200	15.1000	24.7800	31.6800	27.6800	54.3800	53.0700
65.3300	64.0400	56.4200	61.3500	38.1200	21.3700	14.7500	26.8100	21.7100	52.9000	53.0400	51.1500
77.2200	37.8900	53.6200	59.4500	21.5900	56.2000	18.5800	26.7600	29.3200	64.1600	51.0900	48.9800
78.4300	8.9000	56.0200	56.5600	2.1800	61.6900	18.7000	22.9100	2.0300	14.6200	49.7400	52.2800
27.2700	60.6600	56.8500	57.0100	71.1300	75.8000	16.0900	22.1600	12.8600	14.8900	48.6900	54.0600
65.9200	77.5500	53.1300	57.0300	24.9300	12.2300	18.2700	24.1400	41.2500	66.0700	46.8800	50.9900
29.6500	55.8300	52.7000	53.3400	45.0300	70.1900	21.4300	22.2700	47.2700	6.9600	44.7400	50.9600
29.1100	4.2600	55.7000	52.1200	28.5200	36.9100	19.8200	18.9700	33.0600	6.6700	44.1100	54.6900
32.8100	42.1500	53.9500	53.9800	21.0300	80.3900	18.5800	20.3400	30.7200	25.0100	42.6100	53.7600
91.0500	70.8400	50.4000	52.4100	81.3300	15.6600	22.0700	21.4700	19.6500	50.9500	40.7000	50.7400
72.5000	6.4400	52.0800	48.9400	3.1600	9.5700	23.6700	18.1100	26.0000	61.8300	39.1500	53.0300
76.8900	47.8900	54.1400	49.3700	83.2300	55.0100	20.8800	16.2600	2.8300	20.9700	38.4300	55.9400
2.6000	91.6200	50.8100	50.5200	80.5100	35.3500	21.8600	18.3100	12.7200	19.7800	36.4700	53.3300
60.8700	15.1000	48.9700	47.4300	82.2300	64.4700	25.6200	17.5700	41.4400	71.0700	34.7600	51.8500
79.9400	3.8700	51.8800	45.0800	61.3800	75.9400	24.9200	13.7600	46.0600	12.0600	33.2800	55.2700
73.6700	60.3000	52.1600	46.6700	43.6600	26.2900	23.1100	14.2800	32.8200	11.9200	31.7800	55.7300
12.2900	55.0600	48.3700	46.3100	53.7000	37.7200	26.2400	16.0400	29.6900	30.6700	30.3800	52.1900
63.7000	40.0900	48.5300	42.6200	78.0200	81.0200	28.3700	12.9800	19.7900	55.4200	29.1400	52.7600
14.1100	62.1000	50.9300	42.1100	64.0800	83.8600	26.1000	10.7400	25.1400	67.0900	26.9200	55.6300
34.7400	71.4200	48.7600	44.2900	48.4100	23.8500	26.3200	13.2000	1.2400	22.4300	25.3700	53.1500
43.7300	76.4200	45.7500	41.9600	30.0400	22.0200	30.1600	13.0600	10.9800	20.0900	24.5600	50.7300
22.5700	68.7600	47.7300	38.7400	48.1500	-0.6400	29.8300	9.2500	40.2900	72.3200	23.2100	53.7600
52.9100	10.9000	46.0900	35.9100	25.5700	49.6700	31.6600	8.9100	44.3000	12.9100	20.7200	54.5500
49.7000	30.6200	47.0400	32.1000	40.4900	17.8600	33.0100	5.8600	31.6200	12.5600	18.7100	51.3600
65.3400	66.1300	43.3100	31.3100	53.7800	65.8800	30.7600	3.7300	28.7700	31.2000	16.0200	50.7500
81.0400	38.2900	42.8600	33.9700	33.8300	69.3600	30.1800	4.7000	17.8400	57.8800	17.0700	47.0200
79.3300	11.8400	42.5900	33.9700	27.5000	2.9100	30.4800	7.9900	24.9700	68.9400	20.5700	45.6500
27.7300	62.6900	45.6200	33.9300	38.5100	21.4600	31.6200	10.6200	0.2600	18.8000	22.8900	48.4900
65.7900	81.1100	43.6800	35.7500	23.7800	57.1800	33.8500	13.5600	10.4200	16.3400	26.2800	47.1400
30.0400	58.7100	45.0100	39.2400	1.1100	59.7800	32.3300	17.0200	38.8600	70.3800	28.0000	46.7400
30.0200	8.1000	41.7000	40.1000	72.3100	76.6700	35.6100	18.7100	43.8200	9.7800	29.2600	43.0600
34.5100	43.4900	38.8000	41.8800	24.4800	11.6900	37.6300	19.5600	30.7900	9.8000	28.0500	41.0200
91.0800	70.3600	40.5000	41.9700	43.9500	69.1400	34.8400	18.1400	26.6200	27.7800	25.3000	43.6000
73.5300	9.0700	40.7900	45.7400	28.0600	35.6900	32.8700	21.3100	18.0600	54.9500	26.8900	44.1500
77.7600	47.8500	44.5200	46.1500	21.1300	79.9100	29.8000	20.0400	23.5100	65.7600	27.7300	47.9200
3.8500	94.4800	37.4000	47.7000	82.6500	14.0900	48.3100	31.2600	2.6600	17.2800	42.0000	23.4100
61.5900	19.6900	36.7300	51.3000	2.7300	8.7800	44.9700	32.9600	11.5400	14.7000	43.4700	27.0500
80.5800	6.2500	39.5300	53.7900	84.9400	54.0300	42.5000	35.1100	41.2100	67.9000	46.6300	26.2200
75.3500	60.8000	38.5500	56.7700	81.5000	34.5400	39.6800	33.1000	45.4700	8.5100	49.8400	27.9100
9.3400	54.2900	36.5200	59.5600	83.6700	63.9600	36.9700	35.7200	31.2500	8.2100	52.0700	25.4000
63.2500	39.8600	37.4600	62.0000	63.0200	73.8000	34.5700	37.4400	30.1900	25.0900	51.5600	26.5400
13.9300	61.0500	34.8800	63.9700	44.5900	27.3700	35.7700	40.9800	19.3700	55.0800	52.5300	24.2700
34.2000	70.3900	35.2300	67.7500	54.3600	39.0400	34.2600	44.3000	24.7300	62.8400	56.2100	23.8600
43.7900	77.3500	37.3800	67.8100	80.2600	80.0900	30.7700	44.1700	2.7800	18.1600	55.8300	26.5300
21.8100	68.0700	39.4100	64.7900	64.6700	83.4400	30.5200	40.3900	12.9800	15.9500	53.8800	28.7500
51.2900	9.0800	40.5800	66.5600	49.2200	23.2500	30.8600	40.8000	40.2800	68.6300	56.5600	28.5200
48.9300	30.9600	41.8700	69.5300	30.8000	21.3100	28.5700	43.8900	45.1200	10.2600	59.0800	29.7700
65.0200	67.4600	43.8400	67.0200	49.0100	84.6200	25.9200	41.6600	30.7900	9.4300	56.6100	32.6600
77.4300	39.3700	45.3300	65.3400	26.6100	49.9100	26.5900	39.0900	28.1500	27.0700	56.5000	33.5700
78.7400	11.5200	46.6600	68.7300	41.5600	17.0500	25.7700	41.5900	20.2400	54.8900	60.4500	33.6800
26.5100	62.3300	47.9700	69.3500	54.9700	64.7000	22.5900	42.7700	25.5900	64.8900	60.3100	35.7100
67.3800	80.2200	50.4400	66.5200	35.8800	67.8000	20.8400	39.3100	1.4600	19.9600	58.9700	38.9400
29.0000	57.9100	53.3200	67.5000	27.4800	2.3200	18.3100	37.7700	12.2300	17.2400	61.3200	41.3900
30.8000	6.8900	55.4100	64.9700	39.4000	20.0200	18.2900	34.0600	40.0600	69.3900	60.4900	42.4000
32.4500	44.2600	59.0200	65.6600	25.8200	57.5700	14.6700	33.4700	45.3100	9.9000	62.1900	45.8700
92.8800	70.3200	60.9200	66.5200	2.4800	59.0800	11.2600	35.1600	31.5700	8.7800	62.6400	48.7900
72.0800	8.5000	61.3200	70.2400	74.9100	75.2700	10.0800	38.2700	27.5800	28.2800	65.1200	48.3200
76.7100	49.3500	57.7300	70.6500	25.3500	12.1100	13.5300	39.7500	19.4200	55.0400	65.5200	44.6000
2.7500	93.4800	58.2900	70.3900	47.2300	68.8400	15.1500	37.4100	25.5000	65.8000	66.3700	44.0600
61.6800	17.5500	55.7100	69.1000	27.5800	35.4600	18.5500	35.8500	0.6600	21.0700	65.3300	41.0900
79.6700	6.2600	52.1400	67.6600	23.0800	79.6500	22.0100	36.7300	10.2200	18.9800	62.8500	38.0900
74.0200	61.2000	50.5800	64.1500	82.9100	15.1200	25.6900	35.7400	38.8400	72.0800	59.7100	36.6100
9.2600	54.1600	48.7100	63.9900	2.9500	10.4600	28.8100	37.7400	43.9800	11.3300	59.9200	33.4900
65.1500	40.2200	45.2500	62.2700	85.5700	54.5700	32.5200	37.3500	30.6900	10.5300	57.2900	30.6600
13.7900	59.8500	46.3000	59.6200	81.3400	35.3700	33.1500	34.8000	26.2600	30.4800	56.3600	30.8100
34.3200	68.9100	48.5100	58.1500	82.7400	64.4400	30.6200	32.2700	17.4800	57.6700	55.2300	34.3900
44.8000	76.1000	45.2700	57.0400	62.1800	75.8600	32.8000	31.6100	23.6800	67.6200	52.2200	32.7800
22.1900	66.4900	44.1600	54.9800	44.9500	29.1700	36.0600	31.1700	1.1300	21.3900	51.6100	30.4500
51.4400	9.6000	47.7200	53.6700	53.3500	41.3100	34.2600	28.5300	11.7200	19.7900	51.2500	33.4500
48.7400	29.5500	48.0200	52.7000	80.0300	80.1000	33.1400	26.6300	39.9000	71.2100	48.8400	35.1500
65.4300	66.2500	44.5900	50.7300	64.7800	83.9600	36.6600	26.5900	44.9700	10.2500	46.6300	32.0600
79.8600	40.1700	46.0000	48.9900	49.9000	25.2300	37.6100	24.8800	31.2000	9.5900	46.2000	31.9900
79.0100	11.7300	49.1600	47.9600	31.5300	22.9800	34.5400	22.6000	27.9900	29.4100	45.5000	35.8400
26.8900	60.9800	47.0000	46.6500	49.4700	85.1400	35.6400	21.4700	18.9400	56.5100	42.7100	35.2400
66.6800	78.9000	44.9600	44.6700	26.6300	50.8300	39.0600	20.7100	24.6400	67.2600	41.0800	32.5000
28.1500	56.1400	48.1900	43.1800	42.0200	18.7100	37.3200	18.6400	2.3800	21.5800	41.4600	34.9600
31.6000	7.5200	49.4700	42.3200	55.4700	66.1800	35.5400	16.6400	12.8100	20.9000	39.7800	37.7100
31.9700	43.5300	46.0300	40.4100	35.3700	67.6100	39.1200	16.5000	40.0500	72.0300	37.0600	34.9700
92.5000	70.4500	44.6400	41.8100	28.2100	3.6800	38.2500	18.1200	46.1800	11.6900	37.4400	34.7200
72.9000	9.8800	40.7200	41.6600	40.0700	22.1900	39.9600	21.1300	31.8100	10.9800	35.2700	32.5700
79.0600	50.6800	38.3600	44.7100	25.5200	58.6000	38.2800	24.5300	28.9600	29.2700	37.7300	30.1100
2.3700	91.4000	37.2000	44.8100	2.5500	59.9200	40.2600	26.0600	19.3600	56.6200	35.2000	30.5800
62.2200	17.9300	40.9100	45.3800	72.7900	76.0900	37.5800	24.8500	24.8200	66.9700	36.1300	34.3200
80.6400	6.6900	41.0000	48.4300	25.8600	12.1200	35.0600	27.6000	1.6600	21.3500	39.8400	33.3400
73.3100	61.0100	37.8200	49.7500	48.6800	71.0200	36.8600	30.0900	11.9800	20.3700	39.1300	31.0400
11.6600	53.4600	39.2100	49.2900	28.8600	36.7500	35.3800	28.6600	40.4800	71.5200	37.7600	34.0500
64.4200	39.4800	41.5400	51.3000	20.5400	81.9900	31.7100	27.9300	45.7700	11.7300	39.1700	37.3800
14.4900	59.3800	42.8400	48.1600	84.1100	14.6900	32.4300	24.2600	32.4400	11.3400	35.9300	39.2300
35.7100	69.2900	42.8300	46.3500	2.9200	7.3300	34.5400	23.6600	29.6700	29.3000	36.2800	37.8100
45.6100	76.1600	45.1700	49.0200	84.7800	53.1500	32.0000	25.1600	19.9600	57.2800	39.9600	38.6200
22.9200	65.8600	47.2000	49.0700	81.3000	32.8400	29.5400	22.8300	25.5100	68.6100	39.0700	42.2000
53.0400	9.9000	48.0600	45.3300	82.1300	62.2500	31.9800	19.9000	3.8100	21.1200	36.5000	42.5600
48.9900	31.0500	48.6700	45.8300	63.5300	74.0000	31.8700	20.7600	14.3800	21.4600	38.9200	41.1700
65.9600	66.8700	50.9900	48.7800	44.6200	26.0900	27.9800	21.1400	42.6900	71.8300	41.5200	43.7600
79.2100	41.7600	52.7600	46.4800	53.4500	39.4900	27.9500	17.7000	46.5700	12.4500	38.7400	46.4900
79.5600	11.4900	52.9200	43.5700	80.5700	78.3200	30.1500	16.1500	34.2500	11.8000	37.8900	45.4800
28.1500	60.6800	54.8600	45.5100	65.6800	85.0100	28.1500	17.3900	31.6700	28.6000	41.5000	46.3800
65.4100	79.2200	57.0800	47.4000	49.4000	23.3000	24.6700	16.2600	21.9500	57.6200	41.2200	49.8600
30.8000	56.4700	59.9600	44.9500	31.4200	21.1700	24.3700	12.4300	27.4200	69.1700	39.2600	51.6000
32.0200	6.7000	60.6000	44.6800	50.3100	83.9400	26.3100	13.1900	2.0900	20.4300	42.0500	50.1800
34.6000	42.6700	60.7000	48.4300	27.8600	49.2000	23.8300	16.0400	11.2400	21.8700	45.0000	51.2000
92.0400	70.1100	64.5700	49.1500	41.2600	15.3200	21.2900	13.2300	41.7900	73.3900	44.1400	54.9000
73.4400	8.7600	65.7700	45.6800	56.3500	62.0400	23.2500	11.5200	45.3100	13.0300	45.0600	54.4700
78.6100	50.5100	63.1100	46.1900	33.4800	66.4900	24.6600	15.0000	31.3000	12.2600	47.5900	51.7500
4.0700	94.3300	62.2200	48.8100	28.5700	2.0400	23.3700	17.4500	29.8100	28.1600	49.7800	49.1200
63.4100	17.9800	61.4400	52.6100	40.0700	19.0300	23.2200	21.2700	20.4200	57.3100	53.0200	47.2500
80.8500	5.8700	58.2100	51.4500	25.3400	56.1300	26.9100	22.0200	26.7400	69.2500	51.1000	43.8600
73.0400	62.0000	57.3400	49.6000	1.2300	57.9300	26.7900	19.9800	2.1100	19.9800	48.3500	45.1400
11.5300	53.3600	58.6500	52.5300	73.1700	74.2600	23.4300	21.8300	11.6700	21.7800	51.0200	46.3500
64.8400	40.6300	56.5700	55.0700	26.1200	9.3100	24.7800	25.2100	42.0700	72.9900	52.9600	43.1100
14.8900	60.9400	53.6200	52.6200	48.0000	68.7400	27.9400	24.4900	44.6400	12.2100	49.5500	41.2300
36.3400	71.9200	54.0100	52.6500	28.9100	34.4100	25.5500	23.3900	31.4000	11.6400	48.5400	43.3800
46.8100	79.1000	54.3000	56.4200	22.0800	79.2900	23.5700	26.6300	29.7800	29.3300	51.6600	43.4000
23.4200	66.9800	51.1500	56.8200	83.8500	13.7600	26.7800	28.7700	20.3600	56.0100	51.9400	39.6400
51.6500	9.5800	49.1400	54.2600	3.9400	5.2700	28.3000	27.2300	27.3100	69.4900	48.2100	39.3500
47.7800	32.0600	50.3700	56.0100	84.3800	50.2800	24.8300	27.3400	1.9500	20.4500	48.8600	41.8000
66.0600	66.4000	49.2100	59.4700	80.2400	31.5400	24.4400	31.0500	11.8500	20.7900	52.0000	39.8200
78.7700	41.2200	45.8800	58.1000	82.3700	59.7100	28.0400	31.3500	42.2600	74.2000	50.2400	36.4700
79.1500	10.7400	45.2200	56.5100	62.7700	73.6100	27.3600	30.1000	45.6400	12.9000	47.1600	37.2800
30.2500	62.6300	45.8700	59.6900	43.9800	23.8000	24.4200	32.6200	31.6100	12.0200	49.3700	38.2400
65.5800	78.9500	43.6800	61.7700	54.5300	39.0200	26.7400	35.4100	31.0400	30.4900	51.0100	34.7900
30.1200	57.4000	40.8300	59.3000	79.6700	75.7400	29.4800	34.7000	21.6000	56.8400	47.7200	32.9100
30.3400	6.9900	41.2400	59.1500	66.5500	83.8300	27.1000	33.6900	27.3400	71.1500	46.1000	34.9300
34.1200	44.4700	41.4200	62.9800	48.9700	21.3600	24.8700	36.8100	1.1600	19.1600	49.2500	34.4900
92.0100	70.4500	44.9200	63.3300	31.1900	18.6600	21.6600	35.5600	12.0300	22.1000	49.6600	38.2600
72.7500	9.1500	46.5300	66.8400	49.6700	83.1300	19.8600	37.4300	41.9400	73.6000	53.0800	39.5700
78.3100	51.0000	50.2100	66.8200	26.1800	47.1600	18.5800	35.5800	46.0600	12.6000	54.6300	41.6200
4.2700	94.6200	51.8800	68.9800	39.9700	12.2700	15.4300	36.2600	32.0200	12.0700	58.2700	41.3400
62.0200	18.3900	54.9900	66.7200	56.5000	60.9500	14.7600	32.5500	31.0800	29.8500	58.5100	44.2100
80.3900	5.5900	55.1700	63.0600	34.4600	64.0100	17.2400	29.6500	21.1200	57.9400	56.3500	44.4200
73.2400	63.1800	57.6900	62.4700	27.6700	85.4800	14.8800	27.1400	27.9100	70.9400	55.4500	48.0300
11.6600	54.6900	55.1300	63.5600	38.6900	16.3600	14.7800	29.2000	1.7200	18.7500	54.2500	46.6200
63.7000	41.2200	52.5800	61.0600	24.2300	54.5100	18.7000	29.0700	12.5500	21.5200	52.0300	44.1700
13.5100	60.0100	55.3400	58.3600	1.8800	55.3200	18.7200	25.2500	41.5000	73.7600	50.5600	47.1000
33.5200	70.2600	56.3400	58.9500	72.8000	72.3600	16.2000	24.5400	45.5000	11.8000	49.9400	49.2200
44.7900	78.7900	52.6200	58.6900	24.5600	8.3600	18.4100	26.7200	32.4600	10.7500	48.2400	46.1800
21.5500	66.9600	52.0000	55.1100	47.7700	65.9600	21.5600	24.6600	30.4000	28.8000	46.1000	45.8400
46.9900	10.5700	54.9600	53.9400	27.9500	32.0400	19.7600	21.4300	22.2500	56.2800	45.2400	49.7000
47.0100	32.4300	53.3100	55.7700	21.1100	77.0400	18.3700	22.9600	28.1100	70.5600	44.0400	49.0400
64.3900	68.0700	50.1700	53.8400	84.2800	15.3600	22.0400	23.6800	0.6400	20.9500	42.0100	46.1500
78.0900	41.7100	52.3100	50.5600	3.5900	8.1100	23.2600	20.1800	11.4500	22.0100	40.4600	48.6200
77.2000	11.0100	53.7000	51.1000	84.4400	52.4900	20.3400	18.6700	40.4100	74.4800	39.2900	50.7400
27.4700	62.6200	50.1400	51.9600	81.3600	32.7000	21.2000	21.0600	44.2400	12.8500	37.6000	47.6100
64.3700	78.1100	48.6500	48.7500	83.2700	62.5200	24.9700	20.2700	32.3400	11.7500	35.9900	47.2300
27.3600	57.6700	51.6000	46.7000	63.8300	73.1200	24.0100	16.5100	29.0700	31.1500	34.7500	50.8100
27.3000	7.0900	51.0700	48.0900	43.8400	24.8300	21.8100	17.1400	21.1000	57.5300	33.3000	51.0400
32.7300	43.8600	47.3200	47.5300	54.8200	40.0800	24.8700	18.9100	26.8200	70.3100	31.5200	47.5400
90.5000	71.0000	48.1400	43.8100	81.2100	77.7400	26.6600	15.7200	-1.2100	20.4600	30.2300	48.3000
70.8200	9.3000	50.7100	43.4200	65.6000	83.1200	23.8900	13.6500	12.3500	20.6800	28.3700	51.4600
76.4300	51.1700	48.5400	44.8600	48.9700	22.8000	23.8700	15.8300	39.4600	73.9800	26.2900	49.0800
0.5100	94.0700	45.8500	42.2700	31.7000	19.7800	27.7900	15.2800	43.6300	12.1400	25.7000	46.5300
60.5600	19.3000	48.2400	39.4900	49.5000	83.2200	27.1700	11.4400	31.6800	11.0600	24.6600	49.5100
78.4300	5.6100	47.0400	35.9200	26.7200	47.8600	29.7200	11.4800	28.5700	30.2900	22.2000	50.7200
71.5200	64.0800	48.3300	32.3900	40.8300	13.4600	30.4800	8.8700	20.9800	56.7100	20.5100	47.3800
13.5600	49.5400	44.8900	31.1900	56.1700	62.2800	27.6300	6.5100	25.7200	68.4600	17.1300	46.5500
63.6500	34.1800	44.7500	34.5600	35.1300	66.0800	26.1500	7.3700	-2.5700	19.6500	18.3900	43.0700
14.7000	55.7500	44.1400	35.0200	27.5000	1.8000	27.2800	10.5400	12.9100	20.0100	21.7600	41.7200
35.2700	65.5100	47.4100	35.4800	39.5400	17.6200	29.3600	13.0800	40.3200	74.0500	24.3600	44.5500
43.9700	72.3200	45.7400	37.8900	25.4100	55.4600	32.5800	14.9100	44.0000	11.8000	27.4100	42.2400
22.6500	62.0700	46.5200	41.6800	2.0200	57.3600	32.0700	18.6500	32.3500	9.6300	29.3200	42.8100
52.0900	5.4000	43.2400	42.5600	74.2700	73.3300	35.6400	19.9900	28.8600	28.8400	30.7200	39.2200
47.9600	26.6800	39.6300	42.7500	24.3500	9.0200	37.3200	20.3200	21.1200	55.2900	28.9100	36.6700
67.2700	62.8300	40.6400	42.5600	49.0700	65.0700	34.2300	19.3100	25.9600	68.2200	26.6500	39.1300
78.5700	37.1500	40.1700	46.2500	28.8900	33.5800	32.7400	22.6100	-2.2900	21.3200	28.1200	39.5900
79.8000	6.0600	43.9000	47.0400	22.0700	78.5100	29.4500	22.0700	13.2400	20.5500	29.2500	43.1500
28.9600	57.8900	35.8200	47.4000	84.8400	16.2400	48.5700	36.4400	39.9600	74.6200	39.3400	27.9500
66.3200	74.0300	37.2700	50.7300	3.8500	9.0800	44.6600	36.3800	44.5600	11.9900	41.9500	30.5600
29.7800	52.9300	39.9900	53.3200	86.7400	53.4600	42.1500	37.6700	32.9600	9.7700	44.9600	29.4800
28.7900	2.0600	39.1400	56.0500	82.8000	33.4800	40.0500	35.0200	30.0900	31.3400	47.9600	31.3600
35.3700	38.3400	37.2200	59.0400	84.1300	62.8800	36.9900	37.3000	21.4300	57.5200	50.3100	29.2700
92.4100	67.0400	38.4600	61.5800	63.0900	74.2300	34.8600	38.5700	25.8200	69.5400	50.3600	30.5800
72.5000	4.9000	35.8400	64.1300	44.7500	25.9000	35.3900	41.7800	-0.4400	21.9600	51.4100	28.9200
78.8800	46.1800	36.3600	67.8100	52.4600	42.7800	33.5000	43.7800	12.5800	18.9400	54.9600	29.6700
1.6800	89.3100	37.4700	67.5800	80.8600	78.2300	30.0800	42.7600	40.8200	74.7200	53.7900	32.1800
62.0700	13.4900	39.7300	64.7000	64.9600	83.8100	30.0400	39.7500	44.5200	11.9400	51.8600	34.0300
79.7900	100.9400	41.1700	66.7600	49.2800	22.4700	30.5600	41.7700	32.1300	11.2400	54.9200	34.1700
73.5400	58.7100	42.3600	69.5300	31.7300	21.3800	27.9700	44.2700	30.0400	30.1400	56.9000	35.7500
13.1400	52.6900	44.5300	66.9100	50.4500	87.2700	25.5900	41.3400	22.1800	57.4100	54.1100	38.2600
63.9800	38.4900	45.9300	65.3800	26.6000	48.1800	26.5200	39.6100	26.8400	69.8600	54.1000	38.9900
16.0700	59.4800	47.3600	68.6000	41.3600	15.2900	25.4100	42.6700	-0.6200	22.6600	57.7800	39.9700
34.9300	69.2300	49.1800	69.4800	57.3000	62.1500	22.2700	43.2200	10.2700	20.1400	57.3200	42.1500
42.7800	76.6700	51.4500	66.3700	34.3800	67.6300	20.8200	39.6300	40.4800	74.3100	55.3500	44.7100
22.8900	65.7200	54.4400	67.1100	29.2800	3.4700	18.2400	38.1800	42.8900	12.7500	58.0300	46.3600
51.8300	8.3300	56.1200	64.3200	39.5600	18.7400	17.8300	34.5200	32.3900	10.8100	57.4400	47.9200
47.0700	32.6200	59.7400	65.2200	26.6700	56.0600	14.2400	33.9100	31.0100	30.0900	60.0100	50.8100
66.3200	66.5500	61.4900	67.0900	3.9800	58.6700	10.8500	35.2800	22.4000	56.6000	60.6200	53.9200
77.1700	40.5000	61.4600	70.9300	74.8900	74.4000	9.9400	38.7000	26.2300	69.8500	62.7200	53.2000
78.9200	9.5100	57.7300	71.4400	24.4500	9.2500	13.4900	40.0300	0.9700	22.9000	62.1200	49.4700
29.5200	62.2400	58.3600	70.0700	48.5200	66.7300	14.8800	38.1600	12.6300	21.3200	63.0800	48.3500
67.1400	79.4200	56.1800	68.0600	28.3200	33.8800	18.4400	36.9800	41.9800	74.4600	62.2600	45.6500
30.4100	57.3900	52.8100	66.4700	22.4100	79.6400	21.8200	37.3700	46.8000	12.0700	60.1600	42.4200
27.0200	6.9500	50.7000	63.3200	85.6100	15.3500	25.3400	35.7700	34.4400	10.0500	56.9900	41.6700
34.7500	43.1000	48.3200	62.8600	5.5600	8.4200	27.8600	38.2200	33.3600	30.0100	57.3300	38.4100
90.7600	68.1100	44.8700	61.1500	89.3600	53.9700	31.4500	38.6500	23.7000	57.0200	55.2300	35.1400
72.7100	8.7400	45.9700	58.8100	84.2500	34.5800	32.6700	36.2300	28.0000	71.5200	54.9200	35.8100
77.7100	49.9400	48.6000	57.4000	-0.2800	63.6900	30.5000	33.3700	1.6800	21.9300	52.6900	38.8600
3.3300	92.9500	45.7300	55.9000	64.1300	75.6900	32.9200	32.7900	12.0900	22.3600	50.3100	36.6000
61.2100	17.4700	44.2900	54.1600	45.9100	25.6200	35.8000	32.9300	42.8200	74.8500	50.0400	34.1400
79.4700	4.4800	47.8400	52.8700	54.8200	40.9700	34.1600	30.2000	45.9200	11.3400	49.6500	37.0600
73.2200	61.8700	48.2700	51.6700	82.9300	78.3500	33.3500	28.2700	35.1200	10.7300	46.9600	38.6300
12.1300	53.4900	44.9200	49.8700	67.0100	84.6800	36.9400	28.4900	33.7900	30.4100	44.7800	35.4500
60.8500	37.1400	45.9800	47.8200	50.6800	23.0300	38.1900	27.1200	23.2500	57.1800	44.7100	35.3900
14.0200	59.6100	49.4000	47.0900	32.5000	20.3000	35.5500	24.3900	28.3200	70.7500	43.8300	39.2300
33.7700	69.9700	47.3700	45.9300	52.6600	85.1300	36.8100	23.4300	2.5500	20.6300	41.1200	38.2500
42.0700	76.5900	45.3800	43.6400	29.1000	47.3600	40.3600	23.2100	13.9800	19.7300	39.4400	36.1600
22.5100	66.2600	48.5500	42.3200	43.0600	15.2600	39.0400	20.8900	41.8400	73.5300	40.1000	38.9100
50.1800	9.8700	50.1300	41.7900	57.1100	62.7200	37.0400	18.7800	46.2200	11.4200	38.3300	41.4100
43.9300	33.5200	46.9500	39.7400	34.9700	65.5400	39.9900	18.7900	34.4400	9.7100	35.6700	38.5800
65.1000	68.3700	45.4400	41.2600	30.1800	2.2700	39.3200	20.2400	34.0000	30.2500	35.7900	38.4100
75.8000	40.5600	41.8500	40.6400	41.0900	18.6100	40.6100	23.4800	23.4800	55.4700	33.7400	36.0400
78.3900	11.1500	39.7800	43.9000	29.9700	56.1700	38.7400	26.7600	27.6700	70.1500	36.0100	33.5900
28.9800	62.4600	38.0300	43.3900	5.7700	60.2500	40.6100	28.8600	-2.9400	22.7900	33.4700	33.6900
63.2100	80.5700	41.4600	44.2100	74.4400	75.5200	38.5500	27.0400	12.3400	21.6800	34.0800	37.3600
29.6100	57.5000	41.6100	47.6300	25.3300	9.0300	35.4900	29.1600	41.3400	77.9200	37.8500	36.8200
27.2900	5.9600	38.2600	48.7600	49.3100	65.5700	36.7900	32.0700	45.7700	13.2600	37.1200	34.8400
33.8100	42.9400	39.3800	48.9100	29.4700	34.2500	35.8800	30.2900	33.1400	12.1700	35.2000	37.7400
89.8300	69.9900	42.2900	50.6400	22.7900	79.7000	32.6700	28.5100	33.0900	32.9200	36.6500	41.2400
72.4900	9.2900	43.0800	47.2400	1.2800	14.0900	33.9600	24.8700	21.2600	57.9800	33.2900	42.8400
77.9800	50.7200	43.5200	45.2000	5.6400	7.7100	35.8200	25.2200	27.2500	72.6300	33.3700	41.0900
3.7700	92.3100	45.1800	48.2500	88.8600	53.1400	32.6900	26.3700	-1.6900	23.4500	36.9200	42.2700
59.8400	17.6500	47.7500	48.3800	83.5300	33.7700	30.7800	23.3300	11.7600	23.2500	35.9000	45.7800
79.2700	5.6300	48.3900	44.5400	-0.9900	62.2500	33.7700	21.0200	41.9400	76.0200	33.3700	45.6400
72.8100	62.1100	49.3200	45.0300	63.2700	75.8000	33.3200	21.9500	45.8400	13.7400	36.0200	44.2900
13.0400	52.6200	51.6200	48.1100	46.4000	24.9700	29.4300	21.7700	34.0300	11.2400	38.4400	47.2400
61.4700	37.8400	53.1200	45.9900	54.4200	41.6100	29.9000	18.2200	33.3100	32.8300	35.3300	49.5300
13.0800	59.8700	53.8500	43.0100	80.8500	78.4300	32.1300	17.1600	21.3400	57.4800	34.6300	48.5700
34.2400	69.0800	55.7900	45.1100	66.5100	84.5000	29.7100	18.4000	26.9100	71.2400	38.3100	48.7300
42.7400	74.4600	57.8200	47.4200	51.0700	21.6800	26.6900	16.6700	80.7100	20.9100	38.0800	52.4600
22.2900	65.3500	60.9700	45.0900	32.8600	20.3300	27.5500	12.9400	10.2200	21.2800	35.8600	53.8500
50.2400	10.7400	60.6800	44.2900	53.1300	84.0300	28.6900	13.8700	38.6400	73.7100	38.2900	52.2500
44.2900	32.8300	61.0100	47.8900	29.2000	46.1300	25.5200	16.0800	43.7700	11.4400	41.3800	53.5700
66.0300	66.9900	64.7800	48.2000	43.3400	15.3200	23.1900	13.0000	31.6300	9.9100	40.3900	57.1000
75.2400	39.5500	65.5600	44.6900	56.9400	63.2300	25.0200	12.0200	30.9900	30.8300	40.2100	56.3700
78.2000	9.5700	62.2800	45.2800	36.2700	64.5500	25.7800	15.6500	19.5900	54.6500	43.9100	55.2200
29.3400	61.8600	61.9700	47.3200	30.9800	1.2400	24.3100	17.9900	25.8200	69.5800	45.5500	51.9900
62.5300	79.2200	61.7700	51.1800	41.4600	18.3300	23.2500	21.7100	78.2600	19.3700	48.9000	51.5100
30.7800	57.0100	58.2900	50.8700	29.4900	56.4600	26.9900	22.8400	8.4300	20.4400	48.4100	47.6800
26.2000	7.2200	57.4300	48.9900	5.4300	59.1000	27.5000	21.0100	36.7500	72.6800	45.2200	48.3100
34.2000	42.4400	58.5900	52.1400	74.1600	75.3100	24.0900	22.1800	42.8200	11.3800	47.2100	50.4300
89.3200	68.0300	56.3400	54.3500	26.8300	8.3700	25.0400	25.7800	30.8500	10.9400	49.5400	47.4700
72.5100	7.7200	53.4600	51.9300	49.0700	67.0100	28.3100	25.2200	28.8800	30.8300	46.6100	45.1200
77.2700	48.7000	54.1400	52.0200	30.6600	33.5300	26.3800	23.6500	18.6100	55.3600	45.1400	47.4900
3.0000	92.8300	54.6200	55.8400	23.5000	80.2000	23.8900	26.6500	24.2900	70.9600	48.3700	48.0000
59.4700	17.8700	51.4900	56.5400	83.5100	14.1700	26.8900	29.0100	80.2700	20.8300	49.1800	44.3200
79.7300	4.6800	49.2500	54.3300	3.8700	8.0700	28.5600	27.8000	10.0100	20.3600	45.7000	43.3300
72.6500	61.3900	50.7500	55.7500	86.3200	54.5400	25.1900	27.4900	36.5200	72.3600	45.9100	45.8900
10.9400	50.8800	50.0600	59.4400	81.2900	34.2900	24.2700	31.0900	42.7400	11.8900	49.2600	44.2800
60.9200	36.5200	46.6500	58.3300	82.9700	63.3900	27.8800	32.1300	30.5300	11.1100	47.9500	40.7200
14.0200	57.3900	46.0900	56.6700	59.4200	75.7500	27.4900	30.3000	28.4200	31.1600	44.6800	41.5900
34.0700	68.0700	46.9400	59.9700	43.4500	25.7000	24.2400	32.1400	18.3700	55.6400	46.6600	42.7400
42.2400	73.4100	44.5000	61.6900	51.6300	42.2500	25.7900	35.5600	24.1300	70.4000	48.6200	39.4600
22.8300	63.3300	41.7700	59.1100	76.8500	79.3300	28.8900	35.0600	80.3600	21.2500	45.4500	37.3400
51.0400	8.2600	41.8700	59.2700	61.6500	83.6000	27.0600	33.7000	11.1400	20.2900	43.4100	39.2600
44.9600	32.8600	41.9900	63.1100	48.3200	22.8300	25.0400	36.8900	38.8300	74.9700	46.2100	39.6100
65.1500	65.7500	45.4800	63.6400	29.5600	20.4800	21.6900	35.3700	42.3900	13.1600	46.4700	43.4000
77.1300	39.7200	47.6900	66.7300	48.8900	3.2300	20.2400	37.7500	31.7300	12.2200	49.7300	44.5800
79.3800	8.9400	51.2500	66.3100	25.4500	47.0200	18.9600	35.6800	29.3900	33.1500	51.5100	47.0000
29.5700	60.5900	52.7900	68.4900	39.8900	14.8200	15.7600	36.3900	19.8000	55.7800	55.1700	47.1100
61.9300	77.9700	55.6000	66.1500	54.3700	61.8200	15.1000	32.8000	25.0100	73.2000	55.2200	49.9600
30.1300	54.9600	56.2000	62.5500	32.6200	66.3600	17.4300	29.9800	79.2200	20.3800	53.0300	49.9500
24.1200	6.7500	58.7700	61.6000	28.0700	2.3900	15.0400	27.4100	8.9900	19.1500	51.5900	53.5400
33.4600	41.8900	56.2300	62.7000	38.6700	18.5700	15.3800	29.0000	38.3700	72.4600	50.2800	52.1900
93.1500	65.8000	53.5000	60.3500	25.7200	56.4200	19.1100	29.0500	41.6400	11.1500	48.5300	49.2800
73.9700	7.1500	56.1900	57.6500	3.0600	59.6500	19.4000	25.2400	31.3800	11.0800	46.9800	51.6600
77.7300	48.6500	57.3200	58.4600	70.2700	76.0300	16.8500	24.3400	28.4000	31.6600	45.6900	53.7900
0.5200	90.3300	53.6200	58.3900	25.5900	9.0400	19.2200	26.3200	19.2900	53.7200	44.2500	50.7200
62.1300	16.8200	53.0400	54.9800	45.9600	65.6300	22.2800	24.2500	25.4800	71.2900	42.2300	49.9800
80.1400	2.3300	56.2800	53.8900	27.9400	33.7300	20.3700	20.9800	80.0300	19.4800	41.0800	53.6200
73.4300	60.4800	54.8700	55.1000	21.2500	80.9900	19.6500	21.6500	10.9600	18.9800	39.9900	53.0400
11.6300	51.0700	51.4500	53.5600	81.1400	14.9800	23.1000	23.0300	39.7500	72.1000	38.1700	49.9700
60.4300	37.2800	53.0900	50.1400	86.4400	6.7900	24.7900	20.1200	42.5100	11.4100	36.5600	52.1300
14.1100	58.1100	55.2200	50.1800	82.9400	53.1100	22.2800	17.8000	33.1500	9.8200	35.3800	54.5700
34.3600	67.4900	51.9700	51.4400	79.2600	32.8600	23.1300	19.3400	29.3900	30.7100	33.6300	51.3800
42.7200	74.6000	50.2000	48.3000	81.2400	62.6800	26.8300	19.3000	21.4900	54.8500	32.2900	50.3400
22.2600	65.0600	53.0500	45.8400	58.0400	73.5600	26.6000	15.5300	27.3400	71.7400	30.8400	53.8300
50.6600	7.5600	53.4300	47.1300	41.0400	25.0200	24.5200	15.1200	80.3600	18.6200	29.4400	54.0400
44.1600	30.8900	49.6500	47.1300	51.1400	41.2500	27.2900	16.9600	12.5900	19.5300	27.7900	50.6500
65.5700	66.4800	49.7100	43.6300	76.3600	78.3100	29.8500	14.7700	39.4200	72.6900	26.6900	51.0400
75.3600	39.3300	52.5100	42.5600	60.0700	80.4600	27.8600	11.4600	43.0400	9.0900	23.7500	53.5400
78.2800	9.6400	50.8000	44.4600	46.1200	21.3600	27.2700	12.7600	33.3300	8.0700	22.0200	51.2300
28.8500	60.5200	47.7400	42.2000	27.3800	20.3700	30.9800	13.5900	28.4800	28.8400	21.8800	48.3600
61.4300	78.7700	49.7800	38.9400	45.7700	86.7200	31.9300	10.0800	21.4300	54.3300	20.8500	50.9000
30.3100	55.4200	48.4700	35.7300	22.8000	47.2000	32.8700	10.6300	27.3800	68.9700	17.7400	52.0300
22.0900	7.6600	48.9800	32.0700	39.2700	14.0300	32.8300	7.5200	-0.9200	19.4300	16.7000	48.4600
32.3700	40.7900	45.2800	31.3600	51.9000	59.7500	29.8500	6.2300	13.2200	19.4400	13.9600	47.0000
93.2400	70.1200	44.7500	34.7500	29.7700	65.6900	28.9000	7.9500	40.7600	73.7900	15.8200	43.6100
71.9300	7.1100	43.9400	35.2200	26.2700	1.5900	30.4900	11.2200	43.4200	10.2000	19.2500	42.8500
76.4700	48.1400	47.1200	35.3700	36.6300	18.1800	32.2600	13.2100	34.0400	9.3400	21.2500	46.0500
0.4600	89.9700	45.2700	37.5600	24.7500	56.1700	35.0700	15.8100	30.5100	30.6700	24.5800	44.4100
61.3200	16.8300	46.5300	41.1900	0.5800	58.1600	33.7500	19.1500	23.1900	54.7500	26.4400	44.9400
78.7900	4.9200	43.5700	42.6800	70.9500	72.1900	37.1600	20.7500	29.4400	70.8300	28.2800	41.5900
73.1900	60.1900	40.1600	43.3200	22.8900	8.4100	39.5300	20.5300	79.4300	19.5800	27.2900	39.2100
13.9100	50.0400	41.5400	43.3800	43.7900	64.3900	36.9000	19.1100	9.8600	19.5000	24.1400	41.1900
63.3800	36.0100	41.6100	47.2400	26.4700	33.3900	35.0100	22.2200	39.2000	71.6800	25.4500	42.3000
14.1600	57.4900	45.5100	47.4100	18.1100	79.4700	31.5500	21.4700	41.1800	10.6500	25.7200	46.0600
35.6900	65.9800	38.4600	46.5500	84.4700	15.8600	46.4700	35.6100	31.7700	10.0000	41.2300	26.6300
44.9000	73.1200	38.3600	50.2000	2.8300	4.0700	42.7200	35.9400	28.9600	29.9800	43.5200	29.7800
23.3800	62.6000	40.7000	53.0800	85.6900	51.9300	39.9100	37.3300	21.1400	54.8700	46.6300	29.6300
51.4600	7.4500	40.2100	55.6800	82.2900	32.4900	37.1500	35.1500	27.5700	70.2800	50.1900	30.8000
45.2500	28.5500	38.8300	58.8700	82.8000	61.4700	34.7300	38.2200	79.3500	18.0900	51.4700	29.0200
67.6700	63.3500	39.2000	61.2500	61.2100	73.6800	32.5600	39.4400	10.0300	18.8700	51.6300	29.6700
78.4200	36.1700	36.7600	63.6400	43.1700	23.7700	33.4500	42.8600	39.0800	72.8700	53.1000	27.8400
82.6700	7.1100	37.3600	67.5100	51.7500	40.8900	31.9400	45.5400	41.7400	9.0300	56.8600	27.9200
29.0100	57.8400	39.3000	67.2300	80.1700	77.2000	28.1300	45.4000	32.0900	8.5200	56.4600	30.7000
64.7100	75.0600	41.2600	64.3400	62.3500	81.3600	28.0000	41.6800	29.3800	29.0000	54.1000	32.6600
30.5500	52.8200	42.3800	66.7200	48.1300	20.8700	28.6500	42.5700	19.7700	54.5900	56.7800	32.4800
25.5900	4.6300	43.5500	69.2800	29.7800	18.8500	25.6100	44.9200	26.9400	69.5100	59.1300	34.0000
34.9600	40.5000	45.3800	66.6300	48.9700	86.7800	23.5200	42.0000	80.0600	19.4000	56.4400	36.5400
93.5300	66.0500	46.8700	65.0200	25.5200	46.3000	24.5500	39.8300	10.5700	20.2300	55.8600	37.4300
75.8400	6.6000	48.8700	68.1100	41.9100	12.9000	23.4900	42.8600	38.3900	73.7200	59.6800	38.3100
79.6200	45.4200	50.0800	69.0000	55.4200	60.0200	20.1900	43.1200	42.8100	12.2200	59.6800	40.3000
0.9400	88.2400	52.3500	65.9400	33.7000	66.5000	19.0500	39.4700	32.7300	11.6200	57.3900	42.8000
61.7200	13.8300	55.2600	66.7800	28.2300	86.2700	16.5800	37.6600	29.2000	31.8400	59.3900	45.2000
82.4900	2.0500	57.3200	64.2800	38.4600	16.8500	16.4900	33.9100	20.5200	57.3100	58.8700	46.4600
75.5200	57.9800	60.9100	65.5600	25.6000	55.6400	12.8000	33.1200	28.4300	73.3800	60.3100	50.1400
16.0100	48.5600	63.2300	67.1500	2.6200	57.4500	9.5000	34.4400	79.3800	20.3600	60.4200	52.9400
63.8300	33.1200	62.8400	70.9400	73.2700	72.3400	8.2000	38.0000	10.2700	20.8000	63.0300	52.5500
17.3200	54.6400	58.9800	70.7800	25.6600	7.0600	11.6800	39.4500	38.6100	73.9800	62.7300	48.8900
36.7200	66.0500	59.6600	70.2700	47.3200	62.8000	12.8900	37.6700	40.7000	11.2400	64.3700	47.9900
44.8900	70.7200	57.1900	68.5000	28.2400	32.3800	16.2300	36.1300	31.0700	11.0100	63.7200	44.9000
25.1000	60.8700	53.5200	67.0500	19.9600	78.1700	19.6100	37.4000	28.3500	30.8800	61.2600	41.9000
52.4800	7.5500	52.4400	63.3600	85.7200	19.6200	23.2700	36.3400	21.1500	56.7000	58.3000	40.8700
46.7300	28.8600	50.4800	63.0100	2.4300	8.8400	26.0200	38.4300	26.4300	70.9700	59.2900	38.0300
68.4700	62.5000	46.9200	61.5900	86.4400	55.3000	29.2300	38.8600	78.8500	17.8800	57.1600	34.9400
79.7200	35.0100	48.0400	58.9100	82.1000	35.4300	30.9800	36.6600	8.9500	18.5300	56.5600	35.1900
82.1500	7.6900	49.7700	57.2200	83.0300	63.9100	28.6800	33.7700	37.1200	70.3700	54.7000	38.4100
30.3600	57.7800	46.5000	55.8400	63.6000	77.7100	30.7800	33.0500	40.8200	9.4900	52.0300	35.9900
65.1400	76.6200	45.4200	54.0300	42.8000	28.3300	34.0100	33.5000	31.2100	8.2300	51.8500	33.9400
31.3300	52.4900	49.0500	52.9900	49.4200	45.4700	32.8400	30.7200	28.0500	28.4700	51.4800	37.2900
28.5500	4.5900	49.0000	51.3500	80.5500	81.8500	31.5900	28.5300	21.1700	53.9600	48.9200	38.2300
35.7600	39.2900	45.6000	49.8300	64.2900	-1.3700	34.9100	28.9400	25.6300	67.9700	46.8000	34.9700
94.1300	64.2400	47.2500	48.0200	47.6000	24.9300	36.4500	27.5000	80.9400	20.7500	46.3600	35.2100
76.6400	5.6700	50.2500	47.2200	28.8900	23.2200	33.8100	24.6700	10.3900	20.5800	45.3500	38.9400
79.6600	44.8000	48.2000	45.5800	50.1300	4.0200	35.2000	23.7700	38.8600	73.4900	42.7000	37.8800
2.5000	89.2200	46.2500	43.5600	26.0000	50.7800	38.8800	23.5500	42.1800	11.7900	41.3800	35.3200
63.4500	13.2200	49.6400	42.3500	40.4400	17.1300	37.6200	21.0700	31.7300	11.4100	41.5100	38.2200
83.1600	1.8300	51.0200	41.5700	56.0600	63.5300	35.5300	19.1300	28.6300	31.1300	39.5700	40.4100
75.2100	57.0000	47.6600	39.8000	34.5000	71.4900	38.7100	18.5400	23.6600	57.2300	36.9900	37.5100
16.7100	47.9000	46.2900	40.7600	28.1600	4.7600	38.5000	20.5500	26.7200	70.9900	36.9800	37.0500
65.5000	32.0600	42.7400	40.0700	37.7600	21.4300	40.2100	23.6000	79.4600	19.9700	34.8700	34.5300
15.7300	53.8100	40.7600	43.3800	25.4200	59.9100	38.3500	26.8400	11.8800	21.0500	37.9900	32.9800
35.9500	66.2200	39.0900	43.4800	2.8200	60.3600	39.9400	28.6900	39.0400	72.8800	35.7800	32.5600
43.7700	70.5600	42.4400	44.2500	72.4800	76.7900	37.5500	27.2900	42.6200	11.4700	36.2300	36.2200
24.2400	59.7000	42.4800	47.5200	25.9100	11.2600	34.4600	29.5700	32.0200	10.3900	40.0500	35.6900
51.5800	6.9200	39.1400	48.5700	48.0900	68.9200	35.8200	32.4900	29.8200	30.1800	39.0500	33.6500
47.1800	26.6500	40.0400	47.9600	26.1300	35.9200	34.7900	30.5500	23.2300	56.6400	37.1400	36.6100
68.3700	62.4900	42.7800	49.9200	18.9300	81.9700	31.2400	29.3900	26.6100	69.7500	38.0700	40.0500
78.6500	36.1300	43.4100	46.5800	85.9900	19.7300	32.2500	25.8400	-2.5000	21.6000	34.5900	41.4000
82.2900	7.6000	44.2600	44.9500	89.7200	7.0500	34.4800	25.6300	13.2700	20.7600	35.2500	40.1800
31.1400	57.1800	46.3000	47.7900	84.9000	54.8400	31.4600	26.6300	41.3400	74.3500	38.8600	41.4400
64.6800	76.0900	48.3500	47.6700	82.2500	35.4500	29.5100	23.7700	45.0000	12.4900	37.2800	44.8400
31.2600	52.6000	49.2300	44.0400	82.0400	63.9700	32.2600	21.2900	33.7800	11.5500	34.8900	44.1200
24.9000	2.2900	50.2000	44.6900	63.0500	76.8600	31.9600	22.2300	31.8600	30.0100	37.8900	43.3300
35.6800	37.7100	52.1800	47.8400	42.4000	26.7700	28.0500	21.9400	26.2200	57.9400	39.7300	46.3900
93.3700	63.2100	53.9600	45.6400	49.0800	44.6400	28.4500	18.3100	29.4700	70.7000	36.3800	48.2200
76.7000	5.4200	54.5600	42.7200	79.5200	80.9700	30.9300	17.3600	79.2300	20.8300	36.2900	47.1100
80.1100	44.6700	56.5600	45.0200	64.5400	83.3200	28.5000	18.4700	11.2000	20.1100	39.6900	48.7900
3.2400	89.8400	59.2200	46.6200	46.8000	23.2000	25.5000	16.5300	38.7800	72.6400	38.6800	52.2000
62.4300	12.8300	61.9400	43.8600	28.1900	21.4900	26.4100	12.8300	43.4200	11.5600	37.5600	53.7900
83.3200	1.2900	62.0700	43.6400	48.7400	2.1700	27.4900	13.9100	31.6800	11.2000	40.2900	52.1100
76.1800	56.9200	62.2500	47.3100	25.3000	48.3400	24.3100	15.9300	29.1300	31.4000	43.4100	53.5800
17.0600	49.0100	65.9800	47.8300	39.5200	16.2000	21.5200	13.2800	24.8700	57.9700	42.1700	57.1500
65.9600	34.2500	66.7300	44.1700	53.9600	62.1700	21.9700	11.8500	26.4500	72.1200	42.1600	56.6300
15.4400	56.6200	64.5600	44.9500	34.7300	70.4700	23.6600	14.9200	-2.8300	20.1900	45.6800	55.0700
36.3200	67.0800	63.8600	47.7900	28.0300	4.1600	22.3500	17.6900	13.0500	19.7600	48.3500	52.2400
45.5700	72.1300	63.4400	51.5400	37.3200	19.7400	22.1200	21.5300	41.0500	73.9600	51.7600	51.6900
24.3600	61.3500	60.0500	50.9500	23.5300	60.4200	25.7000	22.7700	43.4300	11.8200	51.1900	48.0100
52.5400	8.0000	59.0500	48.6500	1.7700	59.7500	26.5300	21.1100	31.8400	11.9500	47.7200	48.2100
46.2500	28.8800	60.1300	51.4500	71.5700	74.5100	23.0000	22.2200	29.9000	32.5600	49.3000	50.0300
68.2100	65.9600	57.8300	53.8800	23.8000	9.6600	23.9700	25.9400	23.0000	58.0200	52.1300	47.3300
79.3600	36.4900	54.7400	51.6400	45.9400	68.0400	27.2800	25.4500	25.8300	71.2200	49.4300	44.6100
82.6100	9.0800	55.1700	51.2900	26.2100	35.0400	25.4100	24.0600	-0.0500	18.9800	47.3900	46.4800
30.9300	58.5200	55.5800	55.2200	19.3100	80.6200	22.8500	26.8000	15.7400	19.1700	50.5000	46.6300
64.0000	78.6000	52.5100	55.6600	86.6800	17.0000	25.6200	29.4500	44.2300	72.8300	51.2900	42.8700
31.7800	53.4600	50.3800	53.5300	89.4600	7.6200	27.2800	28.0300	47.2100	10.5400	47.6300	42.3500
27.0000	2.7800	51.9300	55.4000	84.7700	52.3500	24.0200	27.7900	35.1200	11.1200	48.0800	44.5700
36.9700	39.1200	51.0300	58.7900	80.4300	33.2400	22.9600	31.4800	32.9600	31.2700	51.2000	42.6600
92.1800	62.9700	47.4800	57.5900	82.6300	62.8000	26.6300	32.4900	26.5700	58.1600	49.7700	39.1900
77.0000	7.8100	46.8100	56.0600	63.2200	74.7100	26.1400	30.4900	33.1100	73.5100	46.5100	40.2100
80.6100	45.1800	47.8800	59.4100	42.3100	23.4500	22.8000	32.3800	-1.7400	19.1900	48.7600	41.1100
0.7100	89.3200	45.4400	61.2800	49.2700	43.2600	24.3800	35.7200	11.5500	20.7800	50.1100	37.5300
62.5100	12.8500	42.6200	58.7500	78.8800	78.3500	27.2100	35.4100	39.3700	71.9000	46.7500	35.9400
83.7200	3.4800	43.1500	58.9600	64.7600	81.6400	24.8200	33.8800	45.3000	10.3100	45.1700	37.7800
74.9700	59.1700	43.5100	62.8100	47.3700	21.5800	22.7100	36.9900	32.7600	10.1100	48.3200	37.7200
16.7000	49.9000	47.0800	62.8900	28.3300	19.4900	19.5900	35.4900	29.6700	30.6100	48.8900	41.5400
65.9000	32.8800	48.8000	66.2700	47.9100	84.3000	18.0900	37.7000	24.2500	57.8500	52.1400	42.3400
16.7700	56.7900	52.3100	65.2100	24.6300	47.2500	17.3000	35.2100	30.2900	72.2700	53.7000	44.5200
36.6200	68.2000	53.7400	67.0800	39.5200	13.6300	14.0200	35.5700	80.7500	21.7800	57.1100	45.0700
46.7900	73.7100	57.1800	65.6600	53.6700	60.3800	13.4200	31.9600	12.7900	19.9600	56.2900	47.9500
25.9600	61.6400	57.6900	62.3200	32.9300	66.1900	16.2300	29.5300	38.9500	72.4400	54.3100	48.3100
51.6300	8.1900	59.8900	60.9000	27.8300	87.6700	14.1500	26.7900	45.6800	11.2800	53.0800	51.5000
47.2800	30.1200	57.4200	62.0500	36.9400	17.2600	14.0500	28.2900	32.2900	10.3800	51.9900	49.8200
69.1600	64.4900	54.7800	59.8400	23.6000	57.5600	17.8500	28.7000	29.2700	30.8800	50.0400	47.4100
78.5600	37.9200	57.2200	56.9500	1.9300	58.2500	18.3200	24.9800	23.5100	56.3600	48.6200	50.3500
83.2000	9.6000	58.3200	57.7200	72.6600	71.6900	16.0100	23.8700	28.5900	69.7000	47.6000	52.0600
32.2400	59.8700	54.6400	58.1000	23.9900	6.9400	18.0300	25.9700	80.1500	19.7800	45.7600	48.7400
64.1700	77.9100	53.9100	54.6600	46.4400	64.2900	21.1900	24.3200	11.6000	19.9900	44.1000	48.5800
32.3900	54.4600	56.9800	53.4200	25.3600	32.6200	19.5800	20.7500	40.1200	72.3400	42.8700	52.2100
28.6900	5.4500	55.6600	54.8600	18.3600	78.7600	18.2500	21.6500	45.3800	11.5200	41.5400	51.0800
37.4100	39.2800	52.3800	53.0200	86.9300	18.4100	21.8600	23.0800	31.0300	10.4100	39.7300	48.0600
91.8900	63.5900	54.1500	49.7000	5.0300	6.3400	23.3100	19.8600	27.3700	29.7000	38.2700	50.4000
76.8700	8.9900	56.5100	50.1200	85.9600	53.0300	20.9800	17.3300	22.2800	57.0900	37.0000	52.6600
81.1300	44.7600	53.6000	50.3700	82.4000	32.4100	21.7000	19.2200	27.3400	70.4300	35.3300	49.6200
-1.1700	90.6400	51.6400	47.6800	82.8100	62.0500	25.4500	19.1000	-1.1100	18.3000	34.0300	48.5600
61.9100	12.7700	54.4400	44.9800	63.4700	73.0100	25.5000	15.4400	13.3100	19.0500	32.2800	51.9600
83.2800	3.9300	55.3100	45.5100	44.1400	22.8600	23.3000	14.7400	40.2200	69.9700	30.9500	52.0500
75.1900	59.1100	51.5300	45.2200	48.5700	40.2500	26.0700	16.5500	47.7100	9.2700	29.4800	48.4700
16.5800	49.9700	51.4600	41.9300	80.6000	76.0700	28.7800	14.4400	32.7800	8.2400	28.0800	49.2000
65.4800	32.0800	54.7100	40.3700	63.4200	78.8300	26.9900	11.1300	28.8800	28.6800	26.0900	51.9600
15.3300	55.9600	53.7200	41.0600	49.3500	21.8200	27.3000	11.7500	23.0200	56.1200	24.7000	49.2500
37.1400	67.1200	50.2300	39.5400	29.7900	18.9400	30.9400	12.6500	26.5400	68.2300	23.7300	46.8900
46.0500	73.0000	51.1500	36.4800	48.9800	85.1100	31.9600	9.2900	-1.2400	21.5900	22.0100	49.3300
25.4100	60.4600	50.0900	32.8700	25.3600	47.0400	32.5100	10.3700	13.8700	22.3500	19.2500	49.6200
50.9400	8.3800	50.4400	29.3700	41.5000	13.0700	32.3100	7.7200	39.4300	73.7700	18.3400	45.8900
46.7000	30.2200	46.9500	27.9900	55.1900	59.7200	29.3300	6.5200	46.5300	14.0200	15.5700	44.3400
69.2400	63.9700	44.7500	30.5600	34.9000	66.5000	28.4100	8.6700	32.2000	13.2000	17.6800	41.1800
77.5900	36.9500	44.4000	31.6500	28.9900	0.3400	29.5200	12.2800	27.9600	31.8300	21.2300	41.3500
81.8600	8.2300	46.7900	32.0200	38.4300	16.7400	31.8600	13.8400	21.9800	59.9400	22.6400	44.8500
32.2300	59.8900	45.3600	35.5100	25.2100	56.5800	34.3900	16.6500	26.6800	73.0000	26.0300	43.4500
64.1700	75.9700	47.0800	38.8700	2.1600	58.1900	33.3800	20.0400	-0.0100	19.2400	27.7800	43.6100
31.3900	54.5900	44.0300	40.9900	72.4400	71.8300	36.5400	22.0400	15.2000	17.8900	29.2900	40.0900
28.3500	5.4300	41.0700	41.9600	26.3000	6.3000	37.9300	22.4200	42.1100	71.9200	28.6700	37.6000
36.7500	40.3500	43.3500	41.9900	47.3600	64.2300	35.1800	20.5200	48.4800	11.3000	25.8100	39.5700
93.3700	63.4800	43.6600	45.7000	26.6600	31.6700	33.3800	22.9200	34.7500	11.6100	27.5400	40.0300
76.1600	6.5500	47.3600	45.8300	19.7800	77.0700	29.7800	21.6200	30.2400	30.6600	28.3100	43.8500
79.7200	44.8100	38.1500	48.2100	1.0300	19.7800	48.6300	34.0100	22.5000	58.2200	41.7500	26.3900
0.3400	89.1600	38.8300	51.5400	2.3800	8.4300	45.1100	35.1100	30.8700	71.4100	44.2400	28.9700
61.6700	13.9100	41.3700	54.3100	87.9100	53.3200	42.3400	36.8900	-0.0300	17.7000	47.2100	28.7000
83.0100	2.9500	40.1700	57.1600	84.0900	35.2100	39.6400	34.5700	13.6800	20.4100	50.3300	30.5100
76.5700	58.3500	39.0500	60.4200	-1.8800	62.4500	37.2000	37.5300	40.2100	72.4600	52.6800	29.0700
15.0800	46.6100	39.3500	62.4600	63.7400	76.0300	35.1900	39.6100	46.8000	9.3700	53.1000	29.2300
62.5200	30.2100	36.5400	64.6400	45.1700	24.9900	36.0100	43.0500	33.2400	10.3400	54.2300	26.5200
14.6200	52.2200	36.7300	68.4700	50.5700	42.7900	34.1800	46.2900	29.9000	29.7300	57.8300	26.1000
36.3500	65.5800	38.0200	68.6200	80.6800	78.2100	30.6500	46.1400	21.7800	56.3200	57.0400	28.2100
45.2400	70.2300	40.4800	65.7600	64.2300	81.3500	30.8500	42.2300	29.2900	70.8500	54.8400	30.7900
24.4600	56.8200	41.6900	67.5500	50.3200	24.4300	31.2400	42.6800	2.1400	21.4600	57.5800	31.5200
47.9800	7.0100	42.4200	70.7600	31.0100	20.9400	28.4200	45.3300	13.7100	23.0800	59.9000	32.5000
45.4400	28.2900	44.5300	68.7800	49.4900	86.4400	26.2200	42.5200	42.1100	74.1500	57.0900	34.8400
69.2500	62.3400	46.0100	66.9000	27.2100	48.1100	27.2700	40.2900	47.7000	11.2500	56.7600	36.2900
74.0800	37.6100	47.2900	70.3400	43.0600	15.9100	26.2000	42.9100	34.5900	12.4100	60.5600	36.8500
79.9400	5.1100	48.5800	71.2200	55.9000	61.5000	22.7900	43.2700	30.4300	31.9300	60.4400	38.9700
31.2000	56.8200	51.0100	68.2800	34.9000	68.2800	21.6700	39.6700	23.4300	59.6000	58.1800	41.4400
62.7400	74.6400	54.0400	69.3400	29.8700	2.0300	19.2200	38.0000	30.2900	71.9800	60.5300	43.6400
31.0300	51.6500	56.3800	66.9400	39.6600	19.0100	18.6600	34.5500	0.2900	18.2200	59.8900	45.7200
26.4500	1.8400	59.9600	68.2500	26.7400	59.4700	14.9000	34.0900	13.4300	20.1500	61.6100	49.0400
34.6800	39.3500	62.0800	69.5900	4.3400	58.8300	11.9000	35.5200	42.9400	72.7800	62.2400	51.0500
91.7000	61.6500	61.7000	73.4900	74.2100	73.4800	10.9800	38.9000	47.7900	8.8600	64.8100	49.9700
73.9800	3.2300	57.8600	73.0900	26.9900	8.2700	14.5400	40.1200	34.5300	9.9500	64.7100	46.2900
76.6400	45.0600	58.5900	72.8300	47.8100	66.5000	15.4500	38.2700	30.5400	29.6000	65.8400	46.4800
-0.7200	86.6100	56.2900	71.1500	28.1700	33.3000	18.8900	36.5500	23.4400	57.0000	64.8000	44.1700
60.6900	11.1200	52.7600	69.4900	20.5900	79.6300	22.2200	37.8500	32.1100	70.2300	62.3700	41.1100
81.4200	0.0900	51.7200	65.7400	86.4500	19.7200	25.8300	36.6600	0.4700	18.4500	59.1600	40.1000
74.6100	56.6900	49.8000	64.8200	2.6300	7.5700	28.6800	38.6900	13.1800	18.9100	59.6800	37.4200
16.2200	47.0700	46.3300	63.3100	87.6400	54.0000	32.1600	38.8400	41.8500	72.9300	57.3000	34.3500
63.5900	28.7800	47.4600	60.5200	83.8500	33.3400	33.7900	36.4700	46.6200	8.5300	56.7700	35.1400
14.8500	52.3000	50.0400	59.4000	-1.4300	63.9300	31.1000	33.8000	33.8300	11.0300	54.9500	38.3300
37.1300	66.0900	47.1500	58.2200	64.2300	74.6000	33.0200	33.2400	29.7500	31.1200	52.4700	35.9200
45.9600	70.0000	45.7900	55.9500	44.4800	24.5100	36.2800	32.9200	22.2800	57.2000	51.9200	34.2300
24.5900	56.5200	49.4600	54.8500	51.9700	41.3600	34.6700	30.3000	30.2900	71.8500	51.1300	37.6200
49.2200	5.9600	49.8600	53.8600	79.8000	77.7800	33.7500	28.2600	1.5700	17.9100	49.0100	38.8300
47.5700	28.9000	46.5500	51.9400	63.5000	80.6300	37.2500	28.5000	12.2600	20.1300	46.8200	35.6900
70.3800	60.0500	47.6900	50.1700	49.4900	23.7700	38.7700	27.0900	41.5500	72.8400	46.0700	36.1500
76.6900	36.4100	50.8700	49.2600	30.4500	20.4000	36.1500	24.3400	48.4100	8.3300	45.3300	39.8000
78.7300	6.2800	48.6100	47.7300	49.6900	85.4400	37.0200	23.1600	33.1300	10.3300	42.6700	38.4700
31.3800	57.2700	46.8100	45.6800	23.7600	47.2700	40.5200	22.1600	29.2000	30.4300	40.9200	36.3700
63.6900	74.0400	50.1100	44.1400	43.1600	14.2700	38.9400	20.0000	22.8600	58.4700	41.0900	39.1800
30.6900	51.6500	51.4400	43.7700	54.9100	60.4700	36.8700	18.2900	29.1900	70.1500	39.4800	41.7000
28.5900	1.3200	48.4100	41.5900	35.1900	67.4800	40.1100	17.6900	-0.1700	18.9600	37.0000	38.7500
36.8100	39.6100	46.7800	43.1200	29.5300	1.5400	39.3900	20.0700	10.7200	21.2900	37.2600	38.0300
93.0700	61.5900	43.4700	42.0900	38.5000	17.6300	41.0300	23.2200	41.4000	74.6700	35.3000	34.7300
72.7100	4.4000	40.6700	44.7600	25.9700	57.7600	39.2200	26.5500	48.1400	10.4600	37.7000	31.9500
79.5500	43.1100	39.4700	45.0200	4.4400	59.6300	40.9800	28.4100	32.1800	10.5700	35.3200	31.9800
0.2700	85.4400	42.9200	45.9400	74.4200	73.7200	39.0300	26.6000	30.4500	31.7600	36.0900	35.6200
60.9100	10.2000	42.7300	49.0200	25.1800	8.6200	36.1000	28.9800	23.3800	59.6300	39.8200	34.6800
80.1600	1.0900	39.4900	49.9900	46.1000	65.8400	37.8600	31.8500	29.5800	72.1300	39.0100	32.3700
[truncated: 63,000 more rows]
