# Supplementary material for: Binding mechanism of the matrix domain of HIV-1 gag on lipid membranes
Source: eLife. 2020 Aug 18;9:e58621. doi: 10.7554/eLife.58621 (PMC7476761; doi:10.7554/eLife.58621)
Supplement: Figure 4—source code 1. — Timeseries for the distance between C2 and C14 carbons of Myr and the center of the bilayer, (center) probability density of the same carbons with respect to their position in the z-axis, (bottom) heatmap of these probabilities. [file elife-58621-fig4-code1.zip › Figure4SourceCodeFile1.py]

import numpy as np
import sys
import matplotlib.pyplot as plt
import seaborn as sns
import pandas as pd

# USAGE *py [ Figure_4-Source_Data_File_1.txt ] [fig header name]
# panels A, B, and C were generated separately and mergec in Photoshop
# this script provides a sample to generate one panel with 3 plots

# load data
data = np.loadtxt(sys.argv[1]+'.dat', delimiter='\t')

# DEFINE FUNCTIONS, based on PyEmma's scripts for these quantities
# histogram data
# compute probabilities, p1 & p2
# estimate relative conttribution from each probability == -ln(p2/p1)

def get_histogram(
        xall, yall, nbins=100,
        weights=None, avoid_zero_count=False):
    z, xedge, yedge = np.histogram2d(
        xall, yall, bins=nbins, weights=weights)
    x = 0.5 * (xedge[:-1] + xedge[1:])
    y = 0.5 * (yedge[:-1] + yedge[1:])
    if avoid_zero_count:
        z = np.maximum(z, np.min(z[z.nonzero()]))
    return x, y, z.T # transpose to match x/y-directions

def to_density(z):
    return z / float(z.sum())

def rel_energy(z, minener_zero=False):
    pi = to_density(z)
    rel_energy = np.inf * np.ones(shape=z.shape)
    nonzero = pi.nonzero()
    rel_energy[nonzero] = -np.log(pi[nonzero])
    if minener_zero:
        rel_energy[nonzero] -= np.min(rel_energy[nonzero])
    return rel_energy

# Compute and plot histograms, function gets 2D HIST already
# nbins=100 (default)
x,y,hist=get_histogram(data[:,1],data[:,2])

# heatmap of probabilities plot with seaborn
f=rel_energy(hist, minener_zero=True)

# get moving avg for time series
dt = pd.DataFrame({'time': data[:,0], 'c2': data[:,1], 'c14': data[:,2]})
m1=dt.c2.rolling(15, center=True).mean()
m2=dt.c14.rolling(15, center=True).mean()
ma1=np.array(m1)
ma2=np.array(m2)

# set font sizes
s=8
m=10
l=12
#plt.rcParams.update({'font.size': 10})
plt.rc('font', size=s)
plt.rc('axes', titlesize=s)
plt.rc('axes', labelsize=s)
plt.rc('legend', fontsize=s)
plt.rc('xtick', labelsize=s)
plt.rc('ytick', labelsize=s)

# plot individual histograms (overlay) AND 2D hist using SEABORN
fig, ((axt, axs, axf)) = plt.subplots(3,1, figsize=(3,6.5))

# time series
axt.plot(data[:,0],data[:,1],'k-', lw=1, alpha=0.3)
axt.plot(data[:,0],data[:,2],'r-', lw=1, alpha=0.3)
axt.plot(dt.time, ma1,'k-', lw=1, label='C2-center')
axt.plot(dt.time, ma2,'r-', lw=1, label='C14-center')
axt.legend(loc="best", frameon=False)
axt.set_ylabel(r'z-distance ($\AA$)')
axt.set_xlabel('time (ns)')
axt.set_ylim(-1,45)

# 1D overlay
sns.distplot(data[:,1], color="k", norm_hist=True, label='C2-center', ax=axs, kde_kws={"lw":1})
sns.distplot(data[:,2], color="r", norm_hist=True, label='C14-center', ax=axs, kde_kws={"lw":1})
axs.set_xlabel('distance from bilayer center ($\AA$)')
axs.set_ylabel('probability density')
axs.legend(loc="best", frameon=False)
axs.set_ylim(0,0.20)
axs.set_xlim(-3,45)

# relative  probability contribution
c=axf.contourf(x,y,hist,20, cmap='Reds')
axf.set_xlabel('C2-center ($\AA$)')
axf.set_ylabel('C14-center ($\AA$)')
cbar=fig.colorbar(c)
cbar.ax.set_ylabel('ln ( p_C2 / p_C14 )')
axf.set_xlim(10,30)
axf.set_ylim(0,40)

fig.tight_layout()
plt.savefig(sys.argv[2]+'.png')
#close plot
plt.clf()
plt.cla()
plt.close()
