# Supplementary material for: Binding mechanism of the matrix domain of HIV-1 gag on lipid membranes
Source: eLife. 2020 Aug 18;9:e58621. doi: 10.7554/eLife.58621 (PMC7476761; doi:10.7554/eLife.58621)
Supplement: Figure 4—source code 3. — Timeseries for the distance between C2 and C14 carbons of Myr and the center of the bilayer, (center) probability density of the same carbons with respect to their position in the z-axis, (bottom) heatmap of these probabilities. [file elife-58621-fig4-code3.zip]

Archive with 1 entries (1 files):
- Figure4SourceCodeFile3.py
