# Supplementary material for: Binding mechanism of the matrix domain of HIV-1 gag on lipid membranes
Source: eLife. 2020 Aug 18;9:e58621. doi: 10.7554/eLife.58621 (PMC7476761; doi:10.7554/eLife.58621)
Supplement: Figure 4—source data 1. — (Top) Timeseries for the distance between C2 and C14 carbons of Myr and the center of the bilayer, (Center) probability density of the same carbons with respect to their position in the z-axis, (Bottom) heatmap of these probabilities. [file elife-58621-fig4-data1.txt]

720.8073	31.7693	39.5393
723.2100	29.5125	40.7025
725.6127	31.2650	42.9750
728.0154	28.6688	37.5588
730.4181	26.3471	35.9171
732.8207	26.1729	37.9829
735.2234	25.0122	36.2522
737.6261	30.6500	42.0400
740.0288	30.1180	41.2480
742.4315	29.6003	36.5603
744.8342	31.4561	37.2161
747.2369	24.6422	35.2022
749.6396	25.8658	38.3358
752.0423	28.9555	37.6755
754.4450	28.7390	39.1090
756.8477	27.1022	37.8322
759.2503	27.7503	35.5703
761.6530	31.3492	36.9992
764.0557	32.0680	36.1580
766.4584	32.7656	35.8556
768.8611	29.1672	36.0772
771.2638	30.4379	34.5679
773.6665	30.4059	35.8959
776.0692	26.1926	35.6426
778.4719	28.7884	35.1584
780.8746	29.5815	37.2215
783.2773	29.2379	37.4978
785.6799	32.5726	37.3126
788.0827	30.4754	36.4754
790.4853	30.1160	36.1360
792.8881	28.4008	33.5608
795.2907	25.6983	33.9083
797.6934	26.7215	34.5915
800.0961	26.3331	36.1131
802.4988	24.2864	32.3164
804.9015	27.1738	34.1338
807.3042	28.9033	32.1733
809.7069	27.9456	33.9656
812.1096	23.0742	30.9842
814.5122	28.2194	32.0394
816.9150	27.4111	33.0911
819.3176	27.9828	32.3228
821.7204	27.7510	33.2810
824.1230	30.4638	33.4038
826.5257	28.5586	30.9986
828.9284	30.3461	33.5661
831.3311	28.2653	34.9753
833.7338	26.5899	32.3099
836.1365	28.2664	35.8264
838.5391	28.4573	33.9873
840.9419	30.2681	32.5281
843.3445	26.5136	33.4336
845.7473	25.8340	32.6440
848.1499	23.5778	32.4178
850.5526	22.6332	29.5832
852.9553	23.0317	31.1117
855.3580	20.7234	31.2234
857.7607	21.4241	30.8041
860.1634	22.8645	32.5245
862.5660	23.9599	31.6799
864.9688	23.0932	32.3732
867.3714	23.1375	32.7875
869.7742	24.7977	33.4577
872.1768	23.7841	31.1441
874.5795	21.7140	32.9040
876.9822	21.8539	32.1339
879.3849	24.6939	33.4939
881.7876	21.7804	31.8804
884.1903	23.6242	33.0942
886.5930	22.5449	32.2549
888.9957	21.6786	31.8386
891.3983	24.3027	33.9427
893.8011	23.3939	32.5239
896.2037	27.6615	34.3115
898.6065	26.3838	34.1238
901.0091	22.7476	32.0976
903.4118	24.5589	34.1589
905.8145	26.0662	35.8162
908.2172	25.8673	35.7373
910.6199	23.7147	34.9447
913.0226	25.4763	34.4663
915.4252	24.3847	32.5547
917.8280	26.1174	35.0474
920.2306	23.9707	33.8007
922.6334	22.8033	32.8333
925.0360	27.1618	34.6718
927.4387	24.6498	33.2298
929.8414	25.5764	32.9364
932.2441	25.8098	34.2398
934.6468	25.2806	35.5206
937.0495	27.4151	35.1551
939.4522	24.4987	34.1787
941.8549	25.7873	35.6373
944.2575	25.7895	35.0595
946.6603	30.4133	38.0933
949.0629	24.9114	35.5514
951.4657	25.7030	33.8430
953.8683	24.0766	34.1866
956.2710	22.3559	31.7759
958.6737	23.6145	34.4345
961.0764	25.7258	35.1958
963.4791	23.4899	33.0399
965.8818	25.3660	33.4560
968.2844	25.7487	33.2487
970.6872	25.1271	33.9971
973.0898	26.0255	35.7355
975.4926	25.7988	31.8488
977.8952	22.1848	30.3948
980.2979	23.1204	30.6604
982.7006	21.6590	31.6290
985.1033	23.2684	31.6984
987.5060	23.8495	31.0595
989.9087	27.5220	33.4720
992.3114	25.9757	35.3557
994.7141	22.4895	33.5095
997.1167	24.9091	32.4491
999.5195	24.0815	34.0215
1001.9221	24.4021	33.9121
1004.3249	21.5320	30.8620
1006.7275	23.7861	34.1161
1009.1302	24.7148	30.2748
1011.5329	25.2537	32.6337
1013.9356	25.1202	30.9102
1016.3383	26.4239	31.4139
1018.7410	24.0376	31.7476
1021.1436	22.8974	31.0474
1023.5464	23.0459	31.0759
1025.9490	25.7149	34.4349
1028.3518	26.8330	35.7530
1030.7544	25.8847	34.6247
1033.1571	25.7366	34.3366
1035.5598	29.5414	34.9814
1037.9625	26.6097	31.7297
1040.3652	26.2793	29.1193
1042.7679	27.5235	30.5335
1045.1705	29.0751	29.3051
1047.5733	26.7536	33.1935
1049.9759	27.6046	31.1746
1052.3787	28.6839	33.9939
1054.7813	27.9824	32.4024
1057.1841	27.4102	33.9802
1059.5867	27.5109	32.4309
1061.9894	26.3241	31.8841
1064.3921	26.1050	34.5350
1066.7948	29.6662	31.7162
1069.1975	30.0538	33.9538
1071.6002	28.4278	31.2278
1074.0028	29.0413	35.8713
1076.4056	31.9087	35.4887
1078.8082	30.6879	35.6579
1081.2110	31.4209	36.8309
1083.6136	29.7732	33.5932
1086.0163	31.2418	36.2218
1088.4190	29.8156	35.7656
1090.8217	30.9208	35.1508
1093.2244	28.1835	35.1235
1095.6271	29.6313	35.5613
1098.0297	28.6021	33.6921
1100.4325	31.4856	36.6656
1102.8351	31.1012	35.1112
1105.2379	27.7806	35.4006
1107.6405	28.0244	34.6344
1110.0432	29.4703	38.3103
1112.4459	26.2445	33.3545
1114.8486	26.5795	32.0995
1117.2513	23.2945	31.4945
1119.6540	28.6155	31.4755
1122.0567	29.3707	32.2307
1124.4594	25.3888	30.9988
1126.8620	27.9310	33.6310
1129.2648	25.1949	30.5049
1131.6674	25.4186	34.2986
1134.0702	27.7131	34.5931
1136.4728	28.5013	35.2813
1138.8755	24.7577	33.5777
1141.2782	27.7528	34.4128
1143.6809	28.2129	36.2429
1146.0836	30.3446	37.4846
1148.4863	30.8411	38.0811
1150.8889	28.1654	36.3454
1153.2917	28.0124	35.2524
1155.6943	27.6991	36.0491
1158.0971	29.1426	35.6426
1160.4997	27.8739	35.0839
1162.9024	29.9115	38.8615
1165.3051	30.0970	38.2470
1167.7078	30.6888	36.9088
1170.1105	31.3455	36.9555
1172.5132	30.6538	38.8838
1174.9159	30.8620	39.2920
1177.3186	29.7545	37.5245
1179.7212	30.9467	36.4367
1182.1240	26.1666	35.6866
1184.5266	27.4898	35.5698
1186.9294	26.8885	37.6785
1189.3320	24.9010	36.0311
1191.7347	26.0765	35.8965
1194.1374	24.6019	34.8419
1196.5401	23.5232	33.9332
1198.9428	25.4180	35.1980
1201.3455	26.4218	34.7218
1203.7481	24.1327	34.3027
1206.1509	27.0541	35.7141
1208.5535	26.2718	36.3618
1210.9563	22.0919	33.3419
1213.3589	22.9479	32.4079
1215.7616	22.8120	34.3720
1218.1643	22.9609	32.7509
1220.5670	23.2009	35.4809
1222.9697	25.1846	35.8546
1225.3724	22.2738	34.1138
1227.7751	22.4233	32.9633
1230.1778	23.3709	35.6909
1232.5804	23.7884	36.0184
1234.9832	21.8129	33.9429
1237.3858	23.9286	34.7386
1239.7886	24.5127	33.8127
1242.1912	23.4061	33.1761
1244.5939	24.1074	34.3274
1246.9966	24.1916	34.6916
1249.3993	26.2281	34.6781
1251.8020	24.9024	38.5224
1254.2047	25.1489	35.7989
1256.6073	24.5155	32.8455
1259.0101	23.8712	32.6012
1261.4127	23.2487	34.0887
1263.8155	25.5819	33.9119
1266.2181	24.1908	33.8508
1268.6208	25.1615	35.7215
1271.0235	28.4473	37.8873
1273.4262	26.2957	37.4957
1275.8289	27.3016	37.1116
1278.2316	25.5320	34.8020
1280.6342	25.6361	33.8861
1283.0370	27.5796	37.0496
1285.4396	24.1686	36.5286
1287.8424	22.2349	33.9049
1290.2450	23.9616	35.1216
1292.6478	26.5926	39.5826
1295.0504	25.1348	35.4348
1297.4531	25.9888	35.8688
1299.8558	23.0121	35.0121
1302.2585	25.2056	35.2856
1304.6613	24.3106	33.8506
1307.0639	27.3360	33.9160
1309.4666	28.2106	35.7306
1311.8693	28.8990	36.3390
1314.2720	27.6909	34.8309
1316.6747	27.0598	35.5498
1319.0774	23.7170	33.3870
1321.4800	25.2499	35.9399
1323.8828	25.1756	35.7056
1326.2854	29.3208	38.4408
1328.6882	25.8782	35.7082
1331.0908	24.4144	35.6844
1333.4935	25.3840	34.3440
1335.8962	22.5958	33.5958
1338.2989	25.0400	34.8800
1340.7016	26.8931	36.2831
1343.1043	26.1111	36.4711
1345.5069	23.3210	33.2410
1347.9097	26.8265	34.1165
1350.3123	23.0837	33.1637
1352.7151	26.5835	36.6135
1355.1177	26.4894	36.9494
1357.5204	24.2819	35.3319
1359.9231	24.1493	35.7993
1362.3258	20.1168	32.3868
1364.7285	23.1212	33.5912
1367.1312	22.2478	30.9978
1369.5339	18.9236	30.9535
1371.9366	22.5395	33.0895
1374.3392	20.0283	30.8783
1376.7420	21.3845	12.0245
1379.1446	23.0927	11.9227
1381.5474	24.8801	15.9201
1383.9500	23.1452	11.7352
1386.3527	22.8399	10.0399
1388.7554	19.9885	9.5985
1391.1581	21.2916	9.5316
1393.5608	23.2743	14.5743
1395.9635	25.7334	18.6934
1398.3661	25.3435	17.7735
1400.7689	23.3493	12.8492
1403.1715	25.2512	16.3212
1405.5743	23.9530	15.4130
1407.9769	21.0725	12.1225
1410.3796	21.7381	14.4981
1412.7823	23.6509	16.1709
1415.1850	22.8944	17.6044
1417.5877	23.6853	16.5353
1419.9904	22.0544	14.2944
1422.3931	20.7261	14.9860
1424.7958	22.6844	13.6844
1427.1984	22.3493	9.7293
1429.6012	22.3575	15.2875
1432.0038	22.5785	11.9485
1434.4066	23.3501	9.9801
1436.8092	21.2504	8.0004
1439.2119	20.3211	7.9411
1441.6146	23.3733	11.7733
1444.0173	16.3700	3.6200
1446.4200	18.2006	4.8606
1448.8227	18.9110	11.6610
1451.2253	20.5850	15.4450
1453.6281	22.1911	15.8411
1456.0307	19.8120	8.9720
1458.4335	21.3016	7.3716
1460.8361	23.3309	9.1909
1463.2388	22.2662	11.0462
1465.6415	21.9338	9.0638
1468.0442	20.3778	6.0878
1470.4469	21.5547	8.7147
1472.8496	23.2478	10.7578
1475.2523	19.6679	4.7579
1477.6550	20.0584	6.5584
1480.0576	20.9244	9.6844
1482.4604	19.2705	5.6005
1484.8630	20.4756	7.8556
1487.2658	19.9381	6.3781
1489.6684	18.7910	5.4110
1492.0711	20.0323	8.6423
1494.4738	16.6799	9.9799
1496.8765	15.8239	10.9039
1499.2792	17.8994	11.0894
1501.6819	18.3903	12.6203
1504.0845	20.1799	11.7699
1506.4873	20.5310	8.0510
1508.8899	22.2734	11.5234
1511.2927	21.8565	9.9865
1513.6953	19.2984	9.7184
1516.0980	21.3342	11.7042
1518.5007	19.8026	8.8626
1520.9034	18.3963	6.6863
1523.3061	16.5716	5.9416
1525.7088	19.5964	8.7764
1528.1114	17.9051	7.7051
1530.5142	20.1651	11.9451
1532.9168	19.2373	11.0873
1535.3196	20.6764	10.5764
1537.7222	19.5753	9.3553
1540.1250	20.6174	9.6174
1542.5276	21.9121	12.8621
1544.9303	21.7679	12.3479
1547.3330	20.6833	10.5933
1549.7357	18.9357	7.9457
1552.1384	17.8797	8.2997
1554.5411	17.1147	9.1247
1556.9437	18.9408	9.9008
1559.3465	15.6282	2.9582
1561.7491	16.4298	9.9898
1564.1519	18.9796	9.2596
1566.5545	18.6727	5.7327
1568.9572	21.0892	11.8892
1571.3599	19.4949	10.7449
1573.7626	18.3327	9.4527
1576.1654	19.6571	12.1971
1578.5679	19.4227	14.3427
1580.9706	15.2276	1.5776
1583.3734	17.0903	3.4303
1585.7761	15.8207	2.1207
1588.1787	19.4899	7.1099
1590.5814	17.8515	4.3914
1592.9841	22.7381	11.1781
1595.3869	24.8124	14.9824
1597.7894	18.0179	3.7779
1600.1922	15.8353	2.9653
1602.5949	23.1157	13.8857
1604.9976	20.3856	9.0956
1607.4002	21.7170	10.4570
1609.8029	19.8102	6.4002
1612.2057	19.5285	7.6985
1614.6084	19.2283	6.5083
1617.0110	18.0827	7.5927
1619.4137	18.2385	5.9885
1621.8164	21.2656	7.9956
1624.2192	18.5615	4.7515
1626.6217	18.9660	6.6961
1629.0245	15.7345	4.0045
1631.4272	20.8934	9.8534
1633.8299	17.2027	6.0927
1636.2325	15.0453	3.4253
1638.6352	14.1210	2.1110
1641.0380	14.3596	2.2696
1643.4407	15.1943	1.9043
1645.8433	19.0154	7.0454
1648.2460	18.1185	4.7785
1650.6487	18.8754	5.5054
1653.0515	17.6772	4.9572
1655.4540	17.9661	5.0261
1657.8568	17.5889	4.7489
1660.2595	19.2834	10.3734
1662.6622	18.6570	6.6270
1665.0648	18.4896	5.6796
1667.4675	18.8617	5.4418
1669.8703	21.5574	7.8974
1672.2730	18.2563	6.2963
1674.6755	18.2254	13.3754
1677.0783	18.6530	7.9330
1679.4810	20.6981	8.0381
1681.8838	19.8543	6.1843
1684.2863	18.2554	4.6454
1686.6890	17.6085	5.5085
1689.0918	18.3799	6.1399
1691.4945	15.2308	5.7308
1693.8971	16.5599	5.1699
1696.2998	13.9697	0.9097
1698.7025	17.4848	5.0148
1701.1053	18.1404	4.5204
1703.5078	19.8238	8.8438
1705.9106	18.9519	6.3419
1708.3133	19.9327	7.2827
1710.7160	19.9415	5.7615
1713.1186	18.7383	5.5283
1715.5213	18.1621	4.9321
1717.9241	18.2952	4.5052
1720.3268	20.3603	6.3303
1722.7294	16.8154	2.8154
1725.1321	20.6593	7.0293
1727.5348	19.5604	6.0604
1729.9376	16.3430	3.6130
1732.3401	19.3549	5.7749
1734.7429	18.3141	7.2541
1737.1456	17.3127	4.2727
1739.5483	17.3219	8.2419
1741.9509	12.5891	8.6991
1744.3536	13.8715	0.1715
1746.7564	14.9288	4.3088
1749.1591	9.4291	2.6609
1751.5616	13.4876	8.5276
1753.9644	14.5380	3.3180
1756.3671	15.8177	4.6777
1758.7699	18.3156	7.7656
1761.1724	17.4434	5.7534
1763.5751	20.5821	9.1021
1765.9779	14.5374	3.3174
1768.3806	19.2551	7.1851
1770.7832	18.6018	7.8918
1773.1859	18.3465	5.8265
1775.5887	15.6244	3.3044
1777.9914	19.8982	7.3782
1780.3939	17.9291	5.7991
1782.7967	15.6941	1.4941
1785.1994	16.7441	2.8541
1787.6022	16.4658	2.9558
1790.0047	13.8154	0.8554
1792.4074	13.7829	0.3629
1794.8102	17.9464	3.8064
1797.2129	15.7519	3.5319
1799.6155	17.5476	3.7276
1802.0182	17.7064	4.4264
1804.4209	15.8532	4.1132
1806.8237	15.9139	10.7939
1809.2262	15.4053	3.2253
1811.6290	16.5933	5.8133
1814.0317	17.4629	8.9229
1816.4344	14.8953	1.6453
1818.8370	15.8574	5.5474
1821.2397	17.4048	3.7348
1823.6425	16.3035	3.4735
1826.0452	18.3719	4.8019
1828.4478	16.8348	4.0748
1830.8505	15.3036	3.7036
1833.2532	12.7995	0.5805
1835.6560	15.0506	3.7306
1838.0585	14.9489	1.6189
1840.4613	15.7904	2.6904
1842.8640	15.1952	5.8852
1845.2667	19.1558	4.3958
1847.6693	16.0758	5.0858
1850.0720	17.6550	4.7250
1852.4748	19.1026	4.6726
1854.8775	18.4572	5.6372
1857.2800	17.7576	4.4876
1859.6828	15.6615	5.9915
1862.0855	13.8856	3.9156
1864.4883	11.3512	0.1288
1866.8908	13.9925	2.4825
1869.2935	16.8563	2.9563
1871.6963	16.6665	3.4265
1874.0990	13.7710	1.5910
1876.5016	15.5130	2.5330
1878.9043	14.8000	3.6700
1881.3070	15.2160	8.9160
1883.7098	18.0926	3.4526
1886.1123	18.4561	4.5261
1888.5151	14.5123	1.7023
1890.9178	14.3019	3.3819
1893.3205	14.2200	1.9401
1895.7231	17.3588	4.8088
1898.1258	15.9074	5.8174
1900.5286	13.9956	2.9956
1902.9313	14.9955	1.8655
1905.3339	17.7685	4.6385
1907.7366	16.5243	2.8843
1910.1393	15.1448	1.7048
1912.5421	13.9170	0.2770
1914.9446	15.4615	1.3515
1917.3474	15.1427	4.9927
1919.7501	17.2084	3.5184
1922.1528	14.5659	0.9359
1924.5554	16.0235	3.3135
1926.9581	17.7987	4.7087
1929.3609	16.9070	5.2470
1931.7636	16.9219	4.2519
1934.1661	14.2079	0.9779
1936.5689	16.5783	4.5083
1938.9716	16.4644	5.6044
1941.3744	16.1958	3.8058
1943.7769	15.6499	5.4799
1946.1797	14.9158	1.4458
1948.5824	14.7910	2.9010
1950.9851	18.7575	4.8175
1953.3877	16.1560	2.9160
1955.7904	17.5588	5.1588
1958.1932	15.6794	5.4794
1960.5959	17.6019	3.8619
1962.9986	16.4503	2.5203
1965.4012	17.0038	4.2638
1967.8039	15.8369	1.6469
1970.2067	16.5025	5.9925
1972.6094	18.1774	4.2574
1975.0119	17.6293	6.1693
1977.4147	18.2648	6.3248
1979.8174	17.9434	6.6134
1982.2202	16.9190	5.1590
1984.6227	15.3481	4.3381
1987.0254	16.8131	3.9031
1989.4282	13.9484	4.2884
1991.8309	16.8839	4.6339
1994.2335	14.6655	2.3755
1996.6362	16.2031	5.0431
1999.0389	16.5850	3.2050
2001.4417	17.7625	5.1325
2003.8442	15.3561	2.6360
2006.2470	14.8687	1.7887
2008.6497	13.6406	0.3406
2011.0524	15.1744	1.3844
2013.4550	16.1026	5.1826
2015.8577	14.5974	1.4774
2018.2605	19.1228	5.2328
2020.6632	16.1405	2.6805
2023.0658	16.4097	2.3297
2025.4685	15.4117	4.8117
2027.8712	16.2311	3.4711
2030.2740	13.2418	0.1818
2032.6765	11.6131	1.1069
2035.0793	15.0167	2.4767
2037.4820	14.3448	3.1948
2039.8847	13.2379	2.0279
2042.2873	11.6610	3.6410
2044.6900	11.7112	1.0788
2047.0928	11.8586	0.0686
2049.4955	14.1016	2.9216
2051.8980	13.2613	5.3013
2054.3008	12.7833	7.3833
2056.7035	12.4114	1.6114
2059.1063	11.2759	0.5341
2061.5088	13.1364	3.7364
2063.9115	14.0460	1.4460
2066.3143	13.0126	1.0726
2068.7170	13.1431	5.6731
2071.1196	12.2644	1.4156
2073.5223	13.4483	0.4783
2075.9250	14.5760	2.5360
2078.3278	15.4578	3.2378
2080.7303	14.7558	1.3858
2083.1331	12.3868	1.1868
2085.5358	12.2137	1.4137
2087.9385	14.6928	3.2128
2090.3411	15.2676	2.2176
2092.7438	13.7318	1.0082
2095.1466	13.1093	0.6107
2097.5493	15.8833	4.6633
2099.9519	14.6198	0.6998
2102.3546	14.7496	3.6796
2104.7573	15.9565	2.3865
2107.1601	15.8517	3.7817
2109.5626	15.4152	2.6552
2111.9654	14.9613	1.3213
2114.3681	18.3184	9.4984
2116.7708	16.2109	3.9209
2119.1734	15.9472	3.3872
2121.5761	15.9697	4.1196
2123.9789	12.0380	1.5520
2126.3816	15.7453	2.3853
2128.7842	14.0291	0.2209
2131.1869	16.0962	3.4162
2133.5896	13.2111	2.4311
2135.9924	15.4462	3.5362
2138.3949	14.5937	1.3837
2140.7977	14.6883	1.2983
2143.2004	13.7021	0.5179
2145.6031	13.3250	0.0850
2148.0057	14.3828	1.1128
2150.4084	12.5034	1.1434
2152.8112	13.0197	0.8603
2155.2139	13.6006	1.2406
2157.6164	12.8177	2.6077
2160.0192	12.9198	0.2802
2162.4219	15.7217	2.3718
2164.8247	13.8469	0.1669
2167.2272	14.3842	0.3942
2169.6299	14.3113	3.0413
2172.0327	15.1821	1.3721
2174.4354	15.1981	2.0181
2176.8380	17.2745	6.2345
2179.2407	20.2347	5.8847
2181.6434	14.1627	1.6127
2184.0462	14.4206	3.2006
2186.4487	16.2244	4.8044
2188.8515	12.9799	0.2501
2191.2542	14.5291	2.4791
2193.6569	13.6233	0.5633
2196.0595	13.0005	1.9805
2198.4622	13.6191	1.2191
2200.8650	13.6800	2.5500
2203.2677	14.5477	2.3477
2205.6703	14.7834	1.0234
2208.0730	12.6673	0.2927
2210.4757	13.7698	2.9298
2212.8785	15.0187	2.7587
2215.2810	17.4845	4.6845
2217.6838	16.4562	6.4362
2220.0865	18.5385	6.3185
2222.4892	19.6638	5.4238
2224.8918	17.6189	3.2189
2227.2945	15.0479	2.4979
2229.6973	17.0363	5.1963
2232.1000	14.1153	2.2753
2234.5025	14.2102	2.3902
2236.9053	14.3216	0.6716
2239.3080	15.1236	2.9836
2241.7108	15.4973	0.9273
2244.1133	12.7126	0.6974
2246.5160	16.9057	4.4557
2248.9188	20.2076	6.3276
2251.3215	20.8673	7.8073
2253.7241	15.6186	3.3186
2256.1268	15.9244	2.4844
2258.5296	15.4757	1.2157
2260.9323	15.7208	3.1308
2263.3348	14.9028	2.1628
2265.7376	16.0435	3.5535
2268.1403	16.3876	2.6576
2270.5431	11.9467	1.8467
2272.9456	15.9420	2.5620
2275.3483	13.5062	2.1962
2277.7511	14.6570	3.3470
2280.1538	17.3112	4.9412
2282.5564	15.3422	2.8522
2284.9591	15.7732	4.8532
2287.3618	18.9891	5.7691
2289.7646	15.5278	2.4078
2292.1671	16.3652	1.9852
2294.5699	18.6850	5.4150
2296.9726	15.6456	3.0456
2299.3753	14.7155	0.5855
2301.7779	13.9408	1.5208
2304.1806	14.1178	1.3178
2306.5834	16.1289	3.2089
2308.9861	17.5331	4.8031
2311.3887	15.6323	2.2923
2313.7914	17.5555	3.4955
2316.1941	17.3603	2.6803
2318.5969	16.1165	1.5465
2320.9994	19.4115	5.3715
2323.4022	17.8173	4.9873
2325.8049	17.4649	3.7749
2328.2076	16.9155	4.9655
2330.6102	18.9962	6.0762
2333.0129	14.4615	2.5015
2335.4157	18.3618	5.5018
2337.8184	16.1935	1.8435
2340.2209	16.2062	1.8762
2342.6237	17.1790	3.3090
2345.0264	15.6158	2.0258
2347.4292	16.4268	4.0768
2349.8317	16.4266	2.5366
2352.2344	14.6778	2.6478
2354.6372	17.2661	3.8061
2357.0399	18.1463	4.5163
2359.4425	19.5946	6.6146
2361.8452	20.5304	8.0104
2364.2479	17.1881	4.3581
2366.6507	17.3938	2.4938
2369.0532	14.7854	2.0854
2371.4560	16.9062	4.6562
2373.8587	16.9850	4.0750
2376.2614	15.1733	1.5333
2378.6640	16.3923	5.3423
2381.0667	16.8862	2.9362
2383.4695	16.6008	4.5108
2385.8722	17.1190	4.2590
2388.2748	17.3956	4.9956
2390.6775	16.1413	1.9013
2393.0802	15.9015	1.3215
2395.4830	14.0406	0.6206
2397.8855	16.9884	6.5484
2400.2883	13.8144	1.0144
2402.6910	14.6390	4.9090
2405.0937	16.5997	3.3597
2407.4963	14.7770	3.2470
2409.8990	18.5191	5.8691
2412.3018	17.2225	3.6925
2414.7045	18.1770	3.3270
2417.1070	15.4443	1.5443
2419.5098	16.0694	3.2394
2421.9125	17.3899	3.1299
2424.3153	20.4464	7.6364
2426.7178	18.1187	4.0987
2429.1206	17.6568	4.3868
2431.5233	17.1554	3.2754
2433.9260	17.2830	3.0230
2436.3286	17.9378	5.1778
2438.7313	15.2490	1.9990
2441.1341	19.2029	6.4928
2443.5368	17.1251	5.4351
2445.9393	20.6973	7.8073
2448.3421	19.1874	6.7074
2450.7448	18.6295	5.3495
2453.1476	17.7454	4.4153
2455.5501	15.5303	2.2403
2457.9528	18.6037	5.7637
2460.3556	19.0008	5.7808
2462.7583	19.9545	7.1545
2465.1609	18.8927	4.2927
2467.5636	18.7076	4.4776
2469.9663	19.5557	6.9457
2472.3691	16.7642	3.9642
2474.7716	19.1475	5.3575
2477.1744	16.6923	2.8723
2479.5771	17.3168	4.1268
2481.9798	17.4959	3.5959
2484.3824	17.8683	2.8783
2486.7851	16.8759	3.1659
2489.1879	16.6851	4.3151
2491.5906	15.3401	1.7601
2493.9932	16.5999	3.2899
2496.3959	14.9360	2.4160
2498.7986	15.0076	1.4176
2501.2014	13.6143	0.9943
2503.6039	16.7126	5.5226
2506.0067	19.9207	6.5707
2508.4094	20.6087	6.8787
2510.8121	21.5179	8.1979
2513.2147	20.5193	7.7293
2515.6174	18.9929	6.6729
2518.0202	17.7062	3.6762
2520.4229	21.4309	7.2009
2522.8254	21.5665	7.0465
2525.2282	19.3255	7.5355
2527.6309	18.9183	7.0483
2530.0337	20.9220	6.5920
2532.4362	18.3256	5.0856
2534.8389	20.0661	6.3061
2537.2417	18.4428	4.7828
2539.6444	18.9445	5.0245
2542.0470	19.1456	5.1956
2544.4497	20.1309	5.9109
2546.8524	18.3471	4.5271
2549.2552	16.9734	3.0534
2551.6577	17.5559	4.4259
2554.0605	18.4230	3.3330
2556.4632	19.4141	5.2941
2558.8659	15.8975	1.5675
2561.2685	17.5405	3.8405
2563.6712	17.2892	3.0592
2566.0740	19.1268	4.6868
2568.4767	20.9164	7.4064
2570.8793	21.0057	6.7057
2573.2820	20.0048	6.6248
2575.6847	20.1842	5.9842
2578.0875	21.8249	9.6749
2580.4900	19.9771	8.0671
2582.8928	22.0823	8.0123
2585.2955	21.2149	11.4149
2587.6982	22.9462	8.3262
2590.1008	20.2349	13.0949
2592.5035	20.2335	6.5535
2594.9063	19.3493	7.6393
2597.3090	17.3479	5.4578
2599.7116	18.0862	4.0962
2602.1143	15.7578	2.7678
2604.5170	15.2428	4.0728
2606.9198	13.7592	0.4708
2609.3225	15.4204	0.9404
2611.7251	16.1751	2.8250
2614.1278	14.4669	1.0269
2616.5305	15.4381	2.8981
2618.9333	17.2358	3.0258
2621.3358	16.9473	3.0473
2623.7386	16.6917	3.4117
2626.1413	14.3819	2.8919
2628.5440	14.3544	0.6844
2630.9466	14.1847	0.1647
2633.3493	13.1539	0.6661
2635.7521	13.5837	0.4237
2638.1548	12.3677	1.1723
2640.5573	11.7592	1.2407
2642.9601	13.9346	2.1846
2645.3628	14.7961	1.8661
2647.7656	18.7806	5.0506
2650.1681	17.8919	4.9319
2652.5708	18.2067	4.5667
2654.9736	18.9563	4.7263
2657.3763	23.1913	10.3613
2659.7789	20.5340	8.8540
2662.1816	17.1579	4.0579
2664.5843	20.2999	8.4500
2666.9871	17.0714	2.9714
2669.3896	15.6660	3.0060
2671.7924	13.6751	0.0249
2674.1951	15.2151	1.6851
2676.5978	18.9962	4.5062
2679.0004	16.0879	3.4879
2681.4031	19.9007	6.7207
2683.8059	22.7850	10.3050
2686.2086	23.0701	9.0901
2688.6112	21.7771	8.6071
2691.0139	20.7796	8.7296
2693.4166	22.0176	8.0076
2695.8194	22.2611	8.4811
2698.2219	21.8840	9.1040
2700.6247	22.3827	7.4627
2703.0274	22.8217	10.7117
2705.4301	24.0902	9.4802
2707.8327	24.7969	10.6469
2710.2354	22.8331	9.3331
2712.6382	22.5667	7.3667
2715.0409	20.9798	6.8298
2717.4434	21.5604	8.1504
2719.8462	17.2990	3.6390
2722.2489	18.4600	4.2400
2724.6517	18.3518	5.1418
2727.0542	18.6392	5.2392
2729.4569	17.2639	5.0039
2731.8597	17.7764	3.2564
2734.2624	16.6317	3.4317
2736.6650	16.5739	4.6039
2739.0677	15.5350	2.5150
2741.4704	20.4538	6.0938
2743.8732	16.6516	2.6016
2746.2757	20.1517	6.8917
2748.6785	18.9170	4.7370
2751.0812	19.4842	6.4442
2753.4840	18.5451	6.4951
2755.8865	16.4542	4.6142
2758.2892	17.3229	3.7729
2760.6920	15.5688	2.4688
2763.0947	17.2547	6.2347
2765.4973	20.2321	6.6421
2767.9000	17.0590	2.9290
2770.3027	18.0049	6.7149
2772.7055	18.6849	4.5849
2775.1080	19.3862	5.5262
2777.5108	15.4017	1.7117
2779.9135	16.3458	2.2058
2782.3162	18.3379	5.4079
2784.7188	15.9052	2.7252
2787.1215	15.8833	4.3933
2789.5243	15.8708	2.9208
2791.9270	17.8965	4.0765
2794.3296	17.7402	5.9302
2796.7323	16.7486	4.5585
2799.1350	16.6936	4.5136
2801.5378	16.0814	2.2214
2803.9403	15.0885	1.9785
2806.3431	15.4601	3.1701
2808.7458	12.7367	1.2933
2811.1485	17.1001	4.7801
2813.5511	15.7260	3.7760
2815.9538	15.5451	1.7651
2818.3566	13.7435	1.9235
2820.7593	15.1223	3.1223
2823.1618	14.5364	1.3264
2825.5646	14.3357	0.9557
2827.9673	15.1152	1.3852
2830.3701	13.9554	1.8754
2832.7726	15.7835	2.2635
2835.1753	13.1268	1.1768
2837.5781	14.9570	0.8270
2839.9808	14.1485	0.1115
2842.3834	15.9870	1.6970
2844.7861	18.1017	6.1617
2847.1888	18.6115	5.2515
2849.5916	17.8546	3.7446
2851.9941	21.5482	8.6482
2854.3969	18.9294	3.9094
2856.7996	18.2537	5.7037
2859.2023	20.7919	7.1919
2861.6049	20.7607	8.6107
2864.0076	22.4270	8.3770
2866.4104	22.8173	10.6273
2868.8131	17.2454	6.8554
2871.2157	16.0969	1.0869
2873.6184	16.3086	2.6185
2876.0211	19.3084	8.0584
2878.4239	15.9186	5.2086
2880.8264	18.7872	7.0572
2883.2292	14.2752	1.5752
2885.6319	15.6527	0.5127
2888.0346	16.6340	2.5040
2890.4372	15.3563	1.8563
2892.8399	17.9297	5.0597
2895.2427	17.9223	3.7123
2897.6454	14.8376	0.9176
2900.0479	18.0284	4.0984
2902.4507	16.0339	2.3639
2904.8534	15.8864	3.8864
2907.2562	17.8408	2.7308
2909.6587	14.5618	1.0418
2912.0615	15.8041	1.5841
2914.4642	16.4172	3.7972
2916.8669	18.7334	4.6234
2919.2695	19.4962	5.4162
2921.6722	20.9073	9.4973
2924.0750	20.3316	6.2316
2926.4777	18.2108	5.4608
2928.8802	18.7801	5.9001
2931.2830	17.2399	5.3099
2933.6857	17.6347	3.1347
2936.0885	17.1534	3.7534
2938.4910	15.2077	1.9277
2940.8937	15.3434	2.1834
2943.2965	17.7140	6.4240
2945.6992	16.1290	10.6290
2948.1018	15.4574	5.3874
2950.5045	16.6032	2.4732
2952.9072	18.0506	8.7106
2955.3100	18.3101	5.5801
2957.7125	17.4546	4.4646
2960.1153	15.9123	4.1323
2962.5180	18.1756	3.7756
2964.9207	16.0403	2.3303
2967.3233	18.5509	3.6009
2969.7260	17.1168	3.4868
2972.1288	17.6540	3.5040
2974.5315	16.5703	4.5103
2976.9341	16.8356	4.1656
2979.3368	17.8712	4.1112
2981.7395	18.3671	4.7671
2984.1423	18.0774	4.7274
2986.5448	18.7440	4.6140
2988.9476	16.8934	3.5834
2991.3503	20.2420	7.3320
2993.7530	17.3669	4.1369
2996.1556	18.5372	5.0572
2998.5583	17.7249	4.4150
3000.9611	19.1911	6.3010
3003.3638	18.0274	7.6774
3005.7663	17.3082	8.0882
3008.1691	19.5068	7.6868
3010.5718	17.1295	3.7995
3012.9746	16.7983	3.4183
3015.3771	15.0824	1.2224
3017.7798	15.8134	1.3834
3020.1826	15.9186	3.6486
3022.5853	18.3378	5.9478
3024.9879	17.1620	5.3920
3027.3906	17.2845	3.2845
3029.7933	14.6384	0.3384
3032.1961	18.1946	5.0946
3034.5986	17.4793	3.9593
3037.0014	17.0952	5.1852
3039.4041	15.6526	1.8426
3041.8068	19.1940	6.1140
3044.2094	18.3775	4.0375
3046.6121	15.9675	1.9875
3049.0149	15.2417	2.7017
3051.4176	15.7793	2.5793
3053.8202	14.3642	0.6342
3056.2229	14.9217	4.6917
3058.6256	15.7454	3.5854
3061.0284	16.4248	6.1348
3063.4309	17.1000	13.1900
3065.8337	14.5454	1.5154
3068.2364	15.4269	1.2169
3070.6391	14.3811	0.9011
3073.0417	17.1247	3.8347
3075.4444	15.3379	2.6779
3077.8472	14.3439	1.3439
3080.2499	14.6421	0.0821
3082.6525	13.9263	0.8063
3085.0552	17.1438	2.2338
3087.4579	18.2713	3.8813
3089.8607	17.9847	3.5347
3092.2632	17.2096	3.9796
3094.6660	17.3296	2.8496
3097.0687	14.7432	1.0432
3099.4714	17.7716	3.1116
3101.8740	15.8031	0.6131
3104.2767	16.5340	1.3040
3106.6795	15.3805	1.1705
3109.0822	14.5086	2.4886
3111.4847	16.3688	3.7288
3113.8875	15.8170	2.5970
3116.2902	14.0025	0.5925
3118.6930	17.8807	2.8807
3121.0955	17.8123	3.7123
3123.4982	16.5537	2.7137
3125.9010	17.4418	3.4518
3128.3037	16.9156	1.8956
3130.7063	17.2379	1.9179
3133.1090	17.2115	4.0715
3135.5117	15.9429	3.6929
3137.9145	19.3335	6.6735
3140.3170	17.0748	3.5048
3142.7198	17.1109	9.4009
3145.1225	18.1456	5.2056
3147.5252	14.8331	1.2931
3149.9280	18.3586	6.4286
3152.3307	18.3160	3.6860
3154.7331	17.5865	4.0665
3157.1358	18.8538	4.6138
3159.5386	19.5009	5.1509
3161.9413	18.4112	5.0312
3164.3440	17.5551	3.5251
3166.7468	15.5023	1.1923
3169.1495	15.7438	2.5338
3171.5522	16.9101	4.3401
3173.9546	16.0417	2.7417
3176.3573	16.3413	3.6813
3178.7601	17.6321	3.6521
3181.1628	18.7526	4.1226
3183.5656	15.1704	0.4304
3185.9683	17.8527	3.1027
3188.3710	18.0088	6.3388
3190.7738	18.1755	4.2155
3193.1761	15.7975	1.4375
3195.5789	15.3020	3.2520
3197.9816	15.2046	2.4646
3200.3843	15.9836	1.1436
3202.7871	17.1966	4.4566
3205.1898	18.0075	4.6275
3207.5926	19.2338	4.8538
3209.9953	18.4978	3.2078
3212.3977	18.7228	5.4528
3214.8004	19.3659	5.5359
3217.2031	20.4587	6.4587
3219.6059	24.8295	10.0395
3222.0086	20.5976	6.4776
3224.4113	21.9328	8.6428
3226.8141	21.0478	10.1678
3229.2168	19.9880	8.6880
3231.6192	18.4447	5.9747
3234.0219	22.1351	9.3651
3236.4247	20.8005	10.1805
3238.8274	18.4502	7.3902
3241.2301	17.6011	5.8111
3243.6329	19.4224	16.2624
3246.0356	19.3521	8.6821
3248.4384	19.4620	9.5020
3250.8407	20.5800	8.4900
3253.2435	21.3964	10.9664
3255.6462	18.7600	6.8400
3258.0489	19.3616	6.8216
3260.4517	21.0791	8.8091
3262.8544	17.6192	3.5692
3265.2571	18.2103	8.9403
3267.6599	15.6159	2.1159
3270.0626	17.5483	2.7783
3272.4650	18.0929	3.8529
3274.8677	18.7754	4.5054
3277.2705	18.0003	3.6903
3279.6732	18.3002	5.5002
3282.0759	15.6668	2.8868
3284.4787	17.7001	3.6701
3286.8814	17.1447	4.8247
3289.2841	17.7405	3.7305
3291.6865	19.8548	5.9048
3294.0892	19.0091	4.8991
3296.4920	19.1855	7.2255
3298.8947	20.5112	5.7912
3301.2975	19.6744	5.1944
3303.7002	16.1973	4.3573
3306.1029	18.6221	5.2121
3308.5057	18.2096	4.0396
3310.9080	17.4417	5.6717
3313.3108	19.8194	8.8294
3315.7135	19.5035	7.0135
3318.1162	20.2381	6.0981
3320.5190	17.5942	3.2942
3322.9217	18.0014	4.3314
3325.3245	18.6682	4.9082
3327.7272	18.3144	5.3244
3330.1296	17.5595	3.3895
3332.5323	16.7903	3.8503
3334.9350	16.7151	4.1751
3337.3378	17.4512	2.9312
3339.7405	16.3035	1.0135
3342.1432	18.5382	3.8482
3344.5460	17.4027	4.1527
3346.9487	17.7770	3.6670
3349.3511	20.6923	5.5023
3351.7538	18.4132	4.3532
3354.1566	19.5786	4.5586
3356.5593	16.9039	3.2340
3358.9620	17.7123	4.4523
3361.3648	19.4706	6.0006
3363.7675	16.0862	1.1362
3366.1702	17.2230	4.1330
3368.5726	15.7792	2.7392
3370.9753	17.5865	3.0865
3373.3781	16.0056	2.8456
3375.7808	15.6069	1.3769
3378.1836	16.2704	3.7004
3380.5863	15.9660	5.9261
3382.9890	13.6987	1.6587
3385.3918	15.8695	1.9295
3387.7941	17.2465	2.0565
3390.1969	17.8049	3.4949
3392.5996	17.2375	2.4075
3395.0024	16.2895	2.3495
3397.4051	16.6454	3.2354
3399.8078	17.7324	3.8524
3402.2106	16.0048	3.3548
3404.6133	17.7649	3.3849
3407.0157	18.5907	4.3807
3409.4184	16.5483	2.6583
3411.8211	16.8741	3.3441
3414.2239	16.4159	2.8159
3416.6266	16.3588	2.3988
3419.0294	16.0950	1.6550
3421.4321	14.9992	1.8292
3423.8348	17.1000	2.7400
3426.2372	15.6358	2.1858
3428.6399	17.0197	2.2097
3431.0427	15.7809	2.3509
3433.4454	16.9406	3.7106
3435.8481	19.2672	4.8572
3438.2509	17.1616	4.8216
3440.6536	16.3929	2.5629
3443.0564	16.2102	3.9302
3445.4587	17.6383	4.1383
3447.8615	15.0707	0.7807
3450.2642	14.8815	0.9415
3452.6669	14.2922	0.1122
3455.0697	13.0370	0.8530
3457.4724	16.8248	3.2548
3459.8751	17.7315	3.3615
3462.2779	17.3453	3.4053
3464.6802	16.3572	1.9072
3467.0830	15.9116	3.0016
3469.4857	16.8990	3.4790
3471.8885	15.8402	2.3202
3474.2912	14.9542	2.6142
3476.6939	16.6505	3.9805
3479.0967	18.3318	5.8218
3481.4994	17.6971	3.6871
3483.9018	19.8188	6.9488
3486.3045	17.2029	2.7829
3488.7072	16.8083	1.7683
3491.1100	16.0187	1.2087
3493.5127	16.9874	3.4974
3495.9155	17.3827	3.2827
3498.3182	15.5687	1.2287
3500.7209	16.0373	2.4573
3503.1233	17.7949	4.2749
3505.5260	17.6585	3.9585
3507.9288	16.9369	3.5369
3510.3315	19.8541	5.6441
3512.7342	19.3357	6.0257
3515.1370	18.4038	4.5738
3517.5397	19.0001	4.4101
3519.9425	17.5035	4.8235
3522.3448	19.9693	7.0293
3524.7476	19.3186	5.1086
3527.1503	17.2023	3.1823
3529.5530	17.2314	3.7914
3531.9558	17.7276	4.3576
3534.3585	17.7940	5.1440
3536.7612	19.2615	5.5515
3539.1640	17.0685	3.6185
3541.5663	17.7360	4.3160
3543.9691	18.1726	4.6126
3546.3718	16.6713	2.6013
3548.7746	18.1896	3.0596
3551.1773	17.3761	3.2761
3553.5800	18.4131	3.5632
3555.9828	18.1536	3.5936
3558.3855	18.7014	5.3114
3560.7879	17.3719	3.2719
3563.1906	16.9205	3.3305
3565.5934	18.1212	4.0512
3567.9961	19.7357	6.2757
3570.3988	19.0390	6.6990
3572.8016	17.1153	4.4553
3575.2043	19.1243	4.8543
3577.6070	18.2316	5.2616
3580.0094	17.6509	3.0709
3582.4121	17.6736	3.8636
3584.8149	15.3552	2.6152
3587.2176	16.3447	2.3847
3589.6204	16.6198	5.3398
3592.0231	16.6798	2.3098
3594.4258	18.2564	4.3864
3596.8286	17.1826	4.6226
3599.2309	16.1110	3.5810
3601.6337	18.3734	4.5034
