# Supplementary material for: Binding mechanism of the matrix domain of HIV-1 gag on lipid membranes
Source: eLife. 2020 Aug 18;9:e58621. doi: 10.7554/eLife.58621 (PMC7476761; doi:10.7554/eLife.58621)
Supplement: Figure 4—source data 2. — (Top) Timeseries for the distance between C2 and C14 carbons of Myr and the center of the bilayer, (Center) probability density of the same carbons with respect to their position in the z-axis, (Bottom) heatmap of these probabilities. [file elife-58621-fig4-data2.txt]

720.8073	30.8487	34.4187
723.2100	70.5623	66.8623
725.6127	33.2960	34.0361
728.0154	32.3915	35.7315
730.4181	30.8723	36.7723
732.8207	30.9140	36.2540
735.2234	26.9776	32.4376
737.6261	26.5126	30.5126
740.0288	27.5338	33.2438
742.4315	26.4120	32.7520
744.8342	26.3535	31.9235
747.2369	27.1352	32.5152
749.6396	27.0102	31.3102
752.0423	25.7277	30.2977
754.4450	28.1950	31.8450
756.8477	27.4033	33.1233
759.2503	26.8026	35.6626
761.6530	30.2749	36.8549
764.0557	27.9352	33.6852
766.4584	29.5640	34.1040
768.8611	28.4841	32.4041
771.2638	26.6181	33.5481
773.6665	28.9236	33.0436
776.0692	26.7170	34.6070
778.4719	28.5106	34.2306
780.8746	27.4715	32.9415
783.2773	26.1488	31.2488
785.6799	25.7494	31.9194
788.0827	24.5194	30.2194
790.4853	26.5180	34.1480
792.8881	25.8592	31.9092
795.2907	25.6151	34.3051
797.6934	27.8808	32.6808
800.0961	25.7702	33.2802
802.4988	29.4473	35.5873
804.9015	29.6308	33.7408
807.3042	28.7364	34.8464
809.7069	27.1272	31.8772
812.1096	26.1119	30.1819
814.5122	25.4853	30.7853
816.9150	29.3135	33.2135
819.3176	30.9415	32.4115
821.7204	31.2846	37.2346
824.1230	32.6579	38.2879
826.5257	31.5180	36.5580
828.9284	32.3697	37.3497
831.3311	33.0194	38.2694
833.7338	31.2545	37.6645
836.1365	29.6073	36.5773
838.5391	32.9752	38.0352
840.9419	33.6765	37.6365
843.3445	32.2279	37.0079
845.7473	31.3664	37.1364
848.1499	34.8508	37.7408
850.5526	33.7759	43.1059
852.9553	38.0668	44.2168
855.3580	29.0302	40.4802
857.7607	30.1517	42.2117
860.1634	30.4730	40.8330
862.5660	30.2958	40.3158
864.9688	29.2091	40.5591
867.3714	28.9663	40.5563
869.7742	28.9659	40.2859
872.1768	29.8982	41.2682
874.5795	28.4031	40.2731
876.9822	28.7991	40.2191
879.3849	28.4168	40.8668
881.7876	29.7020	40.7320
884.1903	29.7416	37.7316
886.5930	26.7390	35.3390
888.9957	30.0671	40.6071
891.3983	32.6446	40.2146
893.8011	25.7868	35.3368
896.2037	28.6748	36.4648
898.6065	33.0994	33.9394
901.0091	72.3921	63.9221
903.4118	29.0441	34.2241
905.8145	31.8841	34.6741
908.2172	35.7617	31.8517
910.6199	37.0769	35.3369
913.0226	53.0537	57.5737
915.4252	58.6032	54.2932
917.8280	31.7122	36.0322
920.2306	32.1928	36.0028
922.6334	31.0259	39.9859
925.0360	32.6009	36.9309
927.4387	31.3251	36.7251
929.8414	29.7351	34.6551
932.2441	32.3302	38.3602
934.6468	29.5699	35.0099
937.0495	29.8044	36.8244
939.4522	29.3112	34.7012
941.8549	31.3379	36.0879
944.2575	31.6874	36.4674
946.6603	28.4644	33.1744
949.0629	31.8093	35.5993
951.4657	34.3618	37.6418
953.8683	34.6115	36.9115
956.2710	32.5912	36.9112
958.6737	31.5113	38.1613
961.0764	33.4775	36.6375
963.4791	33.9893	37.7093
965.8818	36.1494	37.5494
968.2844	33.0413	35.7113
970.6872	32.4139	37.3239
973.0898	34.9660	37.6260
975.4926	34.6186	37.4686
977.8952	31.1724	34.6224
980.2979	30.6348	34.5448
982.7006	29.5405	33.3405
985.1033	31.3257	33.2857
987.5060	31.4830	32.6530
989.9087	30.5606	35.9606
992.3114	32.4604	34.7604
994.7141	30.5162	34.8862
997.1167	32.5284	37.5884
999.5195	34.5445	37.1045
1001.9221	35.0454	37.5654
1004.3249	34.3003	39.8804
1006.7275	31.4954	40.1654
1009.1302	34.1547	39.5247
1011.5329	31.5137	40.9937
1013.9356	35.1713	36.2713
1016.3383	30.9799	34.3299
1018.7410	30.4393	35.1893
1021.1436	33.7000	38.4900
1023.5464	32.9466	36.6766
1025.9490	33.4254	37.9854
1028.3518	31.9808	41.9408
1030.7544	32.8275	36.6575
1033.1571	31.2036	36.8236
1035.5598	32.7922	37.1222
1037.9625	32.3908	37.7208
1040.3652	29.6799	34.2299
1042.7679	32.0301	35.1101
1045.1705	32.1754	32.8854
1047.5733	30.6788	35.6688
1049.9759	32.2880	35.8780
1052.3787	35.5893	38.8092
1054.7813	36.2933	36.7333
1057.1841	32.1232	38.3632
1059.5867	30.8739	39.9439
1061.9894	27.7173	35.4673
1064.3921	32.3090	38.1290
1066.7948	33.8650	43.5350
1069.1975	35.7184	43.1284
1071.6002	31.2724	42.1024
1074.0028	34.3856	43.5356
1076.4056	34.8926	42.3626
1078.8082	30.9883	38.8383
1081.2110	36.3357	41.3557
1083.6136	35.3414	39.0014
1086.0163	32.7306	41.0606
1088.4190	34.2419	46.0819
1090.8217	39.3715	41.2315
1093.2244	38.5842	43.1142
1095.6271	34.6483	40.4083
1098.0297	34.0409	39.8809
1100.4325	32.8566	36.1366
1102.8351	32.1085	39.2885
1105.2379	33.7046	43.2446
1107.6405	32.0531	38.2531
1110.0432	33.1731	38.8831
1112.4459	32.7265	38.4565
1114.8486	31.6641	38.0241
1117.2513	32.1737	40.2837
1119.6540	33.2276	41.4276
1122.0567	32.1323	39.9723
1124.4594	34.5071	41.5071
1126.8620	35.9054	39.7754
1129.2648	34.0869	43.0869
1131.6674	33.4790	40.7190
1134.0702	35.5234	40.4734
1136.4728	34.7436	38.2036
1138.8755	35.1166	38.6566
1141.2782	31.7562	35.5862
1143.6809	31.8635	35.5735
1146.0836	36.4601	38.0901
1148.4863	34.9548	38.8548
1150.8889	34.0671	42.6971
1153.2917	33.6538	42.8638
1155.6943	33.8850	39.9850
1158.0971	38.3151	39.6051
1160.4997	38.2857	40.4157
1162.9024	42.2429	42.5729
1165.3051	37.0838	40.0938
1167.7078	39.3360	39.3360
1170.1105	38.1456	42.3056
1172.5132	35.8043	38.9243
1174.9159	38.4556	38.5356
1177.3186	41.7637	43.7437
1179.7212	40.5701	41.5001
1182.1240	38.2454	40.2354
1184.5266	38.9849	35.5949
1186.9294	34.6634	34.9134
1189.3320	35.5726	37.0726
1191.7347	36.6523	34.8323
1194.1374	35.1904	37.4304
1196.5401	36.0529	36.7729
1198.9428	32.1346	37.3346
1201.3455	31.9477	35.0377
1203.7481	35.0046	43.2246
1206.1509	33.3979	37.0379
1208.5535	33.9511	36.0611
1210.9563	36.8470	37.9970
1213.3589	36.2038	38.6738
1215.7616	33.6712	40.1712
1218.1643	31.5330	41.3830
1220.5670	29.8466	37.1766
1222.9697	38.8159	41.3359
1225.3724	33.4081	35.1981
1227.7751	35.5718	38.7918
1230.1778	33.2436	39.0636
1232.5804	33.6612	38.9112
1234.9832	32.9051	39.2151
1237.3858	31.7194	39.5094
1239.7886	30.4186	38.1386
1242.1912	34.2587	38.9887
1244.5939	35.5602	38.8702
1246.9966	40.3835	38.0335
1249.3993	39.0324	37.6224
1251.8020	35.5994	37.4394
1254.2047	34.4319	36.9119
1256.6073	33.5591	34.3191
1259.0101	33.6330	37.1930
1261.4127	33.4621	37.7021
1263.8155	34.1712	37.9712
1266.2181	36.4312	38.7612
1268.6208	35.4574	38.0674
1271.0235	33.2059	37.8459
1273.4262	33.0497	37.9197
1275.8289	34.6141	34.5041
1278.2316	32.0560	37.5760
1280.6342	33.6859	35.2659
1283.0370	30.3729	37.8829
1285.4396	32.3371	38.4371
1287.8424	32.1119	38.5419
1290.2450	33.9723	36.6123
1292.6478	33.2039	38.4839
1295.0504	32.8228	37.0628
1297.4531	32.5093	36.2393
1299.8558	32.9072	37.2372
1302.2585	33.3928	39.7228
1304.6613	32.3532	38.9132
1307.0639	33.3297	38.8097
1309.4666	34.9574	39.7974
1311.8693	33.7188	40.1088
1314.2720	32.0143	36.4243
1316.6747	31.7806	39.4206
1319.0774	32.8993	37.0693
1321.4800	34.6449	37.0149
1323.8828	34.9254	36.6754
1326.2854	33.8912	37.1612
1328.6882	34.8796	36.8796
1331.0908	34.1967	37.2267
1333.4935	37.3897	32.5397
1335.8962	36.1096	31.9597
1338.2989	34.5555	41.3755
1340.7016	39.3217	43.6417
1343.1043	36.7430	43.5930
1345.5069	35.8596	45.1596
1347.9097	36.4348	39.1548
1350.3123	32.5746	33.4546
1352.7151	37.8366	38.8766
1355.1177	35.7826	36.7426
1357.5204	36.7914	36.5014
1359.9231	35.8358	35.4358
1362.3258	37.0952	34.8752
1364.7285	35.2334	34.1534
1367.1312	34.0509	33.2309
1369.5339	35.9249	34.2749
1371.9366	35.0291	35.4991
1374.3392	37.4233	34.9833
1376.7420	38.6590	36.0590
1379.1446	37.9244	37.0944
1381.5474	37.9167	35.7967
1383.9500	39.3574	37.2974
1386.3527	36.3382	33.1682
1388.7554	41.7966	40.0866
1391.1581	41.2662	38.0262
1393.5608	41.3308	43.4208
1395.9635	43.3003	42.4203
1398.3661	42.0929	43.9229
1400.7689	41.8726	42.7226
1403.1715	41.6765	44.3765
1405.5743	42.1147	43.5547
1407.9769	42.7426	46.0126
1410.3796	40.0910	46.3810
1412.7823	40.6304	42.8804
1415.1850	39.6203	44.8703
1417.5877	38.6539	47.3839
1419.9904	40.4017	42.9418
1422.3931	37.1563	44.2463
1424.7958	36.4184	39.1084
1427.1984	36.8576	41.8176
1429.6012	37.4337	42.3137
1432.0038	35.9871	40.0771
1434.4066	35.3036	36.2436
1436.8092	36.6663	43.0263
1439.2119	36.8941	37.4141
1441.6146	36.3705	43.7305
1444.0173	35.2777	38.1877
1446.4200	34.7677	37.2277
1448.8227	35.8118	38.7218
1451.2253	35.9469	42.8269
1453.6281	34.7159	40.7959
1456.0307	35.3804	42.8204
1458.4335	37.8318	43.8317
1460.8361	34.6377	38.0377
1463.2388	40.0894	41.5494
1465.6415	39.4166	40.3866
1468.0442	41.2976	41.7076
1470.4469	41.8437	43.1737
1472.8496	39.3190	39.9690
1475.2523	36.9308	39.3708
1477.6550	40.7003	40.7003
1480.0576	39.3753	43.6453
1482.4604	70.7817	66.0817
1484.8630	37.8574	42.5574
1487.2658	37.6382	41.7682
1489.6684	37.9480	41.0680
1492.0711	38.2725	39.7225
1494.4738	37.9979	40.2879
1496.8765	38.0175	40.2075
1499.2792	37.3137	42.2837
1501.6819	38.5806	43.4106
1504.0845	37.8726	41.9726
1506.4873	40.3749	41.7449
1508.8899	39.3435	40.6435
1511.2927	40.7317	40.9217
1513.6953	40.4469	43.1569
1516.0980	38.9758	41.5758
1518.5007	39.3652	41.5352
1520.9034	37.0804	42.0704
1523.3061	41.8075	43.1975
1525.7088	61.0034	58.9934
1528.1114	41.4563	44.7663
1530.5142	39.9745	40.2445
1532.9168	38.2663	37.4863
1535.3196	38.8055	42.9455
1537.7222	38.9887	41.5387
1540.1250	40.0313	41.3713
1542.5276	38.1198	40.1498
1544.9303	41.0044	41.7844
1547.3330	40.3554	41.4554
1549.7357	42.0088	41.6288
1552.1384	39.9891	41.7391
1554.5411	36.5828	38.9028
1556.9437	36.9037	43.1737
1559.3465	35.6884	37.7784
1561.7491	35.9439	38.0739
1564.1519	39.8129	39.6529
1566.5545	40.9082	42.5582
1568.9572	38.9239	42.0239
1571.3599	38.0232	40.2432
1573.7626	38.2045	37.8845
1576.1654	36.2886	40.8686
1578.5679	36.6754	35.9554
1580.9706	36.6141	38.4541
1583.3734	39.2162	38.7662
1585.7761	40.8157	39.0657
1588.1787	39.3995	40.2595
1590.5814	38.8606	41.3806
1592.9841	39.5540	39.1040
1595.3869	36.4633	36.8733
1597.7894	36.8877	39.7277
1600.1922	37.7405	37.4905
1602.5949	36.9838	37.6838
1604.9976	34.7708	36.6508
1607.4002	37.3655	37.0155
1609.8029	38.2765	36.8865
1612.2057	38.0406	39.3006
1614.6084	37.9283	37.2683
1617.0110	36.0692	37.2292
1619.4137	36.1328	36.5728
1621.8164	37.3397	37.1897
1624.2192	37.6785	38.8285
1626.6217	36.8803	36.4203
1629.0245	39.1422	37.2022
1631.4272	36.2701	35.7101
1633.8299	39.9387	37.6887
1636.2325	40.3981	39.9281
1638.6352	40.1992	40.0792
1641.0380	37.1791	36.5891
1643.4407	38.8319	39.3519
1645.8433	37.1553	41.6953
1648.2460	37.8764	36.8964
1650.6487	36.6505	35.7705
1653.0515	36.1108	36.4208
1655.4540	37.8902	36.9102
1657.8568	37.5509	37.7309
1660.2595	39.2810	38.7810
1662.6622	39.9025	38.0425
1665.0648	37.9505	40.6905
1667.4675	37.9485	41.2485
1669.8703	35.8301	35.8101
1672.2730	33.5939	35.6739
1674.6755	36.2333	35.1733
1677.0783	37.1819	35.7619
1679.4810	33.4756	31.7356
1681.8838	32.6160	36.7760
1684.2863	34.6171	35.8571
1686.6890	35.6036	38.3236
1689.0918	33.6585	36.5585
1691.4945	31.0111	35.1211
1693.8971	34.6380	36.5580
1696.2998	34.2660	35.6360
1698.7025	34.6796	37.0596
1701.1053	36.7541	38.5841
1703.5078	33.6902	36.4402
1705.9106	34.4173	37.0373
1708.3133	35.1920	38.4520
1710.7160	36.5884	39.1884
1713.1186	36.0567	38.4667
1715.5213	37.2998	38.6798
1717.9241	35.1152	35.9752
1720.3268	32.5303	34.9703
1722.7294	35.1606	36.5506
1725.1321	33.3741	35.6641
1727.5348	33.9948	39.2548
1729.9376	33.9921	37.5221
1732.3401	35.5688	36.4888
1734.7429	35.5091	42.0291
1737.1456	35.3166	41.3066
1739.5483	35.0692	39.4092
1741.9509	33.8459	39.8059
1744.3536	35.4225	40.0125
1746.7564	36.8449	38.0349
1749.1591	37.3839	42.2739
1751.5616	36.2294	41.6094
1753.9644	37.3660	38.3960
1756.3671	38.1365	41.2065
1758.7699	36.3424	37.6524
1761.1724	37.1801	39.6401
1763.5751	34.4670	38.2870
1765.9779	36.2297	39.6497
1768.3806	36.3812	35.3512
1770.7832	36.7779	36.4879
1773.1859	35.4731	35.4031
1775.5887	35.2892	37.6892
1777.9914	35.7927	37.9127
1780.3939	38.9189	36.9389
1782.7967	35.3982	39.7382
1785.1994	35.9834	34.6634
1787.6022	37.2833	36.5633
1790.0047	35.2804	37.0104
1792.4074	36.6002	40.5802
1794.8102	37.1164	39.0764
1797.2129	37.1185	39.0885
1799.6155	34.7586	35.2586
1802.0182	35.9734	36.6334
1804.4209	35.2208	34.0208
1806.8237	36.4951	35.2051
1809.2262	36.3119	36.0719
1811.6290	36.4710	35.8610
1814.0317	38.4357	36.4357
1816.4344	35.2775	35.2575
1818.8370	38.0129	37.3229
1821.2397	38.0147	36.7347
1823.6425	35.6750	35.2850
1826.0452	37.6543	43.3543
1828.4478	36.4688	34.8588
1830.8505	39.0554	41.2353
1833.2532	35.3745	39.2045
1835.6560	36.2764	41.8964
1838.0585	35.3231	39.1231
1840.4613	38.3668	38.5068
1842.8640	34.4807	39.6007
1845.2667	34.5783	40.9583
1847.6693	35.4954	39.6154
1850.0720	36.7629	43.6829
1852.4748	37.9366	41.4266
1854.8775	37.1761	39.8461
1857.2800	37.7124	39.9024
1859.6828	36.2708	39.1008
1862.0855	36.6470	35.8670
1864.4883	35.5884	34.7284
1866.8908	34.6312	33.8112
1869.2935	34.1789	32.8789
1871.6963	33.5075	33.6675
1874.0990	38.2420	35.7320
1876.5016	36.3390	43.3890
1878.9043	36.1734	40.2734
1881.3070	35.0786	37.1786
1883.7098	32.5838	35.6838
1886.1123	36.2115	36.8415
1888.5151	33.1865	35.1265
1890.9178	37.6109	38.8809
1893.3205	36.4440	37.2140
1895.7231	36.8135	40.0535
1898.1258	37.4286	39.4586
1900.5286	39.1605	43.9005
1902.9313	38.9478	40.2178
1905.3339	38.4817	35.2517
1907.7366	35.0582	35.8482
1910.1393	37.0219	37.8019
1912.5421	35.4220	35.6220
1914.9446	35.7303	36.6303
1917.3474	36.6309	35.3309
1919.7501	38.1683	37.4583
1922.1528	38.2035	41.8535
1924.5554	37.2854	39.7454
1926.9581	38.5025	44.0625
1929.3609	37.0296	40.8096
1931.7636	39.5961	40.1361
1934.1661	38.2777	39.5177
1936.5689	37.9604	38.5804
1938.9716	38.2298	40.2198
1941.3744	36.7985	40.0185
1943.7769	38.1901	43.5301
1946.1797	40.7932	40.3732
1948.5824	40.6720	42.1920
1950.9851	36.6453	40.2153
1953.3877	36.6888	40.0088
1955.7904	37.7562	37.5362
1958.1932	38.0702	37.6702
1960.5959	39.3172	37.2172
1962.9986	36.0290	36.7690
1965.4012	41.9428	39.7628
1967.8039	38.6100	37.4900
1970.2067	37.8208	38.2208
1972.6094	37.7889	38.1689
1975.0119	37.3716	37.3516
1977.4147	35.2042	36.4442
1979.8174	38.9498	39.8898
1982.2202	39.9467	39.9667
1984.6227	39.6420	39.9220
1987.0254	40.4149	40.3549
1989.4282	38.2519	46.2719
1991.8309	37.9557	44.7557
1994.2335	38.3830	45.1030
1996.6362	38.5293	46.2693
1999.0389	39.0469	43.7869
2001.4417	37.7037	41.9737
2003.8442	36.3595	41.7495
2006.2470	38.6830	43.1030
2008.6497	40.9095	45.6595
2011.0524	37.2627	45.8727
2013.4550	39.0033	46.0633
2015.8577	36.9839	38.2739
2018.2605	39.8194	38.2994
2020.6632	34.3614	41.1814
2023.0658	40.0573	43.5873
2025.4685	38.9356	42.7856
2027.8712	40.1497	43.8097
2030.2740	38.2158	42.6958
2032.6765	39.8738	42.9538
2035.0793	37.0201	43.0201
2037.4820	36.7097	42.8297
2039.8847	33.5512	42.4312
2042.2873	35.7117	37.6917
2044.6900	37.2120	44.9920
2047.0928	37.5263	39.8963
2049.4955	35.0104	39.2904
2051.8980	36.3443	42.0343
2054.3008	34.1683	32.8783
2056.7035	36.5309	30.6509
2059.1063	38.5727	42.3727
2061.5088	36.4478	35.0478
2063.9115	36.5525	39.8125
2066.3143	37.5322	39.7922
2068.7170	38.2102	37.9402
2071.1196	35.2946	32.3646
2073.5223	36.3219	34.9719
2075.9250	37.3250	40.4450
2078.3278	34.7620	32.0920
2080.7303	39.7018	40.1218
2083.1331	39.0806	41.9106
2085.5358	37.2429	40.4829
2087.9385	37.2910	39.4410
2090.3411	37.0327	42.3227
2092.7438	37.6976	41.7676
2095.1466	39.5787	42.6187
2097.5493	36.1838	36.1638
2099.9519	36.3701	38.2601
2102.3546	39.6912	40.3212
2104.7573	37.2885	36.7685
2107.1601	36.0878	36.5078
2109.5626	33.1908	35.0408
2111.9654	36.1813	35.4913
2114.3681	34.0839	34.4939
2116.7708	35.6063	34.5463
2119.1734	35.2142	34.4442
2121.5761	34.9674	35.3174
2123.9789	36.0566	36.0766
2126.3816	37.8668	38.1368
2128.7842	38.1848	35.4448
2131.1869	34.8675	35.2875
2133.5896	38.3281	36.7181
2135.9924	37.3116	37.4716
2138.3949	35.4725	35.1025
2140.7977	34.8773	36.2473
2143.2004	35.3333	36.2633
2145.6031	34.8462	34.6662
2148.0057	35.2774	38.3374
2150.4084	38.4303	38.3103
2152.8112	38.5779	38.1079
2155.2139	34.8840	34.7140
2157.6164	37.9202	37.4702
2160.0192	38.6918	38.0018
2162.4219	36.6829	35.9129
2164.8247	36.2460	37.2060
2167.2272	36.0164	37.4664
2169.6299	37.9118	36.2218
2172.0327	34.8911	35.9511
2174.4354	37.1659	36.4359
2176.8380	36.7560	34.4960
2179.2407	38.9991	42.0491
2181.6434	38.9905	39.4705
2184.0462	36.9566	32.7466
2186.4487	37.9175	38.2475
2188.8515	36.1884	36.4184
2191.2542	37.7733	34.0733
2193.6569	34.4177	37.7277
2196.0595	37.9739	38.7439
2198.4622	38.3366	36.7866
2200.8650	37.8262	34.3362
2203.2677	38.8986	33.9886
2205.6703	39.0087	36.5387
2208.0730	38.8323	36.8523
2210.4757	36.2591	33.9891
2212.8785	39.4384	43.1784
2215.2810	36.2975	35.5675
2217.6838	37.2556	34.6356
2220.0865	36.1881	31.0181
2222.4892	33.4527	30.3127
2224.8918	37.7709	33.8609
2227.2945	37.5160	39.2461
2229.6973	39.6595	42.0095
2232.1000	37.8768	40.7968
2234.5025	39.2767	42.4167
2236.9053	36.0576	38.8976
2239.3080	40.1173	39.7673
2241.7108	40.2997	44.1897
2244.1133	36.0900	42.2000
2246.5160	36.2729	41.1729
2248.9188	36.0399	41.1599
2251.3215	34.5690	35.8190
2253.7241	37.7409	39.1009
2256.1268	40.7813	46.9913
2258.5296	38.9723	41.1023
2260.9323	40.3601	43.1601
2263.3348	39.1817	41.4817
2265.7376	39.7563	42.5263
2268.1403	38.5752	42.7252
2270.5431	34.9463	39.3663
2272.9456	38.0656	40.5156
2275.3483	34.2350	34.4650
2277.7511	37.3745	42.1445
2280.1538	37.9519	42.5219
2282.5564	36.9268	41.5168
2284.9591	38.3922	41.1122
2287.3618	35.3758	41.9158
2289.7646	33.5520	39.2320
2292.1671	34.8400	38.3100
2294.5699	33.1536	35.4336
2296.9726	30.9080	32.2580
2299.3753	32.9533	33.3133
2301.7779	33.8421	34.2021
2304.1806	34.1110	35.2610
2306.5834	35.6949	35.5149
2308.9861	37.3540	38.5240
2311.3887	34.9764	37.3364
2313.7914	38.1910	37.5110
2316.1941	38.7192	43.5992
2318.5969	38.1069	40.6169
2320.9994	37.3180	42.9780
2323.4022	36.9982	42.7782
2325.8049	37.3858	42.9358
2328.2076	37.2416	42.9716
2330.6102	37.1399	45.2599
2333.0129	39.9936	41.4736
2335.4157	40.4201	44.6301
2337.8184	38.4639	41.4139
2340.2209	37.6602	44.1202
2342.6237	38.6713	47.0413
2345.0264	35.0314	40.2914
2347.4292	36.3141	41.6941
2349.8317	37.3198	41.6498
2352.2344	35.0702	37.4602
2354.6372	34.0960	36.0860
2357.0399	32.1504	35.8604
2359.4425	31.8067	35.6067
2361.8452	37.6123	36.0023
2364.2479	36.8203	36.7803
2366.6507	38.1081	37.7781
2369.0532	36.3621	37.4221
2371.4560	38.9084	35.5884
2373.8587	36.4008	32.9208
2376.2614	37.0808	39.7408
2378.6640	39.0721	39.5321
2381.0667	37.9755	40.2555
2383.4695	34.6609	36.7309
2385.8722	35.0308	38.2708
2388.2748	36.7249	36.6249
2390.6775	37.2491	43.1591
2393.0802	37.7101	42.3401
2395.4830	37.9616	41.3916
2397.8855	37.2765	40.6365
2400.2883	39.6699	40.7699
2402.6910	36.7588	41.0188
2405.0937	36.4403	47.0203
2407.4963	37.0603	48.4803
2409.8990	36.5804	43.4504
2412.3018	38.2639	44.3239
2414.7045	37.0787	43.5287
2417.1070	37.7993	45.4793
2419.5098	39.8552	46.0252
2421.9125	38.3386	46.5186
2424.3153	38.5398	42.1098
2426.7178	38.9173	46.7273
2429.1206	35.2555	35.5155
2431.5233	37.2507	35.5607
2433.9260	35.7938	35.6838
2436.3286	34.2803	38.6303
2438.7313	38.7790	38.5790
2441.1341	34.1491	37.3291
2443.5368	36.5814	36.2114
2445.9393	33.6555	38.4755
2448.3421	35.1176	36.1576
2450.7448	33.9123	35.9823
2453.1476	31.9882	35.9782
2455.5501	32.7971	35.3471
2457.9528	33.2312	38.0612
2460.3556	34.2173	34.6273
2462.7583	36.6845	35.5845
2465.1609	35.5253	34.0054
2467.5636	35.5938	37.3638
2469.9663	34.9109	36.2909
2472.3691	35.6026	36.8626
2474.7716	37.0215	36.2915
2477.1744	38.8216	37.7016
2479.5771	36.1735	37.4035
2481.9798	36.9274	37.6774
2484.3824	36.9948	36.3048
2486.7851	36.2604	37.5804
2489.1879	37.2903	36.6103
2491.5906	38.7015	39.3215
2493.9932	37.1962	39.7362
2496.3959	35.1169	37.8469
2498.7986	37.3279	37.3979
2501.2014	36.9020	35.7320
2503.6039	40.8925	38.8225
2506.0067	36.4173	34.9473
2508.4094	38.4166	41.2866
2510.8121	36.1322	34.8222
2513.2147	38.3006	39.1106
2515.6174	37.0462	37.3062
2518.0202	36.8566	38.5466
2520.4229	38.1666	38.9166
2522.8254	39.4319	38.1019
2525.2282	41.3314	40.6914
2527.6309	42.2033	40.2333
2530.0337	40.6178	41.2178
2532.4362	41.2349	39.6849
2534.8389	40.4408	40.7008
2537.2417	39.3982	37.5582
2539.6444	39.8792	36.7192
2542.0470	38.8433	36.6033
2544.4497	36.5863	39.3863
2546.8524	36.5788	37.2088
2549.2552	37.6692	40.1792
2551.6577	35.1050	34.3550
2554.0605	37.3130	34.0630
2556.4632	38.2213	35.3113
2558.8659	35.2534	35.1634
2561.2685	37.6438	39.6938
2563.6712	36.6837	34.6337
2566.0740	37.6242	36.4642
2568.4767	40.1331	39.1731
2570.8793	38.8978	38.4378
2573.2820	39.8777	40.3277
2575.6847	38.5517	35.1018
2578.0875	39.0854	38.3254
2580.4900	38.3455	36.7755
2582.8928	36.7791	37.4291
2585.2955	38.6360	37.3760
2587.6982	36.1676	33.8076
2590.1008	38.5493	38.7193
2592.5035	39.4565	35.8065
2594.9063	39.7143	37.4043
2597.3090	38.0578	35.8778
2599.7116	37.4980	36.2880
2602.1143	36.4298	38.1198
2604.5170	37.7001	37.2201
2606.9198	38.7661	36.4461
2609.3225	36.4351	36.9851
2611.7251	38.2363	34.9563
2614.1278	36.4917	36.0917
2616.5305	36.0831	34.6031
2618.9333	34.4718	36.0318
2621.3358	36.4709	35.0809
2623.7386	30.0792	32.6192
2626.1413	35.3232	35.6532
2628.5440	37.5229	38.5529
2630.9466	35.7303	36.3303
2633.3493	36.8395	36.3895
2635.7521	34.3338	36.5938
2638.1548	37.3670	36.6470
2640.5573	38.5945	39.6245
2642.9601	38.7425	36.9925
2645.3628	36.3551	36.6151
2647.7656	36.8674	35.2074
2650.1681	34.3375	33.7575
2652.5708	33.9192	34.0392
2654.9736	33.6450	32.1550
2657.3763	35.1690	34.1890
2659.7789	36.1651	34.7451
2662.1816	34.6193	33.3793
2664.5843	36.2407	33.5807
2666.9871	34.9029	34.9429
2669.3896	36.2849	35.3849
2671.7924	33.8755	33.4455
2674.1951	35.7780	34.7980
2676.5978	33.9517	36.5817
2679.0004	35.5094	35.2494
2681.4031	37.8975	36.2875
2683.8059	38.2764	36.2464
2686.2086	38.3972	36.9672
2688.6112	37.3417	35.1317
2691.0139	33.6327	33.1427
2693.4166	38.2942	38.0242
2695.8194	32.5901	32.6701
2698.2219	32.8778	33.3579
2700.6247	36.6312	36.7112
2703.0274	37.5230	33.8630
2705.4301	36.9983	35.9283
2707.8327	37.1734	35.4434
2710.2354	39.6330	39.9230
2712.6382	38.2243	37.3043
2715.0409	35.3935	35.9135
2717.4434	38.5526	40.1226
2719.8462	34.3922	36.3022
2722.2489	36.4973	34.1673
2724.6517	36.5978	34.9778
2727.0542	36.0229	35.5929
2729.4569	36.2188	35.6588
2731.8597	35.4179	35.7679
2734.2624	37.1524	35.6324
2736.6650	39.6920	39.0420
2739.0677	40.9613	42.3113
2741.4704	35.9642	34.4042
2743.8732	34.6332	34.9032
2746.2757	36.0323	36.0723
2748.6785	40.1187	37.6887
2751.0812	37.5628	36.3328
2753.4840	37.2594	34.7294
2755.8865	36.5086	35.2486
2758.2892	35.8050	35.1250
2760.6920	36.5920	34.1420
2763.0947	36.3840	34.7240
2765.4973	38.5136	35.8336
2767.9000	36.9498	37.2298
2770.3027	36.4823	34.7023
2772.7055	35.3166	35.1666
2775.1080	36.5913	38.3913
2777.5108	36.3525	35.5225
2779.9135	35.2290	32.0990
2782.3162	38.4367	38.5767
2784.7188	36.6715	38.3815
2787.1215	34.1164	36.2864
2789.5243	32.5734	40.9334
2791.9270	39.6994	36.7494
2794.3296	36.6666	37.8466
2796.7323	35.4169	35.0269
2799.1350	34.5807	34.3907
2801.5378	36.9890	37.3190
2803.9403	35.4844	34.3044
2806.3431	34.9509	35.1709
2808.7458	35.9442	35.3042
2811.1485	33.9458	34.1458
2813.5511	34.2310	36.7310
2815.9538	33.2002	35.5602
2818.3566	35.3407	35.1107
2820.7593	35.1924	35.8524
2823.1618	34.4800	35.9400
2825.5646	33.8848	35.6548
2827.9673	36.1370	37.7870
2830.3701	34.0233	36.5233
2832.7726	35.3331	34.6431
2835.1753	38.0934	37.7034
2837.5781	37.3677	37.8477
2839.9808	36.6643	35.4543
2842.3834	37.2292	35.3692
2844.7861	35.7393	34.4893
2847.1888	37.0686	36.5186
2849.5916	35.4751	36.1551
2851.9941	37.4522	37.8022
2854.3969	36.4097	36.7697
2856.7996	38.2793	38.1693
2859.2023	36.9211	40.4311
2861.6049	37.4129	35.6129
2864.0076	35.7563	36.8163
2866.4104	36.8827	35.9727
2868.8131	38.6226	38.9526
2871.2157	32.5988	33.4788
2873.6184	38.1685	37.2985
2876.0211	37.8177	40.0377
2878.4239	37.7220	39.8520
2880.8264	38.3622	36.6522
2883.2292	37.3346	39.2546
2885.6319	37.2960	36.1860
2888.0346	36.6567	37.1767
2890.4372	36.3265	37.5765
2892.8399	37.7024	37.3624
2895.2427	39.0285	39.6285
2897.6454	38.9772	39.5472
2900.0479	35.0503	38.9304
2902.4507	36.2667	39.5467
2904.8534	35.4136	39.9536
2907.2562	36.2463	42.6163
2909.6587	38.0827	39.8627
2912.0615	36.1062	36.0862
2914.4642	34.1080	37.9180
2916.8669	37.5076	37.9976
2919.2695	36.7212	38.6412
2921.6722	38.7185	41.5385
2924.0750	39.9770	40.8570
2926.4777	42.6212	44.0012
2928.8802	39.4462	42.5962
2931.2830	38.7533	42.2333
2933.6857	40.4708	40.9008
2936.0885	38.4806	43.1206
2938.4910	40.5349	45.4349
2940.8937	38.0690	41.9390
2943.2965	37.9235	42.4335
2945.6992	39.8217	44.0217
2948.1018	42.4761	41.5761
2950.5045	38.7739	42.1439
2952.9072	40.6312	42.9612
2955.3100	39.0119	41.1219
2957.7125	37.2455	41.8955
2960.1153	39.3201	39.1601
2962.5180	38.0672	41.5672
2964.9207	40.8961	41.5361
2967.3233	39.2409	44.4409
2969.7260	38.6237	41.1437
2972.1288	39.4875	44.6075
2974.5315	62.8110	60.7210
2976.9341	39.7179	41.3579
2979.3368	39.0556	41.7356
2981.7395	70.2717	64.8317
2984.1423	66.4638	62.2238
2986.5448	59.1095	56.1895
2988.9476	37.3729	42.1829
2991.3503	36.0465	42.1165
2993.7530	37.1748	41.2848
2996.1556	66.5053	61.7553
2998.5583	66.1456	63.8356
3000.9611	39.4874	45.1974
3003.3638	41.5112	45.8412
3005.7663	40.0815	42.9215
3008.1691	40.3450	40.9050
3010.5718	42.9754	42.0253
3012.9746	40.4652	42.1552
3015.3771	62.4281	60.5781
3017.7798	40.9973	44.9673
3020.1826	39.9746	45.3246
3022.5853	39.9850	37.9250
3024.9879	35.2723	37.4723
3027.3906	40.6881	41.7081
3029.7933	39.3820	48.2920
3032.1961	40.2237	37.6937
3034.5986	38.8225	41.2925
3037.0014	37.0063	40.0963
3039.4041	36.8108	42.0308
3041.8068	60.7228	60.8128
3044.2094	39.7531	40.2031
3046.6121	39.3006	39.1106
3049.0149	40.7732	41.4432
3051.4176	39.2538	42.4338
3053.8202	38.5430	42.2930
3056.2229	37.5335	40.5836
3058.6256	39.2705	41.7105
3061.0284	42.4423	44.1323
3063.4309	39.6941	37.7241
3065.8337	36.9193	38.7393
3068.2364	40.0136	37.7136
3070.6391	37.6857	37.6357
3073.0417	37.7485	44.1185
3075.4444	35.8445	38.8245
3077.8472	39.3740	44.4140
3080.2499	37.7441	43.6741
3082.6525	39.9930	41.8430
3085.0552	38.7396	39.4896
3087.4579	39.6166	38.7566
3089.8607	38.8115	44.9615
3092.2632	39.2763	43.0263
3094.6660	39.5217	39.9217
3097.0687	40.4781	42.0781
3099.4714	37.9653	40.0453
3101.8740	36.1000	39.6300
3104.2767	68.7661	63.2961
3106.6795	52.9264	52.6763
3109.0822	37.3908	41.9708
3111.4847	59.4799	58.9299
3113.8875	52.8430	49.2130
3116.2902	41.1978	43.6578
3118.6930	43.9683	41.8783
3121.0955	52.9216	51.3316
3123.4982	41.0156	43.7256
3125.9010	48.0065	44.7565
3128.3037	42.0841	45.4141
3130.7063	55.4885	50.0385
3133.1090	41.4585	43.2286
3135.5117	43.2733	45.4033
3137.9145	39.9931	44.2431
3140.3170	37.9662	43.1162
3142.7198	38.9039	41.8139
3145.1225	42.4751	47.1851
3147.5252	42.1832	44.9032
3149.9280	38.1690	38.2690
3152.3307	40.2269	43.1369
3154.7331	41.2751	43.1851
3157.1358	39.0342	41.5742
3159.5386	38.6681	40.5681
3161.9413	36.7613	42.6813
3164.3440	38.3691	43.0991
3166.7468	38.1513	40.3113
3169.1495	36.0783	37.1883
3171.5522	36.7016	36.2216
3173.9546	36.6193	39.4993
3176.3573	38.9956	41.4056
3178.7601	38.3732	41.2032
3181.1628	35.8744	38.7744
3183.5656	39.1080	41.2080
3185.9683	38.0562	38.5062
3188.3710	61.9084	59.5384
3190.7738	40.4183	40.6883
3193.1761	38.1928	39.9628
3195.5789	36.3667	38.3567
3197.9816	37.0464	39.6064
3200.3843	62.2146	57.8446
3202.7871	35.8546	36.7246
3205.1898	37.5862	39.4362
3207.5926	38.0529	38.6329
3209.9953	39.8643	37.7843
3212.3977	38.9340	43.8440
3214.8004	39.4149	46.6749
3217.2031	37.7997	39.6497
3219.6059	37.6291	38.7091
3222.0086	38.8497	38.6897
3224.4113	37.6208	37.6408
3226.8141	38.6657	45.7057
3229.2168	36.2954	40.7154
3231.6192	36.2426	41.5526
3234.0219	36.5067	40.1367
3236.4247	40.7349	42.3049
3238.8274	37.7004	43.1104
3241.2301	37.1424	41.2024
3243.6329	37.4307	39.9307
3246.0356	64.3477	61.7677
3248.4384	65.4768	63.4968
3250.8407	37.0366	39.6066
3253.2435	36.2637	40.0237
3255.6462	36.8082	43.5782
3258.0489	36.3079	42.8079
3260.4517	36.6345	38.2045
3262.8544	36.0258	41.2758
3265.2571	37.3040	40.1840
3267.6599	36.6878	42.0478
3270.0626	36.3818	43.7318
3272.4650	36.8617	40.9417
3274.8677	35.1908	36.5008
3277.2705	38.7918	39.4918
3279.6732	37.5296	37.8896
3282.0759	38.1965	36.3465
3284.4787	39.3656	38.6556
3286.8814	40.1303	38.9903
3289.2841	37.7513	42.1013
3291.6865	42.8635	43.5935
3294.0892	40.8611	44.7711
3296.4920	38.1958	43.8158
3298.8947	36.7959	42.3159
3301.2975	39.0262	44.1762
3303.7002	39.5793	47.2593
3306.1029	40.0675	43.1475
3308.5057	64.7521	60.5821
3310.9080	38.3685	42.0385
3313.3108	36.7498	40.6698
3315.7135	41.6386	45.7286
3318.1162	38.2880	43.5280
3320.5190	38.1703	41.7003
3322.9217	38.5125	41.3925
3325.3245	40.7848	43.6748
3327.7272	36.9530	41.4630
3330.1296	37.1110	40.6510
3332.5323	37.4829	42.0229
3334.9350	39.4290	43.1690
3337.3378	36.0221	35.7421
3339.7405	38.2872	42.5572
3342.1432	39.3457	39.3357
3344.5460	38.1175	42.6575
3346.9487	39.2783	44.8483
3349.3511	37.2695	44.3995
3351.7538	35.9073	41.3973
3354.1566	36.6583	40.6583
3356.5593	35.7522	41.0222
3358.9620	38.4372	38.3872
3361.3648	39.6515	41.4115
3363.7675	39.0558	41.5458
3366.1702	39.7074	39.5574
3368.5726	35.3525	40.6225
3370.9753	36.4983	40.2283
3373.3781	35.5791	41.0691
3375.7808	36.6569	38.8469
3378.1836	36.3537	37.5737
3380.5863	35.2171	38.0871
3382.9890	35.1654	37.0554
3385.3918	38.2706	39.9006
3387.7941	36.8858	37.9258
3390.1969	36.8916	38.1516
3392.5996	36.7569	39.2169
3395.0024	68.6243	68.1143
3397.4051	36.3340	37.1940
3399.8078	37.3405	38.6905
3402.2106	39.4161	38.4661
3404.6133	35.8533	35.8433
3407.0157	37.5738	40.7238
3409.4184	37.6920	37.9820
3411.8211	36.9647	39.7447
3414.2239	37.7673	39.4873
3416.6266	37.6644	37.7644
3419.0294	34.3255	37.4155
3421.4321	36.9588	39.8088
3423.8348	37.2415	40.4915
3426.2372	38.8067	39.2967
3428.6399	41.9777	42.1577
3431.0427	38.7458	40.9658
3433.4454	36.7464	38.9364
3435.8481	38.8543	42.3043
3438.2509	38.0453	41.2453
3440.6536	37.6716	40.0616
3443.0564	37.4017	40.3817
3445.4587	36.3176	36.1276
3447.8615	34.8046	38.1946
3450.2642	35.9027	38.2827
3452.6669	36.4452	39.6152
3455.0697	37.1588	41.1388
3457.4724	40.2911	39.8011
3459.8751	41.3050	37.5150
3462.2779	34.4322	36.5622
3464.6802	36.8529	37.9329
3467.0830	36.6936	39.1836
3469.4857	38.8528	35.6528
3471.8885	40.8965	36.3765
3474.2912	40.7257	36.7257
3476.6939	39.2772	35.9972
3479.0967	39.1356	36.9056
3481.4994	37.8677	37.5077
3483.9018	36.6523	34.4523
3486.3045	37.9973	34.5273
3488.7072	38.0129	36.5729
3491.1100	66.5760	67.0360
3493.5127	63.2663	64.9863
3495.9155	39.8687	38.7587
3498.3182	39.2251	37.5351
3500.7209	34.2606	36.4106
3503.1233	39.7910	38.4610
3505.5260	36.8382	39.0482
3507.9288	37.1470	38.7270
3510.3315	36.9369	38.0569
3512.7342	35.3220	37.0220
3515.1370	36.4046	37.5346
3517.5397	37.4438	39.3138
3519.9425	38.7082	37.8682
3522.3448	37.2186	36.9586
3524.7476	38.1299	37.9699
3527.1503	37.3469	37.9569
3529.5530	39.2292	36.1492
3531.9558	37.5617	37.3818
3534.3585	37.1699	39.0999
3536.7612	38.0375	36.9775
3539.1640	39.3619	39.8119
3541.5663	41.3026	39.9226
3543.9691	39.5546	37.8446
3546.3718	40.9599	40.3999
3548.7746	42.3414	44.6514
3551.1773	37.5302	39.3302
3553.5800	41.6638	39.4338
3555.9828	37.4776	38.0176
3558.3855	39.1279	35.6979
3560.7879	39.9320	38.1820
3563.1906	39.9080	37.3580
3565.5934	39.2826	39.0826
3567.9961	38.6211	38.4911
3570.3988	39.5688	39.5588
3572.8016	38.4460	39.7360
3575.2043	37.9405	37.0205
3577.6070	35.0266	36.7566
3580.0094	38.8839	38.9139
3582.4121	39.7279	41.4079
3584.8149	39.9227	39.7727
3587.2176	35.9062	36.4462
3589.6204	38.7973	37.9373
3592.0231	38.6406	35.6606
3594.4258	37.9986	36.8386
3596.8286	38.2132	35.7732
3599.2309	37.7304	37.4004
3601.6337	38.9436	39.5436
