# Supplementary material for: Binding mechanism of the matrix domain of HIV-1 gag on lipid membranes
Source: eLife. 2020 Aug 18;9:e58621. doi: 10.7554/eLife.58621 (PMC7476761; doi:10.7554/eLife.58621)
Supplement: Figure 4—source data 3. — (Top) Timeseries for the distance between C2 and C14 carbons of Myr and the center of the bilayer, (Center) probability density of the same carbons with respect to their position in the z-axis, (Bottom) heatmap of these probabilities. [file elife-58621-fig4-data3.txt]

0.000	32.7824	39.2624
3.000	30.018	33.6679
6.000	29.84	37.04
9.000	30.2405	37.5405
12.000	30.5547	36.7847
15.000	29.8479	37.5979
18.000	32.2592	37.5492
21.000	29.2117	38.7217
24.000	25.952	37.182
27.000	28.2406	39.4406
30.000	28.27	39.64
33.000	27.3136	38.1136
36.000	25.539	37.399
39.000	28.1974	40.4774
42.000	25.6142	35.9642
45.000	25.6652	36.5052
48.000	26.7328	36.1728
51.000	25.0583	34.8983
54.000	24.7212	35.7912
57.000	26.3165	36.4065
60.000	26.2796	38.5596
63.000	25.4813	36.5213
66.000	23.8024	35.0624
69.000	26.3618	34.1718
72.000	27.9446	34.9246
75.000	26.1834	37.1834
78.000	28.0483	37.7383
81.000	26.6874	36.6474
84.000	25.3918	35.3518
87.000	25.3572	36.9772
90.000	26.2028	31.7128
93.000	28.389	37.869
96.000	25.1661	34.0561
99.000	27.0425	37.0725
102.000	25.3102	34.7602
105.000	26.9878	36.0478
108.000	28.2606	38.4206
111.000	26.839	34.349
114.000	28.0041	31.4641
117.000	26.1846	34.5646
120.000	24.3755	34.1155
123.000	24.3632	34.7132
126.000	23.4083	33.3383
129.000	29.1374	36.8874
132.000	27.4679	37.4879
135.000	28.0983	38.3184
138.000	26.2008	37.4808
141.000	26.7859	38.2959
144.000	27.5497	40.1097
147.000	28.1962	39.9062
150.000	27.0457	39.3957
153.000	23.8535	35.7135
156.000	21.6775	32.9275
159.000	24.8983	35.9183
162.000	25.7056	37.8856
165.000	25.1145	37.5645
168.000	28.5146	39.9146
171.000	27.0043	38.4143
174.000	26.7185	39.7785
177.000	25.4688	38.7788
180.000	27.8307	40.7608
183.000	28.3851	41.5251
186.000	29.2946	42.1646
189.000	28.5919	41.4519
192.000	27.764	41.574
195.000	28.0627	41.4827
198.000	27.3509	41.9909
201.000	22.6226	36.6426
204.000	24.0281	39.0381
207.000	19.3834	32.3434
210.000	24.1616	36.7616
213.000	24.8574	37.7174
216.000	25.0359	37.8559
219.000	27.1524	40.6124
222.000	26.5856	39.0256
225.000	27.9264	40.0664
228.000	25.8416	38.8116
231.000	26.8663	39.5763
231.000	28.1053	38.3453
232.000	27.3407	38.1207
233.000	26.3953	30.0053
234.000	25.2097	35.0697
235.000	28.1391	37.1291
236.000	27.4261	36.6461
237.000	28.4687	37.1287
238.000	26.4793	37.8293
239.000	28.466	37.156
240.000	28.5715	37.4215
241.000	26.8772	35.1072
242.000	27.5563	35.6663
243.000	27.4255	34.9155
244.000	29.9698	32.5598
245.000	27.0148	33.2348
246.000	27.2724	35.2824
247.000	29.9842	37.1442
248.000	27.4802	34.6702
249.000	24.5728	34.0128
250.000	25.4182	32.5082
251.000	24.6754	32.3055
252.000	24.8636	31.6737
253.000	25.2316	32.9316
254.000	26.1197	34.4897
255.000	26.5906	32.7906
256.000	25.4876	33.4676
257.000	26.8093	35.2093
258.000	26.613	35.743
259.000	28.1663	31.0063
260.000	26.4212	31.8612
261.000	27.2247	35.8647
262.000	25.9946	34.6746
263.000	26.9381	35.4981
264.000	26.6617	32.9817
265.000	27.6004	34.2204
266.000	28.2289	31.7889
267.000	26.7959	29.7159
268.000	25.1459	24.8659
269.000	26.7467	24.3767
270.000	28.2774	28.9074
271.000	25.62	26.53
272.000	25.7804	27.9904
273.000	25.8282	26.2782
274.000	24.3105	30.3705
275.000	26.9427	25.2127
276.000	27.4261	26.1461
277.000	25.8939	29.1839
278.000	29.4123	28.5123
279.000	28.7469	29.7869
280.000	27.5084	30.3784
281.000	28.9573	34.5374
282.000	28.2125	28.0725
283.000	28.2805	37.8205
284.000	26.5607	35.3807
285.000	28.9222	37.5522
286.000	29.4518	35.3918
287.000	26.3787	31.0687
288.000	25.321	31.241
289.000	25.4967	34.0567
290.000	30.5432	39.9532
291.000	28.3413	35.8013
292.000	29.9249	42.5249
293.000	29.6056	33.3856
294.000	31.1185	31.3485
295.000	28.019	35.089
296.000	29.0138	32.1338
297.000	27.5874	27.0875
298.000	30.5383	34.7084
299.000	25.242	28.922
300.000	25.0939	28.5639
301.000	26.7423	33.2223
302.000	24.2326	28.3626
303.000	24.3754	31.3754
304.000	25.0103	29.7703
305.000	25.1643	31.2643
306.000	27.2194	30.3394
307.000	27.1159	28.0359
308.000	27.3793	31.8293
309.000	27.4323	35.4523
310.000	26.2693	29.9093
311.000	28.2335	30.7035
312.000	30.026	34.206
313.000	29.2337	34.5037
314.000	27.0678	29.7178
315.000	26.9572	32.9172
316.000	30.1406	38.2806
317.000	27.2315	33.7915
318.000	28.9203	36.1003
319.000	27.3564	30.8464
320.000	28.7105	33.6005
321.000	26.8781	31.8281
322.000	28.4461	36.3761
323.000	27.2465	32.3265
324.000	29.7406	35.3806
325.000	32.7339	39.1839
326.000	27.5923	34.5323
327.000	29.0187	36.3987
328.000	30.2738	34.6238
329.000	30.6959	36.486
330.000	33.4856	39.7156
331.000	31.288	36.2379
332.000	31.4575	35.3475
333.000	32.0084	38.5184
334.000	35.3081	36.1981
335.000	32.7394	37.2694
336.000	36.3491	41.0691
337.000	31.8518	39.2518
338.000	34.3697	39.5297
339.000	33.2698	39.2798
340.000	34.9553	38.9753
341.000	32.1796	39.8396
342.000	33.9736	40.8736
343.000	31.263	40.413
344.000	35.2185	39.9785
345.000	31.0184	41.3684
346.000	33.2626	44.4626
347.000	30.7047	39.3047
348.000	34.0313	42.5913
349.000	29.6056	36.4155
350.000	30.3918	37.2518
351.000	29.9368	39.3068
352.000	35.6302	40.9402
353.000	28.3803	36.6903
354.000	31.3575	38.9275
355.000	29.1331	42.1831
356.000	34.8444	46.2244
357.000	32.8573	45.1273
358.000	30.6017	43.1217
359.000	29.977	41.937
360.000	33.0578	44.8878
361.000	30.5282	42.2082
362.000	26.5309	38.0309
363.000	28.4195	39.0095
364.000	25.1375	36.7175
365.000	25.2572	38.0172
366.000	29.6857	41.0157
367.000	29.5389	39.6889
368.000	29.9046	39.8246
369.000	28.293	39.793
370.000	29.2422	40.6922
371.000	30.1349	41.4949
372.000	26.3553	36.2153
373.000	26.7762	33.8562
374.000	32.0553	38.4153
375.000	31.4363	26.4863
376.000	27.9199	38.0799
377.000	27.5189	36.9389
378.000	25.4436	28.3336
379.000	25.1704	34.9704
380.000	25.2126	31.8326
381.000	26.5243	32.2043
382.000	26.6585	31.3785
383.000	27.2962	33.1562
384.000	23.8005	32.1505
385.000	26.287	30.267
386.000	24.652	32.212
387.000	27.6387	35.6287
388.000	27.6931	34.6431
389.000	28.9779	39.7179
390.000	30.4724	41.4024
391.000	28.8017	40.1017
392.000	29.9144	40.7943
393.000	27.3749	40.9049
394.000	28.9716	31.0016
395.000	26.0848	30.4748
396.000	26.0648	35.1048
397.000	26.297	37.527
398.000	26.3968	34.3668
399.000	26.6792	32.9592
400.000	27.0399	36.4499
401.000	25.7008	35.0708
402.000	24.7371	36.7971
403.000	24.1412	26.8512
404.000	26.5892	38.5991
405.000	28.6903	39.9703
406.000	29.0554	34.9954
407.000	29.7884	32.6284
408.000	32.4102	34.8502
409.000	28.6457	35.6658
410.000	27.4004	36.9904
411.000	32.7025	39.8925
412.000	32.545	42.115
413.000	35.8009	42.9109
414.000	32.1014	41.8714
415.000	31.711	44.281
416.000	31.0835	42.1435
417.000	33.9136	34.7736
418.000	33.3305	35.3105
419.000	32.702	38.852
420.000	28.5754	33.5854
421.000	25.7121	34.1721
422.000	24.5126	32.1926
423.000	23.0051	31.2851
424.000	25.5802	30.3402
425.000	25.0602	33.7402
426.000	25.8124	36.9724
427.000	24.3267	33.6567
428.000	26.4538	34.0638
429.000	34.2963	33.5863
430.000	35.2504	43.4604
431.000	30.5037	26.1737
432.000	33.0921	44.9121
433.000	33.9924	37.2424
434.000	34.9393	43.4693
435.000	31.5834	42.4434
436.000	31.7157	25.7457
437.000	28.6584	29.3484
438.000	31.1579	33.0879
439.000	32.116	43.606
440.000	30.0309	27.7609
441.000	23.4635	29.2935
442.000	23.5765	13.6365
443.000	21.226	6.326
444.000	18.8956	5.2856
445.000	22.2495	8.7095
446.000	22.2829	9.3829
447.000	21.7853	8.8153
448.000	21.1592	8.0092
449.000	21.3015	7.7615
450.000	23.1995	12.2295
451.000	20.5494	19.3794
452.000	19.7316	14.9216
453.000	19.9421	9.4921
454.000	18.9173	15.8273
455.000	19.7381	14.0281
456.000	19.4926	8.8326
457.000	19.0157	6.1957
458.000	21.3708	8.7108
459.000	19.1687	7.4387
460.000	17.3013	5.9713
461.000	18.0694	6.8794
462.000	16.8742	3.1242
463.000	20.1642	7.2742
464.000	19.4579	7.1879
465.000	18.9438	6.0638
466.000	18.6561	5.1661
467.000	20.0237	5.1137
468.000	18.203	5.453
469.000	18.2231	3.6631
470.000	18.9134	6.4834
471.000	17.784	4.364
472.000	17.2275	3.2575
473.000	19.2943	4.5043
474.000	18.827	5.057
475.000	19.409	4.399
476.000	17.695	6.275
477.000	19.2593	4.9793
478.000	19.0993	6.2793
479.000	17.0857	4.6958
480.000	14.7137	1.4937
481.000	18.0954	4.3354
482.000	19.1483	5.6483
483.000	19.0385	4.9085
484.000	19.9756	5.6256
485.000	20.2826	7.3326
486.000	19.1593	4.4793
487.000	18.5029	4.8828
488.000	19.6617	5.5217
489.000	22.4971	11.3771
490.000	20.2919	6.3719
491.000	22.4838	9.9938
492.000	22.8267	10.6367
493.000	20.3311	9.3611
494.000	19.0212	6.2512
495.000	18.9853	9.5553
496.000	18.9225	6.3025
497.000	20.0346	5.4646
498.000	21.2521	7.6521
499.000	18.5658	5.3458
500.000	17.4323	7.1023
501.000	16.9139	3.5139
502.000	16.8299	3.9199
503.000	18.5454	9.4554
504.000	17.1458	7.0358
505.000	17.6579	4.4979
506.000	18.0294	3.9894
507.000	18.203	4.193
508.000	20.4116	7.3716
509.000	19.2615	5.7415
510.000	18.7079	5.9978
511.000	17.994	4.264
512.000	19.9409	9.8909
513.000	18.8112	4.2612
514.000	19.2146	8.3846
515.000	18.4365	4.2865
516.000	16.5377	2.9677
517.000	19.1011	4.7911
518.000	19.06	5.99
519.000	21.4212	7.5012
520.000	20.2056	6.9156
521.000	21.6791	7.0891
522.000	20.796	9.616
523.000	21.1655	8.7355
524.000	21.265	7.245
525.000	22.5408	8.6208
526.000	19.2586	5.4686
527.000	20.8614	6.7714
528.000	22.2036	8.2336
529.000	21.6479	7.8779
530.000	22.9338	9.9638
531.000	21.6777	8.9177
532.000	20.5319	6.4019
533.000	22.3011	7.8612
534.000	24.7405	10.8905
535.000	23.1962	8.8462
536.000	24.5891	9.8991
537.000	22.0192	8.8892
538.000	18.8224	6.6124
539.000	21.2222	8.5322
540.000	20.1713	7.3313
541.000	19.4492	6.5892
542.000	18.2469	3.6669
543.000	16.5074	1.7874
544.000	18.4333	4.5833
545.000	17.1322	4.4922
546.000	18.6138	4.2238
547.000	17.1735	3.7635
548.000	18.3154	3.8754
549.000	18.4672	6.2172
550.000	17.7364	4.5964
551.000	17.7257	4.2157
552.000	18.1621	3.8321
553.000	17.5138	4.7438
554.000	17.578	3.488
555.000	17.3006	3.8506
556.000	19.4759	5.4159
557.000	21.4581	6.2981
558.000	18.2086	5.0886
559.000	18.2861	6.1961
560.000	19.4596	6.6096
561.000	16.794	2.814
562.000	17.6654	3.4554
563.000	17.1612	5.8312
564.000	20.1075	8.0075
565.000	16.9299	5.1899
566.000	18.0049	4.815
567.000	18.6133	4.3833
568.000	15.9517	4.1517
569.000	19.57	7.71
570.000	16.8236	4.5336
571.000	16.4046	4.2546
572.000	20.5896	7.8396
573.000	18.5414	4.7214
574.000	20.2856	7.0557
575.000	21.4533	7.8533
576.000	21.0696	8.0396
577.000	21.0763	8.0363
578.000	20.4413	7.6113
579.000	19.5173	7.0173
580.000	18.3119	4.4919
581.000	18.5216	5.2016
582.000	19.4241	6.2941
583.000	18.9553	6.8453
584.000	18.953	6.193
585.000	19.4154	4.8154
586.000	19.7489	6.1389
587.000	19.1106	7.8406
588.000	18.0479	6.6279
589.000	18.148	4.748
590.000	17.2057	5.8157
591.000	18.5397	7.9297
592.000	21.7235	9.1835
593.000	19.4379	6.5079
594.000	17.6539	3.8339
595.000	20.128	6.618
596.000	20.2242	6.2442
597.000	20.6872	6.5172
598.000	18.3213	5.1913
599.000	19.9109	6.8209
600.000	21.5838	8.3638
601.000	21.4632	14.2732
602.000	21.166	7.676
603.000	20.5716	7.1716
604.000	18.4586	5.8986
605.000	20.4854	7.5354
606.000	20.7255	8.3455
607.000	20.3499	8.7499
608.000	20.5296	7.3396
609.000	20.0619	8.4519
610.000	20.7944	9.3043
611.000	21.6716	9.8215
612.000	19.4741	7.7841
613.000	22.9197	9.0997
614.000	21.2575	6.9075
615.000	20.1338	11.6938
616.000	18.8562	6.2662
617.000	17.5863	6.8863
618.000	18.4217	8.2417
619.000	18.73	6.72
620.000	21.2109	8.4208
621.000	20.0662	7.5762
622.000	19.9845	10.6745
623.000	19.4103	11.3503
624.000	18.5622	5.6722
625.000	20.3899	10.6699
626.000	21.5214	8.8614
627.000	20.7774	8.4974
628.000	19.3666	7.0166
629.000	19.8543	7.4143
630.000	19.5208	5.4608
631.000	17.6446	6.6946
632.000	19.4524	6.6624
633.000	18.6743	9.5842
634.000	18.3145	7.1045
635.000	19.0369	7.0969
636.000	17.9494	4.2594
637.000	18.3302	6.3502
638.000	16.7231	4.9631
639.000	15.774	6.684
640.000	16.9164	3.5564
641.000	17.7012	4.7911
642.000	19.2188	7.2988
643.000	18.898	10.078
644.000	18.1266	6.4566
645.000	18.8667	6.5867
646.000	17.3087	5.8687
647.000	18.2421	6.9521
648.000	20.0429	7.5429
649.000	20.0103	6.8803
650.000	23.1138	9.9338
651.000	22.6671	9.2671
652.000	22.903	10.773
653.000	22.4812	11.1812
654.000	21.0974	8.8274
655.000	18.6363	8.4063
656.000	22.832	10.382
657.000	22.1963	9.9863
658.000	20.0185	6.8885
659.000	19.4031	8.3731
660.000	22.5545	9.2445
661.000	17.189	9.459
662.000	18.535	5.0949
663.000	18.9115	6.0415
664.000	20.0107	6.8107
665.000	19.9082	5.6882
666.000	19.409	7.249
667.000	19.5378	6.4778
668.000	17.8378	4.1178
669.000	19.496	6.1459
670.000	20.6681	6.7981
671.000	15.8525	3.3025
672.000	16.692	2.792
673.000	17.564	3.714
674.000	18.3007	5.6807
675.000	16.4969	6.6169
676.000	20.5474	6.3674
677.000	19.5335	4.4635
678.000	20.0101	6.8301
679.000	20.371	9.181
680.000	19.6796	6.5396
681.000	16.6994	4.8694
682.000	17.7687	3.8087
683.000	17.6724	5.0524
684.000	18.3586	6.0486
685.000	17.1251	4.5651
686.000	17.3284	3.8484
687.000	17.011	4.091
688.000	18.4592	4.1393
689.000	15.766	0.836
690.000	19.8094	5.9994
691.000	18.5906	7.3606
692.000	19.0474	5.9774
693.000	18.6807	4.6807
694.000	22.2627	8.5727
695.000	23.5458	11.5358
696.000	20.3947	6.1247
697.000	18.4348	4.3248
698.000	20.1284	5.0484
699.000	19.1938	4.7138
700.000	18.8137	5.9837
701.000	19.3691	5.6691
702.000	18.7046	5.3046
703.000	17.1235	3.5035
704.000	17.2968	4.4168
705.000	17.3889	2.7889
706.000	17.7507	3.2107
707.000	18.1476	5.5776
708.000	21.8039	8.5239
709.000	18.5547	3.9147
710.000	19.829	4.829
711.000	18.5717	3.8917
712.000	19.9536	5.6536
713.000	21.1184	7.6085
714.000	18.1438	5.9338
715.000	18.5633	6.7833
716.000	19.5144	7.0244
717.000	19.9675	6.3575
718.000	20.4894	5.6494
719.000	22.0146	8.1346
720.000	21.0922	6.1022
721.000	18.4053	7.0153
722.000	18.4917	5.1618
723.000	18.8061	4.3461
724.000	18.7859	3.4859
725.000	17.8521	4.9821
726.000	19.8285	5.0485
727.000	21.5234	6.3034
728.000	22.3914	7.5714
729.000	23.6972	8.7172
730.000	19.7773	5.7073
731.000	20.0073	5.1873
732.000	19.5797	4.5397
733.000	17.703	2.6229
734.000	17.2746	2.8546
735.000	19.782	6.202
736.000	20.1463	6.4163
737.000	17.6931	4.7431
738.000	17.7475	4.6975
739.000	19.4665	5.4865
740.000	20.1491	5.0991
741.000	20.4283	5.3583
742.000	18.5322	4.0522
743.000	19.2372	4.1572
744.000	17.8994	3.8894
745.000	18.3864	6.1864
746.000	21.8478	7.5378
747.000	19.6681	5.4381
748.000	19.1626	4.9726
749.000	19.3564	5.3565
750.000	17.303	3.363
751.000	18.7381	5.9681
752.000	19.232	5.612
753.000	20.9034	6.1834
754.000	21.0517	6.7417
755.000	19.8324	6.4424
756.000	17.44	3.94
757.000	17.3349	3.8249
758.000	19.0001	5.6901
759.000	19.4156	4.6356
760.000	20.8448	7.4348
761.000	18.8912	5.6812
762.000	20.2975	6.3375
763.000	18.6286	8.2886
764.000	18.3869	4.3669
765.000	19.5054	5.2454
766.000	18.4786	3.7986
767.000	17.3538	2.2538
768.000	16.8617	3.7417
769.000	14.7487	1.9287
770.000	16.9531	4.4431
771.000	17.271	3.531
772.000	15.4791	3.7891
773.000	17.0848	3.3348
774.000	16.9013	3.8513
775.000	18.3775	5.5975
776.000	17.1804	2.4004
777.000	15.8945	3.0745
778.000	19.1448	5.4248
779.000	19.621	5.041
780.000	18.2856	3.5656
781.000	17.804	4.864
782.000	19.6798	8.8098
783.000	18.0354	8.8454
784.000	20.5903	9.5103
785.000	20.607	7.477
786.000	20.7102	9.4802
787.000	19.8313	18.1613
788.000	18.4511	16.4811
789.000	18.8811	6.2211
790.000	19.9718	7.7218
791.000	20.1415	8.6515
792.000	18.3233	7.3833
793.000	19.5976	9.5876
794.000	18.7027	10.5627
795.000	19.2116	11.8616
796.000	18.4134	9.3034
797.000	15.7829	5.4829
798.000	16.4708	8.5408
799.000	16.8224	3.2724
800.000	16.2423	6.9423
801.000	19.3819	7.6919
802.000	18.1591	5.6791
803.000	16.0553	4.5853
804.000	16.2532	3.9032
805.000	15.5036	1.0436
806.000	14.3503	2.2503
807.000	15.9572	3.4272
808.000	17.7807	7.1907
809.000	18.2267	5.1367
810.000	18.9258	3.9858
811.000	19.9212	5.9212
812.000	22.9144	8.5744
813.000	19.8048	5.9848
814.000	19.5634	6.1934
815.000	19.0706	5.1106
816.000	19.5317	4.5417
817.000	17.9291	2.7691
818.000	17.1334	4.0834
819.000	19.3123	4.8423
820.000	17.3479	3.8579
821.000	17.3519	4.4919
822.000	18.0993	3.9694
823.000	16.1442	1.8042
824.000	16.4199	2.5699
825.000	17.2332	2.7032
826.000	16.2088	2.2088
827.000	17.6155	6.3755
828.000	18.5191	3.2691
829.000	20.4431	7.1731
830.000	19.6849	5.6949
831.000	20.9767	6.1667
832.000	20.1555	5.7855
833.000	19.4944	4.5544
834.000	18.6769	4.1669
835.000	18.438	4.348
836.000	18.9602	5.5402
837.000	20.8355	5.6754
838.000	19.2317	7.4417
839.000	20.4347	6.3947
840.000	20.9571	7.3771
841.000	20.6159	5.5759
842.000	20.2975	6.0275
843.000	20.4403	7.2203
844.000	22.1675	7.6475
845.000	23.2264	8.0664
846.000	23.2378	10.0578
847.000	21.8492	10.1392
848.000	20.2199	5.95
849.000	21.1577	8.8577
850.000	20.9319	7.3719
851.000	21.3199	8.1499
852.000	20.7381	7.3781
853.000	21.4859	7.4959
854.000	22.2583	8.1783
855.000	21.7867	8.1467
856.000	22.1608	7.9208
857.000	22.8895	8.0095
858.000	22.5765	8.4265
859.000	19.0579	3.7979
860.000	20.4366	8.7466
861.000	20.5764	5.6064
862.000	19.3493	5.0093
863.000	17.6536	7.2735
864.000	18.5879	6.9479
865.000	18.1011	6.0411
866.000	21.391	8.231
867.000	19.9863	5.9663
868.000	18.884	4.294
869.000	17.6862	3.8762
870.000	19.0805	6.5805
871.000	19.4153	7.0753
872.000	21.0965	6.3465
873.000	20.1141	5.7841
874.000	21.4285	8.4485
875.000	22.041	10.541
876.000	22.834	9.844
877.000	21.3966	7.9766
878.000	21.1163	8.6463
879.000	20.2042	6.6842
880.000	20.8032	11.0932
881.000	20.3651	8.9151
882.000	21.2054	6.9254
883.000	19.5858	6.9058
884.000	19.5172	9.8572
885.000	20.7568	10.4868
886.000	19.9645	7.4045
887.000	19.8389	6.0789
888.000	18.1492	4.3392
889.000	19.0061	6.4361
890.000	20.5226	7.5126
891.000	19.4561	7.0461
892.000	22.4188	10.2588
893.000	20.3794	6.8694
894.000	18.6934	10.7434
895.000	18.9704	6.7504
896.000	17.0155	5.7155
897.000	16.5905	1.6005
898.000	17.1024	5.1124
899.000	19.3892	6.4192
900.000	17.8955	4.3855
901.000	20.3391	8.3091
902.000	19.9327	6.0827
903.000	20.5115	7.4015
904.000	21.6725	9.0125
905.000	20.2307	5.8007
906.000	19.7325	6.4425
907.000	19.6713	5.2713
908.000	19.8148	7.7648
909.000	19.1853	5.0353
910.000	18.7665	9.4165
911.000	19.6512	4.7712
912.000	17.8226	3.5626
913.000	18.5206	5.0206
914.000	18.5976	5.8476
915.000	18.8941	6.5941
916.000	20.0277	5.3977
917.000	19.1966	4.1666
918.000	20.2472	6.7572
919.000	20.6208	7.5208
920.000	21.7906	8.4606
921.000	19.5893	5.6593
922.000	18.2387	4.8687
923.000	18.4332	5.9932
924.000	18.5942	4.8442
925.000	19.9987	7.4887
926.000	19.639	6.599
927.000	19.3607	5.8307
928.000	19.7873	5.4873
929.000	21.1797	7.6897
930.000	20.9995	9.2195
931.000	21.4957	6.8357
932.000	22.3542	9.4042
933.000	23.431	9.841
934.000	21.5815	7.6815
935.000	21.1565	8.4165
936.000	21.7433	7.6233
937.000	21.2914	9.1514
938.000	21.2296	6.4596
939.000	18.5389	6.1389
940.000	16.3241	3.1041
941.000	13.6214	0.0214
942.000	15.7929	3.7129
943.000	16.4919	4.9319
944.000	19.7212	6.5512
945.000	17.7736	4.3236
946.000	18.0693	4.1993
947.000	17.9148	4.2648
948.000	17.5448	3.8148
949.000	17.8197	3.7397
950.000	19.3334	6.8934
951.000	19.5474	5.8274
952.000	17.139	2.909
953.000	14.8046	2.2846
954.000	17.8939	3.7739
955.000	15.6211	5.7911
956.000	16.4901	3.5901
957.000	17.5634	4.2834
958.000	17.9668	4.3168
959.000	19.9561	6.7961
960.000	17.3063	4.4463
961.000	18.4531	4.3431
962.000	18.9762	5.1162
963.000	17.1134	3.1134
964.000	19.0054	5.5554
965.000	18.8811	4.8611
