# Supplementary material for: Binding mechanism of the matrix domain of HIV-1 gag on lipid membranes
Source: eLife. 2020 Aug 18;9:e58621. doi: 10.7554/eLife.58621 (PMC7476761; doi:10.7554/eLife.58621)
Supplement: Figure 5—figure supplement 1—source code 1. [file elife-58621-fig5-figsupp1-code1.zip › Figure5FigureSupplement1SourceCodeFile1.txt]

5.1700	102.2600	141.6400	72.0700	123.9900	159.3100	123.6200	38.6400	130.7200	98.4400	132.8100	60.2500	86.1300	58.5900	69.5600	80.3900
38.4400	91.4800	142.3400	74.1200	52.4000	120.8700	123.8100	42.4000	145.1300	103.4100	130.8400	62.1000	13.7100	12.8700	67.9500	79.8200
50.1100	61.5700	140.2300	71.6300	93.9900	101.1000	124.9700	44.2100	32.7800	116.3000	128.5400	64.2100	12.8600	6.2800	69.5300	82.0700
26.8300	101.7600	141.7600	68.4700	86.1400	110.3800	122.5700	46.2300	135.2200	86.2400	128.9600	67.9200	20.9300	5.9000	73.2800	81.9400
10.3300	109.7300	145.1900	70.0000	75.6600	122.8600	119.4800	44.3500	110.8300	75.4100	129.4800	69.1600	21.2900	18.8100	75.9900	84.6000
11.0700	71.5000	144.5100	69.9400	126.1000	142.1900	117.7100	40.9000	138.2700	73.6600	132.4300	68.0100	78.7500	35.8700	76.1500	83.8300
9.8800	41.8500	146.1500	66.6600	54.8200	158.9700	120.0100	37.7300	149.3200	66.9200	133.2100	70.6200	-0.3100	36.6200	79.8000	85.2200
22.7000	46.0600	149.6100	65.6000	131.9500	8.1200	123.3000	39.6600	1.2900	113.1400	131.1600	73.3700	96.2800	65.8600	81.8900	87.5200
22.8900	40.0400	152.8300	63.7000	130.3800	102.3600	126.4400	37.5900	128.5600	26.0000	131.8500	76.9500	75.7700	150.6600	85.4400	89.0300
20.4900	82.3100	153.0800	62.4500	152.9700	62.6500	127.5200	36.0300	147.3900	113.4900	134.5100	77.9600	62.5300	132.1600	87.6600	88.6100
133.0600	58.2400	149.7200	63.9000	71.8500	28.9700	123.9700	35.0800	79.4800	47.9800	136.2900	74.6000	20.4900	105.5800	84.8900	86.7800
39.8900	40.6900	147.9600	62.0400	91.0100	25.1900	123.4100	33.9200	159.9200	52.9700	136.1700	75.2300	45.0700	104.6000	84.8000	84.1900
52.8600	32.2500	149.9100	58.8900	97.1600	27.1100	126.7300	31.9200	151.2300	38.8400	137.7800	78.7400	44.7300	99.5600	88.6000	83.7900
59.9100	77.6000	148.4000	59.3600	83.4500	54.8600	124.9500	30.2800	5.0200	124.5300	140.6000	77.3300	3.3400	123.5500	88.2800	82.7500
66.6400	64.8000	144.8500	59.8300	148.5800	55.6600	121.3200	29.9400	165.6000	119.5500	141.4400	74.1800	86.0400	123.4400	85.5700	80.1500
51.9100	103.9700	145.0900	56.5200	72.4500	77.0400	122.6200	27.1900	27.4000	153.9600	143.0000	76.0200	163.7700	129.6100	87.3300	78.5400
11.2500	84.1500	145.4900	54.5400	141.0200	98.4800	123.9100	25.1000	124.5400	81.1600	145.2400	78.0300	107.9600	137.6700	90.4500	78.3100
9.2800	77.6900	141.7500	55.0300	110.1600	1.4800	120.4400	24.2000	156.5900	115.9900	147.3000	74.9600	85.1700	84.6000	88.9600	75.0100
23.6600	77.4100	139.4800	52.3200	49.3100	1.4300	119.2300	21.0800	158.0400	94.9400	150.5000	74.5700	27.4600	63.1500	89.4800	72.0600
2.5800	54.4000	136.2400	53.5300	143.2200	124.2400	115.9300	21.1100	156.9900	87.6000	150.7800	71.0200	92.0600	-1.0700	86.5800	69.5600
40.0900	71.5800	134.0200	50.7100	152.2100	86.2500	114.3400	18.0200	10.6400	110.7700	154.4800	70.7300	93.9700	153.7000	88.5900	66.3300
37.9200	51.1800	134.0800	47.0100	151.5600	93.6800	115.6000	14.6900	148.8000	45.4600	157.4000	72.9900	94.4000	159.5900	92.2900	65.3200
168.3500	67.0700	135.3500	44.3100	150.9700	101.9400	117.1900	12.5800	99.8600	59.8900	158.7000	74.7600	86.3700	-2.9300	94.0200	66.1800
37.2300	80.6000	137.7500	44.4000	37.0600	141.3500	119.3900	13.3000	159.7000	80.8700	156.8200	75.3900	153.4800	29.1400	92.3100	67.2600
168.6300	39.1100	140.7200	46.7400	135.3100	141.2000	121.3600	16.5700	131.3000	50.2400	153.4200	76.9600	81.2600	27.3100	90.6500	70.6500
149.1900	94.3300	138.9500	50.0900	56.6900	24.8900	118.8500	19.5300	122.3000	121.7800	150.8800	74.2300	5.3100	71.9900	87.3700	70.9200
3.5200	25.9200	140.4300	53.3500	30.1800	125.0900	119.5800	22.6400	114.2200	29.6000	147.9500	74.1700	160.1700	12.8700	87.0400	73.8700
39.0800	27.2800	139.2500	57.0700	18.0200	105.9400	117.6900	25.9300	159.9300	27.1000	145.6300	71.6000	143.4500	145.0100	84.1700	74.3100
40.0000	143.2100	139.1500	59.2300	146.4000	30.4500	117.5200	28.2200	25.1800	4.4500	142.4300	71.1800	92.2300	104.3300	81.1100	75.4800
19.3500	25.5000	140.3600	62.7700	7.9100	27.1900	116.6400	31.8900	154.7000	32.7100	139.1400	69.1200	116.3200	78.9400	78.5900	78.0800
146.7200	2.7200	136.9900	63.6000	161.3600	27.8300	113.2000	31.2700	100.2200	14.8400	140.3500	66.4000	99.5100	96.3000	75.8200	75.7500
18.8100	142.8000	135.5600	63.5800	146.1800	35.6400	111.6500	30.2500	144.4800	2.4600	142.5600	64.8400	97.9400	119.6100	76.9000	73.4700
33.7300	11.1700	137.4100	66.8700	59.0600	82.2600	111.8800	33.8300	4.8500	8.0900	139.6200	63.7100	134.5200	138.2900	75.6000	76.1100
0.5500	167.3800	136.0700	68.4800	148.4800	64.7500	110.6800	35.4000	135.4600	22.3500	137.7300	62.3300	77.4000	133.4600	72.0900	75.9800
1.0800	130.4900	132.5600	67.5500	53.0900	108.4600	107.7500	32.9700	159.5100	124.5400	141.0400	60.2400	166.7000	3.1300	72.1100	72.0500
37.5200	3.1600	133.2800	68.7400	44.2500	15.9000	107.2800	33.8000	152.8200	18.4900	140.9200	59.4200	3.8800	64.5800	72.9800	72.5200
163.2900	142.2900	134.3400	72.0400	121.7100	157.3200	107.2400	37.5500	137.4700	126.0300	137.2600	58.2200	86.2500	63.1500	70.1600	75.2400
44.2200	94.6000	130.8700	72.4800	49.5300	120.7300	104.2900	36.9500	4.4700	143.7800	138.2100	55.9500	11.5500	14.1700	67.7000	72.5700
27.2400	109.7700	129.1900	71.1500	92.6800	98.4800	102.2800	34.8600	151.0200	154.0000	141.5000	54.6800	11.2900	7.1100	69.1600	69.7600
30.7500	163.6900	131.1000	73.8500	84.4400	109.2600	102.9300	37.6700	161.3600	22.5200	139.5100	53.5800	17.2600	8.7900	68.9700	72.2400
65.5900	159.9800	129.9700	76.7000	77.4900	120.9000	101.6000	40.2800	13.8600	41.3500	136.7500	52.0400	19.5200	21.4500	65.3500	72.8700
39.7100	14.7900	126.3700	75.3800	124.8000	142.9700	98.5800	38.0400	159.8000	32.8400	139.5000	49.7600	76.0200	39.0400	64.6800	69.0800
16.8300	13.4400	126.8000	75.2200	56.3000	157.1000	97.9800	37.8700	145.3900	27.5900	141.6700	49.2700	169.1800	37.1600	66.7600	68.6100
15.0500	30.8200	128.1500	78.7100	128.8600	7.0100	98.8700	41.5200	137.7700	12.1500	138.7400	47.6300	92.0900	68.0100	64.7000	71.6100
44.6300	157.9700	131.8700	77.7300	128.7600	100.3200	102.2400	41.4700	-1.1200	33.4500	137.6700	50.4500	77.2500	154.0700	67.1000	74.4300
9.7100	21.6700	135.0000	79.0300	156.8200	59.9000	105.3000	43.7500	139.0600	1.1000	134.2200	51.9800	57.7300	135.2700	66.6700	77.9700
34.3100	149.7200	136.4200	75.9200	69.9900	27.9700	108.4500	41.6900	6.2100	18.5600	133.9900	55.4500	16.7400	109.0200	68.4600	79.0400
28.9200	132.4500	140.0400	77.3600	91.1900	25.6400	110.5100	44.9700	159.0700	156.0600	131.0100	56.6400	39.8900	106.9500	68.4600	82.6300
7.8200	127.7000	140.1600	76.2700	95.0900	28.8700	111.2800	43.7600	141.1700	153.4900	133.2800	56.7500	40.6400	102.2400	71.2000	81.5600
48.5000	135.8200	140.9200	72.8000	80.8600	54.4400	112.9800	40.5600	25.4600	160.4800	135.0700	59.8600	166.0900	126.7900	73.6300	81.1000
17.4300	129.9600	144.6700	73.7300	143.3900	53.2500	116.3700	41.9600	148.2800	137.2600	131.9600	62.0300	81.6400	126.3800	73.5600	84.8800
161.5800	21.4400	144.8900	74.4100	74.3900	77.1500	116.9800	41.6000	111.5600	33.2800	132.9700	62.3900	161.9100	133.1200	75.4800	85.1800
77.1800	99.1900	144.5700	72.4800	141.9200	96.4600	116.0800	38.8000	52.4100	108.5800	135.9800	62.5500	104.4700	140.6200	78.9400	83.6900
98.5500	76.9600	142.9500	75.4700	107.8700	-0.8700	114.1800	41.2100	28.0600	90.3800	135.1400	59.2800	81.3500	87.8900	77.8500	82.9000
138.5900	74.5300	140.4700	75.9500	50.3900	170.0400	111.8400	41.9300	100.4700	91.7900	135.1700	57.3800	20.8700	65.9800	74.7100	81.3000
124.2200	109.8400	139.4200	72.3400	141.2600	124.3100	111.7800	38.1500	71.7800	102.1400	138.3700	59.1800	90.3200	2.2700	76.6500	79.0000
82.4100	53.7600	139.2700	72.4200	153.7700	87.4200	110.5000	37.1800	42.6000	119.9700	139.9100	57.6100	93.1600	156.7100	78.2200	77.5400
93.0300	58.6200	136.9600	75.3500	150.4100	92.8100	107.8400	40.0400	46.8900	95.4000	138.7300	54.1000	92.0800	161.4700	74.6200	77.1400
89.5000	77.6400	135.0700	73.6800	149.9400	100.2000	106.4800	38.5800	38.4300	87.7700	140.3500	54.7600	84.5300	-0.8700	73.8500	74.9500
83.2700	98.3300	134.6200	70.6600	36.6500	140.2500	106.4300	34.9500	61.8900	106.7600	143.6200	55.9900	152.7100	29.4300	77.1900	72.9100
110.2600	162.7900	133.2900	73.2500	131.5900	139.9700	104.5700	36.6700	49.1400	73.8300	143.3700	52.6900	78.4300	30.4200	75.5600	72.7100
91.9800	68.5500	130.5100	73.9300	55.8600	23.6800	101.6900	37.4700	166.2800	93.0700	143.4600	50.9000	3.6000	71.9400	72.0900	71.5500
92.9900	42.9400	129.7700	70.2200	33.7600	123.0800	101.4600	33.9800	18.5300	96.8400	146.3100	52.9500	153.7600	13.5100	73.9000	69.0000
112.9300	55.3400	129.4000	69.3800	18.0500	105.2400	101.4800	32.1500	73.9700	39.5300	148.8100	52.6500	140.0100	147.3100	76.1200	67.6100
128.1400	38.1900	126.0900	71.2900	145.6600	29.5400	97.6800	32.1200	74.1000	33.7000	149.8500	48.8500	88.0300	109.3900	73.6600	65.5900
129.8100	90.8500	124.9800	70.7500	8.4900	22.2300	96.3200	31.6500	90.7200	97.5500	149.6300	49.1400	116.1300	82.5300	72.1100	63.8400
129.7300	83.5200	124.7200	67.0100	162.3800	32.1000	98.9500	28.9700	94.1000	91.5100	152.1400	51.9900	97.2800	101.6400	75.2800	63.6600
133.2200	103.2300	121.5400	67.2100	146.7200	35.4600	97.1300	25.7000	121.3800	113.3100	154.7000	49.4900	92.6600	123.9100	76.6000	60.2000
73.8400	87.6000	119.0300	65.6000	57.8400	77.9600	93.8800	26.3200	73.5800	116.1800	154.7100	47.5300	130.2000	141.8600	73.1100	58.6700
95.7800	72.1500	121.8000	65.7400	149.9500	60.4700	95.9100	27.7600	40.9400	82.1500	154.8100	50.7100	74.9000	136.4300	72.1600	60.5000
97.4900	59.7500	121.4300	64.4200	50.5700	106.3000	96.5300	26.1700	67.4600	93.0800	152.8900	52.2100	163.0600	5.1800	72.9700	59.5900
75.7500	40.0800	123.3400	61.2800	44.0400	13.4200	99.5200	23.9800	170.3900	83.2300	152.9800	55.8000	0.4800	65.2400	76.5100	59.9400
136.2700	80.7700	125.4100	63.6000	123.4000	158.0400	101.0800	27.0100	94.5500	76.6300	149.1700	55.7600	85.5200	57.2800	74.9900	62.8500
121.2000	19.8100	126.0500	65.9400	53.0000	120.9200	100.8000	29.0700	51.4800	64.2700	149.0900	54.7500	5.4300	9.5700	74.4100	64.6500
89.2300	32.4000	127.3500	62.9300	93.2000	100.5200	102.7400	26.3200	52.8800	85.9900	151.6700	57.2900	7.1900	2.0300	78.2400	64.1800
106.3600	64.9500	129.2800	61.9500	89.3400	107.7800	105.4300	26.4900	80.9300	67.8900	149.8700	60.1300	13.3300	6.2800	78.5800	65.8100
94.4400	14.7600	130.9400	65.4000	78.5600	121.0600	105.5900	30.2900	24.5800	79.2600	146.3700	59.2300	13.8500	15.2200	76.3000	68.5600
59.6200	83.4300	131.7500	64.9700	126.8700	143.4500	106.1100	29.9900	2.0000	148.5200	147.7000	59.5300	71.0500	30.8400	78.2500	69.0300
91.0800	139.6500	133.3800	61.5900	56.9300	155.7900	108.7600	27.3300	73.9700	25.7400	148.8900	63.0800	163.8500	29.5500	81.7200	69.1400
107.1400	8.0900	135.5400	63.2700	129.0100	8.2100	110.3900	29.7100	53.9400	24.6800	145.5100	63.9700	89.0600	63.5400	80.1300	71.5800
130.6100	150.9000	136.5300	66.3600	131.0900	98.6800	110.7400	32.6400	95.0900	21.7500	143.6400	62.4900	72.6700	147.0700	79.1200	73.8600
86.1300	4.8100	137.4700	64.1100	153.8800	64.8200	111.7300	30.3500	44.0000	53.2300	145.8400	64.3300	53.3200	127.4000	82.4400	73.4100
104.7300	125.9900	139.7200	62.0300	70.8000	28.1100	114.7300	29.2500	49.0900	48.5000	145.0600	67.6700	11.9400	102.4100	84.2000	74.8500
105.8800	131.7300	141.1800	65.3000	87.7700	29.2800	115.6900	32.9500	68.8400	3.6200	141.3100	66.7200	35.8400	98.4400	81.4700	77.5500
143.4300	163.8800	141.7900	66.6800	95.1200	31.8600	115.3500	33.8900	76.9600	153.3300	140.8500	65.6200	35.5500	94.0800	81.8400	78.6900
112.6600	5.7900	143.6200	63.5600	82.0400	52.9800	117.9300	31.2000	89.7200	146.2800	142.8500	68.7900	164.2300	120.4800	85.7300	79.0900
81.9000	94.0100	145.6600	63.6400	146.1800	52.6700	120.2200	32.4200	82.0800	105.5900	140.2000	70.9500	77.2100	118.8800	85.2200	81.1700
90.2800	160.9800	146.4100	67.3000	73.8400	77.2600	119.9000	36.0300	56.6400	36.8000	137.3000	68.9200	159.4300	126.4000	82.4700	83.2700
55.1300	129.7600	147.4000	66.4100	142.7100	95.7400	120.2200	35.3700	51.1900	164.1500	138.9800	69.4800	101.8200	134.1000	84.5500	83.5700
139.0600	112.0400	149.5900	63.4600	109.2600	3.0800	123.3800	33.2100	111.5300	121.7700	139.3400	73.2300	78.2100	82.9800	87.5100	84.9100
131.9200	115.3600	147.5000	60.9200	49.2200	169.7600	121.9700	29.9400	80.2800	120.5400	143.2200	73.4700	17.0800	57.6200	89.8400	81.9600
125.3800	23.3800	147.9100	57.4300	141.9000	123.4000	123.5700	26.9900	77.2100	12.6500	144.6300	76.3800	84.6900	162.9200	91.9600	81.0500
137.1600	170.8400	144.2300	56.5300	153.3400	87.0600	120.6400	24.7900	109.1600	152.2500	146.6100	74.6500	92.0400	151.0200	91.7300	77.1900
149.2300	22.1200	143.1500	53.7000	151.8900	92.2300	120.9800	22.2100	91.2200	12.1100	149.2000	76.1000	89.6200	155.3100	92.5100	75.7600
93.0600	-0.4200	139.3200	53.6000	153.4700	100.2400	117.5200	21.2600	56.7600	12.1900	151.4000	73.1000	78.8900	162.0300	90.9900	72.3300
122.2300	164.7900	136.4600	56.3300	38.8800	138.1700	114.0100	22.8900	92.2500	140.2800	151.4300	69.2400	146.0600	21.0100	87.9600	70.5500
127.7200	4.9800	135.6600	55.3200	133.5500	140.6900	112.9000	20.7900	99.9800	157.4700	154.3800	68.3200	74.5300	22.3500	90.1200	68.6600
83.7300	118.7800	139.3800	55.8300	56.8600	23.1500	115.7600	22.0900	59.8100	3.1400	152.7700	70.5300	164.6400	68.9200	91.8500	71.8500
139.2200	159.2000	138.9900	59.4000	33.4600	122.8600	114.8000	25.6200	116.1400	162.9900	149.3600	68.8200	152.1400	6.1300	88.5100	73.4800
112.1600	109.1600	135.4800	59.4300	20.5000	106.1200	111.1700	24.9200	95.4200	116.8800	150.9400	65.3200	134.1800	142.4900	87.3600	70.4200
93.2500	120.3000	136.8800	58.2500	148.9500	26.5700	112.1800	23.3300	60.2100	131.2500	152.8400	66.3800	86.5800	100.6800	90.5600	70.6500
128.1000	139.6600	139.5700	60.8300	9.3700	23.1100	114.4800	26.3200	77.2000	144.1900	149.5400	67.6600	111.8300	77.9200	90.1600	74.4100
79.1000	113.4300	137.0600	63.7400	161.0100	28.0800	111.7300	28.8900	99.4000	126.0900	147.9900	64.2200	95.1000	95.6300	86.5300	74.2200
73.8500	6.7200	135.3700	62.1400	148.3300	36.1200	109.7800	27.2900	20.1300	51.3600	150.8900	62.4900	89.6100	116.5000	87.6000	71.2500
3.0600	99.1300	138.9000	62.4600	59.4700	77.2500	112.7500	26.8800	134.1600	99.7400	150.2000	64.8700	125.9700	135.2500	90.5300	73.5100
34.4200	91.6400	138.7900	66.2300	150.7300	60.6600	113.5400	30.5400	144.2800	107.8000	146.4700	64.2100	70.0700	130.3000	87.9100	76.1100
47.2100	59.1200	135.3100	66.3500	54.9100	104.0500	109.8400	31.4500	29.5600	118.7600	147.2300	60.4000	160.3800	164.9800	85.8300	73.5100
22.8500	101.9900	136.5700	64.3300	45.7900	11.7100	109.9000	29.5400	135.5700	89.7400	149.3700	60.8400	165.3200	61.3800	88.9200	72.3800
7.4600	108.6900	139.4400	66.8800	125.9900	160.4500	113.1600	31.3300	110.6300	79.8300	146.4000	62.8100	91.8600	61.6200	90.2200	76.0300
10.7700	69.9100	136.7300	69.6800	54.2100	119.4500	112.0500	34.9200	140.8200	76.6500	144.1100	59.9100	11.8700	13.0100	86.6700	76.7800
7.3400	45.8800	136.4500	72.8700	96.7100	99.1600	109.0600	34.4100	149.7800	71.5500	146.3200	57.5600	14.4900	6.4500	86.7900	73.7900
18.6100	46.0400	136.0700	76.4700	91.7300	105.0400	111.0600	32.8900	0.9000	116.4100	146.3600	60.0300	21.3300	10.8300	83.7700	71.8300
22.9500	42.6300	132.5900	78.0400	79.2300	120.4800	113.4000	36.0400	132.1700	32.8000	142.6300	60.1900	17.1900	19.6800	82.9200	68.1700
17.9300	82.3600	130.5300	80.5200	130.0800	145.0500	116.2900	33.6800	146.8900	113.7300	142.5500	56.2900	78.0000	36.0000	82.2300	65.9600
129.8100	57.7800	129.5500	79.7700	60.1600	155.7200	117.2800	34.6100	79.1500	50.5800	144.9400	56.5300	3.8500	36.0400	79.2200	66.9000
35.9200	40.1600	127.6400	81.4800	132.1300	7.9200	120.6500	35.7300	161.8200	55.9400	142.3900	58.9100	95.5900	71.3500	79.9400	70.7100
52.5300	29.2500	128.8100	84.7200	134.8400	101.3000	122.5200	38.7100	154.0600	43.9500	139.3000	57.1900	77.3400	153.9700	78.3200	69.8300
54.6500	79.5200	128.4400	85.5900	154.3400	68.3000	124.7000	40.6300	11.1600	127.1900	137.8100	60.0700	60.0700	133.2900	78.6400	72.2400
63.2200	64.2400	125.7900	88.2500	73.5700	29.1600	123.9900	39.0200	167.9600	122.9300	135.7400	60.5700	18.3700	108.7100	81.9000	72.3000
51.1300	104.2400	126.4600	88.7200	90.1100	28.4300	125.4700	39.5800	27.2900	158.3300	137.3700	61.4500	41.3100	104.9400	82.3200	70.3300
10.1800	87.2200	126.7800	92.0700	99.3600	29.0200	122.2800	41.0800	125.9100	84.3400	135.3600	63.5100	41.2800	98.8600	81.4000	71.8900
7.8500	74.8100	106.4900	60.9600	83.5500	55.1400	77.7000	25.0800	157.9200	119.1600	76.3900	81.8000	1.4700	126.4900	60.5100	101.7600
21.6500	76.7600	106.7200	61.8600	146.3600	56.5600	75.9000	22.2400	158.9000	98.1000	78.5600	81.0000	86.6900	122.3800	60.2800	98.7600
0.0300	55.9800	107.2700	58.8200	75.1500	78.2700	77.5800	19.2700	159.5300	90.5800	75.5100	80.0400	163.7200	132.8900	56.6000	99.4300
37.0700	70.2300	105.2000	58.4000	144.2400	101.4800	78.2300	19.0700	10.5900	113.5200	73.4400	82.9400	105.7400	140.2200	54.8900	101.0200
33.0900	49.4600	107.4900	58.9000	112.8300	0.8000	81.0200	21.2300	151.6300	53.5600	74.0500	85.3100	83.1600	87.9700	52.8500	104.2700
164.8100	71.4300	106.0700	59.6100	49.1100	170.0200	81.8300	21.2300	101.4700	54.6300	73.8200	82.7400	23.8600	61.8500	53.2800	105.8200
35.1000	79.4700	102.2600	59.6900	144.5300	125.7900	78.5900	19.5600	159.7100	84.3200	71.3800	83.8900	91.2200	0.5400	50.0400	107.8400
166.3100	40.1500	100.3300	57.4300	154.6000	89.2500	77.2800	16.0400	133.1500	51.4800	68.4400	82.6800	94.3600	154.8100	47.2000	106.6400
150.1200	92.3000	96.7400	56.1700	154.0100	95.2600	73.8600	15.4400	122.3800	124.4700	65.4200	84.1500	93.7500	159.7700	43.7400	108.2700
3.8100	23.5200	94.4300	57.1900	155.0700	102.9400	71.7400	15.2400	112.9600	32.8500	65.2500	87.6000	84.1800	-2.4200	42.4200	111.5000
39.2900	25.4400	97.1000	59.2500	39.6900	137.3700	73.1500	18.3800	159.7100	29.0100	68.2300	88.5600	151.0400	25.7000	45.5200	111.7400
38.5600	145.8800	97.1300	61.3800	136.1600	140.7900	72.8600	20.2200	25.1600	7.2000	70.3400	86.0500	80.9400	27.5100	47.6600	111.8000
17.3700	23.4200	93.3400	61.5000	59.2700	24.0200	69.1700	19.1100	154.0800	33.8900	69.0400	87.5200	5.5400	72.3100	45.3200	114.3600
144.1000	3.4800	93.6400	63.0800	35.8500	124.2400	68.6800	20.6300	98.1600	16.6700	70.2400	90.9600	156.4000	10.1900	45.7600	116.4700
18.0600	143.2600	96.4600	65.3700	21.6100	106.1100	70.7100	23.8000	140.1900	6.1300	73.6000	89.5800	140.4900	146.2100	49.5400	115.9900
27.5500	10.1700	94.1500	66.6600	147.8000	27.2900	68.2700	24.7700	3.6400	4.7700	74.9800	88.7000	92.9400	105.3100	49.6700	117.2200
162.7500	164.0900	91.7200	68.1800	8.4700	22.1200	65.4100	24.8100	134.6200	27.5800	74.1400	92.2200	116.7500	83.6100	47.4700	120.2400
-0.0400	129.8400	94.1200	70.9400	160.2000	27.9600	66.8900	27.7100	156.1700	126.3700	77.3000	93.7600	101.3300	100.7500	50.0300	121.5100
34.0500	4.7700	93.7100	73.7900	149.8200	34.6700	65.3500	31.1400	151.0900	20.4500	80.6700	93.3600	95.8200	121.1800	52.1800	124.3900
158.4900	141.9800	96.8600	75.1700	60.6000	81.5200	68.1500	33.4200	135.6800	128.3600	83.9100	92.2900	131.9500	140.2000	55.9600	124.2400
42.9900	93.9900	96.2400	78.8500	152.7900	62.2800	67.0300	36.6500	5.1100	147.0600	85.8600	95.5400	73.5300	134.0500	56.7000	127.8900
27.6000	110.8100	93.4700	81.4600	53.8500	105.2900	63.8200	37.7600	152.2100	156.0900	86.0400	98.3200	166.4900	1.9600	55.5300	131.3700
25.9500	167.5100	91.2900	81.9500	48.8200	9.9000	61.0700	38.2100	161.3400	24.4400	87.1800	96.1800	4.5200	64.9000	55.4400	132.4300
63.3900	160.7000	90.3300	79.4500	123.8100	154.4100	61.3900	37.1500	14.7000	43.8900	87.4500	93.1000	86.9700	58.8400	55.9200	130.0800
38.2400	13.4700	89.9300	75.6800	52.9900	117.5300	61.2400	33.8900	159.8500	33.6100	85.8900	90.6400	7.7300	11.5500	53.9700	126.9800
14.3000	11.6400	93.4700	74.3400	92.4000	98.4900	65.2100	33.3500	138.5900	20.6800	83.6700	88.5800	12.7800	3.7100	55.4000	123.9900
13.5600	29.3800	94.3400	71.3500	92.8200	107.8900	66.8700	30.4500	135.2700	12.6000	80.5400	89.3200	19.7000	9.7200	53.4800	121.3300
42.2400	160.5400	97.5000	69.9300	82.6500	117.9300	70.5000	29.4500	-0.2300	35.4300	79.9700	89.0100	14.1400	17.8600	54.7000	118.8200
8.0600	21.1700	99.1100	67.3200	129.1600	140.8500	72.1400	27.5300	134.8200	3.7800	79.6300	85.2600	74.3900	37.1000	55.3700	115.2900
32.3000	151.4000	101.7300	64.5500	58.3300	153.7400	75.4700	25.7400	7.1200	16.5000	78.1000	83.4400	167.0300	35.4800	54.9300	111.8600
32.7900	137.1700	104.6500	66.6900	130.0700	4.4200	77.1800	28.9600	159.6000	155.4700	81.6100	82.3200	91.5200	67.6200	58.5500	110.9800
6.7300	126.5200	104.5900	69.0600	130.4000	102.7500	76.8300	30.5500	138.5100	155.8000	82.4700	85.9100	72.3400	149.9800	59.5800	113.8700
44.6900	135.6900	105.7500	66.3200	152.3200	63.9700	78.7700	27.8000	25.2500	165.2200	79.7300	85.6300	56.0700	131.3600	58.4600	111.6100
15.8800	130.9200	108.3700	65.3000	73.4600	26.3700	81.4900	27.8800	145.2500	142.2600	81.0800	82.2900	14.3500	106.7700	60.6500	108.6500
159.4600	17.0500	109.3400	69.0800	90.4000	26.7900	81.3100	31.6800	109.4300	35.3300	84.5800	83.8100	37.0100	103.7400	63.4400	111.2100
74.2200	95.9400	109.6000	69.2900	99.2700	25.8000	82.2000	31.1900	52.5200	109.0700	83.2600	87.0900	36.4600	97.8300	62.8500	112.3000
95.3000	77.7400	111.8900	66.2000	84.3400	52.9700	84.9600	28.7100	28.6100	92.9900	81.4800	84.7500	166.1100	124.9100	62.7800	108.7500
136.4000	74.7700	114.0200	67.6200	147.2300	48.6400	86.5900	31.6100	98.2800	95.0900	84.7000	82.9000	79.9500	120.0700	66.3300	108.0900
122.2600	109.0200	114.4800	71.0000	75.1700	76.2600	86.1600	34.1500	71.3900	104.6200	86.5800	86.2300	160.6200	130.8000	67.6200	111.3200
81.7400	50.5100	115.1500	69.4300	143.4400	98.4500	87.8100	31.7400	41.2500	120.1100	83.9400	87.9800	105.0200	139.2900	66.2200	110.3000
91.4800	56.6700	117.9100	67.4300	113.3500	-2.7500	91.1400	32.3000	50.8600	97.1000	83.8800	84.8300	79.7700	85.4900	67.9800	106.8800
86.6000	77.7000	119.6900	70.7600	48.3600	166.5500	91.2300	36.0700	42.0300	93.4900	87.6300	85.2700	19.9600	60.0000	71.2000	108.8300
79.2300	95.9100	118.8600	72.4200	145.5000	124.9800	91.7400	35.4900	61.4900	110.6700	87.2600	88.9600	86.9900	0.9100	70.6800	111.0600
106.2900	169.3100	121.2800	69.7000	156.8900	88.5000	94.0300	32.4600	47.9200	74.7300	84.7900	87.8600	91.3000	153.7500	69.7500	107.7400
90.5900	68.3000	118.7700	67.7400	155.0400	93.3800	91.4300	29.9000	166.5000	92.7600	81.4900	89.2800	90.6500	159.1400	65.9100	108.2400
87.2000	41.2100	117.5000	64.1300	154.0200	101.2800	91.7400	26.5400	18.6600	103.2400	78.4100	88.4900	82.3500	-2.2600	63.1300	105.6300
110.8500	54.7900	114.0100	63.7900	43.0000	132.7900	88.3700	25.4700	74.6800	41.8700	75.6200	86.5200	149.0400	24.0900	60.6600	106.3300
124.1900	35.3900	114.2100	60.2300	133.8700	137.3800	88.5600	21.7600	73.9100	36.7200	72.7400	88.2800	76.4400	28.5100	58.1600	104.4500
128.1000	92.9700	112.6200	61.5900	57.8800	20.7900	87.0700	22.5800	89.6700	100.1000	74.0500	91.6100	2.4600	69.4200	57.8900	107.4700
126.8600	83.2300	109.3800	62.5700	31.2200	118.2100	83.7400	23.2000	92.5800	93.4400	73.1700	90.1900	154.9500	8.2500	56.1300	109.2300
131.4100	102.9400	107.8500	59.0900	23.4700	100.6600	82.7100	19.5300	123.2000	114.4400	69.5600	89.9100	138.4900	144.5900	53.2500	106.8600
74.6700	85.0900	107.5700	59.4100	147.7500	26.5700	82.9500	18.7500	74.1400	113.1200	68.7900	93.6900	87.4000	104.4300	52.6600	108.0000
93.4500	72.3700	105.9500	61.6500	8.3500	18.3200	80.6900	20.0500	39.0900	85.2500	70.0000	96.6700	112.7700	81.3000	51.2600	111.4900
94.7200	58.9300	109.0800	61.8600	159.4900	25.7500	83.6900	20.0900	68.8100	96.8500	70.7600	98.6700	97.7500	98.8800	53.2900	111.6900
73.8100	41.0300	111.3700	62.7400	150.3300	32.5200	85.5900	21.9400	1.2300	84.8700	73.1000	95.7000	90.2200	118.7900	56.4100	110.5300
134.0300	80.4600	108.9400	65.1600	57.8800	80.1200	82.7800	24.5100	99.2100	81.7300	74.8800	95.6700	130.7100	138.1300	56.1500	113.3400
118.2000	19.8400	108.5600	67.1900	151.2600	59.3200	83.1800	25.0900	51.2700	65.2000	75.9700	99.2600	72.0400	133.2300	56.7800	115.9200
88.5200	32.9500	112.4300	67.4100	55.4000	100.4500	86.8800	25.8700	53.9300	85.9500	77.8100	98.4500	165.6600	3.4600	60.1800	114.0400
104.3300	65.8300	112.6100	68.7400	46.1300	8.5400	85.9600	28.4600	80.3900	71.2500	79.6800	95.7500	-2.3900	63.4100	61.4100	114.3400
91.7700	10.2800	110.0200	71.4200	122.8500	157.9300	83.4800	30.0700	24.3200	83.2500	80.5400	98.3100	87.1400	58.3600	60.3600	117.9300
58.5700	82.6000	112.0500	72.5400	50.6200	117.8100	86.3900	30.4600	0.9600	151.1600	81.8500	100.6400	4.3600	14.7300	61.9200	118.3400
88.1000	139.2500	115.1100	72.7300	89.2100	95.5500	88.8400	32.1400	71.9100	25.6700	83.9800	98.0500	11.7000	5.3900	65.2200	117.1400
104.7900	10.3200	113.3600	75.1400	88.9600	107.1500	87.2000	35.2900	53.5400	28.4600	85.8600	97.4300	19.9200	8.7800	65.0800	119.3000
125.4800	149.6100	111.6600	76.9400	77.4400	119.5800	86.0700	36.7300	92.7500	25.7500	86.7300	101.1900	9.9500	18.8500	64.0800	122.6700
84.3400	3.2100	114.3400	79.1900	125.7600	142.0100	88.1100	40.1000	42.3600	54.5400	89.8800	101.1100	73.2500	37.0300	67.3700	123.4900
99.1200	123.8900	115.4500	80.3400	54.5000	155.9900	87.8200	40.7000	54.5500	49.1400	91.3700	98.1200	164.8800	34.1300	69.2900	122.5300
103.9700	134.2000	111.9200	80.6600	126.1800	6.7900	84.0300	39.9900	67.3700	8.3000	90.2100	99.5300	90.9100	68.0900	67.2500	125.0000
140.5200	163.9700	111.3800	84.4900	128.9900	100.0100	83.5500	42.7800	79.5600	155.1800	91.8200	102.8900	70.9200	149.2600	70.0700	127.6500
109.5300	8.3700	114.9200	85.2200	151.4300	65.0800	84.5300	45.6500	87.5400	150.7200	95.2600	101.2900	53.9100	133.1000	72.1900	125.5600
78.7800	89.7800	114.9700	82.6900	71.0500	28.4100	83.4700	43.2500	82.9800	106.7900	94.9200	99.4600	12.9300	106.7800	72.4500	127.0500
89.8700	161.2100	113.2000	82.7200	89.4800	28.6400	82.3400	44.4200	59.6800	38.1400	94.8400	95.7800	36.2100	101.7300	71.6500	123.5000
54.1700	126.1800	109.6200	82.6300	95.5800	29.2300	78.8800	43.4500	51.5600	167.0000	94.1100	94.6600	34.5700	96.1200	68.5500	123.3400
136.1100	113.1100	110.5500	79.1100	83.8300	53.2100	80.8100	40.9300	111.9100	124.2300	92.0800	91.6000	162.0100	123.4400	68.3400	119.5300
129.5700	116.6200	111.5600	78.0300	146.2400	54.4300	82.5600	39.3000	80.2800	120.7400	90.1400	93.5600	77.5200	122.1000	67.6500	120.1600
123.2600	25.0500	108.3800	79.5500	70.5800	75.6500	79.3500	39.2900	77.3300	16.7500	89.5100	96.2300	157.9600	132.1800	65.0100	122.7700
133.3800	172.2200	106.6400	77.5700	142.0800	98.6100	77.5600	37.6800	106.7900	155.3600	88.0200	93.3800	103.8300	138.0600	63.3800	120.5800
144.5900	21.9600	108.5300	74.4900	110.4900	0.3400	80.2900	34.9900	88.7700	16.2400	86.0000	92.1800	77.5000	85.0500	63.3500	117.6700
91.2200	168.8100	107.3000	75.0300	42.2900	167.3200	79.8200	34.2900	55.8000	13.9800	84.4800	95.5300	17.7300	60.1100	62.0300	119.8800
119.2800	163.1600	103.7300	75.3500	141.1500	125.6600	76.0400	34.2300	90.0400	142.2900	83.5100	96.1200	87.5100	0.9100	59.3400	121.6500
123.9100	5.1700	104.1800	72.2100	155.2200	88.5100	76.5800	31.6300	100.9300	164.8800	81.9800	92.6500	87.1800	153.9400	58.3900	118.3200
81.8600	119.5300	105.7900	70.0900	152.9500	93.7000	78.5600	29.3000	62.2300	4.9200	80.0700	93.1600	87.4500	160.7300	58.0200	116.6900
137.7300	154.4700	103.3100	71.5600	152.4400	101.7300	75.7500	29.2600	115.5900	158.8600	78.9400	96.6900	81.5900	1.0000	56.1400	119.7200
116.2100	108.8900	100.5500	69.8800	42.2200	138.5700	73.5700	27.7500	95.8300	119.0700	77.3300	94.9600	146.0700	23.4400	53.7700	119.6400
94.0000	118.7500	102.4100	66.5300	129.6700	137.5500	76.1900	25.3200	60.3100	129.1800	75.9600	92.1200	74.5600	28.3000	53.2400	115.8900
126.8200	139.6500	102.4200	66.4200	56.1100	23.7800	76.8700	23.9800	74.6800	146.3200	74.2800	94.6300	2.3500	68.8800	52.4600	116.2400
76.8400	114.4000	98.6200	66.8300	28.6300	120.6600	73.2300	23.2100	102.9800	131.0900	72.8400	96.6300	150.3600	9.0700	49.7900	118.8400
71.7700	3.9000	98.0300	64.3900	25.3600	103.5700	72.9300	21.3100	19.9700	53.7300	71.1800	93.5800	136.9000	145.4500	48.0400	116.5000
2.9200	101.3400	100.5100	61.8200	146.2000	26.9700	75.9400	19.0800	133.6000	97.3900	69.8100	92.7400	82.5800	104.7900	48.4300	113.5200
33.9100	93.5400	98.8400	62.1800	5.5200	23.7200	74.4100	18.5300	144.0600	104.9600	68.2400	96.2500	110.0900	81.3600	46.8700	115.6500
44.1500	65.9200	95.3500	61.9600	157.1200	27.3400	71.0500	18.0700	25.5100	114.0900	66.7600	95.6100	94.2200	97.8200	44.0400	116.2900
21.8600	102.5400	94.3800	65.4700	152.3700	33.8200	68.8200	20.5200	136.6200	87.0400	68.5700	98.7700	86.6900	118.1800	44.0900	120.0500
9.4400	111.0000	91.7600	66.8200	54.3700	83.0100	65.2400	21.3300	108.4400	75.9900	69.6200	98.4700	128.9500	138.9000	43.8500	121.1700
8.6000	71.8300	93.2800	70.0500	148.7100	62.1800	65.8500	25.0100	140.9500	73.4200	73.3000	99.6300	70.5400	134.3500	46.3400	123.8200
6.4600	45.4000	91.8300	71.6600	51.1000	104.3800	64.3600	26.7500	148.7700	69.9300	75.1200	98.7000	161.4100	4.1000	47.6600	125.0400
18.8900	50.9000	94.3200	74.6600	42.9700	15.3600	66.0600	30.0200	0.6100	114.1800	78.6500	99.0200	162.5700	64.6200	51.0100	126.6300
21.6600	44.4000	97.9600	75.4200	126.5800	158.5300	69.1900	31.9500	134.2200	30.3900	81.1400	98.7000	84.7800	58.7700	54.1700	125.4400
16.2800	82.9700	96.6600	77.7900	52.3600	119.3900	67.7200	33.4900	153.5700	113.2300	81.4700	102.5200	5.1900	18.2600	53.8600	128.2900
127.0900	61.8600	94.6700	74.9800	95.8100	98.3400	66.8500	30.0000	81.2700	49.3900	77.6900	102.7400	9.6900	7.8700	50.2600	127.3300
35.1000	43.3300	97.8700	72.9900	90.4100	109.5200	70.4200	28.7800	163.4400	50.5000	77.4400	100.0700	17.5200	11.6200	51.3200	123.7700
51.7000	31.1600	99.9500	75.8300	82.9500	119.0600	71.7700	31.9900	156.1200	39.7300	80.1500	102.1000	10.8600	21.9900	54.4400	125.1600
54.5500	78.8900	97.6400	76.4000	131.0900	140.5100	69.4600	31.0300	9.0100	126.1600	78.2700	105.4300	72.3300	37.3600	52.2300	127.4800
63.6600	65.6300	97.8200	72.7500	57.4100	155.8200	71.0500	27.4900	167.4700	121.5700	75.1500	103.9600	163.7400	35.4300	49.7900	124.6400
49.6700	105.2300	101.6700	72.9900	132.7000	4.6300	74.4700	29.0200	27.3700	153.5300	77.3300	102.5800	92.0200	69.4100	52.5300	122.0900
4.6300	90.3600	101.5500	75.8900	128.8200	100.5200	73.4500	31.0400	121.2100	86.2700	78.8300	106.0300	69.8300	152.2500	54.1300	124.7900
2.7100	79.3700	99.1300	73.9300	156.4200	65.0800	72.1100	27.7600	158.2800	118.0500	75.2600	107.2000	51.8700	132.4100	50.9700	124.5600
20.0700	76.2200	101.7800	71.2400	74.3400	26.3200	75.2200	25.6500	161.6100	95.3700	74.2600	104.3900	12.9000	107.3700	51.9600	120.8200
1.2200	56.8100	104.4800	73.7200	90.9100	26.7800	77.9900	28.1800	161.2500	86.9400	77.4300	105.2700	35.0100	101.6200	55.6100	121.6400
36.0000	75.8500	102.2400	74.7300	97.7300	27.8200	76.2000	30.2900	8.1700	111.0100	76.2900	108.9900	31.5600	96.4200	54.9800	124.1900
32.8500	50.5900	101.7700	71.1100	84.5100	53.1500	74.8400	33.8000	151.3600	49.3900	72.8800	107.6700	163.0900	119.6400	52.0800	122.0900
161.2800	69.7300	105.4800	70.4000	147.5800	51.2700	76.7700	36.2100	99.1700	53.8200	74.7300	105.4500	74.4800	124.0000	54.4600	119.1000
35.6900	81.2500	106.5000	73.4200	73.0200	75.8400	79.4600	38.8000	162.4200	80.0400	76.6000	108.5700	160.7000	127.8500	57.2500	121.3600
165.7000	40.6500	104.1500	72.4000	144.0300	98.3400	78.8600	42.2800	132.7600	48.1500	73.4400	110.7500	103.0800	137.4000	59.8200	121.0400
148.5200	93.8500	105.5700	68.8600	111.1100	0.9800	81.1100	45.2700	120.4700	120.9900	71.7200	108.5800	79.6000	85.9000	62.5400	123.8600
171.5100	26.3900	109.0800	70.5400	46.4200	165.7400	84.8600	45.8100	114.9400	28.6200	74.8400	108.5200	19.5500	62.5300	64.3200	125.4100
38.1200	27.4700	107.9500	72.6200	145.5300	124.8200	86.7700	47.1400	159.8200	25.6700	75.0000	112.2800	88.5000	1.6700	67.5100	126.1400
38.0300	144.4200	109.2800	72.2000	154.5100	84.2700	88.4600	50.5400	23.9200	-0.0800	75.6300	114.1300	85.0400	156.7100	69.0500	122.8700
15.1900	25.1100	106.8500	70.5200	152.8400	93.1100	91.9500	49.0200	155.0600	31.5800	72.4300	115.6400	86.7800	162.3400	71.0700	124.4600
143.7200	5.3300	105.4900	72.1900	155.8900	99.4800	93.4400	45.9500	100.1700	14.8400	71.0700	118.2700	81.5700	2.9300	67.8400	125.3100
16.1300	144.6200	107.7600	71.9100	45.4600	135.9800	93.7800	42.4900	143.9000	-2.2600	70.3800	116.8200	147.2000	28.1300	66.5600	123.4300
28.4900	9.9500	105.2000	71.1300	135.3500	137.6400	96.8700	41.1400	4.7400	6.4200	66.7500	116.4100	72.0500	27.9000	63.1300	121.6500
159.9700	168.6500	105.1800	67.7600	59.2700	22.7900	99.4500	39.8000	137.4200	23.7200	64.9700	118.2000	0.8500	68.2900	60.9100	124.0500
2.5300	135.3400	112.6200	92.4000	38.4500	120.5700	80.5100	55.6900	157.6000	124.4500	55.6300	60.5100	151.9000	10.0400	19.4300	29.8800
32.8200	3.6000	115.7000	92.0000	27.6400	105.1800	83.2300	56.8700	151.4400	17.5100	52.6500	58.6400	134.3400	145.9200	17.5500	26.6600
159.0500	142.1500	114.0400	93.9400	150.6800	28.1200	82.3900	60.6100	137.3000	125.2400	53.0600	56.2700	83.4200	106.1200	14.7400	27.5200
41.0700	96.2500	112.2100	96.8800	7.0600	22.8800	80.2700	60.9500	6.2400	145.0200	56.0000	56.2300	113.3600	79.7000	13.0300	31.0000
25.5100	109.9100	113.3100	100.5500	163.0500	33.3400	81.1300	63.6000	153.1700	152.6200	54.0300	57.8000	95.1300	96.6100	12.7900	34.0000
24.6500	1.6300	115.2000	100.2800	150.6000	38.9500	83.0300	63.4800	161.5400	21.2800	54.2000	55.7100	88.2200	118.7100	13.6700	37.7000
61.6900	164.0200	116.9500	103.6000	56.7900	83.8100	83.9900	67.1400	15.9800	42.5400	52.4700	56.5300	128.4400	138.7600	11.2400	40.0800
38.5800	14.1600	114.9800	106.8500	159.4400	58.8000	81.9000	70.3700	159.7600	30.6600	49.6800	54.7600	71.4700	137.9100	8.0000	41.1800
14.0400	10.6600	115.5800	110.6800	52.2500	104.0000	82.3400	74.0600	144.1400	19.7000	47.6000	55.5500	162.3200	3.4100	7.6000	44.6100
10.5000	32.2500	118.6100	111.5500	46.5500	12.9400	85.3200	74.8200	136.3000	7.1900	47.9400	59.1000	166.1800	62.3500	6.0700	46.5000
41.1700	161.3500	119.7100	107.9800	124.0100	160.8900	86.6200	71.3400	4.2400	32.3400	50.8300	60.0300	88.7800	61.1500	8.2600	44.5500
7.0400	22.1500	120.5500	108.4000	53.7300	122.0400	87.2600	71.6900	134.0000	167.6700	53.0700	57.1900	6.6300	16.6400	11.2600	45.5600
34.4700	156.4700	122.1900	111.9100	95.8100	100.8300	89.2800	74.9000	7.2700	13.6800	52.3200	58.0700	8.4200	8.3800	10.0500	49.1700
32.5400	136.4200	124.4400	110.2300	89.6800	107.9800	91.3500	73.1200	159.4600	151.4500	53.4600	61.6400	15.5900	13.5100	9.8600	48.9800
8.5700	129.7900	125.1300	107.0500	80.0300	122.0300	92.1300	70.0200	138.9100	152.3600	56.6100	60.4100	12.2800	22.3900	13.3600	47.4000
46.0700	137.8300	126.8300	109.3700	127.8800	144.3200	94.1800	72.4900	24.9500	159.8700	58.1000	58.7900	73.8400	39.5400	15.1400	50.5200
14.6500	133.1100	129.2500	110.7800	56.8300	159.3400	96.3600	73.7800	148.0700	138.5100	57.4400	61.8600	166.0400	34.8400	13.3800	52.8300
157.4400	20.1200	130.8700	107.5500	130.7800	6.4600	98.1800	70.3900	111.6900	31.9000	59.7100	64.1400	94.0800	71.2400	15.6000	50.9800
70.2400	96.4500	134.2300	106.5400	129.5600	105.2200	101.0800	69.8000	50.2000	104.5000	63.2100	64.7500	68.3200	156.6100	18.7100	52.9300
95.2600	79.8700	134.3300	103.1800	153.2000	71.9000	101.0900	66.3900	28.2100	88.3000	66.1400	64.6500	51.0800	133.3400	21.9500	50.8300
134.1200	78.2700	137.9000	102.3900	71.7500	30.0500	104.5300	65.3200	98.6200	90.6800	68.5900	66.6000	13.1500	107.6700	23.8000	52.5900
121.6900	112.5300	140.7200	104.4500	87.9200	30.0300	107.8800	66.3100	71.8900	102.3500	68.2300	68.0200	35.5300	102.4000	22.5300	54.3900
81.6300	51.4300	142.6700	105.6600	95.7000	29.8400	109.5400	68.4700	40.7800	116.3800	67.9600	64.9500	31.2200	98.7400	21.8900	57.8800
90.8300	59.6000	141.3800	107.5100	82.7800	55.1600	107.7800	68.9200	49.9400	93.4900	69.0800	61.4600	164.3500	121.8800	23.5200	58.7600
86.3700	80.3400	138.1500	109.4600	145.8100	57.0700	105.2000	71.6900	41.5700	87.2100	67.8000	57.8700	77.6600	122.7400	21.9900	58.5600
75.4600	98.6600	135.4700	106.7000	71.3400	80.6900	101.7800	70.3500	61.0100	105.1300	66.7700	57.7900	159.7200	129.9400	22.9000	54.9900
101.9700	2.7100	132.0300	106.8500	140.4700	101.7800	98.9300	70.3100	50.7200	71.9400	63.4400	57.8500	101.8300	139.2800	19.8900	52.5300
89.4700	70.3500	129.4600	104.2000	112.7500	0.2800	96.4400	67.4900	166.9500	92.5300	62.7000	58.4200	80.0600	88.1000	19.4800	48.7000
88.3700	44.8800	126.8200	103.8300	47.3000	168.2800	94.0300	67.6800	20.2700	99.4800	61.9000	55.1400	21.3300	60.6800	20.4100	47.3400
109.7800	56.6900	123.3300	102.7000	142.9000	127.2100	90.3400	66.6000	76.3700	39.8500	59.1500	54.5800	87.4600	5.4100	18.9800	44.2800
121.4500	36.6300	124.6000	99.8900	152.5000	83.1600	90.8800	64.0800	78.4400	31.6700	62.1800	53.2400	82.3400	154.7800	22.2900	42.4900
127.1000	97.7000	126.4600	98.5800	150.7300	94.2800	92.7500	62.0300	89.5500	96.7500	63.4000	56.8700	86.9800	166.1200	22.3700	42.2300
125.9200	87.1000	122.9000	98.3100	152.4600	101.7900	89.3700	61.5600	91.8800	90.5300	60.3400	57.8700	81.7200	4.4500	19.3800	39.7200
131.1000	107.4100	121.5000	96.7900	46.3900	142.2600	87.9200	59.8600	123.5500	111.8900	60.9700	55.1000	149.7500	29.7300	21.1000	37.1000
74.7300	86.5600	124.3600	94.2500	131.2600	140.0400	91.1400	57.8700	71.8300	110.3100	64.6500	56.2000	73.7300	31.0100	24.2000	37.6900
92.0800	74.8600	123.2600	93.4000	57.2500	26.2500	90.7400	56.4300	38.9600	78.2700	63.4500	59.8500	-0.4100	72.8700	22.1300	36.8500
94.6500	62.4500	119.7300	93.0500	34.9100	127.0200	87.0200	55.4500	68.0000	93.0800	61.5400	58.7000	151.4000	10.0500	21.1700	33.4300
70.1800	41.8400	120.8900	90.2600	27.4100	107.6800	87.9600	53.4200	170.4500	79.9000	64.5400	56.6200	138.2800	147.9400	24.7700	32.9400
132.0900	84.3600	123.3000	88.7500	148.9800	29.0500	90.8100	51.7700	93.4400	74.8400	66.9000	59.6900	85.7600	107.8600	26.3000	33.6300
118.6700	21.7300	120.4400	88.1400	4.4000	27.9800	88.8000	50.9000	51.1600	62.7200	64.3900	61.9400	117.2400	76.3800	23.5300	31.4000
87.2400	37.2500	118.2500	86.4400	159.2400	33.6400	86.4800	49.1600	53.9300	84.1100	64.3300	59.2200	95.8600	96.9700	24.7400	28.4300
102.4300	69.1500	121.1900	84.2900	149.1000	38.1100	89.5500	47.4300	83.3600	67.8500	68.1300	59.3100	89.1700	115.0300	28.4900	29.2000
88.7600	13.1200	122.1200	83.3700	54.6800	84.9400	90.8100	46.3300	23.4400	81.5600	68.2200	63.1200	129.5300	141.9900	27.5800	29.3900
56.5000	83.3100	118.3800	82.6200	152.1800	63.4900	87.4100	44.8900	2.3300	148.3300	65.6600	63.2200	72.4000	135.0500	25.9700	25.8100
87.5900	139.0800	117.5000	85.1800	52.4400	107.7900	86.3200	47.3800	76.2100	23.6300	62.9200	65.3200	159.8500	7.2200	22.2900	26.5100
103.9700	10.7200	114.4900	87.4200	45.6900	14.3900	82.6600	48.6900	55.1400	23.5700	59.7500	64.9200	167.5400	65.0000	19.7400	24.8400
126.6400	152.3700	113.0400	88.8300	126.5400	157.7500	83.2000	52.0200	94.2700	23.5400	56.7400	63.2100	85.9100	61.3600	18.3000	27.4900
81.5200	7.1100	109.3600	88.5300	53.3900	120.4300	79.5000	52.9100	49.2700	51.7300	54.5100	66.0900	7.8400	17.6500	14.8800	25.6500
98.5000	126.3800	107.3100	91.4100	93.4700	99.1200	77.8800	56.2000	56.7800	44.6600	56.1900	68.3000	7.2400	9.2200	14.1500	27.3500
105.6800	136.5500	109.0400	92.9400	88.8600	107.9900	76.9100	56.6600	71.0900	7.5300	55.6400	65.6200	15.7500	16.4000	13.6700	30.7100
141.7200	167.7700	110.6600	96.3100	84.2800	118.5600	78.9200	57.0900	80.9800	152.0500	51.7800	65.8900	12.2200	26.2200	10.3600	29.4300
109.7000	8.2700	113.7200	97.2900	128.5900	142.2000	82.1600	58.3300	85.3200	148.8700	51.7000	69.6200	72.7400	41.3700	8.4600	29.8700
76.6100	93.6100	116.1800	97.7700	57.5200	155.8100	84.2200	59.0900	82.5800	103.2700	52.8400	71.4500	165.8200	38.5300	8.1000	32.6500
86.4900	163.9700	115.1700	94.3900	130.5100	5.1300	83.2700	55.7600	62.5200	34.3600	54.2600	74.3200	92.6100	68.4400	8.3500	29.9600
51.5400	125.7700	115.3400	92.7500	127.3600	104.3300	84.1400	53.9700	50.2800	158.7000	56.5100	71.9200	68.7700	155.6200	11.6700	28.8100
135.7300	115.2900	118.8800	94.2200	151.9200	69.0500	87.4300	55.7000	110.4900	120.9800	57.6300	70.3100	53.2200	136.2300	12.8400	32.3700
128.8400	118.7200	119.8100	92.6300	73.1200	28.6500	89.1700	53.9600	78.4900	117.6500	58.8500	73.7200	14.6400	110.2300	12.7500	32.5800
120.4700	29.9700	118.5100	89.1700	90.5900	29.9900	87.6500	50.5800	80.3700	10.0300	60.9900	73.9700	37.9000	106.3300	14.9700	29.3200
134.4500	5.2800	120.5700	89.0800	97.1200	30.8500	89.1600	50.9400	107.4900	152.0100	62.8300	70.7100	33.1300	101.9500	17.6500	30.8800
143.2500	24.2200	123.7200	89.7900	82.1700	54.4500	92.6500	52.0800	90.5200	13.8600	63.5600	71.8500	164.8500	121.0700	18.1700	33.6700
88.3900	171.9800	122.5600	86.8800	147.9700	55.1200	93.0300	49.0900	56.5500	9.0800	64.9400	75.1400	78.3500	123.5200	18.0400	30.9200
120.1100	165.9500	122.3700	84.5600	71.4100	78.1400	92.1200	46.9200	87.9400	139.3800	67.0300	72.8800	160.3200	129.1300	21.0100	29.2000
122.6600	7.9500	125.6400	85.5600	143.1200	100.6300	94.8900	48.3900	99.9400	157.7100	68.7600	70.9800	100.3800	138.6300	22.9800	32.4800
79.4600	123.3400	127.9000	85.2100	114.9200	-1.2400	97.3700	48.2100	62.0300	1.1500	69.8000	74.1900	80.1100	89.2900	22.5700	34.1400
138.5800	161.5800	127.9700	81.3500	44.1200	162.9000	98.5800	44.6200	117.4800	155.9800	72.5000	75.5000	20.3700	64.6300	24.6700	31.9700
114.8500	111.5100	129.4400	81.2900	143.3600	124.7600	99.3100	44.6000	92.9800	114.5100	74.4400	72.1700	85.5100	6.4300	27.2300	31.6800
93.5000	121.7000	131.4400	84.5800	154.4600	82.3200	100.5300	48.2500	60.1100	125.5600	73.8700	71.7000	83.0800	159.3100	27.7500	35.3500
127.7200	142.8600	134.8700	83.0400	151.6800	91.6800	104.3200	47.5700	76.8700	143.0500	77.5200	72.0000	85.8200	0.1700	30.7200	36.0000
74.8500	119.7800	134.3400	80.1200	155.3200	101.0800	104.3100	44.7000	98.8200	125.9400	79.2600	71.3000	80.7500	4.1800	32.2000	32.5300
71.3400	5.5200	132.3000	81.6400	41.8600	140.1800	101.7600	46.4300	21.0500	50.0600	77.3200	67.9600	148.2100	31.6100	32.5500	32.6100
6.7800	101.3900	133.2500	83.8200	131.8900	137.5600	102.3800	48.5700	138.1600	95.5800	76.9500	64.8600	73.5800	31.7200	33.4300	35.4200
35.1700	94.7500	135.4500	87.0400	59.5600	23.0700	103.6000	52.1700	147.7500	103.7700	75.6400	64.2400	-0.6900	75.9200	32.5900	39.0600
49.7300	67.0600	132.1300	88.6200	38.4300	121.5700	100.0400	52.9800	32.5200	114.2800	72.9400	62.1200	150.3300	13.3200	30.1500	38.3100
24.0600	106.2600	130.6000	87.6800	28.1600	100.8800	98.6600	51.2700	142.0700	84.6400	71.4900	65.3300	135.3100	148.5500	27.7900	36.3300
13.0800	111.8400	133.0700	89.7100	148.1800	27.5500	101.0100	53.4500	111.5100	72.6000	71.2200	66.6500	85.9500	108.5100	26.6800	39.4400
7.7500	69.8400	132.0900	92.7000	9.9600	22.9100	99.7200	56.6300	146.4800	74.1600	69.1300	63.6800	115.6700	78.0200	26.1400	41.3600
10.4600	45.5200	128.3300	91.9000	159.8900	27.5300	96.1600	55.3300	153.1800	68.6200	67.1900	64.1100	95.1500	100.4300	24.2800	38.3300
25.4900	51.4200	128.7600	92.0200	148.7000	36.9200	96.6000	55.0000	6.4500	115.5500	66.4800	67.8300	87.1100	115.8900	22.1900	38.1900
25.6400	41.6200	130.5400	95.4000	57.2500	81.7600	97.8700	58.5800	138.2300	28.7200	65.5800	66.9800	128.4000	142.8400	21.1900	41.9400
19.5300	83.5200	127.7900	96.4200	158.4600	61.9100	94.8800	59.6700	155.0600	110.6800	63.4400	64.0000	71.3600	135.6600	20.5400	41.3200
131.9100	60.5500	125.1100	95.6700	55.7000	106.1800	92.3700	58.1900	85.2300	49.8400	61.5000	65.8500	161.1400	8.0200	18.4400	38.0900
38.4900	41.5800	127.4200	97.1400	48.7600	14.0000	94.3000	59.4500	166.8700	54.3400	60.8900	68.9900	166.8700	68.5800	16.4500	39.8500
55.2200	31.2500	127.7000	100.5900	125.4900	153.3800	94.3400	63.1200	159.2900	39.4700	59.5300	66.8100	86.1200	61.5700	15.7500	42.9300
64.8900	77.3300	123.9800	100.3900	48.3700	118.2200	90.7500	62.7200	11.7900	125.7700	57.5400	64.7100	8.6100	19.4500	14.6100	40.3800
65.4700	64.5600	122.8100	99.5800	88.9900	98.2400	89.8500	61.4100	1.1200	120.8500	55.8000	67.8600	7.8800	9.2300	12.4100	38.6700
51.8400	105.2100	124.9900	102.4300	87.3000	105.5400	91.6800	64.2700	29.4800	153.4800	54.7400	69.0100	16.0300	16.5500	10.7200	42.0800
8.7700	91.1200	123.5900	104.9900	79.6400	118.0700	90.1700	66.9300	129.6000	79.5300	53.5900	65.4800	14.7200	25.1100	10.1800	42.8900
7.5800	78.8000	119.9400	103.7700	129.8800	139.6400	86.6500	65.5400	163.7200	118.8000	51.7900	65.1200	72.0200	43.2300	8.8300	39.3400
21.7500	77.3000	120.4400	103.9800	54.5000	153.6600	87.0500	65.6200	167.5500	97.2300	50.1100	68.5500	164.9500	39.6300	6.2300	39.9700
3.2400	53.0100	121.3500	107.7900	129.4800	2.3700	88.1400	69.3000	163.9900	88.9100	49.6400	68.3400	91.3100	71.9600	5.3500	43.2900
40.1900	72.4500	124.9900	107.3700	124.6000	101.1300	91.7100	68.5400	13.8400	110.8000	51.6200	71.2700	66.8100	152.6500	6.3900	45.5100
34.9600	51.4300	127.8500	109.6300	150.4600	68.9100	94.2000	71.1300	157.1700	49.6800	52.0400	70.4700	52.9300	134.5600	7.3400	49.1200
162.6300	68.8200	130.3500	106.9500	69.9500	26.6100	96.8600	69.4000	101.0300	52.5600	55.7300	70.2200	11.4700	110.4800	11.0500	49.2900
35.4700	77.6300	132.7900	108.5100	86.7700	27.7900	99.3600	71.0100	162.4400	79.5000	57.4700	68.4200	36.3200	106.9700	13.4500	52.0300
171.1000	42.4800	134.3600	105.2900	93.7500	29.3700	101.9200	68.1600	138.8900	48.7500	61.2000	69.2900	31.7600	101.5200	16.3400	51.0600
150.3400	97.0500	133.9400	101.4900	80.6400	51.5600	100.9700	64.4500	122.9100	120.8100	63.1300	68.8200	159.8100	122.8100	18.1600	47.8200
2.2100	25.1100	136.2900	100.8600	142.8700	51.6300	102.7800	63.2200	120.0700	30.4000	64.5800	72.4500	78.6300	122.4600	17.5300	48.4300
41.3100	26.6600	134.2600	103.1300	67.8300	75.0500	100.5200	65.3400	162.4900	26.2400	61.0200	73.6300	156.0000	130.0600	13.7600	48.3400
42.8300	143.5900	131.0000	101.3600	143.2400	100.1400	97.5300	63.3800	25.4100	1.6800	60.1000	71.7100	101.2900	138.7900	14.0600	44.8800
17.9700	27.5200	132.6900	97.9900	113.6400	162.7200	99.7000	60.1700	156.8700	31.2100	63.0100	73.2800	79.2200	89.1500	16.3500	43.6900
148.4400	4.0300	133.9400	99.2600	41.5600	161.2700	100.4400	60.9700	98.5700	13.9600	62.0100	76.7000	19.8300	64.9800	13.7300	44.9900
20.6100	143.3000	130.2700	100.3300	141.8400	121.8600	96.8500	61.8600	144.3200	-1.8400	58.3000	76.2700	85.9100	6.2300	11.0900	43.0800
33.5000	9.8100	128.9700	96.8900	151.1700	80.8400	95.4900	58.3200	10.0800	5.5900	59.6700	75.4100	82.4900	158.7900	13.1200	39.9300
-3.0800	166.3300	131.4900	95.3100	146.7000	91.1500	98.3600	56.5800	141.6600	23.0500	61.6300	78.5400	85.7700	0.0200	13.0400	40.7800
6.9500	134.0400	129.9600	97.5100	150.7100	97.6000	97.2700	58.4000	162.8900	125.5100	58.6600	80.6200	80.7600	4.0600	9.2200	40.9200
38.5800	3.2300	126.4800	96.2200	36.4900	138.3300	93.6700	57.2500	154.4900	17.0900	56.7900	79.2800	148.4100	30.7200	9.3600	37.2100
166.9000	140.2800	127.7400	92.6300	130.5000	134.8200	94.5600	53.6800	140.9900	128.5000	59.7800	80.0000	72.4600	33.5300	11.7900	36.3500
42.7100	96.2700	129.4900	93.1100	57.0700	21.6500	96.8400	53.4600	7.7300	145.5000	60.0100	83.7000	167.7500	73.5700	9.4000	37.9200
25.1100	114.9500	126.3800	94.5500	32.2900	119.3700	93.9300	54.9300	151.9500	154.8000	56.3300	84.5100	149.8100	13.9300	6.4000	36.0200
28.7000	2.3800	124.2400	91.6100	22.1200	99.2400	91.5100	52.2500	164.2800	22.0400	56.8900	83.3800	134.1800	148.6700	8.2500	32.7100
67.6500	157.8500	126.9500	89.0400	146.7700	26.0500	94.1800	49.4600	19.0100	41.4600	60.2500	85.2300	86.3700	108.2600	8.9600	33.0400
42.2800	14.1900	126.6900	90.6600	5.6900	21.3500	94.7300	50.7100	161.7400	31.0700	58.4900	88.4400	116.9300	79.6500	5.2000	33.5200
19.4500	13.2400	122.9100	91.0200	158.3200	27.3400	90.9800	50.6600	143.5500	18.0700	60.4600	89.1600	94.9800	98.9200	3.0000	31.0800
15.9400	33.9300	122.6200	87.3900	146.7300	34.6600	90.8200	47.1400	139.4000	5.0400	59.3600	92.0800	87.3100	114.2000	-0.3300	31.3700
44.8700	160.4200	124.9800	86.5700	54.0100	81.2300	93.5000	45.8700	8.9300	32.0900	61.0000	92.2300	126.9100	143.7500	-2.0000	30.8100
10.9300	22.0300	127.8700	84.7800	155.8600	60.3200	91.7000	44.0700	134.9300	167.3200	61.2200	96.0600	69.9200	136.4500	-2.2700	33.8300
40.5500	155.3900	131.5600	84.6800	52.8900	103.9200	87.9500	43.1500	8.5400	17.8000	63.1900	98.4600	162.3000	7.3200	-0.2100	36.1300
38.0900	135.7000	133.4500	84.3600	43.5200	16.7300	85.6300	42.9100	163.2000	155.1600	63.7600	98.3100	165.9400	68.5400	0.9800	39.5800
7.9900	127.9000	134.8400	81.5700	126.4000	158.1200	82.7200	40.7200	139.3000	153.1500	62.4100	100.8800	86.1400	61.6000	4.3800	41.0900
51.6900	136.7000	137.5600	84.1000	52.9200	121.3900	79.0200	41.2600	29.4000	159.7500	64.1100	103.8700	8.5200	19.4800	5.5100	43.4500
19.6600	132.6600	141.0000	83.9000	91.4800	103.1300	76.3500	42.1200	148.9000	137.4500	65.2700	103.2200	8.6800	9.5200	5.5800	47.1800
159.1500	19.8000	138.9800	71.6700	88.3600	108.9500	122.9700	37.6700	116.7700	33.8000	134.2000	63.6700	17.7100	16.2400	67.8600	88.3100
78.0500	96.3900	139.5100	73.8000	79.3500	123.2200	122.3900	41.4100	54.1000	101.0200	131.5500	64.1000	13.8300	23.9100	65.4100	90.0900
99.0100	80.7500	137.6800	71.5500	129.4400	142.2200	122.5900	43.5800	31.5000	89.5500	129.5500	67.0300	71.1000	39.2700	68.2700	90.6600
138.1600	77.0500	139.2000	68.6100	58.2200	156.2700	119.7700	44.8700	104.3700	87.5200	129.7400	70.6800	163.8900	39.7000	70.4200	87.9700
125.0200	111.4100	142.6300	70.0400	129.3700	2.0600	116.8900	42.6500	75.1100	101.3800	129.6300	72.1000	92.4400	70.3600	74.0500	88.5700
83.9500	52.7600	142.3700	70.1600	127.1700	101.2100	115.6500	38.9000	45.3700	118.1900	133.0900	71.2800	66.8300	153.5200	73.1500	89.6000
94.4700	59.7100	144.6000	67.1300	151.8600	72.2200	118.4100	36.1600	50.5600	91.3100	133.3500	74.4500	50.2400	137.1700	76.8500	89.7400
90.8400	79.4400	147.7500	65.9900	71.3200	29.2800	121.2300	38.6900	44.2800	88.0400	130.6600	77.2300	12.2000	111.5500	79.3000	91.2000
81.5200	97.5900	150.9200	63.8900	88.6500	30.1300	124.8200	37.4700	64.7700	102.8800	131.5500	80.9200	34.7800	107.3300	82.9500	92.1100
107.2100	2.7600	151.3800	62.3700	95.9000	31.3100	125.2600	33.6900	53.4000	71.8900	134.1600	81.9500	31.1600	101.9000	85.3500	91.3400
93.5200	70.6900	148.1400	63.8200	78.5800	56.0600	121.6300	33.2300	2.9500	92.7400	135.7900	78.5900	161.2500	122.5000	82.4800	90.1700
88.9400	45.1100	146.1000	62.1200	143.8200	50.4700	120.8300	32.2200	26.2500	99.3900	136.5800	78.6400	77.3200	124.2300	81.6700	87.6400
112.9500	56.2400	148.0900	58.9900	69.3500	78.6900	123.6800	29.6000	77.2800	39.1100	138.0200	82.1700	154.7900	133.8000	85.3400	86.7800
125.5800	36.5100	147.0200	59.5100	143.2800	101.4600	121.9700	28.2800	78.6900	31.0500	140.2200	81.0500	100.3600	141.3200	85.6300	86.1800
131.2400	96.7000	143.3700	60.0400	110.7900	-0.9400	118.6200	28.2200	94.6500	94.7200	141.3400	77.8800	78.5000	89.1000	82.5300	83.9300
129.4100	86.1000	143.3300	56.6400	43.6000	163.4800	119.6900	25.3200	96.6500	88.8900	142.5400	79.8900	19.1700	63.9900	83.8000	81.8100
134.3800	106.4400	144.2600	54.6700	143.3500	126.1900	121.0700	23.2900	126.9600	108.6600	144.6300	82.1000	84.6600	5.3600	87.1300	80.9200
76.6000	88.2900	140.5000	54.9800	151.7000	86.0300	117.4500	22.4700	76.6800	106.5100	146.9000	78.9800	85.4000	156.5200	85.4900	77.9600
96.5400	74.7100	138.2000	52.3000	150.0200	93.7700	115.7500	19.2400	48.8300	82.2500	150.0900	78.8400	84.1400	-0.8000	85.8700	74.5800
98.5300	61.9000	134.8800	53.4600	151.3400	100.9700	112.5000	19.6500	73.3900	95.2700	150.6800	75.3300	78.9600	4.7100	82.6300	72.6300
74.3900	39.8600	132.5200	51.4100	39.5000	139.5500	110.5600	16.8300	2.9500	81.2700	154.3800	75.7300	146.3700	33.5300	84.5300	69.4600
135.9600	83.7000	133.3400	48.1600	132.3100	137.5700	111.2600	13.7100	98.1200	74.7000	157.0600	78.4100	72.7000	29.4800	88.1100	68.1400
123.3200	22.8200	132.2900	45.5600	57.4600	23.1300	114.0400	11.6700	55.3800	62.2700	158.0600	78.4400	169.4400	72.7100	88.9000	67.7200
90.4200	35.4700	134.5100	44.2100	35.5300	122.1300	114.7300	12.4700	59.4800	83.9900	155.8300	79.7700	151.1800	14.8000	86.4800	69.0500
106.8700	67.7800	137.5400	46.2700	25.0500	101.0000	117.7500	14.2900	87.7800	67.1100	152.3900	81.4000	135.7400	151.5400	86.4700	72.5400
92.6600	12.5600	136.6700	49.9600	148.4800	30.5700	115.8600	17.4700	29.2900	82.0500	149.9500	78.5300	85.9700	107.9500	83.3500	73.4100
57.7400	84.6500	138.7600	53.0100	8.1100	23.7600	116.7300	20.6400	3.1700	148.4500	147.4800	78.0100	120.6200	78.5600	83.3300	76.6800
93.7300	138.5900	138.1200	56.8500	159.8600	33.9300	114.7500	23.8700	77.7300	20.4200	145.3300	75.1600	95.4000	99.1400	80.5700	77.8100
109.1700	10.6700	137.5500	59.0000	149.2300	36.2300	114.5600	26.3000	54.4600	21.8400	142.5000	74.5300	85.9400	112.5900	77.2900	79.4300
130.6100	150.0500	138.8500	62.5100	55.8800	84.6100	113.9300	30.0300	95.4500	23.1200	139.2900	72.4400	128.2900	144.2000	75.2000	82.4400
86.3100	6.1600	135.4900	63.2200	150.7400	63.5400	110.5800	29.8200	50.5600	52.6600	140.8100	69.5700	67.7800	137.4100	71.9400	80.3600
103.1000	125.6600	134.2400	63.1100	55.9400	107.0600	108.9500	28.7000	57.4100	42.0100	142.9300	68.4100	162.2200	7.9500	73.1100	78.6900
105.7600	135.6300	135.5300	66.7400	45.5100	14.9700	109.6100	32.2900	70.3000	4.4800	139.7500	68.0000	166.3400	68.1900	72.5600	81.9200
148.4000	167.4700	133.7800	68.0400	125.4800	156.5500	108.3900	33.9300	81.5200	146.1200	138.1800	66.0800	88.1100	62.1200	69.1500	82.2300
115.3800	8.0100	130.4900	66.7700	47.9000	118.1800	105.1300	31.9600	90.0700	144.2500	141.2500	63.8700	9.6300	20.8100	67.9500	78.7100
82.1300	91.2800	131.4100	68.1400	86.3200	97.7000	104.7500	33.2900	85.6600	102.7800	141.5100	63.2400	6.6500	11.7200	69.5000	79.3100
91.0200	163.5400	132.1900	71.5600	85.4100	104.0500	105.4600	36.9500	62.9500	36.6200	137.9400	61.9100	16.3700	16.9600	67.3900	82.4200
57.5700	126.3600	128.8000	71.5100	80.4100	116.9100	102.6000	36.8400	52.9500	162.2400	138.7500	59.5700	14.0200	25.6500	64.2500	80.3400
138.2100	114.5300	127.1200	70.7200	125.7900	140.7000	99.9800	35.4200	115.3000	119.2700	142.0600	58.5500	74.6800	42.7100	65.1600	77.5400
131.7900	119.2000	129.1500	73.4000	54.9400	152.4800	101.0800	38.1300	78.2400	117.2500	140.4100	57.5600	164.1200	39.0500	65.7300	79.8000
126.4400	27.1700	127.8700	76.2900	126.4500	-0.4900	100.0600	40.7100	78.5100	8.4700	138.2600	55.0500	92.1100	70.6000	62.4700	81.7200
138.9200	4.3200	124.2500	75.1000	120.8700	98.5400	96.7700	38.8100	111.4900	151.2700	141.2500	53.4900	69.6600	157.3100	60.5600	78.4500
147.5200	21.7400	125.2700	74.9500	147.7200	68.5400	96.0000	38.7300	89.9100	11.8200	143.1400	53.6800	55.1600	138.1300	62.5000	77.0300
93.5300	171.7800	126.4900	78.6300	67.0700	25.1900	96.9400	42.3900	61.0400	8.3900	140.1100	51.6900	14.0900	112.2100	61.6600	80.2400
126.6700	164.6000	130.2100	77.7300	84.1100	27.2800	100.2600	41.9800	92.1100	136.3700	138.3900	54.3400	38.7300	106.3300	65.0000	82.1800
128.8300	8.0400	133.1000	78.7900	91.5400	28.5900	103.5500	43.6600	94.3500	155.7600	134.9600	56.0300	33.6000	102.1100	65.0400	85.8100
82.8000	124.6100	134.3400	75.5300	73.0900	51.6100	106.3300	41.5700	62.8100	2.2500	135.3300	59.5700	162.4800	122.1600	66.4500	85.8700
144.8500	159.4800	137.8800	77.2600	140.5900	57.1800	108.6300	44.3200	119.3800	154.4300	132.2400	60.6000	78.8600	126.3400	67.3100	89.5900
117.3600	110.1800	138.3300	76.0000	65.9700	73.5300	108.3900	42.2400	98.7400	111.5700	134.5100	61.1100	159.2000	136.4400	70.3100	88.7300
97.6800	122.9000	138.7800	72.2600	141.0900	98.0900	110.3500	39.3300	57.8700	125.0500	135.6900	64.2700	101.0800	142.8200	72.1400	87.5700
131.5400	142.5000	142.4900	73.5700	109.0400	165.6000	113.4100	41.6000	82.3600	140.2300	132.6200	66.2000	79.2500	90.3800	72.9400	91.3100
80.0900	120.0100	143.2300	74.0700	38.1500	161.5500	114.0000	40.9000	103.5100	124.2000	132.9900	65.5500	19.4700	63.8800	75.2800	91.3500
77.7100	4.5000	143.0200	72.4900	139.3800	122.2400	113.9300	38.2000	19.7600	53.5600	135.7300	66.3000	89.0900	6.5800	78.4500	89.4900
3.6900	93.0600	141.9000	75.7500	146.8000	79.7900	111.7000	40.5700	135.2700	96.7400	135.4200	62.9100	86.7100	157.5500	77.4700	89.6000
33.6500	86.0400	139.2100	75.8400	144.3200	92.4000	109.3500	41.1800	144.0500	105.3600	135.8000	61.3100	87.4400	0.0100	74.1300	88.1200
47.1400	64.1800	138.1500	72.2300	147.6500	98.5200	109.0000	37.3100	29.8500	112.3400	138.7900	63.6000	83.4100	5.9600	75.3900	85.2100
23.8800	99.2400	137.8700	72.7000	35.5700	136.2600	108.1800	37.0900	135.4200	85.6400	140.4100	62.2900	147.0400	34.3400	77.1400	84.0700
13.4500	105.6800	135.4500	75.6100	128.4400	136.3300	105.3100	39.7600	109.4500	76.1200	139.5900	58.7100	75.4400	33.5900	73.7300	84.2900
7.8300	62.5100	133.5800	73.5000	54.1400	19.3300	103.7100	37.6200	143.4400	74.5200	141.4200	59.4000	2.7000	73.5500	72.2700	82.1600
7.1500	38.2300	133.2400	70.8300	28.3700	120.5500	104.0500	34.2700	148.2900	69.3900	144.6900	60.6600	152.1400	13.2600	74.8700	79.3400
22.2200	41.5700	132.1900	73.4700	19.8500	99.6500	102.2500	35.8800	1.3200	114.2700	144.7200	57.3200	134.8500	151.6000	73.8100	79.3500
23.3700	34.8500	129.1900	74.3600	143.6400	24.4100	99.4000	37.1300	136.0400	31.0300	144.4100	55.3000	90.0300	110.5300	70.1200	79.3400
15.8700	74.4600	128.2900	70.7100	4.2000	18.9100	98.7200	33.8000	153.7200	119.4000	147.3400	57.0700	120.7700	79.3100	70.7300	76.2900
128.2200	55.7000	128.3000	70.1000	156.2400	26.5300	98.4700	31.7400	83.9700	50.8400	149.9900	56.5200	97.9600	101.1900	73.1000	74.4200
32.8800	33.6900	125.1000	71.5500	147.8500	30.6100	94.8900	32.7500	162.3300	53.4500	150.6400	52.6800	89.3200	115.7300	70.6200	72.8400
52.6500	25.2600	122.9700	70.5800	51.0100	79.4900	93.6700	31.6400	155.4900	39.7100	151.1700	53.2900	130.6500	143.7600	68.7200	70.9800
59.4600	72.5900	123.2800	66.8200	145.2100	60.2600	96.1800	28.6400	9.7600	124.6500	153.4100	56.3200	72.5600	137.2700	71.8100	70.4600
60.4700	58.4700	120.2000	66.7100	51.1200	103.1700	93.8200	25.8600	168.3300	120.5100	155.9100	53.8800	163.1100	8.7700	72.6900	66.8500
48.5400	99.5300	117.2800	64.9900	41.8600	13.7300	90.9500	26.3600	27.8500	152.6700	156.6300	52.5900	166.2100	68.1700	69.0500	65.6300
7.3500	83.3600	119.9800	65.0700	130.7300	159.3400	93.5600	27.2800	126.1000	79.1500	157.0800	56.3100	84.9700	60.0200	67.5000	67.3700
5.3500	74.2300	119.7200	64.0100	52.2400	123.0700	93.6100	26.7800	163.3000	119.7800	155.7000	57.5700	8.7500	18.5600	67.5200	66.6800
16.6000	67.9200	121.6800	61.1300	93.2000	102.1100	96.4000	24.6100	164.6600	94.1100	155.3200	61.3400	5.8200	10.0300	70.5100	66.4200
-0.7700	48.1700	123.3600	63.3600	88.7700	106.3900	97.8400	27.7600	160.6400	89.1100	151.8400	60.7500	14.3200	13.2600	69.6400	69.8500
40.1000	64.7500	124.6200	65.6200	81.4300	119.4600	97.8900	29.3600	10.0100	111.8600	150.5800	59.3000	12.6600	22.3400	70.2100	71.5500
33.0900	44.4100	125.9400	62.3800	130.8500	142.8500	99.7300	26.3000	157.1100	48.0900	152.4100	62.2200	72.6000	38.8900	73.8500	70.6500
158.5400	63.4500	127.9900	61.7300	57.6200	157.7800	102.2600	26.5900	100.3900	53.6700	150.4100	64.5400	162.7600	37.2300	74.1500	71.7800
33.8300	74.0600	129.2800	65.3400	131.4600	3.9500	102.7900	30.3400	159.3500	81.5100	147.1000	62.9000	89.2600	70.6200	72.6300	75.1700
165.7200	35.7500	130.0900	65.0700	125.1400	102.3500	103.2700	29.8300	137.2400	49.3300	148.2200	63.4800	66.8900	154.5400	74.9500	75.2400
148.3000	88.7300	131.9900	61.8200	156.9500	68.1500	105.7300	27.0000	122.1700	122.3900	149.0800	67.1300	52.8900	137.0700	78.1000	74.6600
0.6600	15.4400	133.8800	63.4200	71.9500	28.7000	107.8500	29.1000	118.9400	32.6900	145.7200	67.5600	11.5300	109.0000	76.9900	77.4000
35.6300	20.0400	135.0100	66.3700	88.6500	31.4900	108.1700	32.0000	160.7800	27.5300	143.7500	66.1900	37.6800	105.8500	76.4400	79.7800
40.1900	136.5900	135.9400	64.0800	95.0400	36.0000	108.8700	29.6400	26.3700	2.6000	145.8200	68.4600	34.4700	100.6700	79.9300	78.8600
17.1700	18.4600	138.4300	62.1000	79.2200	55.7700	111.9800	28.4200	154.3000	32.9000	145.0300	71.7500	164.3300	122.0700	81.4000	79.7300
143.8300	168.6300	139.6500	65.2300	148.6400	60.5100	112.5900	31.9800	98.3000	15.3400	141.4100	70.6700	78.7500	124.4900	79.1200	82.9000
18.2400	136.0800	140.4700	66.6300	70.9800	77.6000	112.4900	33.2900	141.1000	1.0000	140.9900	69.7900	159.5300	134.5600	80.3700	84.0900
32.8900	3.7000	142.0700	63.3400	145.5500	104.0600	114.8700	30.5500	9.7700	7.7400	142.5800	73.1600	103.3300	139.9300	84.0400	83.7500
164.7200	159.5800	144.2400	63.1600	112.9500	0.1000	117.4200	31.0300	141.4300	26.3200	140.1500	74.9000	76.8700	87.7500	83.3400	85.8000
7.3200	125.4900	145.2100	66.9200	40.1100	162.1600	117.2800	34.8300	160.4500	128.1000	137.3200	72.7100	15.2000	63.3100	81.3600	88.3200
36.7400	166.8200	146.2500	66.1800	142.6600	125.4500	117.8900	34.5200	152.0600	18.8000	138.2900	73.6900	87.3400	1.9400	84.0900	88.7900
164.3600	131.2600	148.4500	63.3400	153.6400	88.1700	120.8500	32.1000	137.5200	130.9400	138.7100	77.4000	87.2200	156.7600	86.6700	89.1900
44.2800	91.2400	146.5500	60.6000	150.4100	94.0600	119.0900	29.1100	6.5700	145.7500	142.5100	77.5500	85.6500	165.5600	88.2900	85.7300
19.8900	102.5900	147.0400	57.2400	150.8200	101.3700	120.5500	26.0300	153.7500	154.9100	144.6400	80.2100	80.9200	3.1100	90.0800	84.1000
27.2200	166.5800	143.2600	56.2800	38.8500	140.3500	117.3300	24.3100	162.6100	23.1300	146.6800	78.6600	146.5000	31.0100	88.8400	80.4400
61.6300	153.4600	142.2300	53.3600	134.0000	138.1300	117.9700	21.4000	18.3000	43.3500	148.4700	80.4200	73.8000	28.8500	89.2000	78.1500
40.0400	6.4500	138.5100	53.3100	59.6100	21.9100	114.2800	20.6300	159.3300	32.9900	151.2500	77.7900	166.8700	72.6800	87.3800	74.9800
14.7100	4.6500	135.8500	56.1200	36.4500	118.5700	110.7600	22.2500	144.5600	22.3200	151.3000	73.9300	151.9100	13.9100	84.0700	74.1400
12.6400	27.6600	134.8400	55.1100	23.9100	103.5700	109.7400	20.3200	137.2900	10.4100	153.7100	73.5800	134.0700	147.8900	85.9300	72.1800
41.8000	153.5200	138.4000	55.6300	150.1800	26.8300	112.6500	21.6200	4.7900	35.5100	151.4400	75.6800	87.5200	108.6300	88.3000	75.2300
7.6400	14.9000	138.4900	59.1500	7.6000	22.8400	111.6600	25.2100	134.7100	168.9700	148.7500	73.0300	118.0900	76.7000	85.3500	77.4000
37.5500	149.4300	135.0100	59.8300	158.2900	31.4000	108.1000	24.4000	7.3800	17.9000	151.2700	70.2000	96.5400	100.5200	83.9100	74.6800
33.5300	131.0500	136.4100	58.4100	152.8900	36.2200	109.4000	22.6000	161.9200	156.4300	152.4400	71.9300	86.4300	113.9300	87.2200	74.7200
10.8300	120.4100	139.1700	61.0600	58.1700	86.8700	111.3400	25.7700	139.8300	154.5200	148.8800	71.9200	128.7900	138.7900	87.5600	78.5000
48.2100	129.9300	136.6200	63.9700	155.4300	59.1100	108.1600	27.9000	27.8500	161.2400	148.2000	68.3200	69.7600	135.3700	84.2400	78.8700
16.4600	121.9700	134.9200	62.5700	54.7000	106.4900	106.4600	25.3800	146.1100	138.4400	150.9600	66.8000	163.0800	5.8500	85.4300	76.0900
156.2000	13.2200	138.5000	62.9100	47.6600	14.8700	109.5700	25.8000	114.3300	34.4200	149.8100	68.5700	164.6400	66.0100	88.6300	78.0800
75.2500	93.2900	138.5000	66.5600	131.5900	158.6100	109.6100	29.6900	53.9400	101.1400	146.0400	67.5000	81.4800	68.0600	86.6200	81.2300
95.3800	73.6700	135.0100	67.0700	55.3000	121.5200	105.9100	29.9000	28.9200	88.7600	147.2300	63.8800	169.8600	26.7500	84.3100	79.5000
133.3500	71.7400	136.0000	65.2900	97.6100	103.4200	106.3900	27.0900	101.5600	89.7000	149.2700	64.1200	-0.8600	17.9700	87.4200	77.6700
121.2300	103.9900	139.1300	67.5500	92.0800	104.9100	108.9100	29.5600	74.8000	101.9500	146.3300	65.8800	7.4600	21.5300	89.3500	80.9500
79.1500	51.6600	136.7600	70.5800	86.8000	118.6100	106.3100	32.3900	42.7600	118.1300	143.7400	63.1600	6.1200	31.0000	86.2500	82.3400
89.6600	53.1900	137.9500	74.2000	132.6700	139.4400	103.6900	30.0800	52.5100	93.2600	145.8700	60.4200	66.8100	46.0400	85.6200	79.0600
86.9300	73.4200	137.8900	77.1200	60.4800	156.5400	105.6900	29.3400	46.8100	91.7700	145.9700	62.1700	156.6700	45.0200	82.1000	78.1800
79.3600	93.2100	134.3300	78.1200	137.6500	2.8000	107.0100	33.0000	63.4700	102.6400	142.2200	62.6800	88.8600	77.7200	80.4300	74.8900
103.9800	163.4700	133.3700	81.4200	131.7600	100.8300	110.7300	31.8800	48.2600	74.4800	141.1300	59.1800	61.4300	161.1400	78.5700	72.4800
89.0700	64.2500	133.4900	80.9600	158.0900	61.7300	113.3500	34.6200	0.7700	90.7900	143.5100	57.6100	47.3600	142.4100	75.4700	73.7500
87.5600	37.9400	131.5400	82.6200	74.6100	28.5100	114.5200	37.3600	20.6800	99.5800	141.9600	60.0400	5.7600	117.6100	77.6600	76.9800
108.3600	50.8800	132.8400	86.0700	91.5900	29.9100	117.3100	35.9600	78.4900	43.5000	138.5100	58.3900	31.8200	111.6500	76.6500	77.7700
123.6700	29.1700	134.3800	86.7200	96.8100	32.9100	120.6400	37.3700	76.7700	32.2100	137.4000	61.6900	28.7700	103.9700	77.9000	79.8200
126.1300	89.3700	133.2800	90.1200	81.3400	54.7800	119.9100	40.9700	91.6700	95.9700	135.8900	62.1900	159.4300	132.1200	81.2800	79.4200
123.5300	80.7700	135.3200	93.1900	144.8900	58.9700	122.8400	43.4000	93.5800	89.8500	136.3600	65.4000	72.3100	130.9600	81.9500	77.6200
130.0600	99.5300	136.6100	94.5900	73.6500	76.6900	120.8500	45.7900	123.2500	110.0400	134.6000	67.7200	154.5600	142.5100	82.3500	79.4000
72.4900	77.3200	104.5900	61.2000	149.4200	102.1200	75.4400	23.8500	72.7200	109.2900	73.9800	86.0900	92.3500	148.4100	53.7400	104.1000
92.5500	67.9800	104.8000	62.5100	117.6300	0.9000	74.2600	20.6600	48.6800	84.5000	74.5000	85.9600	72.0700	94.2800	53.2200	102.6100
93.3600	54.9800	106.4200	59.4900	42.9300	163.8600	76.2900	18.4000	71.4800	94.8700	71.3000	84.1500	9.9100	71.9600	49.6000	101.4700
80.7200	33.6400	105.3600	58.3500	148.0600	121.9400	76.4700	18.7400	4.1000	82.6200	68.4900	86.8100	80.7300	11.4100	46.4700	102.7900
130.3500	78.1900	105.9600	60.6600	154.2600	87.7200	79.3500	20.1400	97.5700	77.6200	70.8000	88.9700	81.9200	162.2900	46.0600	106.4500
116.2300	19.1600	104.4800	59.8400	152.9800	93.7100	79.4600	20.2700	54.0500	65.2900	72.3200	86.4800	79.4600	5.7600	46.3500	109.0400
89.8700	30.6300	100.8000	59.7900	156.9000	99.2900	76.0100	18.7800	56.2400	85.3100	70.2500	87.2700	74.8900	11.2200	43.5700	110.9100
101.5600	59.8700	99.1700	56.8100	37.9900	137.3000	74.8500	15.3900	86.0200	67.9800	68.5400	84.6900	138.6100	37.6700	41.1400	109.1000
86.4100	6.0300	95.5000	55.7600	137.0600	135.4200	71.4700	13.7800	26.3200	80.3200	65.8000	85.1600	67.0300	36.1300	37.7100	110.2900
56.1600	77.2700	92.9700	57.1600	60.7000	21.8600	68.6600	14.3600	3.4800	149.6500	64.9900	88.5600	163.3800	80.1200	36.3000	113.7500
87.5800	133.3200	95.3800	59.5600	37.3900	119.9600	70.4400	17.3600	74.3500	23.0500	67.0700	90.4000	142.2400	23.5100	39.2800	114.5800
105.6700	3.3600	95.7400	61.3600	27.1400	100.5600	71.0700	18.9200	52.4300	26.7800	70.0300	88.5100	128.1500	157.2900	41.5400	113.9700
124.6600	143.6800	92.0200	61.9200	152.1500	26.0500	67.3300	18.3500	95.9800	23.0600	69.1300	89.4400	81.7600	114.4900	39.3900	116.5400
79.8700	168.5400	92.5400	63.4700	8.5100	19.7900	66.3200	20.1400	50.8100	52.4800	69.0300	93.2000	114.2200	85.6400	39.7900	119.2200
98.9800	119.2600	95.1800	65.6800	158.3400	29.8800	68.6700	23.0600	55.6300	43.5700	72.5100	92.6300	90.5100	106.8800	43.5200	118.5700
101.3000	127.0800	92.6900	66.6500	153.7900	36.6300	66.3800	24.3800	72.2900	5.0300	74.2100	91.0700	80.1800	119.9800	44.7000	119.4400
140.2400	162.2900	90.2100	68.1700	58.5200	83.7100	63.3700	24.1500	75.1900	146.3100	73.5700	94.3100	121.6500	149.4000	42.2600	122.3900
111.7700	1.8100	92.5500	71.0800	153.0500	55.9000	65.0000	26.9700	87.8400	143.7200	76.6300	95.6500	68.1500	139.9400	44.0600	124.1600
80.5500	88.2400	91.8200	74.4500	57.6200	106.5000	63.5200	30.3500	84.0600	104.1800	79.9700	95.3600	152.3500	17.3800	46.5800	126.7000
83.2000	156.6600	94.6200	76.0600	49.4000	13.3500	66.1500	32.9700	62.6200	40.0100	83.1300	94.6500	159.7800	72.9200	50.2500	127.0100
52.9800	118.2900	93.4200	79.3900	128.6700	167.3900	64.6300	36.0800	50.7800	162.6000	85.1600	97.5500	84.5400	67.3200	50.9800	130.7200
132.6300	107.1200	90.0600	81.0700	54.7800	126.6100	61.5600	37.3700	114.1200	121.2500	85.1100	100.0200	4.8800	25.9400	49.4300	134.2500
126.5300	111.3700	87.8800	81.5000	93.2800	109.0400	58.6400	36.9900	81.4300	116.5600	86.4500	97.9300	2.2400	17.1100	49.5300	134.5300
121.1800	21.0800	87.2400	79.1500	88.2300	110.7000	59.1800	36.1400	76.1600	11.4400	87.0700	94.7800	10.5600	20.8100	50.8400	131.8500
133.4400	167.5100	87.4000	75.3000	82.7300	122.3300	59.1700	32.7000	109.2400	152.0700	84.6600	92.8400	7.9100	29.7400	48.9300	128.8000
145.4900	18.9600	91.0900	74.6200	132.7400	144.1600	62.8900	32.7900	91.2000	17.3500	82.8000	90.9200	71.3800	44.8000	50.3500	125.8500
86.4200	163.2700	92.6400	71.9300	62.4600	157.0300	64.8500	30.0400	60.0600	14.7400	79.5600	91.3200	160.5900	43.8600	48.1200	123.4200
120.9100	160.9200	95.9700	70.4500	132.6100	5.3500	68.4500	29.1100	86.0400	135.1000	79.0100	91.1800	85.3400	73.7900	49.0000	120.9600
124.5400	3.4600	97.3500	67.4500	126.7300	103.6800	70.4700	27.4300	92.8200	159.6000	78.8000	87.6400	64.1700	160.6900	49.9700	117.4300
80.4100	119.9300	100.3300	64.9800	158.4000	61.8300	73.9300	25.7000	63.7200	10.9100	76.8500	85.9400	50.0000	141.2400	49.8300	114.1600
139.9200	147.7500	102.6700	67.4700	70.7900	32.5000	75.6500	28.7500	115.6700	158.8200	80.0300	84.6500	8.4500	116.6400	53.7200	113.7500
111.7100	105.0500	102.4800	69.5600	88.0500	34.5000	75.1100	30.5200	98.0500	112.4100	80.8500	88.4500	34.7800	111.5800	54.2500	116.5700
92.6400	116.8100	104.1400	66.8200	93.0800	37.3500	76.9100	27.6100	57.3500	123.6000	77.7600	88.5200	31.9800	103.9700	52.7700	114.3400
128.6400	134.7600	106.7200	65.9500	78.2000	58.6800	79.7000	27.5200	76.7300	143.1200	78.9100	85.6800	160.6100	131.1600	55.0200	111.3700
77.6000	112.0000	107.7100	69.6600	142.9300	61.9500	80.1300	31.2700	102.2700	124.1300	82.5400	86.8200	75.4400	131.7200	57.8300	113.9500
70.1600	0.0900	107.8000	69.3600	69.8000	81.0300	80.6700	30.7100	16.4400	53.3400	81.2800	90.3200	157.7700	140.1600	56.7300	115.2100
1.4900	100.4000	109.9600	66.3300	144.3500	102.8900	83.2900	27.9200	133.2800	99.7600	78.7600	88.7000	96.8900	149.5500	56.8800	111.5600
28.1300	92.8400	112.2600	67.9200	116.6200	3.3900	85.4300	30.4100	148.1100	111.8400	81.4300	86.5300	75.7100	93.5100	60.4400	111.1000
49.6300	65.5000	112.4900	71.1600	36.7600	164.3200	84.9800	33.0900	27.9800	109.8400	83.7100	89.5900	14.5700	70.2500	61.5500	114.4200
22.4400	106.2700	113.3600	69.1600	141.6400	128.1300	86.2900	30.6400	134.8600	90.2200	80.6800	91.2400	83.4400	10.9500	59.7600	113.3700
11.5800	112.1900	116.3200	67.5600	151.8700	92.6500	89.5700	30.4800	108.5000	77.7400	80.0200	87.9100	82.1800	163.5900	61.4900	110.0800
6.2000	66.8400	117.4200	71.1300	147.8200	97.3200	89.7500	34.3100	140.6100	78.2400	83.6900	88.0700	83.7400	3.9500	64.8100	111.8600
6.4900	43.0800	116.9500	72.2500	154.4000	100.6300	89.1700	34.6200	146.2500	72.3700	83.3200	91.8200	78.3900	10.2500	64.0800	113.9800
21.9800	47.6300	119.2400	69.1900	35.0100	140.4200	91.8800	31.8200	169.7400	114.2600	80.1000	90.6000	141.3500	36.0100	63.8500	110.5900
16.3400	37.9300	116.7600	67.0700	134.8000	138.5900	89.7200	28.8000	131.1500	32.2500	77.4900	93.1100	71.0500	34.6100	60.2400	111.3200
18.2000	78.2900	115.4600	63.5600	56.8500	25.0100	89.5400	25.1500	153.6400	118.9600	74.0500	92.4900	170.0200	80.5000	56.9900	109.2800
128.1200	61.6400	111.7900	63.1000	32.2000	122.6400	86.5100	24.3300	81.1000	49.9800	71.3100	91.2800	145.3200	21.0300	54.8700	110.5500
33.4100	40.9500	111.6600	59.5300	23.0800	104.0600	86.4100	20.6800	160.3000	53.8300	68.7700	93.4600	130.4400	155.7100	51.9300	108.4900
53.1700	31.2200	110.9000	61.2200	151.1300	31.3500	85.0700	22.4400	154.0000	42.6800	70.3100	96.5100	85.8900	115.2400	51.3200	111.2900
58.9800	75.6900	107.5700	62.5800	4.6700	24.6400	81.6400	22.7900	9.1200	124.4200	69.3500	95.0900	118.4400	84.4400	49.7500	113.0000
61.6400	65.7100	106.2000	59.0400	159.6500	32.8500	81.5000	18.9500	167.1800	121.7000	65.8000	95.9900	91.9900	107.7500	46.9300	110.2900
47.0800	103.7500	106.6200	59.0700	148.8500	39.7500	81.2400	18.5400	25.1600	154.5400	66.3100	99.6300	83.6900	121.3000	45.7800	111.6700
9.1000	85.5500	105.0600	61.5700	56.5600	87.7000	78.9900	19.5600	124.4600	82.1200	67.7900	102.2600	125.1100	147.3600	44.8900	115.3400
9.5700	76.6400	108.1400	61.5300	150.4200	58.5100	82.2500	20.3200	163.0600	123.6300	69.0100	104.2200	70.0800	140.3200	47.2000	115.6400
19.0500	70.8200	110.3300	62.5500	52.0200	109.0600	83.7900	22.5800	164.8100	99.9500	70.8500	101.1300	156.6800	13.5600	50.2600	114.4500
-1.1000	54.8500	107.8800	64.8500	48.7500	12.6300	80.5800	24.5200	159.5500	94.6800	72.4200	100.1000	163.5100	71.2800	49.5300	117.0100
41.2900	68.4200	107.6000	66.7300	126.8000	164.7400	80.4000	25.6600	11.5900	112.1600	73.7100	103.6500	86.0600	65.7700	49.7900	119.7000
31.6800	49.0400	111.3700	67.2600	55.8700	125.6800	84.1200	26.7400	156.6500	48.0100	75.6500	103.1100	7.6300	21.8800	53.0100	118.1600
159.8200	65.8400	110.9700	68.2600	94.3800	104.6700	83.2600	28.5900	101.2400	52.8800	77.1900	99.8900	5.3900	13.4000	54.5100	118.1600
38.7800	80.3500	108.4100	70.9700	89.8200	106.2100	80.6000	30.5800	160.4100	87.5500	78.9600	102.3400	11.9200	15.0100	53.2700	121.8100
163.6800	44.9400	111.0600	71.8100	80.4100	121.4900	83.3700	31.0600	134.2100	52.0900	80.0200	104.5900	11.1000	25.1800	54.6700	122.8100
148.9800	94.8400	113.8500	72.4600	132.3700	141.8900	85.8400	32.3300	122.2800	123.2400	81.8100	101.6300	73.2200	41.4000	58.1900	121.3500
170.2200	24.2400	111.7200	74.8500	61.5800	152.0300	83.3300	34.5200	119.2800	37.4400	83.6200	100.6500	162.3100	40.2700	58.5700	123.3800
37.0900	27.7800	110.0800	76.7300	131.0800	4.5300	81.7800	36.1400	159.4000	28.2900	84.7400	104.1400	87.6200	69.6600	57.2800	126.6700
40.2800	142.4000	113.1600	78.8600	122.9100	96.4100	84.3200	38.8800	25.4600	1.4600	87.6700	104.9200	66.2900	156.3300	60.6200	127.7200
16.9200	25.7400	113.5300	80.1300	152.3900	60.6400	84.0100	40.5800	154.7400	34.5900	89.1800	101.4500	52.8100	138.0600	62.4100	126.7900
141.7100	6.1100	109.7800	80.9900	69.2200	31.5500	80.3700	39.7100	97.7300	16.3900	88.6300	101.8800	11.6700	112.0900	60.1600	128.9600
17.7100	142.8900	110.1100	84.8500	85.6100	33.5800	79.1300	42.7900	140.2100	2.2200	90.1200	105.3300	36.1000	107.3200	62.3500	132.1500
33.6400	8.8700	113.3000	85.0800	91.0300	37.9600	80.8500	45.4900	6.4600	4.4600	93.1700	103.9900	36.0100	99.0900	64.4800	130.9300
161.2600	165.4900	113.2200	82.3000	78.4200	57.0700	81.1600	43.3300	140.7200	30.3900	93.9100	101.4600	165.2200	127.3000	64.3300	131.9400
7.2200	128.5400	111.6500	82.4000	141.7600	59.0100	79.7800	43.8200	159.7900	127.7300	93.2100	98.3100	78.6600	124.7100	64.6700	128.1500
34.9900	4.4000	107.8400	82.5000	71.0200	80.3200	76.6600	42.4400	150.7200	20.3500	92.3200	97.4600	161.2200	133.4400	61.8100	127.1600
164.1400	144.5200	108.4400	78.9900	144.9500	100.0200	78.8700	39.5900	135.8300	132.2300	90.2800	94.5700	98.4700	144.6200	61.7900	123.5500
42.1500	95.5300	109.7500	78.0500	113.5700	1.5500	80.1300	38.4600	5.0500	148.0600	88.1600	97.0200	77.0900	90.1800	61.1000	124.2300
18.1400	109.1900	106.6900	79.4800	35.5400	163.3600	76.5200	38.6700	149.4200	157.0000	87.8100	99.0800	16.2300	66.2700	58.4700	126.8800
27.6700	2.7400	104.4600	77.7300	140.8200	125.5700	75.4000	36.4800	160.8500	24.0100	86.7900	95.9800	83.0100	6.0800	56.7700	124.4400
59.8700	158.1500	106.4000	74.5200	153.3300	91.1000	78.3100	34.1400	15.9100	47.2800	84.3100	95.0800	82.9500	157.1300	57.0300	121.5500
42.4500	12.7400	105.9500	74.8500	148.3000	94.9600	77.2600	33.7800	159.6000	32.9900	82.6100	98.5500	86.2100	-1.5600	55.1100	123.4800
13.4400	9.6200	102.1900	75.2400	154.3600	99.1800	73.5900	33.3500	141.8100	26.5800	82.3000	98.5700	79.1500	7.3800	52.4300	124.9200
12.0500	32.3500	102.3600	72.2300	31.7600	140.5900	74.8700	30.6000	136.2600	10.5000	80.6100	95.1000	139.3700	31.8300	51.8300	121.3000
40.1400	158.9800	104.0800	70.0200	131.2200	136.6900	76.6000	28.5300	1.3000	38.1300	78.2900	96.2200	72.8000	31.5100	51.1300	119.9900
8.7900	22.0300	101.9600	71.2400	54.4000	24.2300	73.5400	28.7600	130.8900	169.7100	77.2300	99.3800	168.6500	76.8000	48.9200	123.0500
36.3200	155.4700	98.9700	70.1700	35.0500	122.9500	71.2100	27.2300	7.2300	15.7700	75.6100	97.4600	148.2700	18.0900	46.7200	122.2800
33.7400	136.6700	100.8500	66.9400	22.7100	101.6100	73.9100	24.7400	161.9700	158.0600	74.1600	94.9200	133.1000	154.9100	46.9000	118.5600
13.3800	127.1000	101.3100	66.3700	147.0400	28.6900	74.2400	23.6000	138.2700	159.9900	72.3000	97.5000	85.8700	111.1700	45.6900	119.2400
47.6800	134.4100	97.5800	67.0300	2.0700	24.7000	70.3600	23.1500	25.3600	161.7700	71.2500	99.5000	119.7600	80.3400	42.8600	121.3900
18.9800	131.0700	96.5200	64.7900	155.4200	28.7200	70.4400	21.2300	145.4100	139.0200	69.7800	96.3500	93.5200	104.9300	41.6200	118.5200
154.2600	20.9400	99.0100	62.1500	147.7600	37.2300	73.4800	19.0400	112.7500	35.4200	68.0700	95.6400	84.7200	116.3300	42.1300	116.0900
71.3100	95.2100	97.6300	62.5200	54.8800	86.1600	71.9300	18.1500	51.5200	105.0500	66.6500	99.2900	127.2900	144.5000	39.8100	118.2600
95.8100	79.0700	94.0800	61.6700	148.6400	55.4800	68.3800	17.6500	27.2800	88.2900	65.4700	98.6300	72.4600	138.1600	37.3500	118.6000
132.7700	78.4500	92.7800	65.2100	48.7700	106.1400	66.5800	20.3400	98.8800	90.8200	67.4100	101.3300	158.7000	11.7800	37.9600	122.2300
120.2000	110.5800	90.3800	66.3300	48.6000	12.6200	63.2300	21.3200	70.6800	102.3900	68.4300	100.4900	166.0600	70.7800	37.2700	123.5800
78.0900	55.1300	91.4300	69.7800	128.9200	1.8700	63.4600	24.9800	40.7200	118.2900	72.0400	101.8500	85.4700	66.2500	39.9300	125.9500
90.6600	58.6500	90.1200	71.7700	56.8100	130.9000	62.2800	26.7100	51.2600	95.2300	73.8500	101.3200	6.8600	20.1000	41.1900	127.1900
87.7800	77.8600	92.3000	74.9800	94.9800	113.4200	63.7200	30.1600	43.3000	91.0700	77.5000	101.1000	5.7400	11.0600	44.3400	129.0500
76.4600	95.9200	95.8700	75.6300	90.8800	117.5700	66.8900	32.2900	60.2600	106.4000	79.2500	100.7200	12.1800	14.4600	47.4000	128.5100
101.9800	167.3300	94.6100	77.6700	82.9700	126.5300	65.6100	33.6400	46.5700	73.6400	80.0100	104.5200	9.9900	24.5100	46.7200	131.6600
89.0300	69.3000	92.5200	74.5400	138.1100	149.3300	64.3000	30.2500	-0.7000	95.5000	76.2100	105.1000	74.6100	40.2400	43.1300	130.6700
89.2600	41.3200	95.7100	72.4700	59.9500	167.5800	67.8800	29.0900	20.6200	100.9100	75.9500	102.7500	162.4500	39.3900	44.5600	127.1700
108.0300	57.6400	97.9400	75.3200	129.7200	9.6700	69.1300	32.0200	75.5500	41.3800	78.7900	104.7400	86.5900	70.3900	47.3700	128.8400
126.3400	34.7000	95.8100	75.4900	131.9400	108.0100	66.6200	31.2400	74.5000	32.9800	77.1300	107.9400	67.7800	156.5600	44.8800	130.9000
128.6800	97.1600	96.5700	71.8200	155.8100	69.7200	67.7400	27.5800	89.4100	98.3900	73.9600	106.4500	52.2400	137.5800	42.9400	127.7500
124.3100	87.4400	100.2700	72.7000	71.6900	37.2500	71.4700	28.7200	91.4300	92.3200	75.8800	105.4500	10.3200	111.4500	46.0300	125.6800
132.2300	106.3800	99.7900	75.5500	88.1300	35.4600	70.4300	31.1200	125.1000	113.0600	76.9200	109.1400	37.0300	105.8800	47.6900	128.7500
73.3600	84.8800	98.3100	72.7000	95.7100	41.3200	69.1200	28.1500	68.2000	111.7400	73.3100	110.1700	35.2200	97.3900	44.5100	128.8700
92.8400	73.0000	101.6700	70.9200	80.4200	64.7000	72.1600	25.9700	45.4500	87.0300	72.5700	107.6900	163.8700	127.5300	44.9800	125.2300
94.3100	61.1100	103.6200	74.1100	144.3100	69.2700	75.0100	28.5100	68.5500	96.3600	75.5600	109.1300	77.1700	122.5800	48.5800	125.9500
79.5800	38.9500	101.4600	74.2500	71.9000	85.7900	73.3000	31.0000	171.6600	86.4900	74.4500	112.6700	157.5200	134.3000	47.6000	128.8400
130.8700	84.3100	101.8000	70.4800	149.5200	110.6300	71.5700	34.1800	94.2800	78.5200	70.9500	111.8400	97.4100	143.3200	44.8200	126.7900
115.8000	23.9300	105.6800	70.2700	114.6900	6.3600	73.3900	36.8800	51.5500	65.6600	72.2100	110.1900	76.6700	89.6300	47.1400	123.7600
87.9700	34.9600	105.7800	73.2600	38.5600	-0.0400	75.7400	39.6100	56.0800	84.5500	74.4300	113.3100	17.7600	65.1600	49.8500	126.1800
102.7900	66.2100	103.3500	71.2500	144.2500	131.3100	74.9300	43.2900	83.0800	68.6300	71.5200	115.7400	84.2100	5.4600	52.8500	125.9400
87.4300	14.2900	105.8800	68.4300	154.2900	96.9400	77.9000	45.5400	25.1800	78.4200	69.5300	114.0500	83.8200	159.0000	55.0800	129.0000
59.2300	82.8900	108.8700	70.6400	150.7100	100.9700	81.6400	44.8700	0.2400	150.5900	72.7500	114.2700	85.9000	-1.7300	57.0000	129.8400
86.6700	140.3300	106.7100	72.3700	156.5000	104.9900	84.8100	46.1600	72.8800	21.0700	73.0800	118.1200	80.0900	7.5600	59.4500	132.0800
105.5600	13.0000	107.8500	71.8800	34.7000	150.9200	85.8500	49.9100	51.9500	26.3100	70.9400	120.9800	141.8500	31.7700	62.7100	129.9600
124.7500	151.2200	105.7000	71.2400	138.9200	144.0800	89.4200	49.0100	93.6900	21.9800	67.4900	120.7800	72.9100	30.7500	63.7500	131.3100
79.4100	6.4600	104.9200	74.1500	58.2300	29.3200	91.2600	45.9100	47.0900	54.1400	63.8400	122.0500	167.8400	73.3600	60.3600	131.5200
98.4100	125.1400	105.1800	73.9300	37.3000	127.7000	90.1400	42.7300	54.3300	44.6700	61.5800	120.2000	148.1900	18.4900	59.8700	130.5500
100.4800	132.8500	103.6600	77.2200	25.4300	107.0400	92.3300	40.7400	70.7500	4.8200	60.0900	116.6800	130.1900	152.1900	59.3800	126.9600
139.7800	168.2900	102.1800	76.8200	151.2600	34.7100	94.5000	37.7500	74.3800	148.7000	56.3900	116.0000	86.5000	110.7200	56.0500	126.2700
109.0300	8.6800	111.0000	91.3300	6.9000	29.8900	78.8500	53.2700	84.9800	145.6600	54.7300	60.8000	120.8400	80.9800	16.2700	30.1600
76.8600	90.3800	113.3800	91.0600	161.4500	34.9700	81.4100	55.5800	80.6600	105.6200	52.2500	58.0400	93.5800	103.3900	13.9300	27.1900
85.1800	162.1300	112.2400	94.3200	148.5000	44.7600	79.1400	58.8000	61.0500	39.5900	53.0700	56.6100	84.8000	116.3200	11.7600	29.1800
51.2700	125.5700	111.2700	96.0000	57.5300	93.7400	77.5300	58.4100	47.8100	164.4200	55.8900	57.7500	128.7200	141.3700	10.2800	32.6700
132.7600	115.3500	110.9900	99.8100	150.6800	63.0900	78.9400	60.4600	114.1900	121.6600	53.7800	59.3700	70.2800	136.0500	10.4800	35.4300
125.5200	119.2300	113.7100	100.1700	54.8600	114.3100	78.4000	60.9000	79.3400	120.2800	54.4800	56.9800	160.1900	7.8400	12.1900	38.8100
120.9000	25.9100	115.0700	103.4000	49.3800	16.6500	80.4300	64.2400	74.3400	11.4600	52.8800	58.1900	166.1200	67.5200	10.1500	41.7900
131.1900	169.0900	113.0800	106.1400	129.7500	166.3500	78.3900	67.5000	104.6500	154.5400	50.1200	57.0200	79.1600	63.3600	7.2700	43.5900
142.6700	22.6900	113.3900	109.9100	59.1900	128.2400	78.6900	71.2900	90.2800	13.7700	48.0600	58.6400	168.9400	18.8400	5.4200	46.9300
85.1400	168.3400	116.0500	111.6400	96.9000	108.1900	81.7500	72.2700	58.8100	14.9100	48.6000	62.3200	0.0700	9.8900	5.3500	48.7700
116.7400	168.7000	117.3800	108.1700	94.5600	117.9200	83.3900	68.7900	85.5900	140.4500	51.2200	62.9300	6.6000	14.7500	7.8400	46.1800
125.2300	8.7900	117.9000	107.5900	85.3000	128.5200	83.4400	69.4800	93.8700	160.3100	53.1800	60.1400	4.0000	24.6500	10.5000	46.9800
77.7800	124.8000	119.5700	111.0200	137.8800	149.3600	85.3300	73.0300	59.5600	6.1100	53.0400	61.6900	64.2200	38.0100	9.7300	50.7200
139.3000	156.8500	122.0000	109.5700	63.6700	170.6300	87.9100	71.5300	112.1500	160.8200	54.3800	65.0000	157.0000	37.9100	10.3200	50.7200
108.7800	109.2800	122.4900	106.3500	129.1700	6.2700	88.9400	68.5200	95.4900	111.5800	57.0500	63.2600	78.4700	68.3600	13.2800	48.3400
92.6500	123.9300	123.9200	108.0200	133.5500	106.0700	91.0700	70.6700	55.2100	126.1300	58.6700	61.7100	64.5800	156.2400	15.1400	50.8900
128.1100	142.7700	126.4000	110.0900	156.4900	67.1400	92.8900	72.4100	77.6900	144.1700	58.0500	64.9900	46.5100	134.9900	14.1300	53.7400
77.8100	117.8800	128.1500	107.0100	70.9600	35.5900	94.8400	69.3300	100.7900	126.0400	60.3300	66.9900	4.4600	111.7700	15.7800	51.6200
72.9700	7.3200	131.5200	106.5600	88.6400	35.0400	98.1000	68.8000	11.0300	54.8600	63.7900	67.6700	28.4700	103.6700	19.4100	52.4600
0.5600	101.0500	131.8900	103.2900	94.7200	41.0900	99.0900	65.9400	130.8700	98.6900	66.6700	66.4700	26.1100	95.8000	22.1300	49.7500
31.1700	93.3600	135.5200	103.0700	81.8700	62.9700	102.6400	65.5700	145.5400	110.0100	69.0700	68.7200	155.2200	125.0400	24.7400	51.4400
48.3400	65.3900	138.3400	105.4500	140.6500	66.7200	104.8300	67.7800	27.8700	110.2300	69.1600	70.5100	69.6000	121.0900	24.7300	53.1100
23.3900	104.9700	140.1300	105.5300	71.2500	84.0900	105.9700	70.6400	132.0500	89.0200	68.8300	67.9800	149.3100	133.9800	24.7000	56.8300
13.3100	109.7900	138.4300	107.9200	148.5600	106.4900	104.4600	71.7400	106.0300	75.0800	69.6200	64.3400	87.9400	137.2900	25.1000	58.6000
5.5300	68.4200	135.1800	109.7500	115.7200	4.2200	101.0700	73.1400	139.4400	77.7100	67.6600	60.9700	69.6200	87.3300	23.3000	57.6300
6.5900	44.0200	132.5400	107.0300	38.6600	0.8000	99.2100	69.9800	145.6800	73.4000	66.7400	59.7700	8.3600	64.7400	23.7300	53.9800
20.5700	46.0600	129.4200	107.3200	146.5100	134.3700	96.3200	69.5500	166.5400	113.9900	63.6900	60.5500	78.4700	4.8400	20.5200	52.0500
16.0800	39.8400	126.9600	104.4900	156.6600	95.5200	93.9100	66.6700	131.0800	32.7600	63.1000	60.3100	77.5700	160.4200	19.4700	48.4800
17.0200	78.4800	124.0700	103.7200	153.3700	99.4600	91.7800	65.8400	150.4700	116.9700	62.3000	56.9900	80.5900	-2.2600	19.3200	47.1100
128.8900	61.8500	120.2600	102.7500	157.5900	104.9700	88.0300	65.0600	79.5900	48.9100	59.6600	56.1600	73.6600	6.0200	18.0200	44.3300
33.6900	40.1300	121.5200	99.9200	39.9000	148.4000	89.0500	62.1200	159.4600	50.5300	62.3700	54.5200	135.9300	31.8400	21.2500	42.0300
54.1600	32.4200	123.0800	98.1400	136.1200	144.0800	90.4600	60.4300	152.7600	40.6500	63.7900	58.0400	64.9800	28.9500	21.0500	41.8500
57.8700	76.1000	119.6900	97.6100	58.3300	27.7200	86.8200	59.8600	8.8600	123.9000	60.4600	58.8300	159.9800	73.6100	17.5900	39.9700
60.4200	67.3900	118.3300	96.2600	39.3700	131.8300	85.6000	58.2300	166.9600	122.0100	60.7100	55.6400	144.6000	13.6400	18.8300	37.0300
46.9400	104.1900	121.4400	94.0200	24.9800	104.6700	88.9500	56.2300	25.8700	153.0400	64.3800	56.8600	126.9600	148.1800	22.2900	37.1400
3.6000	87.2800	120.7400	92.8200	149.5400	32.1400	88.4900	55.0400	120.8200	84.0300	63.3600	60.4400	78.2700	106.2200	20.6200	36.8200
8.2300	75.7400	117.2600	91.5400	6.9200	29.6800	84.9700	54.0100	161.5600	122.9900	60.5500	59.2300	111.6400	79.4900	18.7200	33.6600
19.7400	72.0500	118.6800	89.0100	161.1900	36.0600	86.4200	52.0200	161.6700	98.6800	63.3300	56.8900	85.7700	98.7600	21.9500	32.2600
0.3800	57.4400	121.3600	87.8100	147.5200	41.7600	89.1400	50.5400	155.6600	91.7500	65.8000	59.8500	77.5000	112.0200	23.9800	32.9200
41.2600	68.9000	118.8900	87.5000	57.8500	92.9700	86.4500	49.5200	8.0800	108.8300	63.2300	62.0100	121.5000	141.3000	21.1600	31.3500
33.3500	49.8100	116.8900	85.3700	149.0200	61.6700	84.4900	47.3600	156.2000	45.3200	62.8800	59.3700	63.9400	134.6200	21.4700	27.9500
157.0000	64.7000	120.0700	83.2900	56.5900	113.5900	87.7800	45.4400	99.8400	54.2900	66.7000	58.7500	154.8500	6.3300	25.2700	28.1300
33.1900	76.6600	120.8800	82.8500	49.8600	16.1600	88.5300	45.1900	159.3100	84.6700	67.0700	62.6000	159.4800	66.2300	24.7600	28.6900
164.7500	45.4100	117.0700	81.9500	132.8700	164.0000	85.0000	43.8400	134.3400	50.5100	64.4000	62.3100	79.3500	60.8000	22.8400	25.4600
149.3700	94.3200	115.7900	84.6800	57.8600	126.0700	83.6100	46.4400	121.7500	122.2600	61.7600	64.5400	168.6600	17.9600	19.6300	26.1100
2.3700	24.2000	112.7300	86.9600	97.4400	104.5100	80.4200	48.5800	117.4300	36.2700	58.3400	64.0300	-1.1600	6.1200	16.6600	25.4100
37.5400	26.8500	111.6700	88.1700	98.1300	115.1500	80.7300	52.1000	158.3900	25.8400	55.7000	62.6300	6.9100	12.9700	15.2900	28.3200
41.9500	144.0900	108.1200	87.5000	87.2100	125.0500	77.0400	53.0000	24.0900	167.2700	53.2100	64.9800	3.5400	21.6100	11.7200	26.7900
15.9800	23.3000	105.7800	89.1900	140.7800	144.7600	75.6700	56.4600	154.6200	32.2900	54.7600	67.8100	65.2400	34.7200	11.4100	28.9100
142.5800	5.5100	108.1800	91.3100	67.0700	165.5300	74.3800	56.0000	98.7700	13.6800	54.9600	65.7300	156.8900	34.7300	11.3400	32.0700
18.1200	145.9400	109.4500	94.9000	134.8700	7.6500	76.6100	55.5600	138.4200	2.3400	51.1500	65.1300	78.6900	65.8300	7.6900	31.1200
34.3700	8.0000	111.9400	96.4000	134.3300	108.2800	79.7500	57.1800	6.3200	4.5400	50.8400	68.8600	62.3900	152.6400	6.4300	30.9300
161.7100	166.3100	114.3200	97.2200	163.6300	65.8200	81.5500	58.0600	139.7100	27.6300	52.0400	71.0100	45.6100	132.5000	6.2800	33.9900
3.9900	128.7900	113.9500	93.6600	75.2000	32.9800	81.1900	54.3700	156.7300	127.4700	52.0200	74.0900	3.0800	107.7300	7.2200	31.6400
37.5800	3.6100	114.2500	92.0300	91.9300	33.8200	81.5500	53.1300	149.3600	18.6500	54.0600	72.2100	28.7900	102.6800	10.2100	30.2600
163.9900	142.0900	117.2800	94.0000	100.3400	36.1300	85.0100	54.6900	131.9000	128.2700	56.4500	70.9700	25.8100	94.6100	11.4900	33.7000
44.2600	91.8400	118.9600	92.8100	85.8900	58.1800	86.2700	53.3500	3.3000	146.1400	57.4500	74.6500	155.9900	119.9500	11.8900	33.9400
20.0100	108.6300	117.7100	89.2300	149.5600	62.6600	84.9500	49.7900	147.8900	155.5100	59.1800	74.6300	69.0000	120.4700	13.5700	30.4100
30.8600	0.8500	119.3000	89.3000	74.8100	81.2000	86.4000	49.7500	161.9800	20.9900	61.0400	71.4500	149.6800	132.8400	16.1800	31.6000
59.1400	160.3600	122.6000	90.1300	152.0900	105.8200	89.8300	51.1100	15.0700	44.9600	62.1200	73.1700	89.4000	136.9500	17.0100	34.7500
42.1500	16.0400	122.2400	86.9000	118.0900	3.7500	89.9600	48.2900	159.1700	30.1000	63.1800	76.2100	69.4400	85.5300	17.0000	32.5600
13.3900	9.9400	121.3400	84.7800	42.7500	163.9000	89.5300	45.7600	139.0900	23.1200	65.4400	73.9300	8.0600	61.4600	19.4800	30.0300
10.7300	35.8100	124.4400	86.0200	149.5000	128.7400	92.3600	47.5600	139.0500	9.5300	67.1500	72.4700	79.8400	1.6400	21.7900	32.5100
47.8700	159.5900	126.8100	85.7900	156.9600	91.0900	94.6700	47.9800	-1.1900	35.4700	67.6700	75.9200	80.2000	153.7200	22.0000	34.2400
9.4300	22.3300	127.9400	81.9300	152.4700	98.0900	95.8500	44.2900	127.5000	3.4600	70.6500	77.5000	79.2900	163.1900	24.3700	31.9400
36.2300	156.5800	128.0500	81.5900	159.8400	100.4400	95.9400	44.1900	7.5400	19.2100	72.1600	74.0300	74.8000	2.5800	26.5400	31.4600
32.6300	136.4000	130.2800	84.8200	43.3100	146.3100	97.9700	47.4000	161.0500	157.3600	71.6400	73.1500	136.7900	28.0700	27.6200	35.1100
11.7100	127.7900	133.6900	83.1900	140.8600	139.3600	101.0900	45.3700	133.0500	157.6400	74.1100	75.7000	66.9500	25.8700	30.1400	35.2100
49.2600	135.9800	133.2300	80.1400	60.8700	25.8500	101.2400	43.5400	27.5000	161.7500	76.9100	73.8400	159.6400	70.4500	32.9400	33.0400
16.4000	132.6300	131.1100	81.9600	39.5300	126.0700	99.1800	45.8900	140.7400	137.7300	75.4900	70.3400	146.3700	11.1100	32.0100	32.9900
156.1100	21.1000	131.3000	83.7900	28.8300	103.8300	100.3900	48.1900	110.1000	32.4300	76.6100	67.1800	124.7700	146.7000	32.7600	35.2500
70.4500	97.5200	133.0500	87.2500	157.0200	31.5100	101.0700	51.8500	48.8300	102.2300	75.2300	65.6400	79.8500	103.6100	31.3500	38.7800
94.8200	79.4200	129.5700	88.5400	12.6600	28.8000	97.5500	51.9300	25.1000	93.6400	72.7300	63.3500	112.9400	74.0600	29.6800	38.0100
133.5200	78.9700	128.3300	87.6100	162.0500	35.1300	96.1800	50.3100	99.0500	90.1100	71.1300	66.3600	85.2600	95.9300	27.2400	35.9800
120.0300	111.7400	130.6500	90.0600	153.0400	41.6900	98.0100	52.7600	68.4100	101.5600	70.9700	68.4300	80.1400	109.1800	26.3700	39.1600
78.8600	55.2000	129.6000	92.4800	62.0500	92.1000	96.6600	55.6200	38.0300	117.8600	69.2200	65.3300	122.9600	139.6200	25.6600	41.0000
89.9100	59.4800	126.0100	91.7600	157.0500	69.1600	93.1100	54.1400	47.8500	92.6800	66.8100	65.0400	64.4000	131.2100	23.4200	38.0100
86.8300	79.8700	126.8200	91.8400	60.6400	111.8100	93.5900	53.9100	40.9800	90.2000	65.8400	68.6200	152.7400	3.0000	21.7400	38.2200
76.4200	98.7100	128.4900	95.3000	54.1400	14.5900	94.7300	57.4800	58.2800	105.8300	65.6700	68.3000	157.6300	63.5600	20.9100	41.9400
100.6500	1.8900	125.3700	96.6100	133.3400	163.7400	91.9500	58.6700	43.2800	72.0300	63.5100	65.1800	78.8000	61.4800	19.5800	41.4100
88.2200	70.5100	122.9000	95.6000	60.2600	124.4500	89.2900	57.1100	167.6400	92.8800	61.0300	66.7100	166.5200	21.0000	17.0400	38.6400
89.6100	42.4600	125.2100	96.9000	99.6200	106.8300	91.1600	58.3700	16.1900	100.6100	60.8100	70.0400	1.1500	9.1800	15.7900	40.9700
108.2700	57.8500	125.2500	100.3000	98.0200	117.5600	91.2300	61.8600	74.3300	40.4800	59.8400	68.2600	6.7000	14.9500	15.0000	43.7800
128.0700	34.2700	121.4700	99.9200	87.7700	129.0700	87.4800	61.3700	72.9800	30.6600	57.5700	65.7800	1.7800	24.6200	13.3900	41.2100
128.9500	96.6200	121.5500	99.2200	136.7400	144.5500	86.6300	60.7500	89.1200	97.0800	55.9100	68.6500	66.8800	35.8300	11.2200	40.0100
124.5000	88.5300	123.5300	102.3100	65.7400	164.4900	88.7400	63.7500	90.8600	91.2400	55.2400	70.4500	156.9600	37.9600	10.2900	43.6300
132.3600	105.7800	121.5800	104.7200	133.0500	7.2700	86.9000	65.8200	123.6900	111.2200	53.8100	67.3000	79.5700	66.6500	9.4800	44.2800
74.1900	83.7100	118.1600	103.2200	135.0900	107.0100	83.3900	64.4700	67.8000	109.9900	51.7800	66.5400	61.3200	154.5000	7.3700	41.1100
91.4800	73.9500	119.1400	103.8300	161.0200	67.9000	83.8400	65.0200	40.8300	83.3300	50.3900	70.1000	45.4600	134.9500	5.4100	42.2300
93.1000	61.7800	119.9900	107.3900	75.6300	34.8700	85.0200	68.5300	67.8400	95.4900	49.8100	70.2100	4.7300	110.5700	5.2200	45.7000
78.8800	41.4500	123.6700	107.1600	93.0300	36.3200	88.5900	68.4300	170.1800	81.8300	51.9800	73.1100	28.9400	104.0000	7.2400	47.3400
131.3800	85.6100	126.0700	109.4200	100.5100	38.9100	90.5900	71.1900	95.0200	76.7000	52.9900	72.9900	26.7700	96.8600	8.1100	50.8900
118.5000	23.2500	128.5600	107.0500	85.8100	61.5700	93.3600	69.0800	50.7000	64.7600	56.6000	72.2300	158.6400	121.3300	11.7500	50.8100
86.8700	34.4400	130.9100	108.3700	146.7100	65.3100	95.8900	70.5500	54.4100	85.0300	58.7300	70.6300	70.3400	120.4100	14.3200	53.1500
102.9800	66.8400	132.5700	105.1000	76.5500	81.9300	98.4700	67.7500	81.1400	68.2500	62.1800	71.6200	149.7800	133.4100	17.5200	51.9500
93.2200	16.3700	131.8500	101.3700	154.0900	105.1400	98.3000	63.8900	24.3500	78.3700	63.9000	70.7200	89.7600	137.8400	19.0800	48.5100
59.0700	84.8600	134.0800	100.5700	117.2100	2.2700	100.0600	63.0700	0.0700	150.1600	65.4600	74.1700	67.9900	85.7800	19.3600	49.1300
87.5400	143.5700	132.2600	103.0800	43.4400	165.2900	97.4800	64.9800	72.4100	25.1300	61.9900	75.6200	9.8400	63.1000	15.4800	49.7600
107.4100	12.7000	129.0500	101.1600	149.9100	129.6800	94.6200	62.7900	52.3400	21.7800	60.5500	73.4100	78.6200	5.6800	14.7500	46.4000
125.9700	153.7200	130.6600	97.7800	157.1700	91.3000	96.3100	59.6000	92.7900	20.1800	63.3800	74.4900	78.4700	159.5900	17.3700	44.8500
83.0300	7.0000	132.3900	99.0600	155.8100	97.8600	97.5100	61.1100	47.9200	52.3800	62.6700	78.1300	77.7900	166.0400	15.7900	46.3800
98.0900	127.8200	129.0400	100.4000	162.9700	100.6800	94.0500	62.4000	54.0600	47.4100	58.9300	77.6400	73.0900	6.1500	12.3100	45.0900
101.8000	134.4500	127.7300	96.7300	43.0500	143.4400	92.2900	59.0400	70.0700	3.2400	59.3100	76.2900	134.2200	30.4900	13.9300	41.6300
142.8700	166.3800	130.7400	95.7600	140.7800	140.6400	94.9200	57.0200	75.5600	148.2500	61.2900	79.3800	67.4000	27.2800	14.4800	42.1600
111.1800	9.1700	130.0500	98.5600	61.5800	28.0700	93.7200	58.4700	84.5800	143.9300	58.6400	81.5000	160.2000	72.4500	10.7400	43.0700
77.4900	94.6700	126.4200	97.4300	42.4500	126.8500	90.2000	56.9900	77.3800	105.7800	55.7400	79.8900	146.1000	11.6800	9.9400	39.6700
86.1100	163.4200	127.4200	93.7700	30.2500	105.8700	91.3900	53.7300	60.6600	38.9900	57.6500	80.7000	124.9500	150.5300	12.0500	38.1900
54.2000	125.3300	130.3500	94.0200	155.4600	32.1500	93.7100	53.0500	48.6800	166.2300	58.0700	84.2500	79.0200	105.2600	10.1500	40.1000
132.7300	114.4700	128.2500	95.7600	11.1400	27.7800	90.8500	53.7600	110.9300	121.3100	54.4100	84.5400	112.4600	75.0900	6.8200	38.9500
123.4600	120.0100	125.7400	92.9000	159.2200	38.8500	88.6400	51.2400	76.5000	114.8400	53.5100	83.0000	84.8300	97.0000	8.0600	35.3500
122.9100	25.9800	128.4200	90.3100	151.8600	42.4800	91.4400	48.7400	74.1500	9.3900	55.6400	85.6000	78.6400	111.6800	8.9700	35.7600
132.6800	3.0500	129.7700	92.6300	62.7500	92.0900	92.3900	49.0500	102.0900	152.0000	54.0900	88.1600	119.6800	141.1100	5.2100	36.7000
144.1400	19.3900	126.1700	92.7100	154.4300	68.0700	88.6900	48.7200	90.0900	13.0700	57.5000	89.4400	61.5000	133.9300	3.0400	34.2000
89.0200	3.3400	125.4800	88.9400	60.3500	111.5300	88.1600	45.3900	60.5200	13.7900	57.4600	92.3900	153.0000	5.4600	0.0500	36.5900
121.5800	167.7500	128.7800	88.1600	54.8400	15.7200	91.3400	43.8200	84.8200	139.3500	59.7300	94.6700	157.2500	65.3000	-1.8700	35.6500
125.8700	10.4500	130.9200	86.3800	133.8800	2.3700	91.0600	40.4400	96.2200	156.9300	58.4400	97.7500	77.0400	63.4600	-0.7800	37.6100
78.5000	123.8400	134.7400	85.9700	57.9300	131.8900	87.6300	40.3500	59.2000	4.8100	61.0800	100.4800	163.0800	22.0300	0.6500	40.4300
138.0700	156.9600	136.6700	85.8400	105.7900	112.9000	86.2300	43.0900	108.4000	156.3800	62.7100	101.6100	162.4100	11.6000	2.6600	43.1900
109.7700	107.8500	136.9100	82.7600	98.7100	119.7200	82.8200	44.7400	96.3500	112.4000	60.5200	104.1300	2.9500	16.6100	6.2500	44.3700
91.7800	126.4100	140.0200	84.3800	90.1200	132.8900	80.0100	43.7200	53.1500	123.0200	62.0000	107.4200	166.9300	25.2000	7.7600	46.4700
127.3200	141.0200	143.7100	83.2000	138.4400	152.8500	80.7000	41.3800	77.3600	141.5500	63.5300	108.2300	62.9300	39.6100	9.9000	49.6500
78.1400	116.7700	137.1000	75.9200	67.2500	3.6000	122.5800	39.1000	97.1300	124.9400	132.8000	61.7100	154.7400	39.9400	65.2600	83.5800
75.2200	8.0400	137.4400	78.0100	137.3400	14.4200	121.9000	42.8400	13.9600	50.9000	131.3800	61.3200	76.2900	68.8700	61.9600	82.6900
-0.4200	101.9500	135.7300	75.8900	134.7200	113.5000	122.5700	45.2400	130.0700	95.6600	128.8900	64.2300	59.4700	154.7700	63.0100	83.8300
28.3300	95.4600	137.3400	72.8100	164.1900	73.2000	119.7200	46.4000	145.2100	108.0400	129.3500	67.7200	43.1900	136.9300	65.7900	82.7600
45.4300	66.8800	140.6700	74.8800	78.0100	40.0700	117.0500	43.9400	27.7600	113.6400	130.9500	70.1200	0.6000	111.8000	69.2300	84.4700
21.7700	109.2600	140.2100	75.0700	95.3600	42.1700	115.5000	40.5300	132.3500	88.6600	131.7100	68.1800	23.4800	108.1400	69.9800	84.3100
10.1700	112.2500	142.4000	71.9600	103.4100	46.1700	118.1600	37.8500	105.2200	74.8700	131.6900	70.9400	21.8200	97.2100	73.6200	84.3100
2.0900	70.6100	145.9200	71.1000	87.8200	68.6500	121.0600	40.2100	139.7500	75.7900	129.6300	74.1500	148.1400	126.0900	75.5400	85.8800
5.8900	45.8900	149.2700	69.0200	149.4600	71.1300	124.6700	38.8700	146.3000	71.0200	129.0900	77.0900	69.6800	123.2700	79.1500	86.6500
19.2700	50.2800	149.8300	67.7800	76.8800	87.1800	125.3900	35.6400	166.2600	114.3600	131.4900	78.2400	145.8100	135.6900	81.9400	86.2500
14.2000	41.6500	146.3400	68.8200	154.5600	110.3400	121.7600	35.0500	130.0900	29.1200	133.3500	74.8000	86.2100	139.6200	79.8500	85.3100
13.7100	78.7100	144.6800	67.0700	116.4000	10.0200	121.1700	34.2300	148.7900	116.0100	134.0500	75.3900	67.0800	87.8000	78.7700	82.4900
125.7800	62.0600	147.0300	64.0900	46.4800	3.4200	124.1800	31.8200	78.7100	48.0900	135.1900	78.9900	6.8600	66.2700	82.2600	81.8000
31.9000	39.1300	145.5400	63.8800	150.7000	135.4900	122.3800	30.1100	159.0500	51.6500	137.5700	77.7400	76.8900	5.5400	83.4400	81.0100
53.9000	32.0200	142.0300	64.4100	159.9200	97.4200	119.0000	29.9900	153.5000	43.0600	138.9000	74.7600	75.6100	159.9600	80.2500	78.9400
53.8400	78.9400	141.6800	60.9600	155.9000	105.1400	119.9900	27.2400	6.8600	125.6800	140.3000	77.0600	75.0300	166.9800	80.5600	76.5600
58.2900	69.4000	143.0200	59.4200	163.6300	108.9100	120.9300	25.0900	166.6900	121.1900	142.0500	79.1800	71.7100	5.9500	84.3100	76.0700
44.6600	104.1400	139.8400	60.3800	44.3800	147.8300	117.2700	24.7600	25.7200	154.7000	144.6100	76.5300	132.9600	32.0300	83.1100	73.7400
2.7900	88.2500	137.1300	57.6500	142.6600	148.5700	115.7600	21.5200	121.9200	81.0900	147.8300	76.7600	63.5000	31.4600	83.0100	70.1200
5.4600	77.0800	133.8000	59.2500	64.4000	32.0000	112.2800	21.6500	160.5200	122.5500	148.7200	73.3900	158.0200	75.8800	79.8200	68.2700
16.7100	72.8300	131.6800	56.9200	41.6100	134.1800	111.2400	18.5800	163.3700	99.4100	152.3100	73.3600	142.3000	11.7200	81.5100	64.8600
-1.8200	60.0900	132.5300	54.0800	30.3800	110.1900	112.4800	15.5500	158.2800	91.1600	154.8700	75.8000	121.2900	152.9600	84.9800	63.4400
40.2800	71.8000	130.8900	51.5800	157.3600	40.7200	113.5400	12.9600	8.5000	109.6500	156.1800	77.2800	77.0700	104.5500	86.7400	63.6600
33.7700	51.0000	132.1800	50.0100	12.7300	34.2000	115.4600	13.5000	152.4500	48.0700	154.3200	78.3200	108.6300	77.1700	84.7000	64.4800
155.2000	68.3000	135.4600	51.3800	165.0900	39.9200	117.3900	16.5300	99.2000	50.5700	150.8900	79.7600	84.1600	98.4700	82.9000	67.3200
36.6300	80.4800	134.8300	54.9400	156.1300	48.3600	114.9500	19.3800	157.5000	81.3300	148.5100	76.7600	76.8300	111.5200	79.7600	67.5800
163.6200	44.2600	137.2000	58.0400	64.1600	96.3100	116.1400	22.7200	130.4300	49.3200	145.8200	75.9600	116.7500	144.4200	80.2800	70.8300
146.9900	94.7100	136.2000	61.8100	155.7400	74.4700	114.6300	26.1500	125.7200	121.3900	143.5900	72.9700	62.2300	136.4900	77.9600	72.7500
2.0800	24.0600	135.6800	63.0800	59.5500	115.9400	115.1300	28.4800	117.7700	33.7600	141.1800	71.4000	150.2600	6.8900	74.9200	74.2500
34.3000	28.1000	136.5200	66.7800	56.5900	20.6400	114.8500	32.2700	157.2300	26.5700	137.9500	69.3300	155.5400	70.2600	72.7000	77.3900
38.1600	145.0600	132.9000	67.3600	133.0700	164.1500	111.2800	32.1000	24.0900	0.5600	139.5700	66.3700	79.8300	63.7900	69.6300	75.1800
15.0500	24.9600	131.6400	67.5000	58.7200	128.6600	109.5000	31.7500	152.1700	32.1200	141.7200	65.4500	167.3300	22.3600	71.1300	74.3100
140.9800	5.8200	133.8100	70.7800	105.2300	107.6400	110.5400	35.3700	96.6900	11.1300	138.3700	64.7000	-2.2600	10.7600	70.5700	77.7300
16.1500	149.7700	131.6400	72.2000	101.0800	114.9400	109.4000	36.7500	136.8300	0.5400	137.3200	62.4700	9.0700	13.9400	66.8800	77.8900
33.2600	8.8600	128.3100	70.9800	90.7700	129.8300	106.1800	34.6900	2.6500	5.2100	140.7700	60.7600	1.7700	25.3100	66.4400	74.3700
163.3700	165.7300	129.5100	72.6200	137.2500	148.2900	105.7300	35.6800	143.0100	26.5000	140.8500	60.2000	66.4300	38.4400	67.9300	75.2700
4.8600	129.4200	130.3100	75.8100	62.7200	165.5800	105.6800	39.4600	156.8300	127.4200	137.3400	58.6900	158.3700	39.7300	65.7300	78.4200
37.1200	4.4600	126.8200	76.0500	139.2800	8.1100	102.5000	39.5400	149.6000	17.6400	138.4900	56.1400	80.8100	68.9100	62.5700	76.1800
160.6600	142.4000	125.4400	75.3800	135.6100	105.2200	100.9000	37.0500	133.1800	128.6300	141.7000	55.5200	64.6100	154.2800	64.1300	73.5300
38.0800	95.8600	127.5300	78.2800	162.0400	71.6300	101.6400	39.4500	5.5800	145.4100	139.5600	54.8700	49.5600	136.1200	64.8500	76.1400
19.6000	112.3800	126.0400	80.5400	77.5200	35.8500	99.9500	42.4100	149.7500	155.3800	137.6400	52.2900	4.6300	111.1200	61.2700	77.4800
30.0100	1.7300	122.4500	79.7500	95.0600	38.6100	97.1000	40.0400	161.2700	22.6200	141.1100	50.7200	29.5900	108.4800	59.4400	74.2300
59.2700	161.4800	123.1500	80.1600	103.6800	38.8000	96.5500	39.5100	13.2000	48.7800	141.7800	50.7400	25.3000	96.6100	62.0200	73.5900
41.0600	15.8700	124.4800	83.6000	87.5800	62.9800	96.7400	43.2500	156.9700	31.4100	138.3600	48.9600	157.5600	122.7900	60.5500	76.7200
13.5100	13.6700	128.2700	82.8300	151.1000	64.5900	100.2100	43.1000	135.9000	19.9900	136.9400	52.0900	73.7200	121.5800	63.7800	78.8600
7.8200	38.5700	131.2700	83.6200	79.1500	84.8600	103.2100	45.1500	137.1300	6.9000	133.4100	53.3900	152.3800	133.5300	63.6800	82.2000
44.7800	159.3400	132.5900	80.2100	153.8200	105.1200	105.9700	43.3500	0.5300	35.6200	133.8200	56.9100	89.6300	138.6400	66.1200	81.8900
9.0500	23.1500	136.1500	81.5300	115.2000	7.2300	108.3400	46.0400	130.5600	5.6700	130.3200	57.4500	69.5500	88.1600	66.3900	85.7100
29.7400	154.5600	136.6600	81.6400	45.7900	166.2000	108.4800	44.1000	8.4500	19.1700	132.1800	58.2700	9.6100	64.6500	69.8100	85.2300
29.5500	136.3500	137.0700	77.6600	151.0100	133.1100	110.2700	41.0900	161.0800	155.3500	133.4800	61.5600	79.7600	6.5500	71.3000	83.7900
11.0300	128.4400	140.5200	78.3900	157.0800	92.0400	113.5600	42.9700	134.9000	156.6800	130.3800	63.5100	80.3700	157.2100	72.6700	87.2500
45.6800	136.1000	141.7200	79.4100	155.2500	99.8400	114.0500	42.9600	26.8500	163.2400	130.8100	63.2100	80.4500	-0.0700	75.1200	87.5800
14.1600	133.9900	141.6600	77.7500	161.0700	107.4900	113.8400	40.4300	145.3100	138.3300	133.3100	64.0700	74.1900	6.0200	77.9100	85.2400
155.8200	24.3200	140.4800	80.9100	42.0700	146.6300	111.4000	42.4300	110.5200	30.8900	132.7200	60.7700	135.0200	31.4800	76.9800	86.1300
70.9000	98.3300	137.3200	81.1200	142.3600	146.0800	109.1100	42.8400	51.2000	105.4700	133.2900	58.8400	66.4500	32.5800	73.4000	84.7500
93.2500	80.0600	136.5400	77.4600	63.9900	29.1600	109.0500	39.1000	27.5700	95.8200	136.4300	60.6100	162.0700	75.2400	74.6700	81.7100
131.1100	78.7700	137.2300	78.1000	40.5800	130.3000	108.3600	38.4600	98.1100	89.0500	137.7600	59.8300	147.4500	10.8100	76.8700	81.0200
117.0800	113.2200	134.7600	81.1100	28.7900	105.8500	105.1500	40.8100	69.3600	102.2500	137.1200	56.1100	126.1600	152.3900	73.7100	81.1200
77.1300	58.4300	132.2900	79.0800	155.4600	36.7800	104.1300	39.1800	40.9600	118.2600	138.9300	56.6600	80.4500	107.5800	71.6900	78.7300
87.9900	59.5700	132.1800	76.2600	12.5500	30.5700	104.0300	35.7100	48.6400	97.1300	141.9000	58.2600	115.4000	76.0700	74.2500	75.8200
84.4000	79.7700	131.4600	79.0000	165.6000	35.3200	101.7500	37.0900	38.4600	95.7300	141.9000	55.1000	87.4800	98.1300	73.9400	75.9400
78.2100	102.1900	128.6500	80.3700	153.4600	42.9400	99.4300	38.7200	60.8200	105.5500	142.3100	53.0900	81.3600	112.1700	70.0400	76.0200
97.9500	0.5500	127.2600	76.7100	62.4500	92.5200	99.1900	35.4000	45.3600	72.3200	145.2100	55.1600	120.8000	143.6500	70.2600	73.0100
86.0500	70.3800	127.4700	75.8100	156.6500	67.9500	98.8300	33.1400	164.5700	91.0600	147.6000	55.2100	66.9000	134.4800	72.5100	71.0300
88.9000	43.9700	124.4300	77.8900	63.5000	115.0100	95.0500	33.4500	11.8700	98.8400	148.5700	51.5200	155.1400	7.3400	70.0500	69.5400
106.1900	58.1800	122.3100	76.3900	55.3000	18.0500	94.1600	33.1000	75.5000	40.4500	149.1300	51.6700	161.7900	69.0600	67.9100	68.0000
122.8800	34.4700	123.0500	72.6600	131.1000	2.2700	96.7400	30.2400	69.9000	29.1800	151.3300	54.7800	78.4200	60.4700	70.6100	67.2700
126.1600	100.3800	120.3600	71.9300	57.3500	132.7200	94.7700	27.0600	88.0300	97.8800	154.0800	52.8700	166.0100	20.0900	71.3300	63.6800
122.9000	87.9900	117.1000	71.1200	101.9700	111.2100	91.8400	27.4000	90.6200	90.0100	154.4100	50.7900	-1.0100	6.0000	67.7600	62.5000
134.0100	109.2100	119.1500	71.3700	95.9900	122.4200	94.2800	28.5700	123.0400	111.3300	154.1800	53.9400	4.8100	11.9200	66.3400	64.1200
71.2900	88.8400	118.7200	69.4800	86.0200	135.5300	94.6600	27.8000	73.3700	109.1100	153.2400	54.5800	0.4800	23.1900	66.7400	63.2800
89.8500	74.3000	120.8200	66.4400	136.3500	155.0000	97.8600	26.2700	38.8300	87.3700	153.6000	57.9300	63.4500	37.6800	69.6300	62.6100
91.2800	63.2900	122.4500	68.4600	66.2200	4.4000	98.9400	29.6700	68.5400	94.2400	149.8900	57.6400	156.0200	37.6400	68.5900	65.8500
79.7300	41.8100	123.6400	71.1500	135.6000	13.0000	98.4800	30.8800	171.2500	85.7000	148.6200	56.7700	78.7700	66.1600	68.8700	67.9800
129.4200	84.9300	125.1400	68.4200	129.2800	113.8900	100.3200	27.8300	93.3300	75.1800	150.7300	59.6700	63.1500	152.2700	72.6200	66.8300
116.6800	24.5600	126.7500	66.9100	162.7300	72.8800	103.2600	28.0900	51.1100	65.5000	148.9700	62.0600	46.5600	134.2000	72.7400	68.1100
87.4500	38.7100	128.1300	70.4100	76.7400	40.4800	103.6500	31.7900	52.3300	85.6800	145.5900	60.4400	2.0200	108.7700	71.1800	71.4300
100.8800	68.0300	129.4900	70.7300	97.4900	42.8800	103.8300	31.0900	81.8000	67.3100	146.3400	61.0000	24.6000	106.1700	73.5500	71.9500
90.6100	15.5400	131.3300	67.4200	102.9300	44.4900	106.6200	28.4900	24.0200	77.9700	147.1500	64.7000	22.7700	95.7900	76.6000	71.1900
58.0800	87.4000	132.7900	68.4700	88.4600	66.5200	108.5600	30.9000	1.4800	149.5700	143.8600	64.9300	155.2300	119.6200	75.3700	73.6600
88.2600	140.5400	134.1300	71.6800	149.7200	69.1400	108.3400	33.9200	68.2700	19.1400	141.9000	63.4200	70.4700	121.1500	75.1900	76.4300
105.4300	13.0200	135.3500	69.8900	76.0900	88.7400	109.2200	31.6200	51.4300	24.5200	143.7400	65.7200	149.0300	133.0900	78.8600	75.4800
123.1200	155.1900	137.2500	67.5500	153.0100	110.5000	112.4000	30.2500	90.6300	17.9900	142.7200	68.6700	88.4200	136.6300	80.1200	75.8900
78.6000	9.9900	138.5100	70.5400	112.2900	10.2200	113.1200	33.7700	46.3300	54.7500	139.0700	67.6500	68.0800	86.5600	77.9000	78.9800
97.2600	127.5300	139.5100	72.3900	49.5100	4.3100	112.8800	35.3200	52.1300	49.5200	138.5000	67.1700	9.7700	62.3200	79.2900	80.6300
102.6600	134.2500	141.7200	69.4400	151.5100	138.9800	115.2400	32.5500	68.1900	2.4700	139.8700	70.8300	77.4300	5.0800	82.9700	79.7600
142.1200	165.5600	143.1700	69.1600	155.2900	96.0100	117.6200	33.4300	73.9300	148.3700	137.2300	72.2400	76.5500	156.7400	82.7000	81.3400
109.8800	8.9300	143.9300	72.8700	154.3100	105.1400	117.5700	37.2300	84.9300	143.3600	134.4600	69.9200	77.9300	166.3700	81.0000	84.5400
77.4800	97.5300	145.7600	72.7700	157.5300	115.3700	117.4300	36.6600	78.3300	106.6800	135.2600	71.4300	71.9400	5.6500	83.4400	84.6400
81.2800	168.0100	147.5200	69.6300	39.9500	153.9600	120.5800	34.5100	60.6200	41.3200	135.7700	74.9700	135.5400	29.0400	85.9400	84.8700
50.8300	129.3600	146.2400	67.6100	140.7000	149.0200	119.1100	31.3200	47.9200	165.4000	139.4600	75.4000	63.2600	30.5400	87.6100	81.4400
131.3100	114.2500	146.6200	64.0800	62.7400	34.0000	120.5300	28.0500	112.3100	119.7900	141.2700	78.0600	161.2400	74.8200	88.1400	79.6300
122.5600	120.8600	142.9900	62.5100	38.9100	135.6900	117.5800	26.3100	75.9700	117.5900	143.9700	76.3700	144.0800	7.6700	86.7400	76.1400
121.8600	28.4600	142.0400	59.3700	27.7200	112.9800	118.0300	23.7400	71.5600	8.4900	145.8100	78.0300	127.7800	149.0500	86.4700	73.7700
129.9100	-0.0200	138.3000	59.4500	159.5400	40.2500	114.4600	22.6900	100.2700	155.2300	148.8800	75.7300	78.8700	104.8400	85.3400	70.6000
141.3000	22.6400	135.3100	61.8000	14.3300	34.6300	110.9500	24.3600	88.5600	11.0900	149.2800	71.8700	111.4900	74.2600	82.5800	70.4700
83.1600	4.8100	134.7300	60.8700	165.5200	39.7500	109.9600	22.4900	56.3700	14.0500	151.5000	72.0200	86.4200	96.4000	85.1300	68.6900
118.9800	167.3300	138.2300	61.8100	155.1100	44.9500	112.9500	23.8600	85.6800	138.7400	148.8600	73.9500	80.0500	109.1600	87.3500	71.9200
123.3300	9.8800	137.7900	65.1600	60.4900	94.3000	111.8100	27.4500	95.2800	160.0200	146.4600	71.0600	119.3600	142.0300	84.4900	74.1200
77.1800	125.9000	134.7500	65.9100	157.0500	71.4900	108.2000	26.6200	56.0900	7.3900	149.1400	68.7000	63.9100	132.7400	83.3700	71.6000
135.8700	156.6700	136.6700	65.0500	59.2400	118.6600	109.2500	25.0200	106.0900	158.9800	149.7900	70.7700	153.7300	5.9600	86.9500	71.5500
108.1000	109.4600	139.3100	67.6000	53.4500	23.5000	111.2900	28.0400	97.5100	113.6500	146.0500	70.7600	160.9300	66.0900	87.0900	75.4900
91.5800	126.0700	136.5400	70.2200	134.1100	0.2900	108.1700	30.1400	53.5600	128.0200	145.2000	67.0300	80.5900	64.1600	83.9700	75.6000
126.2600	144.5300	135.3700	69.3200	58.3900	130.1800	106.2100	27.8500	79.5500	143.3200	147.7500	65.6900	0.5400	20.2100	85.5100	72.8300
74.6800	118.4700	138.9100	69.9000	96.8700	105.6400	108.7100	28.4300	99.4700	127.2400	146.5400	68.0800	1.7300	7.0800	88.6900	74.8800
74.0400	8.2900	138.6700	73.4200	99.0700	119.2800	108.7300	32.1100	12.7800	54.9000	142.7700	67.1600	9.1100	13.5100	86.4700	77.9100
-2.6200	99.5100	135.2500	73.9400	88.5800	129.5400	105.0300	32.1800	133.9900	97.2100	143.7400	63.5000	3.3000	24.6000	84.6900	75.9400
29.0000	92.0200	136.6300	72.7700	135.7500	156.2200	105.7600	30.4800	144.7100	108.9800	145.8200	64.1700	68.6300	40.0900	87.9300	74.5200
41.8000	61.7000	139.6500	75.2100	62.9600	169.1300	108.3200	33.1800	31.1800	111.2000	142.9200	66.1500	156.8000	39.2500	89.6400	77.9600
23.6100	106.0100	137.1100	78.0600	135.7700	10.5200	105.5800	35.9600	135.7100	89.2100	140.3100	63.3600	82.4000	69.2200	86.4700	79.5800
10.9200	109.3700	137.7200	81.5200	128.5100	109.5400	103.0800	34.0100	108.7800	73.0100	142.6900	60.7900	66.7200	154.3800	85.9200	76.8900
2.2300	70.1100	137.2800	85.2600	165.1600	73.4500	105.2800	33.2000	142.0800	77.5800	142.8800	62.6700	48.2600	134.6700	82.4500	75.8600
2.0900	42.0400	133.6400	86.3200	78.3700	38.4300	105.9300	36.9200	148.7800	72.1000	139.0900	63.1500	3.2000	112.1300	80.5700	72.8900
18.5600	46.7700	131.6800	88.5800	98.2300	37.9600	109.6500	36.9200	166.1200	112.0800	138.3900	59.4900	28.0000	104.4800	78.6500	69.7600
14.8000	40.6000	131.7000	87.5400	103.0400	41.9700	111.0900	40.2000	130.6600	31.1200	140.8600	58.6100	25.5200	98.3400	75.8500	70.8400
13.4600	77.7800	129.7500	88.7500	86.5200	64.1500	114.6400	41.4500	149.9200	116.5000	138.9000	61.1000	156.7000	123.6300	77.5300	74.1500
125.0500	59.5500	131.4500	91.6300	148.4200	68.0400	117.6000	39.2000	81.0000	48.5200	135.3900	59.6600	73.1900	121.6700	76.4000	75.4800
35.5300	41.4500	131.0000	93.9100	77.5100	87.8300	121.1100	38.8600	162.2100	53.2600	134.4900	63.0800	151.6000	133.3000	78.0900	78.3900
53.5100	31.1200	129.1100	97.1800	152.7100	110.7000	124.0300	41.1400	153.9800	42.1100	132.3200	63.5000	89.8800	137.4400	81.2100	77.4500
56.0700	77.5100	131.3100	100.3400	113.9900	7.4100	127.6300	41.7700	9.2500	125.0400	133.7100	64.3300	71.2600	87.7000	81.8000	76.7000
57.8600	65.8100	131.8700	103.0000	51.6200	4.6600	129.0400	44.7900	167.6200	121.2400	131.7400	66.1700	11.7200	66.8400	83.5100	79.0800
44.8200	100.2900	103.9200	64.8900	149.5600	136.0000	76.1200	24.1400	27.6300	153.9200	72.9100	83.8500	79.1800	4.9700	53.4600	99.4800
-0.3800	85.8800	103.3300	65.3500	156.6200	92.8000	75.3600	21.2700	124.5000	79.7300	74.1200	81.0700	80.1600	159.1900	53.6800	97.6700
5.5000	76.3600	105.0400	62.8000	154.7100	102.2400	77.1800	18.8400	162.3900	121.0900	71.0700	80.8600	81.0700	0.7100	50.4300	95.6200
16.5600	71.7900	103.0800	62.6000	164.0500	110.3300	77.3600	19.2200	162.7100	98.4800	69.8200	84.4200	74.0900	6.7500	46.9600	95.9500
-3.0700	55.7800	104.6000	63.8800	38.8300	151.1800	79.8600	20.9900	163.0000	89.6400	71.1300	86.3800	136.2300	33.6500	44.0900	97.8700
38.7800	72.2600	103.2000	63.7600	138.3400	144.9800	80.3400	20.8300	9.6600	108.0600	72.3200	83.4500	66.9400	31.9100	45.7000	100.0500
32.8200	52.7000	99.3900	63.5700	63.1900	30.5000	76.9400	19.2700	155.8300	48.6000	70.3100	84.1000	161.1500	73.6000	42.3500	101.7900
154.0200	64.6000	97.1600	60.5800	41.1200	134.6300	75.7800	15.8300	98.5600	50.1200	68.0700	81.4800	147.3400	12.7100	38.9500	100.7000
34.1100	78.4100	93.5500	59.2800	27.4500	111.5900	72.5200	13.7100	163.0300	81.5600	65.4200	81.5200	129.0800	153.6200	35.5100	101.8700
160.7300	41.3700	91.1200	61.2000	158.9900	40.6600	69.4400	14.5200	132.9900	50.4400	64.5700	84.6600	80.4000	107.4800	33.8000	105.0700
146.8900	92.8200	93.7700	63.5700	12.0300	37.2400	71.4300	17.3600	126.5200	120.1400	66.6900	86.6200	115.0300	75.9700	36.8100	106.1300
167.9600	19.8400	94.1000	64.9500	167.5200	39.2400	71.7500	19.0700	118.1300	31.0400	69.8500	84.7900	89.0200	97.2700	39.0500	105.8800
34.0400	26.4800	90.3500	65.6900	153.4300	43.1600	68.0500	18.5300	157.8200	27.3400	69.0300	85.8700	82.0000	111.2400	36.4900	107.8900
39.0500	141.5100	90.4600	67.3100	63.5900	91.8300	67.3500	20.1100	29.0300	-0.0400	68.9500	89.5100	124.4900	143.6100	36.5200	110.4600
15.8400	22.9900	93.2400	69.5200	156.1800	73.4900	69.6300	23.0400	149.7200	32.8700	72.4400	89.1500	66.1700	134.4500	40.3800	110.3700
138.3900	3.0700	90.8100	70.4100	58.9200	115.8600	67.1500	24.6900	97.4100	8.9900	73.8700	87.6300	157.8700	7.8700	40.4300	112.4300
17.7100	149.2300	88.2600	71.7300	53.9700	21.1900	64.2900	24.3500	137.1700	3.4100	72.8800	90.6700	162.5900	65.9500	37.7300	114.8100
29.0100	10.9300	90.6700	74.7800	128.5600	7.1400	65.2200	27.7300	4.6000	3.2200	75.7000	92.7200	77.9800	67.8500	40.1600	116.4900
160.5500	162.2800	89.8400	77.4100	53.8800	135.7100	64.2000	31.1800	142.9500	28.9500	79.1500	92.3900	167.9400	23.5200	41.3700	119.6900
-0.2700	127.5800	92.8700	78.7700	97.5900	115.3300	66.9600	33.7500	160.4800	126.3800	82.0000	91.4700	-0.7400	8.5700	44.9900	120.1600
34.7900	1.5200	91.4200	82.2800	95.4800	123.2800	65.6100	36.9800	151.0500	18.3100	83.9800	94.5700	6.9500	16.6800	45.4200	123.9500
158.1300	138.7800	88.2000	84.2600	80.1200	138.3700	62.8200	38.1300	136.5800	127.6600	84.2400	96.7000	3.1600	29.8200	43.6400	127.3100
39.6800	93.1600	86.3400	84.3600	134.3800	160.9500	59.8000	36.7600	5.1600	143.7900	86.0500	94.6100	67.4200	44.3700	43.9700	127.4300
18.3800	108.6700	86.0400	81.5500	56.8900	0.3500	60.2900	36.3600	152.7500	153.6400	86.4500	91.5900	154.3700	44.5500	45.6200	125.0900
29.2600	3.2300	85.9800	77.8400	129.3900	18.5000	60.5900	33.3700	162.8600	24.0400	84.3800	89.5900	84.5100	72.3900	44.5700	121.6100
57.8600	160.5900	89.7400	77.2800	126.3700	113.7600	64.4100	33.2100	13.9700	45.5600	82.4400	87.8500	64.5600	160.3600	45.8300	119.2500
39.7200	14.2000	91.0200	74.8800	159.4200	73.6900	65.8400	30.1100	157.9300	32.4700	79.0900	88.2200	48.8500	138.5400	43.7600	116.6300
14.9300	8.7800	94.4700	73.7200	74.6000	41.0800	69.4000	29.2100	136.7000	21.4300	78.4600	88.2700	5.3300	115.8400	45.2100	113.9700
6.6800	33.0300	95.7300	70.9600	95.0800	43.6600	71.1400	27.5700	138.2700	9.3500	78.2100	84.6100	27.9200	108.1600	47.2900	111.3500
42.1800	157.4000	98.2800	68.0100	99.7100	47.2500	74.2100	25.4200	3.7200	37.6700	76.3600	83.0400	25.4900	103.4100	46.8900	107.7200
5.6400	18.6200	100.9300	70.1700	83.1400	67.8400	76.0200	28.4400	130.3400	1.0300	79.8000	82.0200	157.4500	127.1300	50.6600	107.6600
26.2600	151.9600	100.9400	72.6800	145.3500	72.9500	75.5900	30.3900	6.0500	20.9700	80.7700	85.6000	72.8000	126.3400	50.7700	109.8000
26.1800	131.5700	102.6700	70.3300	74.0800	93.1700	77.4600	27.5900	164.8800	157.2300	77.6300	85.5900	149.8800	137.3400	49.4700	106.8800
6.9700	125.2300	105.0900	69.2000	146.8600	116.2000	80.0800	27.8600	137.3800	154.0000	78.8300	82.3400	91.9000	142.8900	52.2300	104.6000
45.4900	132.9100	105.7600	72.9100	112.5400	13.0900	80.2700	31.7100	30.1900	161.6500	82.4900	83.7000	70.0000	91.5400	54.9800	107.1900
12.1800	131.3600	106.3100	73.3600	48.9300	8.5200	80.9400	30.8800	146.3900	137.9400	81.2600	87.2000	11.5200	68.0000	53.7300	107.9600
154.3100	20.2100	108.6700	70.3900	144.2200	140.9400	83.8000	28.6100	113.6700	31.5500	78.7100	85.7600	79.4400	9.3800	54.2000	104.3600
76.0000	94.4700	110.7200	71.7500	152.8000	95.8400	85.5200	31.3900	52.1900	103.1600	81.4700	83.6100	79.3300	163.7700	57.9500	104.8600
92.9600	78.2300	110.7800	75.3000	154.7000	107.0300	84.9100	33.8500	29.1600	97.0200	83.5800	86.6300	82.7500	4.2500	58.0100	107.9900
131.6200	75.6600	112.0500	73.9600	159.4600	113.7500	86.6800	31.5500	100.9300	86.9500	80.7500	88.4300	76.3600	9.2000	56.1700	106.1100
116.2900	109.0000	115.2500	72.2700	35.0600	157.5500	89.8900	31.4600	72.7100	101.3800	80.5200	85.3600	138.3800	34.8900	58.7000	103.2100
77.9900	53.4400	116.1000	75.6000	134.5300	152.4800	89.6400	35.2700	42.3000	118.9000	84.3200	85.6600	66.8300	35.6200	61.6700	105.6600
85.7400	59.7100	115.3500	77.4200	61.5100	33.9500	89.3400	35.4600	50.5800	95.7800	83.7800	89.3900	163.3700	76.5100	60.7300	106.7700
84.0000	79.7900	118.0200	74.9600	36.3200	140.6900	92.3200	33.0000	41.6000	96.8600	80.8400	88.6800	144.8200	14.6400	59.8700	103.2200
76.9100	100.0600	115.8900	73.1100	22.6200	115.5800	90.4100	29.9700	59.2800	105.7900	77.6800	90.2900	126.9400	157.9000	56.0100	103.4300
96.4800	168.2500	115.0400	69.3600	157.3000	46.2600	90.3800	26.4300	47.7100	73.1900	74.7000	89.8700	80.1500	113.3100	53.9400	100.4800
86.0100	69.2100	111.7700	68.6200	11.4900	38.9600	87.2000	25.3700	0.2700	88.9900	71.6400	87.8000	111.2300	83.0000	51.8100	101.8700
89.9300	43.3400	111.6000	65.1100	161.0900	40.8700	87.6900	21.7600	17.4600	98.3600	69.0800	90.4500	88.0500	101.0600	49.1000	99.2900
105.5300	56.3900	110.2500	67.0300	150.5100	47.1500	85.9300	22.9600	75.9200	40.6300	70.0200	92.9100	81.2400	117.4700	48.3100	102.0700
124.4400	33.5200	106.8100	67.2800	57.5800	99.4500	82.4900	23.3600	70.5500	29.7100	69.4500	90.4500	121.9300	146.9000	46.5700	103.7900
125.9900	96.2700	106.4300	63.5400	151.7400	78.1600	82.1500	19.5800	92.1300	96.0600	65.7300	91.1200	67.3600	139.2200	43.9800	101.0700
122.8000	84.9400	106.3200	63.7600	58.0000	119.9200	81.8700	18.9800	94.2400	89.9300	65.5100	94.8700	156.7300	11.2700	42.8000	101.7800
134.2000	103.7800	104.0000	66.0600	51.4300	24.0200	79.8800	20.5500	124.7400	110.9000	66.8600	97.5000	163.6400	70.3100	41.1900	105.0400
72.2500	86.5600	106.7700	66.9800	133.8000	7.9100	82.9900	20.8300	77.7000	108.0400	67.4500	99.6200	72.0300	61.9500	43.3100	104.5800
89.9800	73.1600	108.9400	68.0000	60.3100	134.4100	84.5900	23.2600	42.6400	86.4500	69.6700	96.8400	165.8000	17.6800	46.4500	104.2500
91.3700	61.6900	106.3200	70.3500	100.8500	112.0600	81.3600	25.3100	70.8700	94.5200	71.3500	96.2000	-2.3200	6.8200	45.9800	107.4200
80.2400	39.4700	105.8100	72.4400	101.3300	125.9300	81.4600	25.6000	3.6100	84.4900	72.5600	99.7500	4.1500	15.7100	45.4900	109.4900
129.4800	81.4900	109.6600	72.9500	89.5200	139.3500	84.9000	27.2200	95.1700	73.1400	74.0000	99.1300	-1.1800	24.7400	48.5700	107.9800
117.3100	21.2800	109.6300	74.1300	139.2900	161.0200	83.7900	29.3900	52.5700	64.4900	76.1100	96.1700	63.5700	41.0700	50.6000	108.8300
86.7100	33.8800	106.7800	76.6500	64.2000	3.2900	80.9800	30.9600	56.1800	87.4700	77.8400	98.6900	152.9600	40.6200	49.1200	112.2600
100.1700	67.0800	108.8700	77.7500	137.8000	17.1300	83.5700	31.6000	83.9300	68.2000	78.1900	101.2300	77.6300	68.1900	50.2200	112.7700
89.9900	15.1600	112.1500	78.0900	134.2500	114.4700	86.2300	33.1000	27.0700	77.7200	80.6200	98.9700	62.1600	157.1100	53.7900	111.4000
60.0800	85.5500	110.6000	80.0500	166.1100	72.3900	83.6100	35.3600	1.7400	148.0900	82.6500	97.8100	48.1900	134.6800	54.1200	113.8600
87.6700	140.9500	109.2500	82.7500	78.8700	39.8500	82.0100	36.3200	69.7400	20.4100	83.5100	101.4600	3.0900	114.1500	52.8300	117.0100
106.4000	10.5900	112.6900	84.6200	99.3800	42.9200	84.1800	39.2900	49.8200	22.3400	86.4800	101.7600	23.7400	106.6300	55.9100	117.9300
124.1300	154.1500	113.2400	85.3000	104.8200	45.1800	84.1600	41.0300	89.8400	18.7000	87.7500	98.3900	22.4100	101.2900	57.9200	117.5200
80.2800	9.9600	109.6400	85.6200	88.8500	65.9800	80.3600	40.3800	46.7900	51.2800	87.8500	99.4600	154.9600	123.6300	55.6600	119.8000
98.4100	123.5000	108.9700	89.4700	148.6900	73.0500	79.0400	43.1500	51.7800	47.3500	90.3200	102.3000	71.3700	122.6600	57.7300	122.9800
101.4800	133.1900	112.4500	90.1200	80.5900	91.2300	79.8200	46.0800	69.2100	1.1900	92.9400	99.6000	148.3600	133.0200	60.3900	120.9300
139.9600	164.2800	112.2200	87.4700	151.6700	112.6200	80.0200	43.5400	77.4200	147.3700	92.5300	98.3800	89.8300	139.6300	61.9700	122.2400
110.1400	6.4900	110.2200	86.9100	116.1900	11.7200	79.2400	44.0500	83.5800	141.6300	92.7900	94.9700	67.9300	87.9600	61.2100	118.8800
78.3600	94.3400	106.5800	86.3900	54.0600	9.3800	76.5000	42.4600	83.2600	106.1300	91.8200	93.9600	10.2000	67.7000	58.6300	119.3600
81.8500	167.4800	107.4300	82.7400	150.0300	140.7400	79.0300	40.1500	61.1100	39.9700	89.6400	91.2400	79.9100	5.8800	58.4500	115.4800
50.3500	127.5200	108.5800	82.1500	158.2400	95.7000	80.4900	39.2700	50.6100	167.6300	87.8700	93.8000	78.0600	158.6000	57.0700	115.4800
132.5000	110.3500	105.4200	83.8500	159.6900	105.7600	76.8900	38.8100	115.9300	118.7700	87.4200	96.0700	81.1500	0.7400	54.6600	118.3300
123.2600	113.4600	103.3800	81.4800	164.4300	111.1900	75.6900	36.7200	80.9600	118.6200	85.9100	93.0300	75.6400	5.9100	53.3900	116.3800
120.6800	23.7100	105.4700	78.6100	44.3800	156.2800	78.7400	34.3900	73.9200	7.6100	83.5500	92.1400	136.1400	31.5000	53.2900	113.2200
129.5900	168.1600	104.6600	79.5100	139.7200	152.2800	77.8000	33.8300	103.7400	152.8900	82.4900	95.7900	65.5000	30.7300	51.3000	115.1400
142.0200	17.1600	100.9600	79.8600	66.7800	33.6200	74.0700	33.2600	88.9800	8.0700	81.7800	95.7800	158.1200	74.2600	48.7900	116.6700
84.7500	4.7600	100.9400	76.6700	41.8900	139.1800	74.9800	30.8100	58.7800	12.7200	79.8300	92.2700	145.9900	11.3800	48.3300	113.3000
118.2900	163.2800	102.7600	74.5100	27.7200	115.3000	77.0400	28.8700	86.7900	137.4500	77.7900	93.4300	127.9400	152.8400	47.5200	111.4900
125.0400	5.6300	100.2000	75.8500	161.9100	46.5300	74.2000	28.7500	94.0700	159.8900	77.1000	96.8900	76.6900	108.7300	45.1100	114.2200
78.5700	121.4400	97.2700	74.2200	15.5500	39.3400	71.6700	27.3700	58.7800	7.2200	75.5700	95.3000	108.5000	80.3300	43.4200	113.7700
134.2300	157.5300	99.3700	71.0800	-0.1800	45.9400	74.3800	24.8000	111.0200	156.7100	73.8100	92.7300	83.8000	95.0200	43.4600	109.9500
106.2200	110.0700	99.7900	70.9600	155.7500	43.9500	74.9500	23.8900	97.8400	112.0400	72.2500	95.4100	78.5600	112.9200	42.1300	110.0300
91.2100	126.0100	96.0700	71.5600	62.5700	101.4700	71.2500	23.2400	57.8500	128.0500	70.8300	97.1500	121.0200	142.9000	39.2200	112.2700
126.6900	142.0700	95.0900	68.6000	156.6100	72.7200	70.9500	21.1400	79.1900	142.3000	69.0300	93.8700	66.7200	136.9700	38.1000	109.7100
71.5900	116.2600	97.6300	66.4300	63.0500	118.8100	73.5100	18.6300	102.2200	124.7400	67.6300	93.3700	154.0800	7.3000	38.4800	106.9600
74.1800	6.0400	95.7100	67.3900	57.0900	23.3200	71.9700	18.5300	12.9600	51.8100	66.1500	96.8000	159.8800	67.0700	35.9200	108.8100
0.4200	105.8400	92.4300	67.0400	132.1900	5.4400	68.8200	17.4200	137.3300	96.3400	65.0400	96.1700	67.9200	60.7700	33.7100	109.4000
28.4400	92.8200	91.4600	70.6000	51.2200	132.7900	66.5500	20.2200	148.4900	111.5100	66.9400	99.2500	161.3400	17.5300	34.2500	113.2100
48.6600	68.1700	88.7900	71.5200	96.8200	111.3400	63.7400	21.2700	34.0800	115.3100	68.1800	99.6900	163.2900	6.9800	34.1400	114.6500
26.3900	108.0100	89.9900	74.7900	96.5800	125.1800	63.7800	25.2100	137.4500	90.8700	71.9600	99.5300	1.6800	12.6000	36.9200	117.2400
14.7300	107.7600	88.2700	75.8200	82.7000	137.4000	62.1900	27.4500	112.3100	74.1600	73.5700	97.8500	164.9600	23.4800	37.5100	119.4400
5.3500	72.5700	90.5800	78.9400	129.8400	157.9600	63.9700	30.8900	145.5100	78.5100	77.2100	97.9900	58.6900	38.1300	40.4900	121.4900
4.2300	48.3000	94.3100	79.8400	60.3200	3.8400	67.4900	32.5500	150.8200	72.2300	79.1200	97.8000	149.4300	37.4700	43.7800	120.2100
22.0500	48.8600	93.8500	82.5200	134.1700	16.1300	65.9300	33.7700	0.1700	114.7000	79.9300	101.5500	75.5700	67.4000	43.3700	123.1700
16.4300	43.2600	91.7600	80.0000	130.9400	110.8200	64.8900	30.2400	134.3200	31.8300	76.2400	102.3000	62.0900	157.7400	39.8400	122.1100
16.0600	82.3700	94.7700	77.7600	159.1600	72.5000	68.5000	29.0200	154.7800	120.3100	75.6600	100.1900	43.0500	134.4900	40.9500	118.5100
125.6100	60.9400	97.1000	80.5700	74.6200	40.8400	69.5900	32.1000	82.4400	48.6700	78.5800	102.2100	0.1300	110.4900	43.7000	119.7000
35.0400	41.9900	94.9300	81.3600	93.9000	42.6100	67.1700	31.2900	165.0900	52.8400	76.9700	105.4800	21.0200	103.4300	41.0900	121.5300
52.5600	33.0300	94.8900	77.6300	99.3100	45.9000	68.4400	27.7400	158.5800	45.1000	73.7100	104.2600	19.4900	97.8900	38.7200	118.5600
56.3300	80.3200	98.7500	77.5500	84.6300	63.8000	71.9900	29.1800	11.2200	126.9600	75.5700	102.8500	150.6300	121.0300	41.1100	115.8400
60.1600	68.7100	98.5500	80.7100	142.1000	75.6600	70.5200	31.0200	171.5300	120.3300	76.9900	106.4100	67.1600	120.1700	42.0500	118.1400
44.7300	103.7600	95.9400	78.7500	75.5100	93.1400	69.7500	27.5800	32.5300	155.9300	73.5600	108.0000	145.8800	130.4900	38.4600	117.7900
-0.6800	87.0700	98.3800	75.7500	148.2400	110.0600	72.8800	25.5100	129.3600	80.3900	72.0900	105.5700	88.2700	135.9400	39.0700	114.0200
5.8100	79.7800	101.1300	78.2800	112.9100	13.8700	75.6600	28.0200	166.7200	124.4400	75.0400	106.3700	65.1700	85.8100	42.3200	114.5400
18.6100	75.0200	98.8800	79.8200	46.2800	10.0700	73.9700	30.3700	168.4200	100.3000	74.1800	110.0600	5.4300	65.2100	40.3700	116.9900
167.6900	58.3400	97.9000	76.3200	145.7000	137.6000	72.2600	33.8100	166.6000	92.7900	70.5900	109.3300	76.0100	4.8600	37.3900	114.6400
39.8700	76.2700	101.5900	75.4900	155.2800	97.6000	73.4000	36.5800	13.5900	110.8700	71.9000	107.1700	74.9500	154.9900	39.6500	111.6900
33.4700	53.1900	102.2900	78.6000	155.3100	104.3800	75.5900	39.4500	160.2600	50.2200	74.0500	109.8800	77.6800	167.3300	42.0200	113.6900
157.8200	67.1300	99.5600	78.5000	159.9100	110.9300	74.8800	43.1600	102.7500	50.4700	70.9900	112.1900	71.1400	4.3600	45.0900	112.4000
35.7500	85.7000	100.6100	75.0400	35.2800	151.7200	77.4200	45.8500	164.7700	85.2100	68.9500	109.4400	130.7700	29.9500	48.3500	114.3900
162.4600	44.4500	104.3700	76.0900	131.3200	150.3700	81.2200	46.0200	135.8900	52.7200	71.9000	109.5400	61.2000	29.6000	50.1300	116.9100
145.1900	96.3200	104.2700	78.8900	62.1400	33.8000	83.5600	47.4600	132.0100	121.4300	70.7600	113.0400	152.0300	69.9200	53.1400	117.0900
169.2500	20.4700	106.3600	78.8000	35.9900	138.5000	84.4900	51.0600	121.7900	33.6200	68.5000	113.0300	142.3700	9.2800	55.4300	114.4000
35.6300	29.3800	105.5500	78.8500	24.2000	113.3400	88.1300	50.3300	161.7000	28.7500	64.7800	114.1700	121.8500	154.6900	55.0400	115.8000
38.7000	145.9800	105.7000	82.4300	156.5500	36.9400	90.4300	47.2700	28.7200	1.1200	64.7800	117.8300	73.4500	106.8300	51.9200	118.0100
15.5100	24.9500	104.0800	83.8900	12.8500	42.3100	92.3200	46.0100	153.9700	34.2800	62.6000	120.9200	105.9900	77.2400	49.0100	118.7100
137.8200	5.0900	104.6900	87.5200	162.3600	42.5900	96.1200	46.3600	103.7100	13.9300	62.1600	123.5700	81.5300	93.4800	45.6800	116.8500
14.6000	148.6300	102.5200	88.7200	151.2200	40.8500	98.2400	43.3200	142.6800	2.2200	63.2400	127.0700	74.6400	110.7600	42.7100	118.6200
29.3800	11.9500	109.3500	96.1700	55.5200	96.2300	78.4900	54.0500	9.0900	4.7600	58.0100	58.4600	116.6200	138.7400	12.3000	24.8600
161.6600	163.9900	112.2700	95.4500	150.2100	72.4000	81.5100	56.0400	146.3400	31.1000	54.4600	57.7800	61.0500	132.6700	9.9200	21.8800
1.3900	130.6200	111.0200	98.2000	58.2100	119.4300	79.4300	59.1300	160.6500	130.1500	55.7200	55.4000	153.0400	5.9200	7.9000	22.9300
35.2600	3.6700	110.0300	100.5700	50.4100	23.6200	77.3800	59.1200	155.2500	20.2800	58.9700	54.1800	154.6100	65.2900	5.7600	26.0800
157.9000	139.4200	110.8400	104.3300	136.1300	1.9100	77.8900	62.1000	139.4900	131.6500	58.2000	56.4000	74.2100	60.4900	5.8300	29.1400
42.8200	95.1200	112.8800	105.2600	60.2800	127.9300	79.2000	62.0000	6.8000	146.6400	59.8500	53.8900	166.0800	16.0000	7.5000	32.6600
21.4200	111.8600	114.1100	108.7600	107.7500	108.3200	79.9800	65.7500	160.1500	155.4000	57.5800	55.0100	0.8800	4.4700	5.3200	35.7100
29.2000	1.4300	112.0800	111.7800	107.0600	115.0800	77.5200	68.6300	167.8600	22.3500	54.8500	53.1800	7.1000	8.3100	3.0300	37.5900
58.6700	161.3300	112.6800	115.4800	88.1400	134.9600	77.2200	72.3000	21.3500	47.5100	52.1400	54.0800	-0.7800	21.1800	1.0000	40.8800
37.0000	13.1900	115.5600	117.0200	140.9100	152.2700	80.0300	73.9500	161.5900	34.4700	51.8200	57.4600	62.5700	37.3300	0.8600	43.2900
12.2500	9.7000	116.6800	113.4900	68.4700	167.2900	81.8900	70.6700	139.8500	23.3500	54.7000	58.8000	150.7700	34.9900	2.8000	40.8900
8.9600	37.6100	117.5800	112.9100	139.1800	12.1800	82.8300	71.0300	145.1900	10.8800	56.9800	56.0300	78.5900	66.1500	5.6600	41.1600
40.0600	159.2400	119.2000	116.3700	139.2500	110.7500	84.8500	74.2500	4.4700	37.6600	56.1400	57.0400	63.5800	153.4800	5.2300	44.9600
7.3100	22.6300	121.4300	115.0700	165.3900	69.8000	86.1900	72.7200	137.7500	-0.1600	57.0100	60.6700	44.2500	133.3600	5.4800	45.0500
28.0300	155.3500	121.9400	111.7500	80.1700	36.2400	87.6700	69.8100	9.6400	22.5000	60.1800	59.6500	3.8300	107.7600	8.4700	42.8400
28.2200	135.2500	123.7800	113.3000	100.3100	38.8600	89.9200	72.5800	167.1900	160.6300	61.4400	57.7700	25.7200	101.9100	10.3600	45.4300
7.4500	125.4400	125.9600	115.3800	105.7100	38.9600	90.7600	73.8500	145.4200	156.4400	60.5100	60.7400	26.6900	95.8700	10.1400	48.1400
45.1200	136.9500	127.4200	111.9800	89.4900	61.8400	92.8400	70.5500	34.4300	162.4800	62.7900	63.1600	154.5500	117.0900	11.5700	46.1600
15.4000	126.8300	130.6800	111.4500	148.5900	68.5800	96.2300	70.1600	150.1800	141.8500	66.0000	63.9600	67.9900	118.9700	15.0700	47.3500
155.3100	21.9700	131.5100	108.0700	83.8500	87.5100	97.3400	66.6800	118.4900	34.0300	69.3300	63.9300	149.1100	128.0700	17.7400	44.7200
73.6900	97.6700	135.1100	107.7300	158.4200	105.5100	100.8000	66.7300	53.8800	103.2300	70.6300	66.3400	90.2100	137.1100	20.1400	46.9200
93.1100	80.7500	137.8200	110.2000	120.2500	5.8000	103.5400	69.4000	33.1200	93.8400	69.8300	67.7600	68.2600	84.1800	19.5600	49.0900
132.4000	78.7500	139.7400	110.7400	54.0600	7.2500	105.2300	69.1200	104.8100	88.8100	69.4000	64.8800	9.5800	62.2000	19.4500	52.8300
117.4000	111.5700	137.9300	112.2600	154.1900	134.1600	103.8300	71.0700	76.6100	101.8100	71.2100	61.4600	78.3600	3.4400	20.0900	54.0800
80.6200	56.5700	134.6600	114.4300	161.3400	90.6000	100.4200	72.8300	43.9200	122.0800	69.1800	58.3400	78.0100	154.7700	18.5800	52.3600
86.7800	61.8700	132.1000	111.6000	162.0400	98.8400	97.6900	70.1200	51.9500	97.2300	69.1200	57.6000	80.6800	164.5800	19.3000	48.7300
83.8100	81.4100	128.7600	111.5900	166.5100	105.5100	94.4500	69.7900	43.2500	94.6600	66.1100	57.4300	72.6200	2.7700	16.1000	46.6600
74.2300	107.3400	126.1100	108.9200	44.6500	152.9200	92.5000	66.5900	61.3000	106.3300	66.1200	57.1900	132.4500	29.3400	15.2600	42.8500
98.7200	1.9300	123.2300	108.5700	140.8100	145.9200	90.3300	66.5200	48.5200	73.1700	66.2700	53.8200	65.9100	28.8200	15.5500	41.4400
86.4200	71.1200	119.5700	107.6600	68.7600	28.4900	86.5800	65.3700	4.3800	92.4500	64.2200	52.8500	155.7800	68.2200	13.3600	39.0700
89.8100	45.0300	120.5600	104.4900	45.8300	134.2800	87.7600	62.9500	23.8500	98.5100	67.2600	51.7000	145.3400	8.1100	16.1400	36.4600
106.0400	57.3000	122.2300	102.9400	32.2200	109.2900	89.4900	61.0900	81.0500	39.4200	68.1700	55.3800	126.0900	148.5400	16.3000	36.3000
122.7700	38.3700	118.8300	103.1300	165.0700	35.8600	85.9900	60.4100	76.1900	34.3700	65.2000	55.7700	75.3000	104.7000	13.0600	34.3600
124.5100	98.5600	117.1700	101.1200	15.5700	35.4300	85.4100	58.5800	95.2200	96.3900	66.2600	52.6900	108.7400	77.6600	14.3200	31.3600
122.4800	87.2900	120.1400	98.7400	2.6200	34.1600	88.5900	56.6500	97.5000	90.3400	69.8400	54.1000	84.2500	91.4300	17.6400	31.6700
133.7300	108.7000	119.7600	97.8600	159.9400	35.0400	87.8600	55.8000	128.9800	112.2500	68.7900	57.7000	76.7800	108.7900	15.6300	31.0400
73.3800	86.6000	116.1100	96.6300	65.3900	92.5500	84.4600	54.4700	81.4300	110.1100	66.6500	56.3200	120.0500	137.3500	14.1100	27.8000
89.8300	76.7200	117.1800	94.2000	157.3300	68.5200	86.1000	52.1000	45.4100	89.1300	69.8500	54.7100	64.1600	129.5900	17.5200	26.8300
93.3000	64.8700	119.8900	92.9100	67.8900	112.7800	88.7100	50.9600	74.5500	95.1900	71.8100	57.8900	155.8300	4.0300	19.6000	27.1900
78.8700	42.3000	117.2900	92.6100	56.2300	19.8200	85.9400	50.2600	5.1600	88.5000	69.0400	60.1400	159.1200	63.4300	17.0500	25.4500
130.0800	85.0700	115.1400	90.6100	135.9900	1.0900	84.0300	48.2500	97.7300	77.8000	69.2100	58.0000	75.7500	60.8500	17.3400	22.4400
117.0400	22.6000	118.1500	88.4200	58.3500	128.6600	87.1500	46.1100	56.2800	67.3600	73.1400	57.8600	170.8400	15.7700	21.2100	22.6300
87.2300	37.9600	119.0200	87.7900	102.0900	107.9500	87.9800	45.5200	56.2500	87.6100	72.9800	61.7300	4.7800	7.8000	20.6700	22.7000
99.6800	68.4700	115.2200	86.9600	103.6500	115.8700	84.5300	43.9000	87.1200	69.8200	70.7700	61.2200	10.1400	10.7500	18.3400	19.6900
91.2300	18.5400	114.3600	89.5500	88.7400	133.6800	82.8600	47.0400	26.8800	80.0200	67.6100	62.8200	2.6700	22.6700	15.0000	20.9800
59.0700	88.9800	111.2600	91.7500	136.4700	153.5900	79.5000	48.5900	4.6400	152.8400	64.4900	62.3600	65.5500	38.6600	12.2800	20.0200
86.6400	134.9600	110.1300	93.4700	64.8400	167.2300	79.8100	52.2800	79.2800	24.8500	61.4900	60.4600	155.4800	37.7300	10.9500	23.0600
104.0700	11.6700	106.4200	93.2700	136.3700	12.4100	75.9500	52.8000	55.4700	24.9000	58.7100	62.8100	81.2000	66.0300	7.4200	21.2700
125.8500	155.4500	104.4400	95.9800	137.5900	108.0200	74.1600	56.1300	96.2600	19.2900	60.1100	65.2900	66.8600	150.5500	6.8400	22.7000
79.7100	8.9000	106.9500	97.8500	162.4900	69.8400	72.9100	55.8000	49.3100	53.8500	60.0000	62.5200	48.0100	136.5500	6.5200	26.2700
100.7300	128.1700	108.8000	101.1700	76.8700	37.1000	74.7100	56.2600	56.7400	47.6500	56.1000	62.5900	6.4600	111.7300	3.1400	25.1400
101.0200	135.1900	111.2900	102.2400	97.8300	40.6500	78.2200	57.5700	75.2900	4.9900	55.8300	66.2500	29.4900	105.7600	1.8900	24.5700
137.3500	168.8000	114.0600	103.0800	103.3600	40.2700	79.6400	58.8100	83.1100	149.0400	56.8300	68.2600	28.0300	97.8700	1.7800	26.8900
109.2900	8.5900	113.5900	99.8100	87.8000	61.9800	79.2400	55.4300	91.8800	143.8600	57.1300	71.3800	154.5000	119.8200	2.9100	24.0100
80.4800	98.2300	113.4300	97.8800	147.8800	66.3400	80.1500	53.9000	86.3900	106.4800	59.4900	69.3400	72.0000	120.4300	5.7800	23.3500
79.2600	0.3000	116.8000	99.3100	83.4000	86.9900	83.4800	55.6300	65.9500	38.1300	61.3900	67.7200	150.2300	131.6100	6.6800	27.1500
50.0000	129.9300	118.1800	98.1100	155.5900	102.7800	84.6700	54.4100	54.8200	169.3800	61.9100	71.2000	92.4500	139.0300	6.6500	27.3900
131.5200	113.6200	116.5500	94.7900	115.9500	9.6700	83.4600	50.7300	119.8200	120.3900	63.8400	72.1600	69.5900	82.3400	8.8300	24.1700
123.1100	116.2500	118.1700	94.5900	51.0900	6.0000	85.4300	50.9100	86.8700	121.0300	65.8700	68.8500	10.6600	64.7900	11.1200	25.5100
121.2400	29.4600	121.5900	95.7100	149.6400	134.8400	88.6100	52.2000	79.2100	11.6100	66.8600	69.8300	83.2000	3.5000	11.6300	28.4900
127.6900	3.1500	121.1900	92.9500	158.8000	90.7700	88.2300	48.9500	107.8700	155.9900	67.5500	73.1900	84.0000	151.8900	12.1500	25.7200
142.7100	18.8700	120.2100	90.3100	160.7000	95.8900	87.7900	46.9200	93.6700	11.6300	70.2600	71.6000	82.2000	164.8000	14.8900	23.9800
84.2100	5.5400	123.2200	91.2700	162.8400	103.0900	90.9100	48.3100	64.7000	13.3000	71.8500	69.9300	77.3900	1.2700	16.7600	27.3800
118.7500	164.2400	125.8900	91.3200	39.9300	152.5100	93.2500	48.1700	95.2600	139.1000	71.9900	73.2800	134.3400	30.0800	16.3700	28.3100
123.9800	8.0200	126.3800	87.5300	138.9000	146.9600	94.5300	44.4600	105.0700	161.4100	74.9200	75.2300	66.9000	30.2100	19.6200	26.6500
76.9300	125.2600	126.8500	87.2300	65.1300	29.5500	95.2400	44.6900	62.0700	9.0800	77.1700	72.0200	161.6700	72.1500	21.9600	28.5100
134.5300	156.4300	129.1100	90.1900	40.7800	134.9900	96.9000	48.1600	115.4500	163.1900	76.1400	71.0700	145.8300	9.4400	21.1700	32.0800
110.6900	109.3700	132.5300	88.5800	28.3100	109.5400	100.4300	47.2800	102.2400	113.6000	78.1500	73.4300	127.1400	149.7200	23.6000	32.4300
92.6500	127.2600	131.5000	85.3200	162.7200	37.3200	101.2900	45.0500	58.8300	128.5200	81.4900	72.4300	78.3800	104.4100	26.9400	31.6400
125.3500	143.1600	129.3500	87.1500	13.1100	33.0100	99.1400	47.2600	85.7600	142.8200	80.2300	68.8800	111.2400	78.0800	26.2800	29.4200
73.6600	117.4700	130.0400	88.3000	166.0100	33.8500	100.8200	49.8800	104.9800	124.5800	80.9100	65.3900	86.8100	94.7600	27.0200	30.3400
74.1200	8.9400	131.0400	91.8400	156.9900	37.6700	99.9500	53.5700	18.7700	52.6100	79.2100	63.4900	79.6200	108.4800	25.8800	33.8500
160.6900	101.7100	127.2800	93.0400	63.2300	92.0400	96.5000	53.2700	136.2000	98.2200	77.3500	61.2400	123.6300	137.6500	24.3300	32.1800
24.8300	90.8800	126.5800	92.2900	154.7500	66.7600	95.1400	51.4100	147.1000	110.0700	75.9700	64.3000	67.7900	130.1900	21.9800	30.1800
40.8800	62.9600	129.6100	94.2600	61.4400	114.4000	97.0500	53.9500	30.5200	112.8300	74.5800	65.8700	157.6100	4.5100	21.0200	33.2800
17.6400	106.5300	128.1600	97.1900	51.7900	21.2400	95.6900	56.9000	133.7800	91.3000	73.1800	62.5000	163.5400	66.7600	20.5500	35.1100
4.6200	109.5700	124.5400	96.5300	142.6600	7.0500	92.2000	55.3200	106.6100	75.5900	71.4400	62.3200	75.7800	62.0200	18.3200	32.1300
169.7100	72.4600	125.5500	97.0500	64.8400	132.6100	92.2900	55.0900	141.4200	79.6900	70.0900	65.8800	170.6100	17.3300	16.2400	32.6600
2.6800	42.6500	127.5300	100.2600	110.1100	113.5200	93.7100	58.6100	146.9400	73.8700	68.9200	65.4700	6.2300	6.2800	15.8000	36.3600
16.4400	48.1500	124.4600	101.5800	109.8800	119.1000	91.0600	59.9900	167.3700	110.5200	67.3700	62.1400	10.9100	11.1400	14.7000	35.8800
13.1700	44.2100	122.0900	100.5700	94.3800	136.8800	88.3100	58.2400	132.1200	32.4500	65.2300	63.7200	1.2200	24.4700	12.0500	33.2100
11.3900	80.8100	124.4300	102.2900	139.4100	163.2900	89.7200	59.8700	152.3600	119.6000	64.5300	66.8900	65.6300	39.3700	10.9000	35.5100
122.6600	61.0000	124.3600	105.7400	72.1900	7.1500	90.0100	63.4800	81.3900	49.1800	63.2500	64.9400	155.2400	37.7300	10.5400	38.6400
29.4700	44.5600	120.6500	105.3800	139.5400	17.1300	86.5500	62.8700	162.6300	55.4300	61.2400	62.7200	77.5100	67.0500	8.7000	36.3900
46.2300	32.4000	119.9400	104.9200	142.7400	112.7700	85.0100	62.1300	153.2300	43.1400	59.5600	65.6700	66.7000	151.3400	6.3600	35.1600
49.8500	80.9900	122.5200	107.6800	166.6900	72.7900	86.4800	65.2500	4.2500	124.1500	58.5200	67.2900	47.1100	136.4100	5.5100	38.7600
55.3000	67.1200	120.8600	110.3000	82.7500	39.9800	85.3000	67.2800	169.6700	118.8800	57.2100	64.1100	6.5700	111.7100	4.6800	39.6100
39.7300	102.0400	117.4500	109.1200	103.6000	43.0500	81.9200	65.5300	26.9400	155.5000	55.4900	62.8900	33.5500	103.5000	2.5600	36.4300
165.7400	87.4100	118.2300	109.4800	109.7400	45.1800	81.6900	66.1600	124.1700	80.5100	53.8500	66.2500	28.9700	96.8200	0.5600	37.0300
3.8000	78.5900	119.9400	112.8900	94.0700	64.7400	82.1200	69.8900	163.0400	121.6400	52.9200	65.9900	156.0300	120.4300	0.1000	40.7200
14.5300	73.8100	123.5800	112.1000	151.0400	66.4800	85.3600	70.1100	163.1800	99.4300	54.5700	69.2300	70.9500	118.9000	2.0200	42.2000
161.6900	58.0300	125.9800	114.6700	87.3500	90.4800	88.0200	72.6500	161.1200	87.8700	55.2000	68.9100	150.6700	131.0700	3.2500	45.8200
37.0700	73.2500	128.2200	112.4800	161.7500	108.6300	90.7600	70.3100	10.6300	111.3300	58.9500	68.5300	90.5800	137.0400	7.0400	45.7400
28.6300	54.3100	129.8600	113.7700	121.2900	13.1400	93.2700	71.6600	160.4100	50.1600	60.4800	66.9200	67.3000	81.9600	9.7000	48.0900
152.2700	65.3200	131.2500	110.3200	57.6500	11.2400	96.0000	68.9700	102.5000	50.7000	64.0100	68.3400	9.2700	64.2400	12.7900	47.3200
31.5400	84.7000	130.3900	106.6000	159.7100	139.7900	96.1100	65.0800	162.7700	80.7900	66.2700	67.4700	82.1700	3.8400	14.6200	44.0300
159.3400	42.6300	133.2600	106.0500	162.3900	95.8900	98.2500	64.2600	131.5600	52.9900	67.5000	71.0900	82.1200	152.4200	14.5900	44.4800
144.5000	94.4400	131.8600	108.8400	165.7000	100.6800	96.1800	66.5300	126.9700	121.7500	64.0100	72.5600	80.7900	164.6600	10.8700	45.2900
165.2500	21.9200	128.5000	107.0300	1.9300	106.8700	92.9000	64.9800	118.1900	31.9000	63.1700	70.2900	76.7800	1.8100	9.9800	42.0800
26.8100	25.4100	130.1100	103.6100	47.6700	155.1300	94.3700	61.5800	157.1200	27.1800	66.1900	71.7100	133.5000	30.3300	12.3500	40.2900
34.8100	142.6100	131.8800	105.0600	147.5900	152.7600	95.2800	63.0200	28.3500	0.2800	64.9000	75.2200	65.7900	29.9000	10.4000	41.3800
7.6700	24.7300	128.5600	106.4600	70.3600	31.1800	91.5600	63.8000	148.8700	35.0700	61.5300	74.1500	160.3500	70.7900	7.2100	40.6100
133.5500	5.1200	127.0000	103.0700	46.2700	139.6600	90.5300	60.2700	99.4500	13.0600	62.9500	73.3100	147.0700	7.3000	8.2100	36.9000
13.8000	144.9300	129.7300	101.5300	35.6200	114.8300	92.9000	58.1900	142.0500	-0.0900	64.5900	76.8400	125.5200	148.9200	8.9300	36.8000
22.5600	10.4700	129.0100	104.0200	164.7200	40.6400	91.3800	59.7100	8.9300	6.7100	61.2000	78.3600	78.3900	105.0500	5.3800	38.1100
159.6400	164.3300	125.4800	102.4900	13.4900	40.6400	87.9200	58.4700	142.2300	29.5100	59.5400	76.6700	109.4600	75.2300	3.8800	35.5300
-3.3200	129.8000	126.6900	98.9000	2.2400	37.9400	89.2700	55.1600	158.4400	130.3100	62.2800	78.2100	90.1600	96.8500	5.8400	32.5700
29.8200	1.1400	129.1500	99.5500	159.3300	40.9700	90.9900	54.5600	147.2700	19.6400	61.8000	81.6200	79.1900	109.3900	4.6800	33.6400
151.3500	142.7800	126.3900	101.0700	67.1900	96.7500	87.7000	55.1000	137.7400	131.1200	58.0900	81.3800	118.9400	137.8300	1.1000	33.4200
40.9300	93.4400	124.2000	97.9300	159.9300	70.5900	86.1200	52.2300	3.8800	145.0200	58.9400	80.4600	66.8000	130.1700	1.9700	30.0700
15.5000	110.3800	127.0400	95.8200	70.1800	118.5000	89.3500	50.3400	157.2300	154.4400	61.3300	83.4000	156.9200	3.3500	2.1500	28.1600
24.3200	-1.4500	127.5900	97.9300	57.7600	24.9400	88.7800	51.0100	161.4000	19.2700	58.4400	85.6900	163.9500	66.6200	-1.3400	29.1900
54.0400	158.0900	123.9100	97.9800	133.7500	167.2900	85.5700	48.9800	17.3300	48.1800	60.3200	87.1600	74.9500	56.1400	-4.1300	26.5100
37.8300	13.6400	123.9600	94.1900	55.9000	131.4800	87.3100	45.9200	155.9800	32.8300	58.9600	89.4500	168.2200	11.8500	-7.0900	28.9700
8.6800	9.9500	127.1600	94.2600	98.4400	108.1100	90.1900	45.3600	135.8400	21.6400	59.9500	91.2000	4.1100	3.5900	-8.5600	31.4300
7.8700	34.4400	129.2300	92.4500	104.0000	113.4100	90.9000	42.8900	140.2600	8.3400	58.4300	94.6100	9.2000	9.9100	-8.2700	35.1000
35.7000	157.2700	133.1600	92.4600	86.3500	133.0500	89.3000	44.3700	2.4400	38.9300	60.9600	97.4700	5.2800	24.7000	-5.1600	34.8500
1.3300	16.0700	135.2600	93.4900	132.3400	155.0900	86.5800	46.4500	136.5000	-1.8300	62.1100	98.7300	65.2400	38.1900	-3.1000	37.9700
22.1900	151.7700	135.4400	90.6600	62.8400	166.6700	83.3100	46.0300	6.8500	24.6900	60.5500	101.6600	156.0200	37.7400	0.6600	38.3500
26.3100	128.3700	138.6100	91.5400	130.2700	9.9700	80.5700	47.5000	163.1900	157.9000	62.0500	105.1900	79.5400	66.5600	1.9400	37.9200
3.3600	123.9700	141.2100	89.0800	135.3800	111.5200	79.0100	50.9400	141.6600	160.2800	63.1600	106.2000	65.4700	147.6200	2.6700	40.8200
42.4200	134.9600	141.3900	74.2400	161.8900	67.2100	124.8400	38.0900	28.8400	163.0200	138.0300	61.3600	47.8200	135.0100	71.0500	87.4000
10.2300	127.9600	141.3700	77.0800	75.7000	35.4800	124.6000	41.9400	146.0700	143.6500	136.2400	61.7100	6.4900	109.6000	68.5300	86.5800
150.8700	20.3300	139.2700	75.1000	96.9400	38.0500	126.3100	43.6100	114.2800	34.3800	133.1300	63.3100	32.4600	102.7600	69.7200	89.1800
70.3000	98.8200	141.3800	71.9200	104.8300	42.2000	124.3800	44.8800	50.2900	106.0000	132.1500	66.9600	28.0700	95.9800	72.4000	88.1900
89.3600	78.5200	144.8000	73.7600	85.8600	61.1800	121.2000	42.9400	27.9300	97.5800	133.5200	69.2700	152.4400	123.9500	76.1400	88.8900
129.0900	77.0100	143.7200	74.3300	143.8000	66.7400	119.8800	39.3100	101.6900	90.5400	136.8300	67.7300	69.7800	117.5100	76.7300	90.2200
114.0800	110.6700	146.4500	72.0900	81.5900	88.4900	122.5000	36.4600	72.9300	102.1600	137.6800	70.9800	150.3500	130.8200	80.5400	90.2200
76.0500	54.9700	149.8400	71.1600	154.7600	103.2100	126.0100	37.8300	43.7500	120.9700	135.3400	73.6800	89.4600	135.2900	82.5000	93.0900
83.9200	60.5200	152.8200	68.8800	112.1500	6.9000	129.5200	36.8800	48.2900	98.8900	136.0100	77.1700	67.6900	77.3600	86.3500	93.8300
80.4000	79.3200	153.4400	67.4900	49.7700	7.5300	129.9600	33.6400	38.0500	94.9400	137.8300	78.9100	7.5200	63.7700	88.8500	92.2800
72.3900	107.6400	150.0200	68.6500	153.4800	134.1100	126.0700	33.7600	60.6800	108.1600	139.8600	75.7000	80.1900	6.3100	86.1300	90.2200
93.0600	3.8600	148.4000	67.0000	155.7000	92.0100	125.5500	33.1200	46.5400	75.4300	140.5600	75.6100	81.7800	152.8100	85.0300	88.6900
83.7100	69.4400	150.2100	63.6900	158.4800	96.3800	128.3000	30.3500	0.6000	91.8800	141.6900	79.2200	78.8100	163.4400	88.7000	87.4600
85.2700	43.9100	148.8300	63.9200	161.1100	103.9800	126.3700	29.0700	16.7700	100.5200	144.2800	78.3300	75.5300	2.4200	88.9500	86.1500
103.5200	55.7100	145.2100	64.5400	38.9300	152.6000	122.9200	28.8600	76.7700	39.8300	145.3200	75.0900	135.0400	25.8600	85.7100	83.9200
120.3500	36.9300	144.5400	61.1400	138.7600	148.1600	123.9400	26.0100	71.3600	33.0100	146.4500	77.3500	65.9700	29.2400	87.1200	82.8200
121.1900	97.1000	145.9200	59.4400	62.2400	26.9300	125.1900	23.8500	91.0700	96.8800	148.7700	79.6100	159.6000	71.3500	90.4300	81.6900
119.1300	86.0200	142.7800	60.0300	39.8200	133.9700	121.5900	23.2200	93.8700	90.7200	151.0400	76.5100	147.1500	4.9500	88.3600	78.8500
132.8600	106.7700	140.3200	57.1100	29.4800	111.3200	120.0800	20.1000	123.8700	113.0700	153.7500	76.2700	123.2700	149.6700	88.7700	75.5300
71.6400	83.5600	137.0200	57.9400	161.5300	37.3000	116.5200	20.3400	76.1700	110.8500	154.0800	72.8000	78.3200	102.3000	85.4800	73.3600
85.9600	75.1000	135.1500	55.1500	10.3700	37.8600	115.5500	17.2500	40.5000	88.4300	157.7200	72.5300	110.3500	67.4800	87.7900	70.3900
89.5700	62.4600	136.1500	52.8200	166.2900	35.1600	117.2600	14.2000	70.6700	95.7000	160.7200	74.9800	88.3100	94.1000	91.4700	69.3600
71.2500	41.6800	135.6000	49.5100	155.9100	35.1500	120.0000	12.4000	170.7100	85.4700	160.8200	77.4600	79.2600	107.0100	92.7600	68.5600
126.6300	83.5900	137.7400	48.5900	61.7700	95.2800	120.3600	12.8000	94.8700	77.8600	158.4800	78.1300	121.6400	136.0500	89.5400	69.4000
114.6700	21.8200	140.5200	50.7800	149.0400	69.4700	122.1000	15.3700	53.4200	68.6300	154.7800	78.9600	66.0600	129.2500	89.2600	72.5000
81.7000	36.7600	139.1600	54.0000	60.5300	115.0400	119.6800	18.4100	52.2900	90.9900	152.9700	75.7300	156.8100	1.3300	86.3000	74.2300
97.0700	66.9100	140.7400	57.4900	48.4400	20.8100	120.5100	21.7200	82.2700	70.1500	150.7600	75.2500	163.7500	68.4000	86.1600	77.4600
81.7500	22.0500	139.6200	61.2200	134.4100	4.0500	118.9200	25.1600	22.7000	76.0400	149.1000	72.3200	77.5600	59.8100	83.4600	78.9300
55.7300	87.8600	139.0200	62.5300	62.3000	131.6000	119.2300	27.3500	1.2200	149.9700	145.9700	71.0900	167.2100	15.5500	80.4000	80.6200
81.5300	133.6700	139.9800	66.1600	101.9500	110.1800	118.4800	31.0700	74.6800	25.6000	142.9000	68.9400	0.4800	6.7400	78.1700	83.5200
99.3800	11.6400	136.3500	66.3200	105.8900	116.7300	115.0400	30.3200	53.1500	26.8300	144.3200	65.9700	6.4100	11.0500	75.1100	81.3500
119.2100	152.3900	135.3200	66.9600	87.2800	140.5600	113.4200	29.6900	92.8200	19.7600	146.8600	65.4200	7.5000	25.1900	76.2600	79.2200
74.4800	12.0500	137.1600	70.3400	139.9300	159.7400	114.1100	33.3800	46.7600	54.9700	143.9400	64.7500	66.6100	39.9900	75.5700	82.1800
96.8600	127.3700	135.8400	71.2100	64.8200	7.7800	112.4900	34.5900	54.7800	48.5100	142.1900	62.5200	155.8700	38.5300	72.0000	82.6500
96.7300	138.8700	132.3100	70.3400	132.6100	16.5700	109.4200	32.4300	73.4200	4.7300	145.4700	60.4900	81.3200	68.9800	71.5000	78.8300
133.7100	167.9400	132.9500	72.3200	137.2900	115.0500	109.3300	33.4000	76.2300	149.3400	145.9700	60.0300	65.8700	149.5200	72.7800	78.8600
105.3800	8.5100	133.7400	75.3600	163.9800	75.6800	109.5100	37.2000	88.1200	141.7200	142.3100	58.8700	48.0700	134.8200	70.4800	81.7800
76.2900	98.8100	130.3500	75.1200	79.2100	39.6900	106.3200	36.9800	82.4000	106.1600	142.9700	56.1100	7.4000	107.8600	67.5200	79.9200
75.5000	0.4400	128.5700	74.4300	98.0700	45.0100	104.5800	35.0300	61.1100	33.1900	146.3700	55.1300	34.1700	103.5100	68.6600	76.8500
45.3000	129.4500	130.5800	77.5400	108.8200	46.8700	105.6500	37.7300	51.0000	170.0200	145.3400	54.8700	29.3900	95.6300	68.7000	78.9900
129.5100	112.7100	129.5000	80.1300	88.6800	63.6400	104.0400	40.3000	114.8200	122.3200	142.5800	52.5500	154.2500	122.7300	64.9900	80.1500
119.7100	113.8800	125.8400	79.2900	150.6200	71.7600	100.9600	38.0100	82.5500	119.1500	145.4100	50.5600	71.9300	117.8400	64.2100	76.4700
117.1000	29.6600	126.3000	79.4800	82.9600	92.0700	100.6800	37.8800	76.3300	11.8600	147.0700	50.1400	149.4100	131.0200	66.0700	75.4800
124.5700	2.1400	127.8300	82.9800	156.4800	109.3400	101.0200	41.6900	105.9700	155.4200	143.6400	49.4400	90.1600	135.9400	64.1500	78.2600
136.8600	18.1000	131.4500	82.2000	114.8300	10.0800	104.6300	41.5800	90.8800	9.2700	143.2800	52.4200	69.5700	80.4400	67.0800	80.6800
81.0900	7.6400	134.4300	82.6800	52.4500	11.8400	107.4700	43.8300	63.9200	10.6700	139.7300	53.8400	9.5100	63.9900	66.9800	84.4500
114.2700	165.5600	136.1500	79.5000	151.0700	136.3600	110.2700	41.8100	90.3500	136.2700	139.6600	56.6300	79.7900	1.6700	69.2000	85.1200
120.2900	7.1500	139.3400	81.6200	157.3000	97.9400	112.6100	44.7500	99.0000	164.8600	137.2500	58.8900	80.8500	151.8200	70.0500	88.5800
73.3100	124.2700	139.6300	80.6100	159.9400	102.2000	112.8700	42.8800	58.2100	6.1700	140.0900	59.3800	82.0200	160.5400	72.8700	86.6100
133.1400	157.8800	140.2900	76.9600	162.4700	109.5700	114.7400	39.9400	115.5300	158.3900	141.1100	62.4200	75.6700	1.5100	74.6700	86.3400
106.5600	108.9900	143.9100	77.9900	39.7500	157.2700	117.9900	41.9000	97.9500	112.4800	138.0600	64.1500	137.0400	25.8200	75.2000	90.2600
88.7500	125.2100	144.6800	79.4200	139.9600	150.0900	118.6900	41.6200	55.8400	131.0000	139.3400	63.6800	67.6000	30.9300	77.6100	90.1200
121.4600	142.1500	144.9800	77.6700	65.9800	29.7700	118.4400	38.8500	79.3900	141.8500	142.2600	65.1200	158.5000	70.3800	80.7600	88.2700
71.9800	115.3000	143.5500	80.7200	40.6900	140.4000	116.2600	41.1500	101.1800	126.5400	142.6400	61.7400	147.9100	6.2600	79.4900	87.5100
69.2700	9.6900	140.8000	80.7900	31.3700	113.6800	113.6800	41.4200	12.3000	50.8500	142.3600	60.0600	124.0500	149.6800	76.2100	86.4400
0.9900	97.3700	139.9400	77.0600	164.7600	40.0100	113.8300	37.7200	137.9800	95.1900	145.0800	62.2300	79.7500	102.6600	77.7500	84.1800
30.8000	90.3800	139.9500	77.7600	12.4400	42.4000	112.6300	37.3500	146.8000	107.7100	147.3500	61.4500	110.9900	71.3300	79.5200	82.2900
46.3000	62.3700	137.3900	80.6200	1.6600	37.1700	109.9300	40.0700	34.8400	109.9000	146.5300	57.7100	91.5500	94.4500	76.2200	82.0800
25.6600	104.7000	135.2200	78.3800	159.0100	40.0300	108.8200	37.9600	136.0700	88.5500	147.3800	58.0000	81.0500	106.4800	74.7200	80.3300
10.9800	107.2500	135.0300	75.6900	62.7300	94.3900	108.7800	34.8000	112.4900	75.1100	150.6500	59.7600	123.0200	139.3500	77.4600	77.6100
4.1400	71.2500	134.0200	78.3700	155.2900	76.6400	106.9500	36.7100	145.5700	78.9200	151.7500	57.0400	64.6000	131.0800	76.4000	76.9900
8.0000	37.5900	131.4100	79.6200	59.7700	117.9300	104.3700	37.8400	150.9700	71.9800	150.8600	54.1800	156.8000	2.7300	72.8800	76.3300
19.1300	45.8800	129.9600	76.1100	51.1000	24.1500	103.7100	34.3300	-0.3100	109.9000	153.2200	55.4900	163.0200	67.1700	74.0700	73.8700
18.0900	39.3300	129.9000	75.5100	135.0800	-0.5500	103.1800	32.6000	132.7200	32.8800	156.2700	55.2300	78.3400	57.6000	76.4100	71.9000
17.0300	80.8200	126.7300	77.3900	62.4000	127.0600	99.7100	34.0300	154.5900	118.9200	157.4200	51.7000	163.8700	15.7500	74.2100	69.9400
126.1800	58.4000	124.8500	75.8500	99.4800	107.8600	98.3400	33.0000	83.2100	47.9600	157.4400	52.8000	-0.8900	3.6400	72.4100	68.2300
36.4100	42.4300	125.7900	72.2100	103.3000	113.5900	100.1700	29.5800	163.6100	55.8200	159.7500	55.8200	5.2100	6.2600	75.1900	68.0400
53.0900	28.7300	122.8200	71.6200	89.7500	133.1000	97.7200	27.1800	155.0300	42.8000	162.0200	53.5900	4.8100	22.7400	75.6200	64.3300
53.5100	78.1300	119.6500	70.2700	137.9100	150.7500	95.0800	27.9000	5.4300	124.3000	162.4400	51.0700	63.8100	37.5000	71.8300	63.3100
59.6500	65.7600	122.1700	70.2500	65.0600	168.0900	97.6900	28.4300	-0.1900	117.5200	163.1500	53.5000	156.3900	36.3300	70.8000	65.7700
45.3800	101.4100	122.0800	68.2700	134.2700	13.1200	97.9900	26.9200	29.1600	156.5800	159.7300	54.0500	83.8800	66.0300	71.0500	65.3900
3.7400	84.0200	124.1400	65.0900	134.6700	111.1600	100.5900	24.6700	125.0500	80.0200	159.4000	57.1900	63.5800	149.3500	74.1500	65.8500
9.5700	77.4200	125.6100	67.2700	164.1200	72.0400	102.4700	27.5400	166.2900	121.6700	155.6800	57.3600	45.7200	134.1900	72.8600	69.3200
21.1100	73.7000	126.6500	69.8200	77.1400	37.4500	102.1300	29.5400	168.8600	98.4700	154.6300	56.9300	6.2400	106.4200	73.3900	70.1100
0.8900	56.1100	128.1700	66.9900	95.9900	42.6600	103.6800	26.7000	162.2600	88.5000	157.1400	59.6000	35.1200	103.8800	77.1700	69.5000
42.3600	72.6200	130.1800	66.0300	106.8800	43.4500	106.2900	26.3300	13.7900	110.2800	155.4000	62.3200	30.2500	94.6400	77.4200	71.3400
33.7200	51.6100	131.0600	69.7400	86.4600	61.3200	107.1000	30.1000	161.2500	49.7100	152.0600	60.8100	153.4300	116.9900	75.6500	74.3600
158.8500	63.0300	132.3700	70.0500	152.7200	67.9500	107.4100	29.6700	104.7300	49.6600	153.2900	61.4700	69.1300	120.5800	77.8300	74.2200
34.6600	77.7000	134.3300	66.8300	83.9200	88.1500	109.9100	26.6500	164.5000	83.3900	154.3100	65.0500	148.3100	128.0600	80.9700	74.1200
165.8500	41.6300	135.9100	68.0800	153.8700	105.0200	111.9000	28.7100	134.2500	50.5800	150.7800	65.6900	87.9100	135.8900	79.6800	77.1800
148.3300	92.6100	137.1900	71.3700	114.5900	9.5600	112.4100	31.8500	132.2100	120.8400	149.0500	64.3800	69.0600	77.3800	78.9300	79.0700
166.2200	21.2500	138.0800	69.5900	55.7800	3.7300	113.1900	29.7200	124.0300	31.6400	151.0800	66.7000	9.2500	61.4700	82.4300	78.3400
33.6200	24.3800	140.2800	67.2800	149.3900	131.4100	116.3900	28.5600	160.5700	26.8400	150.2500	69.7300	79.2200	-0.3900	84.0500	79.5800
41.1700	142.2600	141.5400	70.2700	155.8000	93.0600	117.0300	32.1400	32.0300	1.8900	146.5700	68.5400	81.9700	152.7200	81.7000	82.5700
16.3600	21.4500	142.6100	72.2100	158.4600	98.2900	116.8500	33.4600	153.3300	34.1600	146.7000	68.0100	81.8800	159.9200	82.4500	83.3200
139.5900	170.4500	144.7600	69.1500	160.5500	106.0100	119.3600	30.7500	104.8100	13.7100	148.0500	71.6500	72.7400	2.9200	86.2600	83.0100
18.6500	141.3300	146.4500	69.0000	39.5200	153.2800	121.7600	31.5800	143.7200	-0.5900	145.3400	73.1500	136.2600	25.7300	86.1700	85.4200
27.6100	8.2100	147.2200	72.8100	137.1200	145.1500	121.3800	35.3700	13.6000	8.6200	142.8400	71.0000	65.4000	27.7700	83.7600	87.6800
162.8500	160.7200	148.8500	72.5900	64.9200	28.4600	121.9100	35.2000	144.2600	27.2800	144.1200	72.3100	157.9700	68.9700	86.0100	87.6400
1.2900	127.0300	150.7200	69.2700	36.6300	134.9700	124.8500	32.8700	161.2600	131.3400	144.3100	75.9900	146.8200	2.6800	88.9100	88.2800
34.7900	168.4300	148.8200	67.2800	28.6500	114.0400	123.4700	29.6900	150.0100	21.0700	148.1100	76.0100	122.7600	150.1500	90.8700	84.9100
155.9800	139.7100	149.4000	63.4300	163.2400	35.9900	124.9300	26.5100	139.6900	128.4700	149.7300	78.5400	78.4600	101.2100	92.9200	83.8100
45.7500	91.9100	145.9200	62.0200	13.4200	35.0100	122.0500	24.4100	7.6100	146.4000	151.8500	76.7200	114.0800	65.7800	91.8300	80.2400
24.3300	110.7400	144.4600	59.4300	167.1100	30.8700	122.3500	21.7300	154.4000	154.7600	152.8300	78.3200	90.7700	93.2500	91.9000	78.9200
29.0800	-1.1400	140.8300	59.1600	158.0100	37.1500	118.7600	20.8800	166.3300	20.2400	155.3100	75.4900	80.0300	105.5200	90.4700	75.3500
58.7200	155.0700	137.9500	61.7900	62.2400	94.1700	115.2400	22.3600	22.5300	46.5900	155.8500	71.7000	120.1100	136.6900	87.4500	74.1700
42.3700	12.1200	137.5800	61.0200	155.4300	71.9700	114.1800	20.4400	162.9700	32.6400	158.8300	71.8700	62.0600	132.4300	89.7100	72.0500
13.5300	8.6400	141.3100	61.9000	57.3400	113.7400	117.0000	22.0000	137.8200	22.7900	157.2200	74.2900	156.4600	2.4800	91.5600	75.2500
14.0400	31.5100	140.7900	65.3100	50.0100	21.1100	115.6900	25.5600	141.5600	5.5700	154.3600	71.8400	163.5800	66.8500	88.1500	76.8900
44.7500	155.6900	137.5000	65.9800	140.0500	167.4900	112.1500	24.6000	3.6300	39.8100	156.8700	68.8900	77.8000	55.9800	86.9500	73.9400
3.3200	15.7700	139.3800	65.1200	67.5300	126.2300	113.2100	23.1000	137.4500	-0.7900	158.5400	70.9100	163.4100	16.4200	90.2900	73.8100
30.6500	152.8100	142.0900	67.4300	100.8100	109.7500	115.1800	26.1800	9.1200	22.9800	155.0000	71.6000	0.0100	4.3000	89.9800	77.5900
32.4600	129.2800	139.6100	70.3800	106.0600	114.5400	112.1300	28.6100	164.4000	159.0300	153.9200	68.0100	4.4900	13.8100	86.4400	77.5400
6.6300	121.4200	138.2200	69.7000	92.0200	137.8300	110.1800	26.3800	144.6200	162.0400	157.3200	67.1600	5.6000	23.0300	87.6400	75.1400
47.0600	133.9200	141.8800	69.9300	144.7600	150.8200	113.2100	26.1600	31.5800	164.6800	156.2300	69.6500	62.2300	37.8100	90.8000	77.3300
16.9700	126.2000	142.6700	72.9800	68.2800	164.1500	113.7100	29.8800	151.2700	142.3600	152.9000	67.8200	153.9100	36.1900	88.5000	79.9500
154.4000	20.9200	139.6200	75.0000	138.7300	11.7100	109.9400	30.7000	118.7600	32.7100	154.8400	64.5400	80.2500	66.5000	86.6300	77.4300
73.4200	95.6200	140.3300	74.6200	139.4300	110.9000	109.5500	28.0500	54.3600	105.9200	157.1500	65.9300	63.6800	151.4300	89.8500	75.7500
93.6900	77.7700	143.6500	76.5300	0.7400	73.8300	111.9000	30.0900	29.4000	93.5300	154.0700	67.3400	43.9200	133.5200	91.4100	79.1400
133.8800	75.2600	144.4400	79.5700	81.9100	36.0700	109.7500	33.2500	105.3100	95.8400	152.2700	63.9800	4.0400	107.7900	88.2500	79.6700
118.4500	106.7200	141.1700	81.6600	102.1600	40.2000	106.6100	31.2400	75.2200	101.2900	155.3400	62.5500	30.7900	100.9100	88.6300	76.1600
79.9300	52.2900	140.9300	85.2600	111.5700	44.0600	108.4800	30.1100	50.4700	121.7700	154.8300	65.3000	27.5900	94.1500	85.3500	74.8600
87.9100	58.5500	139.3100	86.3300	92.8700	60.7400	109.6300	33.6800	50.6800	99.6400	151.0600	64.4600	150.0900	118.9600	84.5500	71.2500
85.5100	77.1900	136.7200	89.1900	158.4800	65.5900	113.4300	32.8600	46.8500	95.4700	151.9500	60.6700	66.3000	119.8900	83.6200	69.9200
78.0200	107.0700	137.2400	92.7300	87.8200	90.1000	116.1900	35.5600	60.0000	106.0100	154.3000	61.6300	146.2600	128.6500	79.9100	70.4300
100.0600	170.0300	135.1500	95.6600	159.0800	106.8300	119.1500	35.7700	47.2300	72.3100	151.5500	63.3500	87.0200	135.0300	79.2200	73.0100
86.4400	66.9100	135.1000	99.1600	123.2100	8.2000	122.5000	34.3800	3.2300	90.4700	148.9200	60.6600	67.2000	79.7000	78.8500	70.3800
89.6300	41.5100	137.5300	101.5900	59.1500	2.3200	125.8800	34.5900	22.0300	101.7800	146.8700	63.2800	7.0400	62.5200	78.8600	71.3900
105.4600	53.5600	135.7000	104.1500	157.9800	131.7800	128.1800	31.5600	75.7200	43.7600	145.1200	63.1100	75.2900	-1.3700	81.8800	72.6500
124.5600	34.3200	134.7900	107.8000	157.7900	94.2100	130.2100	30.0000	72.2000	35.6700	145.5300	64.5000	79.6100	151.1300	82.1100	70.3200
129.2600	94.5600	137.2900	109.5500	161.2600	98.6800	133.9400	31.1800	94.4900	97.2500	142.3200	66.1100	78.4100	159.1500	81.5100	71.6200
124.1000	83.0500	106.1300	63.9200	164.2700	105.9700	78.5000	24.9400	96.1700	91.0100	73.2400	85.3100	68.1900	4.8800	61.0400	103.0700
138.6500	101.3400	106.6900	64.2900	44.4100	151.4800	77.4500	22.0800	126.8600	112.0100	75.6300	83.7600	134.9100	25.7900	62.3400	101.5300
73.0900	82.3700	108.2100	61.3400	146.3600	145.2200	79.2300	19.3700	78.9500	108.3000	73.3900	82.5400	64.4600	28.8600	59.0800	99.5200
91.0600	73.4400	107.4100	59.9600	69.4800	28.5400	79.6300	19.1200	44.4500	84.6500	71.0800	85.6400	157.2700	68.9800	56.5800	100.3600
93.2700	59.8600	107.2100	62.8700	44.5700	134.3400	82.4200	20.4600	73.7700	94.6500	72.4600	87.2100	143.1700	6.1900	53.5400	102.6600
75.4000	39.8800	106.4400	63.4600	32.7900	110.3600	83.0300	20.5200	4.9600	84.6500	73.1900	83.8600	124.8100	147.2400	53.7100	103.9500
130.9400	81.4400	102.6600	62.9700	170.0400	37.5400	79.9700	18.5500	100.0500	75.3100	71.5800	84.2100	76.2400	101.7500	50.4300	106.1100
118.9400	18.3400	101.1900	59.8700	15.0800	35.9500	78.3400	15.4300	55.1000	69.9500	69.8800	81.8400	109.3100	67.7200	47.4800	105.5000
85.9500	35.7400	98.1500	59.7500	8.5600	35.7800	74.8500	13.8000	57.1200	90.4100	68.0200	82.2200	88.6900	94.2800	43.8200	106.1600
100.7700	64.1000	95.2300	60.3400	164.1300	36.2700	72.6700	14.8400	84.0000	69.6000	67.2200	85.7100	77.6700	106.3600	41.7300	108.9100
85.8400	16.1500	97.5900	62.6400	68.3300	88.5600	74.6500	17.6900	26.8600	75.1900	69.1000	87.7800	118.2200	138.4500	44.1600	109.7100
59.2600	85.5500	97.9100	64.6200	156.2900	71.0700	74.6800	19.1600	3.9300	151.1200	72.0900	85.4400	61.0200	129.1800	46.7400	110.1100
87.0300	132.5000	94.1600	65.2300	65.1400	114.5900	70.8900	18.8300	76.1100	30.9800	72.2200	86.0900	154.2300	3.1300	44.3300	112.3800
105.5800	8.4900	94.3800	66.8900	54.4800	20.4800	70.7200	20.6300	55.1200	26.5300	71.9700	89.8900	161.5400	64.7200	43.8600	114.5100
125.6800	151.4500	97.0900	69.1100	137.8500	3.5000	73.2200	23.4800	94.4800	18.7500	74.9800	89.2400	79.0300	59.5800	47.6400	114.5600
82.4800	7.2500	94.8900	70.2500	63.0300	132.7600	70.6400	24.7900	48.3200	53.2600	76.8600	87.3800	3.2900	16.3200	48.4300	115.7200
101.3900	123.5800	92.6100	71.8800	97.7700	111.1200	67.7100	24.9500	55.7700	48.6700	76.1300	90.5800	2.6600	6.3000	45.6700	118.4300
106.5100	132.9600	94.8000	75.0400	103.9100	113.7100	69.0900	28.1200	74.5500	8.5400	79.1600	92.3600	10.3000	15.6700	47.6800	120.0600
140.9700	164.2900	94.0800	77.8000	90.9300	138.5400	67.6700	31.3900	77.7200	149.9100	82.5100	91.8200	9.9800	26.1900	48.9100	123.3900
110.5900	4.8500	97.2600	79.2200	141.5800	153.7200	70.2700	34.0200	92.0700	146.4900	85.3500	90.8400	66.2400	39.8600	52.4900	124.2100
78.5000	92.8900	95.8600	82.8600	64.2100	1.3200	68.2800	37.0600	85.8000	107.1600	87.5800	93.8300	158.6500	37.5400	52.0500	127.9500
82.9200	165.7100	92.2000	84.3400	136.7700	13.1200	65.1400	36.8700	61.0900	38.3300	88.1400	96.1800	84.4000	70.7500	49.8200	130.8900
51.1700	128.1100	90.3500	84.1100	136.9600	112.4800	62.9100	37.7100	55.1000	167.3000	90.2900	93.6800	63.7800	154.5400	50.3400	131.4100
132.4900	107.3100	90.3400	81.6000	167.0900	74.8400	63.4900	37.2000	119.1100	120.5700	90.2000	90.5200	47.9700	137.7400	52.4500	129.5200
126.2400	108.7200	90.3300	77.8500	79.5800	39.6300	64.0100	34.0900	85.4900	119.2400	88.2400	88.5300	8.3000	110.0400	51.7700	125.9300
119.8000	23.8500	93.9700	77.5600	102.5400	38.9000	67.7400	33.6100	76.3400	14.6700	85.7700	86.9000	36.1400	103.9700	53.2300	123.6800
130.6100	167.8100	95.3100	75.0600	110.4900	44.3100	69.0800	30.6000	106.8900	152.7000	82.4600	87.6200	31.5700	95.8700	51.2800	120.6900
141.7500	18.1500	98.5800	73.6800	90.2700	63.2800	72.6600	29.4700	94.4400	9.0800	81.5600	87.8800	153.8600	122.2100	52.5800	118.1300
87.4000	3.1600	99.8600	70.6700	151.4100	69.3700	74.2300	27.7300	63.5700	11.9800	81.0200	84.4600	70.2600	121.8400	54.1000	114.9500
120.6100	161.8500	102.3800	67.6400	88.3000	91.9200	77.5300	25.8300	93.9500	136.0900	78.6600	83.3300	149.6100	130.5600	54.6300	111.3200
124.3000	4.1100	104.9000	69.6200	158.9000	109.6300	79.2500	29.0400	100.0400	163.9800	81.8300	82.0900	91.5900	137.0000	58.3900	111.7800
82.8700	121.4400	105.0900	72.2500	119.1400	11.1600	79.1400	30.6500	61.5900	6.5600	82.7600	85.7400	72.7500	83.7200	58.2100	114.2100
138.2600	155.3500	106.4900	69.6500	55.9600	6.6300	81.1700	27.8200	113.3600	156.6200	79.5100	86.3700	11.9300	65.7300	57.0500	111.2300
109.2700	104.8200	109.1800	68.5700	154.8600	134.9200	83.7400	28.3000	101.4500	115.2400	80.2700	83.4500	86.4100	1.2200	60.0000	109.1600
92.6600	127.4000	110.1300	72.2500	157.9300	97.6400	83.8200	32.1100	59.9900	129.3100	83.8800	84.6700	82.8300	152.8900	62.6700	111.9200
127.6700	139.8700	110.1700	72.7100	161.3500	102.0700	84.6200	31.3600	85.2000	142.8200	82.4900	88.2400	82.8500	159.4400	61.2800	112.5000
75.3500	113.5200	112.3700	69.7500	164.8900	107.5600	87.3700	28.8700	103.0400	124.2700	79.7500	86.8200	73.4600	5.5500	61.9700	108.7600
75.4300	5.1700	114.6500	71.2700	44.1200	156.1800	88.8900	31.7700	16.6800	45.3200	82.4400	84.8900	139.1300	31.6100	65.6800	109.3500
1.4400	100.7300	114.7300	74.7500	142.5000	148.9900	88.4200	34.1900	131.1800	95.3600	84.4600	88.1700	69.7200	31.7700	65.9700	112.5700
31.6200	92.6000	115.5900	73.1400	67.2700	30.1900	90.0200	31.8200	146.7000	107.7000	81.5100	90.1800	159.6700	71.2800	64.1900	110.7400
50.4600	66.1900	118.5800	71.4400	46.8500	133.4700	92.9500	31.4700	30.7700	111.9400	80.7300	87.2000	150.7800	7.6200	66.7200	107.8600
24.0700	105.1200	119.5700	74.7800	31.4600	114.1000	93.9600	35.2600	131.8600	88.9000	84.3200	87.6100	127.1900	149.8200	69.4300	110.6100
9.9000	106.3300	119.0600	76.2900	166.0700	40.0000	93.6700	35.5200	110.5000	72.2400	83.6000	91.4900	81.2500	104.1700	67.8000	111.8000
2.3100	71.2400	121.5500	73.4300	13.0300	41.0300	96.2800	32.7000	141.9300	75.0400	80.5700	90.2100	117.0600	74.4300	67.8500	108.1400
8.9700	43.2100	119.1000	71.4900	5.8000	39.8900	93.5800	30.2300	149.6700	69.4500	77.8200	91.9000	92.4900	96.5800	64.0900	107.5100
21.0300	46.9900	117.9600	67.8900	160.4100	37.6700	93.6200	26.4900	166.2300	111.3700	74.4300	91.8900	82.8000	108.2500	62.1900	104.6700
19.6500	39.5600	114.3400	67.4700	67.1300	89.9000	90.7000	25.2900	128.4700	32.1600	72.0600	90.1100	121.9500	140.2200	59.9600	106.2500
16.4600	81.9300	114.0100	63.9000	155.2200	74.8800	90.8000	21.8100	152.7300	119.1200	69.3600	92.6100	64.1300	134.9300	57.7600	103.0500
126.8300	59.3900	112.6700	65.4600	65.1100	115.8300	89.0700	23.2700	76.1300	46.9700	71.3500	95.2100	159.8200	5.8300	56.0900	105.3200
35.5900	42.4600	109.3000	66.2800	52.1900	22.8600	85.8800	23.7500	157.9100	54.9500	71.1200	93.3100	164.7800	68.7300	54.4000	107.2300
54.2100	30.6400	108.0000	62.8000	139.0300	1.3100	85.0400	20.0400	150.7100	41.9900	67.3300	93.9400	75.4500	57.2800	51.8900	104.3600
54.3800	78.9900	108.0100	63.7400	63.7800	127.1800	84.9700	19.7600	7.9700	125.7300	67.5500	97.7100	2.7300	17.1400	50.8600	105.0900
58.7000	64.8800	106.2800	66.2600	101.5200	112.2000	82.8800	21.1000	167.4500	117.1200	69.1500	100.2500	0.2000	7.7700	48.8200	108.0500
44.5500	99.3500	109.6400	66.8400	103.1800	116.9000	86.0800	21.5500	25.6100	156.1200	70.3200	102.2500	9.5500	15.5200	50.8800	107.9900
2.3500	84.8100	111.5700	67.1400	92.1300	136.5800	87.3900	23.2100	121.0600	78.4600	72.0900	99.0400	8.0200	25.9200	54.1400	107.4000
5.8200	78.5300	109.2800	69.7100	141.5300	152.1800	84.5200	25.7000	163.8000	121.8900	73.9200	98.4200	66.0000	38.4300	53.7000	110.6500
20.9700	75.0000	110.1100	71.9400	65.6100	1.3500	85.1600	26.2200	165.8200	100.3700	75.0200	102.0600	158.2300	36.8200	52.6900	112.6500
-0.9000	57.7100	113.7600	71.6300	137.6700	14.3800	88.8500	27.0700	158.0000	87.5400	76.3600	101.7100	83.6300	67.4300	55.8900	111.4900
45.1900	74.2000	112.8600	73.1100	137.5100	112.5400	87.8700	29.2900	11.1200	112.5500	78.1100	98.3400	64.1500	148.7400	57.8800	112.3600
36.4000	51.6300	110.8300	76.0000	1.6100	73.9400	85.3400	31.3200	159.4000	47.8000	79.6700	100.1000	46.2300	134.0300	56.3100	115.8600
157.3700	63.6000	113.6500	76.9500	79.7000	39.3700	88.2200	32.0300	99.9800	49.2000	80.6200	103.2500	7.8900	108.7900	57.1800	115.9900
30.7500	78.6600	116.2800	76.9200	104.1700	41.0800	90.1000	33.8000	158.2300	81.1200	82.2700	101.1000	34.2200	103.3700	60.8600	115.0800
163.3300	44.5900	114.2100	79.2000	110.1300	42.9200	87.1200	35.8600	132.6600	48.1600	84.8100	99.7900	26.4000	97.7600	61.0000	117.7100
148.8800	92.1700	112.7500	81.4400	85.6700	63.7200	85.9700	36.8100	124.4700	122.2200	86.0500	103.3200	151.0600	123.1100	59.8300	120.5300
163.7800	18.8700	115.6800	84.1300	153.6000	69.6400	88.6400	39.3300	115.7500	33.0100	89.1700	103.8000	68.4900	122.0800	62.7600	121.3400
35.8400	25.0300	116.1300	84.6300	87.5000	90.0600	88.2300	41.6300	157.4000	25.8800	90.7300	100.5000	148.9800	129.0600	65.0900	121.5100
43.3500	144.9000	112.4200	84.9400	158.6200	110.9900	84.5500	40.9200	25.7500	0.2100	89.7300	100.8200	90.6600	134.2000	62.8400	123.5700
12.3500	28.9200	112.0200	88.7900	116.2500	12.1100	83.1900	43.9900	147.7900	31.9500	91.7300	104.1000	68.6200	80.0400	64.6800	127.0000
140.0100	-1.8100	115.5700	89.2500	55.5100	2.9300	84.2100	46.7300	97.3300	12.6000	94.8100	102.2500	12.3700	65.1700	67.4900	126.3200
17.9200	143.1800	115.4400	86.6100	156.3500	133.9800	84.8800	44.0400	138.7100	0.8500	94.3600	99.6000	85.1400	1.6200	69.2100	127.6000
27.8900	10.8800	114.3100	86.2400	156.1400	100.0200	83.6600	44.2600	6.3700	7.2400	94.4800	95.9000	81.9000	152.9600	68.0900	124.3200
166.2200	163.1000	110.6000	86.1200	160.4400	103.7900	80.4700	43.0900	136.3700	24.9500	93.4900	93.8300	79.0200	162.5000	65.2400	124.5900
1.9700	129.2700	111.3900	82.4600	164.0100	110.8400	82.7100	40.4500	157.6100	130.0100	91.1500	91.7200	73.7600	3.9900	65.3500	120.7700
34.8600	170.5100	112.4500	81.7100	40.0900	156.0800	84.1200	39.5800	145.4400	19.2600	89.4500	95.1300	138.3000	25.8400	63.9400	120.4900
156.5600	134.5300	109.0600	83.2300	142.7300	145.8200	80.5400	39.3400	140.3800	123.6800	89.1000	96.3000	68.6100	29.9400	61.2200	123.0500
45.4800	93.1800	107.2300	81.0800	64.9400	28.8600	79.2000	37.4800	2.6900	144.7200	87.7300	92.8700	159.0100	70.7200	60.3800	121.3000
20.5900	109.3300	109.2800	78.0300	42.9700	136.7200	82.2100	35.1700	149.3600	152.4600	85.3600	92.7500	150.8100	6.7300	60.3200	117.8700
30.0500	168.5000	108.2000	78.9700	31.7600	114.6400	81.3800	34.8100	161.7200	18.1300	84.0700	96.3400	128.2500	148.5600	58.0000	119.2700
62.3000	158.0800	104.5000	79.0400	168.7300	39.3800	77.7900	33.9200	20.2500	47.1800	83.7700	95.6900	78.0300	102.4700	55.5300	120.5600
45.9500	10.8600	104.9400	75.5800	12.8800	37.3000	79.0300	31.3900	159.6800	30.0400	81.8000	92.4800	115.3600	69.5800	55.8100	117.1400
16.2600	13.0600	106.4200	73.9000	5.6400	37.2400	81.0300	29.7300	130.5900	21.2800	79.6000	94.2700	89.9200	95.6600	54.7000	115.2400
10.2100	34.0600	103.8600	75.7800	162.2100	38.1900	77.9300	29.9900	134.1300	7.4200	78.9600	97.3300	79.6600	106.8300	52.1800	117.8200
44.3100	157.6700	100.9000	74.3800	68.9000	90.9000	75.5300	28.0600	171.0800	37.6400	77.7600	95.2900	119.7800	140.0400	50.2800	117.4900
3.8100	18.4900	102.8200	70.9800	159.4600	71.0200	78.3700	25.6200	128.5700	168.9100	75.7600	92.9300	61.2200	131.4300	50.6500	113.7300
29.7300	152.4900	103.0700	70.7900	61.5400	113.2100	78.9000	24.9300	1.1100	22.4100	74.1300	95.9000	158.6100	6.1800	49.4000	113.3600
33.5800	130.4100	99.2900	71.2300	52.4800	22.8700	75.2000	24.0700	160.0500	159.1100	73.2300	97.3600	164.3700	68.7900	46.2000	115.2700
9.3100	121.4100	98.8800	68.5100	134.2800	-0.4200	75.1800	22.1100	138.1700	157.7900	71.5800	93.9700	82.3000	59.3600	45.7800	112.7700
48.2700	134.3400	101.2700	66.3500	60.7200	127.2200	78.0100	19.8400	27.4900	163.1400	69.5400	93.7700	169.8300	17.3500	45.9900	109.9800
16.3300	127.3400	99.4700	66.6900	100.2700	107.7400	76.5900	19.6200	145.5200	142.8300	68.4200	97.3100	-0.4900	8.4100	43.5300	111.7600
153.6500	22.9800	96.1000	66.3800	99.3300	113.9400	73.2000	18.5000	111.5800	32.6200	67.6700	96.5000	10.7000	11.6300	41.0800	112.5500
74.8000	96.6300	94.9000	69.8600	90.8700	135.1200	71.1400	21.1000	46.6900	108.2800	70.0800	98.9600	7.5300	25.4600	41.2900	116.3100
92.7800	78.6300	92.1000	70.8500	138.7600	147.1800	68.1600	22.1200	26.3800	92.8500	71.4800	97.9300	65.7000	37.6000	40.3400	118.1100
133.3700	76.9600	93.4200	74.1600	65.9500	163.8400	68.2500	25.8400	99.3700	93.8600	75.2100	98.0100	155.9100	38.4700	42.9800	120.3900
119.2800	111.3700	92.3400	75.7400	137.9100	11.4700	66.4900	27.6300	69.3600	101.2000	77.3300	96.5800	83.5300	66.6800	44.3200	121.8700
84.3600	54.8900	94.5300	78.8700	135.3900	110.4500	67.8700	31.1300	45.4000	120.3000	80.7900	97.2100	65.3000	149.4400	46.8800	124.3500
85.8100	62.7600	98.0700	80.1000	-0.8800	74.3000	71.2200	32.9500	46.1300	99.9900	82.0200	97.4500	47.6000	133.3400	50.3100	124.1700
85.0700	78.8200	97.0200	82.4400	80.9000	34.8300	69.7400	34.3300	46.1700	95.6400	82.7800	101.1700	8.8200	108.1000	49.7500	126.9400
77.9500	107.2200	95.1500	79.5700	101.9500	39.1900	68.8300	30.7100	57.9700	104.8600	79.1200	101.9300	32.8100	105.3600	46.2100	125.7700
101.7200	0.3800	98.3100	77.4600	111.3500	41.9800	72.4300	29.5900	46.2500	73.2400	78.4800	100.2100	28.1900	100.1500	47.5200	122.1700
86.0200	70.1000	100.2700	80.5800	88.9400	60.2900	73.9000	32.7000	2.5300	92.4000	81.3500	102.2200	153.4900	121.1100	50.2400	123.3800
91.8200	40.4700	97.6200	80.9000	152.5400	69.2500	71.7300	31.9500	16.6300	98.9500	79.9900	105.4300	67.9300	119.0000	47.4600	124.8300
106.5300	54.3200	98.2200	77.2500	85.5100	87.9600	73.5300	28.5300	70.0600	42.9300	76.6900	104.4200	148.7100	128.7500	45.5100	121.6100
125.0900	35.6600	102.0400	78.0700	155.9200	109.9700	76.9300	30.3500	68.6100	31.6600	78.1300	104.0900	91.9900	133.0500	48.4600	119.6000
132.5500	94.8600	101.3500	81.0200	119.4900	7.9800	76.0600	32.7500	89.1100	98.1900	79.1900	107.7900	68.6300	80.5000	48.9700	121.9200
124.2400	85.3100	99.2100	78.6100	56.8200	2.3100	75.2300	29.7700	90.9600	92.0800	75.4700	108.5600	10.3500	66.4300	45.4600	121.2700
140.1600	101.9700	102.1800	76.2200	155.2500	130.3400	78.7300	27.9500	124.7400	112.0400	74.3700	106.2800	84.3700	0.9600	45.9500	117.5400
70.2000	84.2200	104.1400	79.1700	154.6500	98.4300	81.0500	30.9200	73.0600	109.0600	76.5300	107.9500	83.2500	152.5200	49.1800	118.1700
89.9600	74.3600	101.6200	80.3700	158.5500	102.5200	79.2800	32.8400	40.7900	82.3000	75.5600	111.5100	77.3500	163.7000	47.3700	120.3800
92.0700	61.8000	101.4200	76.8700	162.0400	109.9100	76.7100	35.5900	66.6800	94.3200	71.9500	110.5300	72.0200	5.0700	44.5100	118.0000
76.7400	39.2800	105.2800	76.9800	40.6500	150.8100	77.1800	38.6900	170.9300	81.6800	72.9000	108.9000	140.9800	27.3300	46.6800	114.9100
130.8500	82.7900	105.2500	80.0100	141.9600	142.0500	78.6800	41.9600	95.4700	74.2200	74.3700	112.4800	67.9200	28.6300	48.9700	116.8700
117.6500	19.3100	102.7600	78.6500	65.4600	23.5100	78.4300	45.6700	54.0000	67.1100	71.0300	114.1200	159.8200	71.9500	52.1700	116.1200
91.3400	34.9200	104.5600	75.3500	41.7000	131.8200	81.5400	47.6500	51.3200	90.6900	69.0200	111.9500	150.4800	7.5600	55.0400	118.0900
100.8400	64.4600	108.0100	76.9500	31.6200	111.3400	84.9900	46.4200	80.4800	67.8600	71.4600	112.3800	127.1500	150.1100	57.3000	120.5400
88.1900	18.0200	109.6800	77.2400	166.5400	37.1900	88.0900	46.8200	28.5200	78.7600	70.2400	112.4700	79.4800	101.0300	60.6100	119.7100
58.7000	85.1000	107.0500	79.0500	14.5700	38.6600	90.4500	49.8300	170.0800	150.7500	70.5500	115.8700	115.3900	69.7000	61.8600	116.1300
85.2400	134.6700	108.1000	80.9100	2.7300	33.9900	93.5600	47.8400	73.7800	26.5100	71.9900	115.9700	90.8700	93.6400	63.4500	115.9100
105.3000	9.6900	106.2800	80.4100	160.1700	36.2100	94.5900	44.2900	51.1200	28.3600	69.4200	117.1000	81.3000	107.0100	60.3400	117.2400
124.3300	152.8900	103.9500	83.3500	71.2100	85.0200	95.7900	43.3800	90.0400	17.8800	69.2700	117.1100	121.2200	140.7200	59.3600	114.9100
84.6500	7.1400	105.0500	83.7600	159.0600	72.2900	99.4300	42.3100	45.2700	52.3000	66.5100	115.3000	65.1100	127.4800	55.7200	114.0700
101.5700	125.1500	108.8800	84.3300	65.6700	113.1100	99.8700	38.5300	53.0200	46.7400	65.0600	112.9000	157.3800	6.9700	53.6300	116.0700
104.6400	135.9000	112.4100	94.7800	52.2900	17.4400	82.9500	56.4500	69.2600	9.9800	58.7100	58.7600	165.0300	69.6400	18.3100	29.6500
144.6400	162.3500	115.6000	94.7700	137.3600	0.5200	85.0900	57.4100	73.3500	150.8800	55.3700	56.8500	80.9400	61.6000	15.4300	27.1300
111.0800	6.8500	114.4000	97.6900	65.7500	123.9600	82.9200	60.4700	85.7100	143.6200	56.3300	54.8900	169.3900	15.4500	13.8200	28.0200
81.3100	98.2200	113.0600	99.8700	103.7600	106.4300	81.1100	60.9500	78.9800	106.8600	59.9300	54.1200	-1.5300	5.8500	11.8900	31.1200
83.1600	167.0000	112.5000	103.6800	107.4300	111.9300	81.4900	64.0900	59.6200	35.8400	59.5900	56.5900	7.8600	12.2200	11.8200	34.3100
51.8900	130.4000	114.6000	104.9200	99.1700	134.2500	83.0100	62.8800	52.3300	165.8900	60.7700	54.2700	6.9200	24.0900	13.6200	37.7400
135.2000	111.4400	116.3700	108.0000	142.6800	150.1100	84.8200	66.1500	114.1500	119.1400	59.1300	55.6300	65.6700	38.1000	11.6800	40.7100
126.6600	113.2300	114.6100	110.6700	71.4400	160.9500	82.8900	69.4700	79.6800	120.2800	57.1700	53.4600	155.3000	38.0600	9.4200	42.7000
122.4700	23.3700	115.0700	114.4200	142.7900	12.8300	84.1000	72.8000	76.5000	12.6700	55.1600	53.8700	83.3500	66.7500	7.1800	45.8600
132.1600	167.4200	118.0100	116.2500	142.1100	112.5100	86.7100	73.7100	101.2700	155.3600	54.6000	57.4300	61.7700	148.8800	6.7100	47.8400
141.0500	20.1900	119.1100	113.0700	6.5000	75.4100	87.9500	70.2100	90.3100	8.0600	57.0400	58.9300	47.9300	134.6800	8.7900	45.5800
88.7100	3.5100	120.0800	111.9900	86.0000	35.9700	88.5100	70.2500	56.2500	13.6600	59.6700	56.2800	8.3700	106.3100	11.9400	45.7600
121.3100	163.5100	122.1700	115.1900	107.4900	39.0700	90.6100	73.4400	88.7000	134.8000	59.3100	57.3900	31.5900	104.3700	11.2600	49.4800
126.4200	3.9400	123.8400	114.7200	116.6400	41.3200	92.5400	71.9100	91.6700	162.5800	59.6800	61.0900	27.8400	99.7800	11.0100	48.9900
84.3900	122.8500	124.7700	111.1100	93.8200	60.4200	93.1400	68.8600	58.4600	8.3700	62.7900	60.3500	156.1500	117.2900	14.2800	47.0100
141.1700	155.2600	126.2000	112.5400	159.1000	69.1800	95.4400	71.0000	107.6000	152.5600	64.2500	58.7400	68.7900	122.1400	16.3600	49.8800
110.8200	109.9600	128.6500	114.6300	90.3000	88.6200	97.0000	72.7000	96.2400	113.7600	63.2200	61.7100	147.6400	125.5700	15.1200	52.3600
95.2300	128.6000	130.4200	111.5700	163.8400	109.0500	99.1700	69.6900	57.2100	125.9500	65.7400	63.8600	90.1800	134.4200	16.9900	50.4000
123.8700	140.2400	133.8200	110.5800	124.6100	8.2200	102.2600	69.4600	77.9500	142.3900	69.2500	64.2700	70.4200	80.6400	20.6500	51.5400
78.5800	114.3500	134.1700	107.0800	60.9900	-1.3000	102.5800	66.2100	102.8900	125.1000	72.3000	63.9300	10.8200	67.7100	23.3900	48.9100
77.1500	9.0200	137.7000	106.5600	160.9300	131.9000	106.1400	65.4000	15.4300	48.1600	74.7400	65.9600	82.1200	2.3900	25.7400	50.3800
0.7600	99.6300	140.6000	108.8400	160.1000	98.5500	109.5500	66.8900	134.3500	96.8900	74.3400	67.5000	79.5700	153.8800	24.6000	52.0000
31.1300	90.5500	142.0200	108.4700	165.4400	101.0400	111.0600	68.5700	148.8500	107.6300	73.7400	64.5400	76.9000	162.5800	26.0800	55.2400
45.5100	64.8800	140.6000	110.9600	2.5400	108.0000	109.0100	70.5800	32.6800	109.0100	75.2000	61.2100	72.9500	3.5500	26.4300	57.2800
26.2400	108.5400	137.8700	113.4600	48.2200	149.6200	105.8800	72.5900	134.4000	88.0800	73.6100	57.7200	139.8500	27.7900	24.1100	56.6500
8.5300	106.3200	135.1800	110.8500	148.0600	144.5700	103.0400	69.9000	112.7900	69.3300	72.8000	57.2300	67.4200	29.2700	24.6500	53.4000
1.7700	72.0200	131.8500	110.8700	73.8300	23.8400	100.1400	69.7100	143.5700	71.7100	69.8400	58.0400	158.6200	71.4000	21.7700	51.2300
6.2900	37.6400	129.2400	108.2900	46.5800	132.0000	97.6000	66.8500	150.3300	67.6800	68.6000	57.7700	145.6300	6.1500	20.8800	47.5800
20.0900	45.9400	126.5500	107.4500	36.8300	109.1200	95.0400	66.5600	170.4100	109.6100	68.1500	54.4200	124.7600	151.4600	21.0600	46.6800
15.3000	42.3400	122.8700	106.6500	4.0500	38.9100	91.6400	65.0600	130.6500	30.8200	66.0500	53.2900	80.3000	100.2900	19.4400	43.9700
15.0400	80.8200	123.8100	103.7600	18.8700	42.2900	92.6600	62.3900	154.0000	116.8200	69.2200	52.0700	113.6900	66.5600	22.8100	42.1200
124.3400	58.6000	125.2500	102.2000	9.0700	33.4100	94.2900	60.6800	77.5500	46.8600	69.8800	55.8300	89.5200	94.1700	22.7900	40.7500
31.9100	38.9900	121.8800	101.9100	164.2300	35.2800	90.7700	60.1700	160.4600	53.4800	66.7500	56.3200	80.0700	106.3200	19.7700	38.4800
51.5500	29.4100	120.2600	100.0600	72.4200	87.7300	89.3500	58.6000	150.9700	39.4800	67.7800	53.4300	120.1300	139.0800	21.2900	35.8000
51.8000	75.6900	123.4500	97.8100	165.6200	71.6900	92.5000	56.3400	10.9700	121.6700	71.3600	54.7000	64.6200	128.0400	24.4100	36.0000
55.7000	63.4500	122.8000	97.1500	68.9200	113.1300	92.2100	55.5000	166.3300	114.4000	70.0300	58.2000	156.7900	5.2800	22.4000	35.1100
46.1200	101.3000	119.2100	95.9200	57.1500	15.0700	88.6500	54.3900	26.6000	153.7700	67.5900	56.7300	164.2400	69.3700	20.9600	32.0300
-0.7400	85.1600	120.6800	93.3500	133.0100	1.8200	89.6200	52.1200	126.0100	77.4600	70.7600	55.1500	76.9000	59.2300	24.2400	30.7100
5.1900	77.7500	123.5200	92.4400	62.2200	126.9800	92.4300	50.7500	165.7200	119.5300	72.8700	58.3700	167.7200	15.7700	25.9600	31.6500
18.1300	74.4400	121.0200	92.0200	97.8400	107.2500	89.9400	49.9200	167.0000	95.0800	70.0600	60.4700	162.1100	4.7300	23.1600	29.8200
165.3700	56.9200	118.7700	89.9200	101.1000	116.0900	87.5200	48.2400	160.6800	83.8600	69.8900	57.8600	5.6500	11.9200	23.7700	26.8100
43.1500	72.8500	121.6900	87.7500	92.4000	137.0300	90.3400	45.9000	14.7800	109.7400	73.7000	58.0600	3.5500	22.6200	27.5000	26.9900
33.2100	51.1200	123.0800	87.3400	136.4200	149.8300	91.7900	45.5600	157.4300	46.4100	73.5400	61.8400	63.7500	36.6000	26.6300	27.2800
154.2800	63.0700	119.5300	86.0400	69.4000	164.0300	88.3600	44.1100	100.5400	46.9900	71.2800	61.6800	151.0200	35.8000	24.7300	24.1100
29.8400	77.4800	118.3200	88.6400	136.1300	11.7200	86.9400	46.9200	160.7200	77.3600	68.0400	62.7400	80.3900	65.1200	21.1100	24.8500
164.1200	41.4100	115.0800	90.8600	135.5800	113.5600	83.8000	49.0900	133.5000	47.4400	64.7300	62.6400	59.8200	147.8900	18.1700	24.2400
145.0300	92.0100	113.6200	92.6200	-0.4600	74.9100	84.4500	52.2900	127.2200	120.6000	62.0600	60.6100	45.1300	133.5100	17.3000	27.4500
164.9900	18.3000	110.0900	91.8100	81.8200	38.1300	80.7500	53.5300	116.7600	28.6400	59.4100	63.2700	6.5600	105.0400	13.7400	25.9100
33.8900	21.4200	108.1500	92.7500	100.8000	42.0500	79.8200	57.1800	156.8400	24.0300	61.0600	65.6400	30.9300	101.8800	13.7800	27.2400
39.6800	142.6300	110.3400	95.2200	110.4400	44.7100	78.4900	56.9200	24.9600	168.9600	61.2600	62.8500	24.4100	96.1200	13.5100	30.8200
15.2500	21.5700	110.9800	98.8900	89.5900	63.2800	80.7900	57.6000	150.4200	29.6500	57.4900	62.6700	153.1300	116.3500	9.9900	29.8300
138.6300	-3.7600	113.1400	101.0400	152.9800	68.9200	84.1100	58.7700	98.6400	9.8700	56.6100	66.3900	66.0300	119.3900	8.7400	29.4400
19.0500	142.5000	115.7600	102.1900	84.7000	91.2400	86.1900	59.0600	138.0200	-0.5400	57.8700	68.1800	147.9200	123.0900	8.8200	32.1300
25.4700	9.4000	116.2800	98.5700	158.2200	110.1800	85.6200	55.4200	6.7600	6.2000	58.8600	71.5200	87.5200	133.1500	9.6700	29.3900
167.5700	158.1000	116.2300	97.0700	119.4000	11.9500	85.8800	54.4600	140.3500	23.9600	61.1200	69.2600	66.5500	78.5600	12.4300	28.3700
0.5000	128.8400	119.4500	98.9500	59.7900	1.2800	89.5100	55.6900	159.7400	126.7100	62.7900	67.7300	7.6200	67.0400	14.0000	31.8500
32.9600	171.0000	120.9000	97.4200	155.0800	134.5900	90.5700	54.1400	146.8300	16.8800	63.0900	71.3100	82.9600	3.3700	13.8200	31.9700
161.0700	132.7600	119.7700	93.9100	154.9600	99.7300	88.9300	50.7200	139.8800	126.3400	64.9900	72.1600	78.4600	151.6100	15.5600	28.5100
37.5300	89.2800	121.5200	94.1400	159.5600	102.0800	90.8200	50.9500	4.1600	141.6600	67.2400	69.0400	75.7100	163.6100	18.2100	29.9900
20.7300	112.1000	124.7300	95.1400	164.6400	108.3100	94.1000	51.9800	145.0600	146.4400	68.1800	70.4100	71.2700	4.2200	18.9800	33.0500
27.2300	-0.3400	123.9800	92.3100	43.2600	151.1100	93.8200	48.8500	161.8600	16.8400	68.7000	73.8600	137.4800	24.2400	19.2000	30.7300
57.7300	155.0500	123.6300	89.7700	144.6800	144.4000	93.2400	46.6000	20.7700	44.9600	71.0600	72.2100	66.3500	27.9000	21.5200	28.3500
43.8800	9.6600	126.8800	91.1000	68.9900	27.6400	96.2400	48.0300	160.4900	28.5500	73.3400	70.7000	156.6400	68.9800	23.7700	31.2500
14.8700	8.5800	128.8500	91.1800	43.0500	134.3100	98.5500	48.4300	133.4800	20.3700	73.6200	73.9200	146.3800	3.2400	23.9500	32.7100
12.1600	28.9600	129.8700	87.4800	31.3700	112.9600	99.4900	44.5700	130.9400	2.3200	76.4100	75.9700	123.6800	147.5600	26.9100	30.7200
44.1200	156.6000	130.0800	87.0100	170.7100	42.4900	100.6200	44.1000	1.3000	36.8600	78.7800	72.8500	77.9100	98.2100	28.9400	30.7000
4.4300	17.3300	131.9900	90.3500	15.3000	39.5400	102.0300	47.7300	129.1700	166.9300	77.8900	72.0900	112.9200	64.8200	28.8900	34.4900
24.7000	148.9600	135.5100	88.7400	6.9300	31.7000	105.9200	47.1000	1.1900	20.8600	79.6500	75.1600	89.0500	91.8500	31.3500	34.4600
30.4200	130.2000	134.3900	85.1800	163.3400	41.1200	105.7300	44.4100	159.2900	154.9000	82.9900	73.1500	79.4300	102.6300	33.9900	31.8500
7.1300	124.8400	132.4400	86.2000	71.8900	87.8600	103.5400	46.7600	139.2100	154.7600	81.6200	69.8500	118.6400	136.9300	33.5700	31.8300
45.7400	133.9000	133.1700	88.2700	160.4500	70.7200	104.3600	48.1500	27.5500	161.3600	83.1300	66.3900	62.7400	130.9600	33.8700	34.4900
14.1400	129.5600	135.0300	91.6600	62.5300	115.7900	104.5600	51.9600	144.5500	139.1300	81.6800	64.2100	154.2700	2.5300	32.4300	37.9900
153.9200	21.0300	131.8500	93.1500	55.9800	19.0400	100.9600	51.8700	113.3000	28.5100	79.9800	61.9900	162.6800	67.7800	30.8200	37.0200
70.5500	93.5300	129.9900	92.2200	134.3800	-0.2500	99.6100	50.2400	47.8900	106.2500	78.2900	65.1100	72.6800	60.8400	28.3100	35.0800
91.6600	76.0800	132.4100	94.7600	66.4400	125.6500	101.7500	52.9500	28.0700	90.9200	77.2400	66.3200	166.8400	15.9100	27.3900	38.2000
130.0400	74.8200	131.2400	97.4500	100.4500	110.9900	100.3700	55.7600	103.2800	93.9800	75.8700	62.8600	163.1000	4.9900	26.5800	40.1600
116.4900	105.8600	127.6500	96.5000	103.1400	116.9700	96.8800	54.4000	73.2100	100.3300	73.7400	62.9600	4.7900	10.0800	24.4900	37.0300
74.8400	51.9900	128.5100	96.9800	94.0500	136.0800	97.6100	54.3600	47.2500	118.5500	72.3800	66.4900	3.6800	21.3800	22.5300	37.1500
85.0300	58.1700	129.8400	100.5900	143.0700	150.1500	99.1500	57.8800	46.0500	98.3600	71.4400	65.8400	64.9800	37.3400	22.2200	40.9200
83.6800	75.3700	126.6100	101.2300	73.1800	3.0600	96.0400	59.2100	44.0300	87.2700	69.8800	62.5900	148.0300	36.4200	21.0000	40.6300
75.5500	102.8200	124.2500	100.4000	138.9200	15.0400	93.7000	57.6400	57.7600	105.2400	67.7300	64.3500	79.7700	65.5300	18.5800	37.7700
100.1000	166.8300	126.4400	102.0900	138.5400	113.5900	95.8900	59.0700	46.1600	73.6400	66.7000	67.4000	58.2400	149.5000	17.1800	39.9100
85.7900	66.6200	126.5400	105.4700	-0.5900	76.2100	95.6100	62.6200	2.1200	92.3200	65.7500	65.2600	43.1500	134.9200	16.6300	42.9700
86.9600	39.8100	122.7400	105.2400	83.5700	40.0100	91.8400	61.9300	20.4900	98.0700	63.5900	63.1900	6.1100	105.9900	15.0400	40.6000
104.3600	52.9100	122.1700	104.6700	102.3300	42.0400	91.4900	61.3800	71.5200	41.0200	62.0000	66.4500	29.7100	103.4900	12.8900	39.0700
122.0900	32.0200	124.3100	107.5700	111.8600	44.5900	93.4300	64.5400	71.3800	32.5600	61.2800	67.6200	27.0900	97.0600	11.6100	42.5400
126.1500	92.2700	122.5700	110.0300	91.8800	63.0900	91.4500	66.6400	92.6100	96.0700	59.4400	64.3700	151.5000	121.1100	10.4400	43.5000
120.7100	83.1800	119.3000	108.5100	156.2800	67.8200	88.1900	65.1600	94.1600	90.4900	57.6300	63.8100	69.7300	121.1200	8.9500	40.1600
135.0200	100.7200	119.9900	109.0900	84.6700	89.8800	89.0100	65.5600	126.7000	109.7400	56.4100	67.4500	145.9800	125.5500	7.0200	40.4900
67.6000	80.8200	120.9800	112.6800	160.9200	110.0600	90.0100	69.1600	76.0900	108.4200	55.3100	67.2100	86.9300	131.3200	6.2700	44.1900
89.0800	71.4500	124.7400	112.3300	121.7600	10.7100	93.7500	68.9800	42.0100	81.5700	57.7800	69.9700	66.4700	80.2700	7.8300	45.7800
91.0500	58.9300	126.8600	114.8500	60.1500	3.0000	95.8700	71.6700	69.6100	92.9900	58.5500	69.3900	11.4800	68.1800	8.6200	49.5500
70.7400	36.6000	129.3400	112.7400	156.1800	131.7900	98.4100	69.4300	171.2700	80.5800	62.3500	68.9700	77.6300	3.2900	12.3700	49.6500
128.1500	81.5400	131.6100	113.6500	158.2300	98.3700	100.6400	70.7100	97.3100	75.2300	64.2600	67.7800	75.3200	153.8000	14.8200	52.0300
118.0800	16.7000	133.4100	110.5200	162.7000	102.3900	102.6500	67.5100	54.6100	65.2100	67.6100	68.5800	73.3200	161.8400	17.8800	50.9800
84.9500	34.9400	132.9400	106.6500	0.4500	108.8700	102.1000	63.7500	55.1800	89.2300	69.3700	68.0300	67.9800	3.3900	19.9300	47.7900
98.9900	62.7200	135.3900	106.8400	45.7600	152.4000	104.7500	63.1200	81.7600	66.2800	70.6200	71.7000	135.8400	23.2000	19.8600	48.1200
85.3600	15.6100	133.1800	109.4200	147.3100	143.1500	102.6600	65.5500	29.8900	80.1600	67.0200	72.7400	66.0600	28.2900	15.9700	48.2500
57.0300	83.5300	130.3200	107.0300	71.6000	26.9000	99.4700	63.5100	172.2800	147.6100	66.0500	70.9100	157.8200	72.2100	15.9400	45.1500
83.4200	133.3500	132.4500	103.9200	48.4000	133.8700	101.0200	60.1300	73.4200	24.5000	68.7600	72.4900	144.8600	5.5900	18.2600	43.4100
104.7600	7.0400	133.8300	106.0400	33.9200	109.9700	102.4600	61.3300	53.3600	25.8000	67.5700	75.8300	124.0000	148.0600	16.1200	44.2500
121.7700	150.2800	130.2500	106.4300	168.9100	43.6100	98.8700	61.6800	90.5900	15.0000	64.0200	74.7400	76.4900	100.1700	13.1300	43.0000
80.0400	6.8500	129.4600	102.7500	13.7600	40.6500	97.8000	58.3100	47.0700	50.9300	64.9900	73.9000	112.4200	67.4500	14.8400	39.5000
104.1300	122.7500	132.6100	101.9600	5.2000	36.4800	100.7400	56.7000	53.9300	45.1200	66.2600	77.4900	86.7300	92.9000	15.2800	39.4000
104.2300	132.4900	131.3600	104.6600	162.6100	40.1200	99.3800	57.7200	69.9600	6.4800	62.9800	78.7500	77.2300	104.7500	11.5200	40.0500
144.0400	165.8100	128.0000	102.9600	68.3300	89.3200	95.8100	56.5700	73.9300	150.2300	60.9000	76.7900	118.6000	138.3500	10.9700	37.0100
110.4500	3.6800	129.8600	99.6900	161.0200	72.9100	96.9300	53.2300	84.0300	140.7300	62.8500	78.2500	59.8900	132.8700	13.3600	35.1700
75.5800	93.2800	131.8000	101.2400	64.0800	113.9600	99.1300	52.7500	84.5600	104.8300	62.2500	81.7200	152.7900	4.9800	11.3400	36.5200
82.9900	164.8000	128.4600	102.9600	58.8400	23.3000	96.2900	53.7500	59.0500	35.2200	58.4700	80.9100	162.7700	69.4300	8.1800	34.9000
50.4400	128.7600	127.1000	99.4000	137.3400	1.7500	93.9400	51.2400	55.3000	161.9100	58.4000	80.1000	76.0400	67.6100	10.3200	31.6700
132.9200	108.6800	130.2100	97.9600	64.0500	125.2400	96.5900	48.4800	115.8400	116.8500	60.2600	83.2100	2.3500	20.8500	10.8400	31.0500
122.7400	110.8900	130.1400	100.9500	101.5100	108.8700	96.7100	49.2600	78.6600	113.9700	58.4200	85.6800	-2.5000	9.8000	7.1200	30.7800
119.6700	23.5100	126.3600	100.2400	103.9800	114.6200	92.8300	49.2300	72.9100	10.5600	60.6100	87.9000	6.5300	15.9600	5.1900	27.4400
130.7800	164.9200	126.9500	96.7700	95.7100	133.9900	92.2800	45.7800	99.9500	150.6200	59.6800	91.1700	7.4800	26.2400	1.9200	29.1500
140.3000	17.3400	130.1200	98.1800	142.0200	150.2600	91.7000	42.7800	91.6000	5.4300	61.7800	91.8700	66.4500	42.8100	-0.4100	30.3400
85.8200	3.2100	132.5400	95.7900	71.7600	167.5000	91.7400	39.0100	59.1500	10.6400	60.3300	95.3700	150.5700	40.0700	-0.9000	33.7900
119.6700	162.3700	135.5700	95.9600	141.0700	13.4300	88.3300	37.9100	91.8500	134.7800	62.7300	98.3200	83.4700	72.3800	2.8700	34.8000
125.9800	1.0700	135.7300	94.4400	137.9100	112.4900	86.9600	40.6900	93.6300	161.5400	64.0600	99.2900	62.5600	155.8800	3.6700	38.5800
85.0500	122.2100	137.8700	91.4000	167.2500	75.9700	85.6600	44.2900	62.3000	2.6400	62.0900	101.8000	46.5400	138.6600	6.6900	40.6100
139.4400	154.2300	135.9900	90.0000	83.2800	38.4300	88.1100	47.1600	113.0800	154.1700	63.2200	105.4900	8.3000	112.5400	7.5200	40.8100
108.7100	108.6800	137.9400	87.6900	104.7600	39.4000	89.5800	48.7400	96.0700	111.2300	64.9700	107.1300	32.9700	107.7700	7.0400	44.3500
94.0100	127.3400	136.9600	70.1400	110.7900	41.7200	125.3800	34.8900	59.2500	123.4800	135.0500	61.3200	30.0800	100.9600	63.9000	82.0000
123.8100	142.0200	136.2500	72.8000	90.4900	60.9700	125.0300	38.6200	78.7900	139.5800	134.0500	62.7400	153.3400	124.6600	63.0200	83.9000
78.0000	112.0200	134.7100	70.4500	156.6000	68.0600	126.9400	40.2200	103.4300	123.2200	130.5500	63.7300	72.1300	125.7200	65.6400	86.5600
72.9000	5.6700	137.3300	67.7000	85.4300	91.2100	125.0000	40.7400	14.4400	41.9700	129.1500	67.2300	149.4600	130.5000	68.7900	86.2900
165.6200	99.4500	140.1600	70.3700	159.5100	110.3300	122.0400	38.9200	131.3100	92.7800	129.9400	69.6600	93.1900	137.3600	72.4100	87.7100
29.9000	89.4700	139.2700	70.6100	119.3700	10.3400	120.3500	35.5300	150.7500	104.4600	133.1400	68.2500	67.9400	86.7100	73.0600	85.4600
44.8000	62.8800	142.1000	68.2000	60.6600	3.7900	122.8500	32.5800	32.9100	107.8200	133.9700	71.5200	11.5600	69.8800	76.8600	85.9100
25.9900	106.2500	145.5800	68.0600	157.9600	131.0200	126.1800	34.4400	133.8700	83.7100	131.8700	74.5800	81.8700	9.8200	79.3600	88.1400
6.8600	106.4400	148.9800	66.6400	157.5000	99.4200	129.6200	32.7700	107.4000	68.5200	132.1800	78.2500	79.6600	159.1800	83.1500	88.8200
3.3900	71.1800	149.2400	64.2700	161.6500	102.8700	130.0800	30.2500	142.3900	70.0800	135.1900	79.1400	76.7000	2.2100	85.5300	86.9100
3.5300	37.0800	145.7900	65.3000	-0.7600	109.0300	126.3400	29.8300	149.3500	66.1200	136.9500	75.7800	69.9900	10.3000	82.7700	85.1700
17.0100	44.9800	144.4600	63.8600	42.5200	156.1800	125.9800	29.1800	171.4200	105.7600	136.5600	75.9900	137.7300	30.1900	81.6600	83.5100
11.1900	40.5900	146.5800	60.6100	147.3600	146.5600	128.6600	26.5500	134.1000	28.6100	137.9700	79.6000	68.1100	34.3200	85.2100	82.5600
12.9100	82.1800	145.4100	60.2000	70.1600	26.9600	126.6300	25.0100	151.5500	112.3000	140.7800	78.3700	160.0100	75.1700	85.2900	80.6200
123.8900	58.6500	141.7100	60.3000	42.8900	134.1500	123.2600	24.9300	78.3600	43.6400	141.6000	75.3200	146.7800	11.7700	81.9700	78.9500
29.8100	38.9000	142.1200	57.0400	33.3700	112.5400	124.1800	22.1000	159.3200	51.9800	142.5600	77.1500	124.9800	156.0400	83.1600	77.8600
50.2900	26.4600	143.7900	55.3300	167.8700	45.9900	125.3000	19.7600	152.5600	38.4300	145.1700	79.2400	80.9300	105.0000	86.3700	76.2900
51.0500	74.7900	140.5200	55.4100	16.2700	38.2500	121.7200	19.2200	6.6500	116.5700	147.5900	76.2900	112.0600	70.4000	84.3200	73.5000
55.3300	62.8100	138.0800	52.4300	5.5500	39.2400	119.6800	16.3300	168.5400	110.3900	150.3700	76.4100	93.9700	99.1200	83.9300	70.3700
45.1300	100.2300	134.5500	53.4000	161.0600	40.6000	116.3100	17.2300	26.7500	149.0800	150.7800	73.0300	81.9300	108.6800	80.3800	68.8500
0.2600	85.8100	132.6800	50.1900	67.9000	87.3400	114.2200	14.5800	126.0500	74.4600	154.5500	73.2900	120.4400	146.8700	81.9100	65.5100
8.5500	77.7100	133.7200	47.1100	161.7200	75.1400	115.4100	11.2500	164.9700	115.7500	157.1600	75.8300	63.0400	140.7500	85.0000	63.3900
16.3900	75.4000	133.2800	44.8700	63.4000	114.4500	117.5100	8.9700	165.6300	94.4500	157.0700	78.9000	156.6800	8.2100	85.2200	62.5300
167.4200	58.9900	136.3400	44.2100	56.8800	24.0500	117.8700	9.2800	157.9700	80.3500	155.1100	79.2300	164.8800	73.1600	82.7800	65.2600
40.6700	69.1000	139.2800	46.7200	132.6800	166.6800	120.4000	11.7100	11.8700	104.4900	151.2400	79.7100	79.5500	67.5800	83.2100	67.7700
31.5600	50.1600	136.9700	49.7000	60.3900	124.3900	118.6400	15.1700	158.6400	45.9300	149.5700	76.3600	4.6100	21.9500	80.8700	70.3800
155.3200	63.6900	138.6200	53.0700	98.5500	108.6300	120.3600	17.9900	98.8800	44.2600	147.3400	76.0700	3.4500	9.4800	81.6100	72.8700
31.0100	76.5400	136.9400	56.5300	99.1000	114.7100	118.8500	21.3600	160.2100	75.9200	145.4900	73.0700	14.9600	16.5500	79.0200	73.9500
160.2700	43.9400	135.7700	58.1000	89.3900	131.9900	118.6000	23.9200	134.3600	45.0900	142.4300	71.8900	11.4500	28.3000	76.3900	76.3700
142.9400	92.7200	136.5100	61.5500	135.9300	147.2100	118.1200	27.7900	128.8600	116.7900	139.5200	69.4800	70.9500	43.1900	73.8900	79.1400
163.0400	16.5900	132.8400	61.6800	70.9900	168.0600	114.7000	27.4600	118.7800	26.5900	141.0500	66.7700	156.1000	39.1100	70.9500	76.9500
28.5200	24.0100	131.5500	61.8100	134.2400	9.6500	113.2900	26.8000	156.9200	19.2400	143.5600	66.0200	87.7600	71.4400	71.6700	74.7100
40.0400	145.8100	132.8900	65.4800	135.7700	112.3700	114.3400	30.4200	24.8100	163.7500	140.7300	65.0400	65.1700	158.1300	71.0200	77.7400
11.4200	23.6700	131.4600	66.3600	161.0500	73.7600	112.7300	31.6400	150.3900	27.6400	139.1400	62.8900	51.4500	140.0200	67.7000	78.5200
134.6600	164.9300	128.1000	64.8700	79.5300	36.7500	109.5200	29.8800	96.4600	5.6500	142.4200	61.1600	13.2700	111.4400	66.7700	74.8300
20.6900	142.3000	128.5500	66.9000	99.2100	39.0000	109.6400	31.2600	134.3300	165.8100	143.0200	60.8100	36.3200	110.0700	67.8100	74.6200
26.3900	11.9500	129.1200	70.0900	108.0600	42.2500	110.2500	34.9200	6.2400	1.9700	139.4900	59.1800	32.2200	101.9000	65.7500	77.7100
161.6600	163.8500	125.7300	69.7300	89.6800	59.6700	107.0500	35.0400	140.6700	24.6200	140.3700	56.8800	162.1500	123.9400	62.7300	76.2800
2.7000	126.0900	124.0100	68.9500	148.8200	65.0200	105.1900	32.8700	156.5600	122.0100	143.7400	55.7700	74.1200	126.4600	63.3600	72.9500
33.0700	171.0200	125.8800	71.8500	83.9200	90.4000	106.0900	35.6500	145.4400	13.1300	142.1400	55.4100	155.7000	131.3100	63.6600	75.0100
160.5700	135.7900	124.6500	74.2500	154.9000	110.4800	104.7600	38.2800	140.1000	121.0400	139.7000	52.6700	91.1900	138.6900	60.1100	76.4800
41.8800	89.2300	121.0700	73.4000	116.2800	8.3800	101.5900	36.1400	2.4000	137.4200	142.6700	50.9400	73.5100	85.8500	58.7300	72.9300
21.3800	109.3200	121.8700	74.0800	57.1200	2.0500	101.1800	35.6100	145.6300	141.8000	144.5800	51.2500	16.7900	71.2400	60.4200	71.5200
27.6200	4.7600	122.9000	77.6300	155.7300	129.5900	101.8600	39.4300	161.2500	12.7500	141.3900	49.9400	87.6900	11.0000	59.0300	74.5200
56.2300	157.4600	126.6300	76.6000	153.4900	97.9500	105.2100	38.9800	15.2300	37.8200	140.7300	52.6900	82.8100	161.2000	62.3700	76.3100
40.1900	11.3100	129.1800	77.6600	156.3800	102.2900	108.5000	40.8800	158.0200	26.2500	137.1000	53.9500	83.3200	4.2100	62.9100	80.1200
12.3300	10.8900	131.2700	74.4800	160.1800	109.2600	111.2900	38.8500	134.7300	18.5000	137.1500	57.3500	75.7100	11.9100	65.2400	80.8100
10.7100	33.5200	134.0400	76.8400	38.2800	153.9600	113.9800	41.1600	127.3400	0.4400	134.0900	58.3600	143.2600	30.9200	66.2100	84.1700
42.3200	157.4600	135.1100	76.7900	142.5600	145.0600	113.6200	39.0500	-2.4100	31.3800	136.9100	59.2700	73.4300	34.6700	68.5600	81.8900
1.3300	17.4400	135.8600	73.0000	65.7600	25.3500	115.2400	36.1600	129.4300	163.9200	137.7500	62.3400	162.9200	75.8300	70.4300	81.1900
25.6600	150.3900	139.5300	73.7300	39.2500	134.4700	118.6800	37.9600	0.9600	14.5800	134.6000	63.9700	151.2900	10.3700	71.7100	84.8000
28.9900	132.9400	140.4600	74.3400	29.3600	112.2600	119.1000	37.3700	159.8600	151.0200	135.7200	63.6200	130.6500	155.1100	73.5100	84.5300
6.9200	122.1400	140.1900	73.0600	160.8400	41.9200	118.4600	34.5800	141.5900	147.0900	138.5100	64.9700	83.6600	107.0200	76.0500	82.1200
46.7000	137.0100	138.4600	76.1500	13.9600	30.5100	116.9700	37.0400	27.9900	158.0600	139.1100	61.8500	116.7800	73.1900	74.2100	81.7700
13.5100	124.1500	135.8200	76.1300	0.3100	41.1800	114.5400	37.8700	145.1400	135.3400	139.1900	59.8700	96.9500	100.6200	71.2100	80.9500
151.2600	17.6700	135.0900	72.5200	155.6900	39.2300	113.8400	34.1500	114.2200	27.2400	141.6300	62.1000	84.9700	111.1700	72.9900	78.4600
68.4000	93.5700	134.8400	73.1300	64.3500	87.5800	112.4900	33.9000	45.7900	102.3700	144.0100	61.7500	125.5200	144.4000	74.2200	76.5500
90.0900	76.3300	132.3200	76.1400	154.5400	72.2100	109.7900	36.5200	25.7000	86.8800	143.8700	57.9400	67.3800	140.4500	70.5800	76.7100
130.0500	75.2000	130.1900	73.9400	58.0000	112.4600	108.6900	34.5600	100.4900	87.6600	144.6100	58.1500	160.4200	7.7800	69.4800	75.2100
114.6100	102.6800	130.2700	70.9000	50.3700	19.7700	108.6200	31.2900	70.2400	96.3900	148.0000	59.8600	168.5000	73.7700	72.1000	72.3700
76.0800	47.7400	128.4800	72.7600	135.3000	166.0600	106.6000	32.5300	43.7100	118.4900	147.9500	57.2500	80.3500	66.8200	71.0100	71.8200
83.8000	58.5600	126.1500	74.2300	59.7200	120.7600	104.0800	34.1500	41.4400	95.7300	148.0400	54.2000	1.8800	19.1800	67.5000	71.2700
80.7700	75.9900	124.8600	70.8100	98.6800	103.9600	103.5900	30.8700	42.2200	87.1300	150.1300	56.0200	2.2100	6.3800	68.6000	69.0800
76.0200	103.6800	124.4000	70.1300	98.2500	112.9800	102.9100	28.8400	52.9500	100.3600	153.2200	56.7500	12.2700	13.3900	70.7800	66.4600
94.8600	168.3200	121.1800	72.3500	95.2600	128.9100	99.2700	29.8000	44.1800	72.1200	154.3500	53.1500	10.8600	25.1800	67.8200	65.4100
84.1600	66.8600	119.3100	70.2800	134.9800	148.0700	98.3300	28.7400	0.0100	91.1900	153.3700	52.1900	72.0300	41.3700	65.6800	64.9500
86.8900	39.4100	120.3800	66.7300	70.2500	165.9200	100.4300	25.5000	18.5000	95.5400	155.5100	55.0800	157.7200	38.2900	68.3900	63.0500
103.0500	52.5500	117.3600	65.8600	133.0700	4.9500	97.8100	22.7500	72.0500	37.2000	158.6800	53.6700	87.6400	69.7400	67.1600	59.4600
119.8200	29.6600	114.7500	63.8000	135.6500	108.9200	95.2200	24.5500	70.9100	26.2100	160.3300	52.3900	69.3800	152.6200	63.4100	60.2100
126.3700	92.2600	117.3400	63.7700	162.0300	70.9500	97.6500	25.2300	89.9500	91.7800	158.6600	55.2500	52.1500	137.5700	64.0200	62.5600
120.0300	83.2600	117.7500	61.6100	78.1500	33.3400	98.3700	22.8000	91.7100	86.2400	156.1400	55.6600	12.7700	109.0700	64.4200	62.0900
131.2300	100.7900	120.4400	58.8800	98.9800	36.2400	101.2800	20.3900	123.9700	105.8900	155.5100	58.8800	35.5700	107.6600	67.3900	61.9100
68.0100	80.9500	121.8300	61.0200	104.1500	35.8200	102.7300	23.2600	72.3500	103.9900	151.7500	58.0400	29.7900	100.1900	66.4900	65.5000
87.9000	71.2200	122.0700	63.9500	86.4100	57.3600	102.5000	25.4500	37.7500	78.6600	151.2800	57.2000	160.1100	122.6700	66.7500	66.3300
90.1900	58.0800	123.8500	61.6000	151.4400	62.6100	104.4100	22.8600	65.9200	88.4000	153.5200	60.2000	72.9900	125.5300	70.2100	64.6300
68.6500	34.9900	126.0300	60.6200	82.5300	86.9300	106.9900	22.5100	171.0400	78.0400	151.5200	62.3500	156.1200	127.5700	71.2200	66.4500
127.1000	81.2100	126.8000	64.2600	155.7500	105.9700	107.5800	26.3000	96.6700	69.8900	148.4100	60.9800	94.6400	136.8800	70.0200	69.7900
116.0400	15.4500	127.9500	64.5400	115.8700	6.6200	107.9500	26.3600	52.9700	60.7400	149.8000	61.8100	73.3900	86.0400	72.1100	69.0900
84.3200	33.8000	130.1800	61.4300	58.7900	3.2200	110.3500	23.4500	53.8600	85.7300	150.7000	65.3400	14.1600	69.6400	75.3000	68.4200
97.4400	63.1600	131.9000	62.5400	152.7900	128.7100	112.2700	25.4100	78.7000	61.8100	147.1700	65.7400	89.9700	8.6900	74.6800	71.6100
85.4500	16.2800	132.6800	66.0500	155.0600	95.4100	112.6700	28.4800	25.4000	75.1100	145.7900	64.6000	84.8300	159.4900	74.1200	73.5700
57.8200	81.9000	134.2100	64.6400	158.8100	98.1600	113.6500	26.2800	169.2700	141.7000	148.0900	67.1700	82.8500	5.6700	77.4300	72.1300
83.3600	132.3200	136.5700	62.4100	163.1000	104.6700	116.7100	24.9600	74.9600	19.5400	146.8700	70.0500	74.2400	10.3700	79.4800	73.4600
102.0800	6.0100	137.3500	65.4800	42.9100	149.4400	117.5300	28.5800	52.9400	23.6600	143.2300	68.8000	140.2000	27.1300	77.5800	76.7800
119.1600	150.0300	138.0500	67.5000	142.4500	139.2200	117.3800	29.6700	91.0600	13.6100	143.2700	68.4400	73.2100	33.2200	78.0600	77.2800
76.4600	6.1300	140.5800	64.7700	64.7100	20.3000	119.8200	26.8200	42.4800	45.1200	144.5900	72.1200	162.3000	72.8000	81.8400	76.6700
105.9800	122.1700	142.2200	64.7800	38.1700	130.6500	122.3800	27.6800	51.2600	41.2900	141.6800	73.2300	150.2800	8.9300	82.0700	79.1300
104.3200	130.6200	142.7300	68.6200	28.3200	107.8100	122.0200	31.5100	69.3700	171.4300	139.3100	70.9300	130.3100	147.1200	79.9300	81.5900
144.1800	163.7100	143.9000	68.4600	161.5800	36.6500	122.1900	30.9200	71.9200	147.1900	140.4600	72.3500	82.8600	104.8000	82.4300	81.1000
107.5800	3.1900	146.4500	65.7100	16.8000	29.0000	125.3100	28.8500	82.5600	137.9900	140.2900	76.1000	117.1400	68.0300	85.0400	82.5700
74.3500	93.1000	144.7500	63.1500	0.2800	34.7300	123.9400	25.5000	79.8700	101.0800	144.0600	76.6900	97.4300	97.7100	86.8000	78.9900
80.5900	167.6900	145.2000	59.5900	153.8000	37.3000	125.2000	22.3800	59.1400	28.9200	145.3300	79.2000	84.0200	108.7500	88.6500	77.6900
52.5400	131.5300	142.1200	57.3900	62.4400	88.1900	122.2100	20.2500	53.5400	160.6400	148.1800	78.1800	124.1100	141.2400	86.9300	74.2900
131.9600	109.8600	140.9500	54.5200	156.0400	71.3800	122.3600	17.6100	115.4400	114.1600	149.1900	79.0700	68.1300	135.3700	87.0100	72.8500
120.9700	111.5100	137.2700	54.1500	57.8800	106.3800	118.5000	17.0000	76.4600	110.6000	151.6200	75.9600	159.7200	4.5300	85.3400	69.4300
116.9600	21.8700	134.4400	56.7300	50.1500	17.8400	115.1700	19.0500	72.2800	5.2300	152.0000	72.1200	165.7300	69.0200	81.8000	68.4300
128.6300	165.1600	133.8900	56.3200	131.4000	165.6300	114.4300	16.7700	100.8800	146.1800	155.2400	72.6200	79.3800	71.0800	83.3000	65.8600
138.3300	20.1100	137.5400	57.0200	55.9700	121.6100	117.3800	18.2900	89.5100	2.0600	153.4100	75.1400	1.7700	25.8800	85.7300	68.3800
85.2600	1.7800	137.0200	60.5000	95.0100	100.4800	116.2800	21.8600	57.3500	6.2600	150.6900	72.5000	-0.1800	12.5800	82.9800	70.9200
117.5400	161.2900	133.7800	60.9300	92.1100	116.4400	112.7000	21.1700	86.7800	130.7000	153.2100	69.7800	11.2900	19.8500	81.0700	68.0800
124.1100	1.0300	135.5600	60.0400	87.7200	134.1900	113.6700	20.0600	92.6600	158.2400	154.3600	72.3400	10.1400	29.7600	84.2700	67.2500
83.8800	121.9900	137.8300	63.1300	134.1000	149.1400	115.6300	23.3700	61.6000	1.9400	150.7100	72.5400	70.8300	45.9300	84.5800	70.9300
138.2500	153.6500	134.7600	65.4400	65.2600	168.7600	112.3700	25.2100	110.4500	151.7700	150.3500	68.8000	155.6700	44.7100	81.1400	71.0300
107.5600	106.9100	133.3800	63.9900	130.1500	7.2900	110.5600	23.2700	95.9200	107.9300	153.6500	69.0300	87.3600	76.9600	82.1900	67.8500
93.6300	126.2900	136.7200	65.0500	133.5600	107.5900	113.2600	24.5400	60.3600	124.7800	151.7100	71.4700	69.9400	158.1000	85.4700	69.6600
120.2300	139.2300	136.0300	68.5800	156.0300	70.2700	112.1600	28.2000	76.7900	137.8100	148.9600	68.9100	50.3900	141.7600	83.6500	72.8900
77.4400	110.3600	132.6300	68.6500	74.4700	34.9300	108.6300	27.0900	101.5800	119.3300	151.3400	65.9600	10.7800	115.5400	81.6600	70.7400
69.7700	5.3600	134.1500	66.6100	95.9800	38.4900	109.6300	25.2300	9.7200	36.5400	153.3600	68.0400	32.0400	111.9900	84.9800	69.2500
160.8800	100.6600	136.6800	69.3300	101.8500	38.3800	111.5800	28.2800	134.8100	95.7700	150.1200	68.9300	23.7300	105.5500	86.8200	72.5800
25.8900	91.4800	135.1200	71.8500	77.2900	61.6000	108.6700	30.5700	152.7200	109.0700	149.3000	65.1600	154.6400	127.9200	83.9300	74.2200
39.8200	66.0200	135.0700	75.6700	145.0300	65.1500	106.1800	28.5700	32.7300	110.1600	152.5100	64.0600	71.9800	128.6700	83.4300	71.1300
22.8800	106.3800	134.2300	78.9200	76.4600	87.6500	108.4800	28.3400	135.2600	89.6200	151.8600	66.6700	153.7500	134.0900	79.7800	70.2600
3.6900	106.9100	130.6400	79.5500	154.4600	106.3500	108.5600	32.1200	107.0000	69.3000	148.4000	65.0300	93.2200	143.7700	78.2900	67.0100
165.7500	70.8100	128.7000	82.6500	113.6100	9.1900	112.2700	32.5200	142.8200	73.7000	150.2200	61.6200	71.0300	89.6100	78.1000	66.1900
167.3400	35.7900	129.2000	85.6900	54.3200	4.2600	114.0100	35.6700	149.1500	68.5800	152.5000	63.2200	12.2100	76.0600	74.6700	65.4900
11.5700	44.7600	126.7300	88.0000	143.8700	129.8700	115.1400	35.2700	2.0200	108.8400	149.3400	64.4300	89.1700	13.9600	72.8000	67.2800
7.9400	39.6500	126.7600	91.7700	152.8200	95.2200	117.5900	38.2500	133.9000	31.2600	147.3700	61.2500	83.7900	164.7800	73.2400	64.2600
12.8300	83.8100	125.6400	93.6400	156.9700	99.2000	119.5700	36.3000	151.6000	115.5500	144.9900	63.1200	82.3800	11.4700	72.3400	64.5700
121.2500	57.4200	123.8100	96.9600	161.2900	106.0000	121.4700	33.0800	77.1200	45.5100	143.4300	62.3100	76.2000	15.0700	75.0600	66.1200
26.2700	43.2900	126.1200	100.0100	35.6400	149.5600	119.6800	29.8300	159.9000	54.5500	143.1400	63.9100	139.9500	33.2300	77.7500	64.8700
45.3700	23.5500	126.1000	103.0400	137.7100	142.4500	119.7400	28.0200	156.0300	41.0600	139.5800	65.1400	72.1100	36.6400	77.7800	65.2400
47.7300	77.7700	100.4800	56.1800	59.6800	22.9500	79.2700	22.3600	7.2800	122.2600	74.8300	80.9400	158.3700	78.9800	56.2800	102.5200
51.1400	64.1300	101.6100	56.7600	35.2300	131.4800	77.5200	19.2900	168.8300	114.2700	76.9000	79.5600	149.1600	15.4700	57.9600	99.9300
42.7400	101.7800	102.7000	54.3500	22.4600	109.2900	79.5400	16.5600	28.0200	154.4200	73.7300	78.7400	131.1400	154.1300	54.6200	98.1600
164.0400	87.6200	100.9400	54.4000	160.6600	39.1000	79.6400	16.5100	126.2700	79.3300	71.8500	81.8900	83.1500	108.5600	52.1600	99.7200
3.7700	76.8200	103.0300	55.6700	11.8600	29.1600	82.6100	17.8900	164.3500	120.1900	73.1000	84.3200	117.9700	74.8900	48.5600	100.9900
14.8600	76.1400	102.3600	56.4900	166.4300	33.7500	83.3800	18.3900	168.3000	91.5900	73.5100	81.6100	95.8200	103.4400	49.1800	103.4500
161.6800	56.2400	98.6200	55.7300	154.6600	39.8200	80.1000	17.1300	159.4600	82.4800	71.8100	83.0300	84.0400	113.2800	45.9000	105.4200
36.7700	71.2800	97.2600	52.4400	58.1000	86.8600	78.8500	13.5900	11.7000	108.4800	69.0400	80.8000	124.8000	146.3200	42.7200	104.3300
25.9600	52.1100	94.8500	51.8500	150.3500	66.4900	75.6900	12.5500	158.8800	49.0100	67.6500	81.0100	66.5100	141.2800	39.0600	104.9500
148.0900	67.2900	91.7400	51.8900	55.4300	110.4100	73.3200	12.8500	93.7800	47.2000	66.9900	84.4100	156.3600	8.7500	36.9800	107.8000
28.4100	81.4500	93.0700	55.0900	47.9000	17.0000	74.8100	16.1200	161.2700	77.3600	68.8800	86.0700	162.1600	74.1000	39.8400	108.6200
152.2300	40.3800	93.4600	56.7700	130.0000	167.1300	74.9600	17.4800	134.3900	47.7000	71.9500	84.0600	79.9000	66.5400	42.1000	109.1300
141.4100	93.8600	89.7200	57.0900	56.6000	122.1200	71.2100	16.8300	133.7200	118.2800	71.2600	84.9800	2.9800	21.2700	39.3900	111.0800
156.0800	19.5600	89.6800	58.5600	92.8500	103.8100	70.9000	18.6300	118.2700	31.4000	71.3000	88.6400	0.5200	5.1000	39.1100	113.6500
28.5200	28.5900	92.4700	61.0700	89.3500	116.6500	72.6800	21.8300	157.2800	23.5000	74.7800	88.1000	11.7100	13.5200	42.8500	113.9100
36.7100	141.7700	90.4500	62.6200	86.7700	131.0300	70.4200	22.6000	28.1300	169.9100	76.3000	86.5900	11.1000	24.5700	43.5100	115.5100
7.2500	21.4300	87.6900	63.9700	133.9600	148.3100	67.4400	22.8900	154.3600	32.8000	75.4200	89.8200	71.2800	42.6800	40.6500	117.9000
133.3600	163.4000	89.7600	67.0400	63.2600	166.4800	68.8600	26.0500	99.7500	8.1700	78.3300	91.6300	158.6000	40.5900	42.5400	119.4400
14.2100	143.3100	89.4800	69.9400	129.5700	5.9700	67.6800	29.2900	144.6900	166.6800	81.6900	91.3300	86.6100	72.2300	44.4900	122.5800
22.6000	12.6000	92.9600	71.0000	130.9200	107.7500	70.2300	31.8400	7.4100	7.4000	84.8400	90.4100	67.7100	154.2300	48.2600	122.8900
155.9500	160.3100	92.2000	74.8300	152.8300	69.7200	68.2200	34.9800	140.8700	28.4900	86.7500	93.4100	50.2100	138.2700	48.1400	126.5700
-1.1100	129.8500	89.1500	77.2200	73.2000	33.9300	64.6900	35.4600	158.0600	125.5900	86.3200	95.9500	11.6900	112.1200	46.0100	129.7600
29.1200	1.5400	87.2200	77.5800	92.0700	36.5400	62.8300	36.5800	147.8200	16.2000	87.4300	94.1800	32.9800	105.1500	46.3500	130.5000
156.8800	133.7700	86.8200	75.0200	97.4600	35.5300	62.9800	34.7000	141.3700	125.8300	88.1200	90.8500	23.2200	102.4500	48.2400	128.5100
38.5300	91.4500	86.0000	71.3300	76.6500	63.0800	63.6600	31.0400	6.4000	139.0700	85.5900	88.4800	156.7600	125.9900	46.8200	125.4000
20.2700	112.2300	89.5800	70.4900	138.7200	62.6700	67.5200	31.0500	144.4900	144.5000	84.7800	86.5600	75.1900	123.6500	48.4300	122.6800
26.0600	5.3100	90.5300	67.4400	76.6400	91.5000	69.1000	28.1100	161.6100	19.1900	81.6600	87.1600	158.2700	130.9800	46.6900	120.0300
51.1200	153.9700	93.6600	65.9000	152.4100	107.7500	72.7600	27.2000	17.0600	40.8600	80.9000	87.2000	92.7500	140.7300	47.9900	117.5800
36.3700	13.2900	95.1500	63.2000	112.9400	8.7300	74.4100	25.4000	160.2300	30.9300	80.8200	83.6800	72.9100	85.1300	50.0000	114.8200
6.4700	11.1900	97.9600	60.5200	51.1200	2.9200	77.6900	23.5100	136.2100	20.6700	78.8100	81.9400	15.9400	70.9800	50.1600	111.0600
5.6500	33.4500	100.4600	62.5100	145.4100	130.0300	79.3700	26.5700	129.6600	5.7300	81.9800	80.4900	89.8800	9.9900	54.0500	111.2400
35.6500	156.3000	100.4700	65.3000	149.9700	96.7300	79.3500	28.4500	-2.0000	35.3900	82.8400	84.2000	84.5700	159.1300	53.4900	113.5200
166.5200	16.4800	101.8000	62.7900	153.6900	100.0500	81.3200	25.8100	130.6200	-0.3900	80.0800	84.2500	83.0700	3.1500	52.3000	110.3300
22.1600	149.2400	104.5200	61.7600	158.8300	105.4800	83.8700	25.8200	6.2600	14.8600	80.9900	80.9100	79.8300	8.1100	55.4500	108.3400
24.4200	131.8400	105.4300	65.4200	37.8800	149.3500	83.9300	29.6500	165.4400	154.7600	84.4800	82.1400	139.2100	24.8000	57.8000	111.4100
3.3200	127.5500	105.6200	66.2300	135.9300	143.7800	84.9500	29.1100	141.2500	157.7900	83.1100	85.4400	73.1400	32.4100	56.0600	111.6700
42.4900	133.1600	107.8800	63.1700	59.9000	24.1200	87.5900	26.4100	29.6400	162.1200	80.8400	83.6000	162.6700	73.9200	56.5600	107.9300
8.3900	127.9800	110.2700	64.2000	35.7400	130.2600	89.2300	29.0700	146.7800	138.1800	84.0300	81.9900	150.4700	9.8100	60.2600	108.5300
146.0800	18.7400	110.2800	67.7600	20.5700	112.5000	88.9800	31.7200	114.7200	30.1900	85.8000	85.3700	128.5500	149.8300	60.0900	111.4400
67.0700	93.5100	111.2800	66.4700	156.7300	37.3000	90.6900	29.4600	47.5000	107.4800	82.7200	86.7400	83.9200	104.0500	58.1100	109.2400
87.1800	75.4800	114.1000	64.5100	8.5600	29.4500	93.3800	28.6600	28.4000	94.3200	82.5300	83.5900	119.1000	69.6100	60.9800	106.6300
127.3000	74.7600	115.0000	67.8700	163.4900	33.8000	94.2400	32.5100	101.5200	92.5900	86.0700	84.4400	96.0000	99.3300	63.6700	109.0900
111.4100	104.2800	114.7000	69.6500	149.3700	38.4600	93.4900	32.6400	71.9400	100.0600	84.8400	88.0600	84.6600	108.2700	61.8600	110.5900
70.9300	49.5800	116.9100	66.9200	56.9600	89.0300	96.4400	30.1900	47.3300	120.3200	82.1900	86.8200	123.0400	142.1200	61.4300	106.9100
80.9400	58.2400	114.3400	65.1400	142.8700	66.6300	94.0000	27.4200	43.9000	100.0300	79.2800	88.4200	69.7300	132.4700	57.6400	106.6100
78.5200	76.8700	113.6000	61.3300	53.7400	109.2900	93.9800	23.6900	41.7100	91.2700	75.7800	88.1400	162.8300	2.7500	55.7900	103.7200
72.4200	98.5400	109.9000	60.8800	48.0000	14.6300	90.7600	23.4500	55.0000	105.3200	73.1900	86.2700	166.8200	70.0100	54.1700	104.6100
94.2800	167.5100	110.2800	57.4000	129.9800	0.9100	90.3500	19.7600	46.6700	78.1200	70.1100	88.3700	78.8800	67.9200	51.4000	102.0300
81.8400	65.4900	109.1600	58.9900	55.3700	124.5200	89.2300	20.9400	3.7600	89.7400	71.6600	91.6300	1.3700	20.1400	49.8700	104.4700
86.3000	40.3900	105.6900	59.7400	91.4900	103.8800	85.8700	21.7600	20.9600	100.9800	71.5100	90.1100	-2.4900	5.3900	48.8700	106.5300
101.0200	51.2400	104.8400	55.8800	92.3700	113.1500	84.9500	18.0100	70.0800	40.5600	67.6400	89.6600	10.1200	13.4000	46.2300	103.8100
116.0500	31.5400	105.0400	56.5100	87.2600	128.8700	84.8300	17.6600	72.3700	31.9700	67.0900	93.4900	9.3300	23.4600	44.2100	103.8900
123.2800	92.4000	102.8200	58.7900	132.9800	150.9700	82.9400	19.1800	92.4000	97.2300	68.2900	96.3600	71.8100	42.2300	42.4100	107.0700
118.0200	82.6000	105.6100	59.3100	63.6100	168.2200	86.1600	19.6500	92.1400	91.1200	69.5700	98.5100	158.2600	38.6000	43.7100	107.1600
129.9400	100.9000	108.1100	60.3700	130.8200	8.4000	87.8500	21.1600	127.9100	108.4600	71.3900	95.4400	85.5000	74.2200	47.3400	106.8700
68.9200	84.4600	105.5500	62.3900	130.6700	109.9500	84.9300	23.5700	72.1900	109.9600	72.8900	94.8300	67.9100	153.7100	46.7900	110.0200
83.8900	71.4000	105.3400	64.4900	152.8900	71.2500	85.3600	24.6700	40.8900	84.9700	74.3300	98.4100	47.2500	139.4900	45.8400	111.7100
87.0300	57.6100	109.1200	64.9300	73.3700	36.8100	89.1200	25.3500	68.0200	94.2200	76.0900	97.5200	11.2600	110.5000	48.9300	110.4400
64.8200	39.7600	108.8800	66.0200	93.4000	39.1100	87.7300	27.4400	3.1300	80.5300	78.2200	94.9000	35.2700	106.0900	51.4000	111.4800
124.6600	80.6500	106.1800	68.6000	99.1200	36.7700	85.3600	29.2800	95.9300	73.1800	79.0800	97.5200	25.5800	101.7700	50.0400	115.0500
110.7100	14.9600	108.7200	69.9500	78.5600	64.1500	88.3500	29.7500	51.1300	66.3500	80.2700	99.6400	154.5700	125.0400	50.8400	114.9700
80.1400	33.5800	111.6000	70.0400	144.5300	63.5300	90.5300	31.3900	55.9700	91.8700	82.2400	96.8300	72.0700	124.4800	54.2800	113.4500
95.1800	62.4900	109.6900	72.3600	74.8900	89.1800	87.5300	33.6800	79.5500	66.6300	84.1200	96.4600	155.1900	130.3700	55.4800	115.8600
83.2200	13.2700	107.9000	74.4300	152.7900	108.8000	86.7500	34.6200	27.7100	79.9000	84.9300	100.3900	91.0800	139.1900	54.6800	119.0200
51.9600	82.3300	110.0300	77.5400	112.1100	9.6500	89.4800	37.3800	0.9900	146.0600	88.5200	99.7600	71.8600	86.4000	57.9100	119.1600
74.9300	132.7900	110.9900	77.4400	50.2400	4.0300	88.7900	38.9800	75.3000	25.0100	89.1700	97.9500	12.4600	68.9900	59.9800	118.9300
100.3600	7.3000	107.3600	77.9000	143.6900	132.7700	85.0300	38.6600	55.1200	28.4800	89.2300	101.4400	87.3500	8.4400	57.6000	121.5300
116.1600	148.2800	106.8800	81.6300	150.7000	98.1100	84.5500	41.1900	92.8100	15.8500	91.1600	102.8800	84.6300	160.2100	58.7500	124.2300
75.1300	4.9800	110.2200	82.8400	154.6400	101.9400	85.6800	44.1000	44.7300	52.2700	93.8200	100.1300	80.4100	0.0900	62.0200	124.3700
98.4000	121.9500	110.2100	80.0200	158.5900	109.1100	85.0800	41.9900	53.3800	46.5400	94.1500	99.2000	81.9800	8.1900	61.3200	125.9400
98.6300	129.4100	108.8200	79.5800	39.7300	152.0000	83.8700	43.1700	70.9300	4.4300	94.1700	95.3700	137.3200	26.8300	61.5000	124.4600
139.7600	164.5800	105.2200	79.1600	133.8100	146.1400	80.6700	42.1600	76.2400	150.7700	93.6000	93.8000	72.2800	32.8200	59.3500	124.3900
104.8700	3.3800	106.4500	75.8800	61.1700	26.5900	82.5600	39.4300	85.5600	139.2200	92.0400	90.7100	162.8800	73.6500	59.8900	120.5600
74.5400	89.0400	107.3800	74.7900	35.4600	133.5400	84.2700	38.1900	81.7400	106.0100	89.7500	92.9200	147.6700	11.3600	58.3000	120.0800
75.2100	165.4700	104.0600	76.0800	25.3200	114.3800	80.7900	38.0600	60.8400	33.7800	88.8200	95.2100	128.0600	150.6400	55.4600	122.5600
47.3900	128.9400	102.2600	73.9900	155.5700	36.8700	79.5000	36.3100	53.5600	162.7800	87.9800	92.0500	83.8500	105.9800	54.7600	120.6100
126.4200	110.0000	104.4900	70.9900	9.0000	34.1700	82.3300	33.7300	118.3000	117.1700	85.5100	91.0800	120.6700	67.0100	55.0600	117.3700
117.0500	109.3700	103.7800	71.6400	162.5800	32.7100	81.3800	33.1300	82.3200	115.6900	84.0300	94.6600	94.7800	97.9600	52.5100	118.6100
114.7200	18.7300	100.0400	71.9800	150.1400	35.7800	77.7200	32.5500	74.4100	8.2600	83.9900	94.9400	84.5300	109.3200	50.2500	119.8900
125.5500	163.6100	100.1400	68.5200	58.4600	89.2700	78.8900	30.0200	103.9400	150.0700	82.2300	91.5400	125.4000	143.4300	50.4800	116.6000
136.4000	20.0600	101.7000	66.7200	141.1700	69.9200	80.7500	27.9100	92.1000	5.3200	79.7200	92.5200	67.6400	134.1000	49.2600	114.5700
81.0900	2.6800	99.3100	68.5000	54.4600	111.1700	78.0500	28.0900	59.4900	12.2600	78.8600	95.8200	161.2100	3.7200	46.3800	116.8800
114.3000	159.6900	96.3200	67.0600	48.4600	18.6300	75.5700	26.5500	90.2700	133.6600	77.7100	93.7700	166.0100	68.8600	45.1200	116.7500
119.3800	168.9800	98.2400	63.7000	125.3400	0.5400	78.3600	24.0100	98.4000	157.3400	75.9600	91.2100	81.3500	68.2400	45.5200	112.9000
76.1100	119.9300	98.6400	63.2000	53.0200	121.9100	79.0400	22.8500	61.6400	5.0900	74.0500	94.2200	4.7400	20.9800	43.4900	112.8000
134.3300	153.8400	94.9300	64.2100	87.8400	102.1500	75.3300	22.0000	113.7900	154.3900	73.1500	95.4500	0.1800	6.9300	40.8800	115.0100
101.6600	106.5600	93.7600	61.5000	91.3500	111.9200	75.2900	19.9700	97.8000	111.3900	71.7600	92.0400	11.7300	14.8100	40.8200	112.2800
88.0700	128.5300	96.3900	59.0100	82.2000	134.3000	78.1800	17.8200	60.4600	127.3500	70.0400	91.6600	12.1500	25.4200	40.8500	109.5400
112.2800	140.1400	95.3600	59.7100	127.6800	149.0200	77.1800	17.8100	81.1300	143.3600	68.2600	95.0100	73.0900	43.6200	37.8000	110.9200
74.3000	109.8300	91.7700	59.3500	58.8900	164.8600	73.8900	16.1500	104.5000	124.9800	67.5500	95.0100	161.4800	40.5900	36.0100	112.0400
67.1200	4.4700	91.0600	62.9700	126.3000	9.4700	71.7500	19.1600	10.6800	40.6300	70.0200	97.8100	88.9300	73.9800	36.1000	115.7300
160.1400	103.1800	88.3100	63.9900	127.3700	107.1500	68.7800	19.8100	131.8400	98.6200	70.7600	97.2500	69.9700	157.6200	34.8000	117.8800
21.9100	94.6400	89.1200	67.1200	151.5500	69.9900	68.3800	23.5700	153.3500	111.7000	74.4500	96.7900	51.9400	139.9800	37.3200	120.8100
36.4700	62.7500	87.9700	68.3700	69.8400	34.9600	66.4300	25.3000	32.9600	112.0900	76.5800	95.2200	13.0300	110.1800	39.4900	121.8300
17.3200	110.4700	89.9900	71.4400	89.6000	38.6400	67.6500	28.7600	137.4100	92.0200	80.0300	96.4800	35.0000	108.9300	42.0400	124.1500
169.0500	110.4500	93.6300	72.5500	95.6600	38.1600	70.9300	30.6500	109.0600	71.6000	81.9600	96.4100	30.1500	103.8600	44.9200	123.4900
164.0400	72.1400	93.3700	75.5200	74.5000	61.4800	69.5600	32.2100	144.3000	75.6000	82.8600	100.1700	158.1900	125.3400	43.7600	126.2100
166.9700	37.5300	90.9900	73.5800	140.0700	61.3800	68.9200	28.6700	151.2900	70.8100	79.2300	101.2100	75.4000	124.7700	40.3600	124.8200
7.9100	52.5400	93.5600	70.7700	72.0400	85.5100	72.5500	27.8000	3.5900	109.7500	78.2300	98.8800	157.7100	131.4900	41.9300	121.2200
4.5700	41.2200	96.4000	73.1700	149.7400	105.1900	74.0000	31.0800	136.8400	32.3200	80.6000	100.8700	94.5900	142.8000	44.0700	122.5300
7.6600	88.4400	94.2300	73.8300	108.0200	9.1100	71.9400	30.2000	153.2700	120.1500	78.9900	104.1000	74.7100	87.2500	40.9300	124.0200
118.4800	57.5600	93.7900	69.9500	47.6200	2.4900	72.9200	26.4500	78.8200	50.5200	75.5200	102.7000	15.6500	69.3800	39.0100	120.8600
20.5600	44.9000	97.6200	69.5900	139.5500	131.2500	76.5400	27.5200	161.3000	56.0800	76.9600	101.7900	89.7900	8.9300	42.0600	118.9000
43.5200	24.2500	97.9500	72.3300	147.6500	95.2200	75.5700	29.7200	156.3200	41.0700	78.2200	105.2700	87.2600	163.2200	42.3900	121.4700
44.4600	78.1100	95.3600	70.6200	152.0600	98.7800	73.9700	26.8200	5.1900	123.4900	74.6000	106.6200	82.8900	1.5700	38.8200	120.6400
47.0200	64.1500	97.4200	67.3800	156.7300	105.0800	77.2100	24.5900	167.9400	113.4300	73.4800	104.1200	81.6000	8.7900	39.6800	116.8400
40.6000	101.8500	100.7900	69.0200	35.0100	151.8200	79.9700	27.0800	31.4100	156.7300	76.4300	105.4800	141.1400	28.5400	42.7800	117.3800
163.9500	87.5000	99.2500	70.6400	129.8500	144.0400	78.3300	29.5800	125.0800	76.2500	75.1100	109.0900	74.7200	33.9900	40.5000	119.4500
169.3300	78.5600	97.8300	67.2700	58.1000	25.2500	76.9400	33.0500	166.0800	123.3900	71.7400	107.7900	163.9000	73.9700	37.6800	116.7900
10.0700	77.7600	101.3900	65.7800	30.9500	134.4900	78.6100	35.5300	166.2400	92.5700	73.1300	106.3300	152.6400	12.6100	40.0200	113.7600
164.6000	52.4200	102.7700	68.3500	19.7100	112.2400	81.1600	38.0900	160.7300	85.6500	75.2800	109.4500	132.3400	150.4100	42.1500	115.4600
33.2100	75.4300	99.9400	68.2900	151.4900	36.1300	80.7300	41.8800	12.2100	111.5100	72.2100	111.6400	84.8600	106.6300	45.5800	114.3400
21.5100	52.5300	100.6100	64.5700	1.1300	32.7900	83.1400	44.0000	159.8900	50.7700	70.8200	109.7900	120.5800	74.0600	48.5600	115.9500
150.2800	65.6300	104.3100	65.4100	157.6300	30.7800	86.8200	43.4400	98.8300	48.4100	70.8500	111.5900	96.5000	100.9300	51.1700	118.0900
28.9700	78.3400	105.7000	65.8400	145.2500	34.8800	90.3100	43.3000	162.3400	80.5700	71.7600	110.1900	85.2600	110.2000	54.1300	116.5300
152.8200	38.9200	106.3600	69.3400	56.1700	86.5200	91.9400	46.7800	134.0000	51.2700	68.9300	111.3200	128.0700	144.9800	56.0900	113.3600
138.4300	94.3000	109.4900	71.3600	142.0000	66.6900	95.4000	45.2300	134.2900	118.5700	71.1500	111.9100	69.2500	137.3700	56.5000	111.9500
156.6700	21.6100	110.0700	71.2000	52.3800	109.4900	97.4600	42.0600	120.1900	30.0500	72.9100	115.2600	164.1700	3.7600	52.8600	112.7800
27.9600	31.4200	109.1800	74.4200	44.3000	17.4100	97.7100	39.4200	159.0300	24.6800	76.6300	115.6100	167.6100	70.1200	50.1500	110.3800
33.8100	143.3700	110.2200	73.5500	122.2700	165.8000	100.7500	37.5500	29.9800	1.8600	77.2700	117.4700	78.2200	67.4600	46.5000	110.3200
7.9600	19.6600	112.9300	75.1500	49.8000	120.3500	101.2700	33.7700	154.5500	33.7900	79.3000	120.5300	0.0200	19.9900	43.6100	111.6000
128.5400	162.4700	106.7300	88.4600	85.7500	104.2700	81.1200	53.4600	101.4200	12.4600	60.3200	55.9500	-2.2200	5.2800	14.6700	28.3300
12.2000	146.1500	109.6500	87.9200	86.4900	113.5600	84.3700	54.7300	146.5900	164.2900	57.2900	53.8300	7.4400	13.9000	12.1100	25.4500
16.7300	9.2800	108.1700	90.1800	84.7700	128.6700	83.1000	58.3900	11.0900	11.3900	56.9100	52.4400	8.3800	25.3500	10.3800	26.7100
154.0400	157.7900	107.4000	92.9100	125.1200	148.8900	81.2800	58.1200	142.6500	30.4700	59.5700	51.9100	68.9300	42.3400	8.5700	30.0200
163.8300	129.2500	107.5700	96.6000	57.5100	163.5500	82.3300	60.6000	160.0000	129.6600	58.5000	54.8900	157.6900	37.1200	8.7600	32.9700
30.6600	3.6900	108.8700	98.6700	122.7100	7.4400	84.2000	59.5600	148.7800	16.9200	58.9000	52.6000	83.6900	71.7700	10.5400	36.3400
153.7500	135.0200	110.7000	101.8100	124.9300	107.0900	85.4800	62.8700	143.8400	126.1100	57.3500	53.4600	69.1700	153.5100	8.5900	39.3100
36.2500	92.4100	108.6400	104.4300	146.3700	72.7300	83.7000	65.8000	8.4700	143.1800	55.1000	51.7000	49.3600	139.2500	6.5500	41.3100
14.1200	114.8500	108.9100	107.9400	67.1400	33.6700	84.3200	69.3500	145.1800	144.5300	52.6600	52.8000	10.3100	109.8200	4.6800	44.6800
26.4000	7.3500	110.8500	110.0900	88.0200	37.8200	87.2600	70.5600	163.9900	18.5300	52.8800	56.3800	32.9400	107.2900	3.4300	46.1300
47.3500	156.8200	112.5300	107.0800	93.2400	36.8000	88.7700	67.1700	21.2700	44.4600	55.0900	57.5600	28.1200	102.2700	5.4200	43.5700
33.0100	13.5900	114.2600	105.9400	71.9400	60.7700	88.9000	67.6300	161.2600	32.2600	57.7700	55.1800	155.4100	123.4900	8.4600	44.3500
2.1800	12.9600	116.3100	109.2700	137.8400	61.5900	90.7400	70.9400	137.4600	21.6500	57.4600	56.6200	72.9800	127.9400	7.8400	48.1900
4.9500	33.3900	118.2300	108.1100	70.6900	86.8300	93.2700	69.4000	133.5100	5.1400	57.6900	60.1400	154.6700	131.7300	7.4600	47.4600
31.8600	160.7900	119.2400	104.8400	146.3600	105.8000	93.9700	66.3800	-0.2500	37.5600	60.7400	58.7900	91.0100	137.5200	10.8400	45.6000
164.3000	18.6200	121.0500	106.5900	105.9500	8.7300	95.2000	68.7800	137.6600	-0.6900	62.4100	57.7600	73.8900	85.3400	12.4000	48.7600
15.4000	154.9400	123.2600	108.4000	41.6200	162.6800	97.9300	70.4300	11.1200	22.3600	61.3400	60.9200	11.9700	71.2700	10.9500	50.8100
23.9500	133.1400	124.6000	105.1500	137.5600	132.6600	100.1700	67.5100	168.4900	157.0800	63.8600	62.8700	86.2400	8.7600	13.1500	49.0500
-0.1300	128.9200	128.0900	104.5900	142.9300	96.2700	103.1200	66.8700	138.9100	153.9900	67.3900	63.2500	83.2300	159.1500	16.8900	49.9300
40.2400	135.1700	128.5200	101.3200	146.7700	99.0700	103.2900	63.5800	32.7900	161.9500	70.4900	62.2900	80.4700	-0.7500	19.7800	47.4100
6.3600	125.8300	131.9100	100.4300	151.3300	103.7500	106.9500	63.0000	145.7700	137.9700	72.8100	64.8500	80.0600	7.7400	21.9600	49.3500
145.5100	21.4500	134.6700	102.6400	30.3400	150.7700	110.2700	65.1300	116.1000	30.7500	72.6400	67.0100	138.4900	27.2700	20.8900	51.4300
65.1000	95.0600	136.3700	102.9600	128.1500	144.5100	111.4400	66.2900	49.6300	108.8100	72.2500	64.5800	70.7100	31.8300	21.5300	55.0100
85.3200	76.9800	135.5300	105.3200	54.1300	21.5500	108.9600	67.5200	31.5500	96.6300	73.3500	61.0400	160.3200	71.5200	21.9200	56.1400
124.2700	74.2300	132.4900	107.5300	30.1400	131.7900	106.0600	69.8200	103.0800	93.9000	72.1000	57.4300	149.3700	12.7800	19.6900	55.6200
110.6600	108.3000	129.6500	104.9100	14.1400	111.1300	103.1000	67.4300	72.9400	101.7700	71.7200	56.4600	130.7000	151.4600	20.7700	52.0000
65.5800	51.5800	126.4300	105.0900	151.5100	33.1900	100.4600	67.2100	48.5600	122.9400	68.5600	57.0800	83.7100	105.8700	17.4500	50.4200
78.9400	58.8100	123.6500	102.5100	4.8500	34.5900	97.7900	64.5000	46.6100	101.1700	67.1400	56.5900	118.2900	70.8300	16.9700	46.8100
76.8300	76.5800	121.3700	101.8700	158.6500	30.1400	95.0800	64.5200	42.8600	93.0400	66.4900	53.1700	96.8400	101.0200	16.5800	45.9600
72.5900	101.0100	117.6300	101.1000	144.5400	35.1600	91.4700	63.0900	56.9200	103.6700	64.2200	52.1600	85.1200	109.9800	15.7100	43.0600
93.7900	168.9100	118.1500	98.1200	56.6400	85.0000	92.5800	60.3200	49.8100	79.7800	67.0400	50.6900	126.1800	144.2900	19.1300	41.3300
78.6500	67.1800	119.5800	96.4300	140.4400	65.6300	94.5300	58.4900	2.6400	94.5500	68.3500	54.2900	67.8400	136.9000	19.3100	39.9900
78.9800	41.6500	116.0000	96.5600	48.5400	107.3400	91.1900	57.9800	22.8100	102.3800	65.4800	54.8100	161.8400	1.6500	15.9500	37.9800
96.8400	51.7300	114.7500	94.3800	41.5600	13.9800	89.9500	56.4900	75.1400	42.0000	66.2600	51.5600	164.9800	69.3200	17.2600	35.1000
115.4900	32.1600	117.9200	92.3000	123.7100	4.5500	93.1600	54.3900	76.6800	34.1700	69.9500	52.5400	79.8100	67.0600	20.4000	35.0400
119.9400	92.6000	117.2100	91.4700	50.8300	123.0100	92.9900	53.4100	93.4800	99.2800	69.2400	56.0900	5.2900	17.7700	18.2500	34.5100
115.1400	82.2900	113.6800	89.8900	91.4700	108.2100	89.4400	52.1000	93.5300	92.2800	66.7000	54.7000	-1.2600	5.7700	16.7300	31.3100
125.1000	100.9400	115.2800	87.4800	91.4900	116.9700	90.4600	50.4300	127.9100	108.1300	69.4400	52.4800	13.7200	12.8400	20.0800	30.1500
65.6800	85.2200	117.9400	86.5000	85.6100	132.0500	93.3700	48.5700	73.8300	110.8500	71.6800	55.6800	10.5300	24.2000	22.1800	30.6300
81.8900	72.1000	115.2400	86.1600	128.0500	155.4900	91.0100	47.7600	43.9600	86.5600	69.2100	57.9200	69.9400	42.1900	19.2900	28.9700
84.6900	61.3400	113.5000	83.9000	62.0500	167.4000	88.5600	46.2400	69.1100	95.3300	68.8800	55.3700	158.1700	37.7200	19.1200	26.1700
61.2700	43.0200	116.7800	81.9800	124.9400	11.2800	91.4900	44.4000	4.4100	81.7400	72.6700	55.3400	83.5500	72.7400	22.9600	25.5600
121.7400	80.6100	117.5700	81.6600	129.2600	108.5600	92.3700	43.1800	93.6300	74.5900	72.9300	59.1600	68.5300	152.7700	22.6500	25.4500
111.3600	14.4700	113.9100	80.4400	151.0500	77.2900	88.7100	42.2700	54.8600	67.3400	70.8700	59.1500	50.4600	139.1600	20.2500	22.5100
76.5100	34.4900	112.2600	82.7500	72.1400	37.6000	87.9700	44.9200	55.5900	90.2600	67.5000	60.6300	12.7200	109.9700	16.7200	23.7300
92.3600	62.6800	108.7900	84.4500	91.7000	42.0200	84.8900	47.3200	83.9100	68.2000	64.4300	59.9300	35.8600	107.5300	14.0500	23.2600
80.6500	13.4600	107.9600	86.0200	96.8400	42.0100	85.3600	50.7000	25.9400	75.3700	61.6500	58.0700	28.5200	102.0000	13.0300	26.8700
52.6500	85.0400	104.4300	85.5300	72.4100	65.4900	81.4700	51.4700	4.9200	147.9400	58.9500	60.5600	157.9000	122.4000	9.4600	25.4100
73.0000	132.8000	102.1300	88.0100	140.2400	62.5200	80.1200	55.0300	77.2200	28.6500	60.3900	63.3000	73.9700	124.8700	9.3500	26.2100
98.3900	9.0400	104.6000	90.4700	76.4500	88.4800	79.2600	54.3800	56.2700	32.4500	60.2100	61.0800	157.4700	128.3400	9.5200	29.8200
113.5600	149.1400	105.4300	94.1900	150.3500	109.4300	81.8200	53.8100	94.7900	19.2000	56.3700	60.9500	89.9600	136.4500	5.9100	29.2900
73.7400	5.3000	108.0800	95.3000	110.4800	13.2700	85.0000	55.2000	46.0800	54.7900	56.2200	64.6400	73.7600	85.6100	4.3200	28.6300
97.3500	127.2300	110.8100	96.4800	46.0100	3.1200	87.0200	55.9200	53.7100	48.5700	57.3200	66.8100	11.3200	72.3400	4.6500	31.3800
102.0800	132.2700	110.4700	93.0800	139.7900	134.4100	86.9200	52.3600	72.7900	3.4400	57.9900	69.6700	88.0000	6.7600	4.8400	28.4800
135.6700	162.8900	110.6600	91.2200	147.3300	99.1900	86.8800	51.1800	78.3800	152.2300	60.3300	67.4600	84.4800	158.7500	7.8100	27.0700
103.5500	4.8000	113.9600	93.0300	150.2400	103.6300	90.4500	52.6300	87.5900	144.9500	62.3200	66.2200	80.5500	-0.7300	9.2400	30.5900
72.6600	89.9100	115.4500	91.9800	154.6000	108.3700	91.6600	50.9200	82.0300	107.7600	63.3900	69.7600	81.5000	6.2400	9.1400	30.4100
74.6000	165.4900	114.2200	88.4200	34.2900	155.5500	90.2000	47.5700	62.4600	37.0800	65.2600	69.8800	138.8800	24.5100	11.0100	27.1100
45.0100	130.3300	115.9800	88.3100	129.4200	148.4500	91.6400	48.0800	53.8700	166.0600	67.0500	66.5200	71.5300	32.8600	13.5400	28.6700
123.6200	110.2500	119.2800	89.5900	59.5900	26.1900	95.1400	48.8600	113.8900	118.0000	68.1500	67.9200	161.6900	71.3700	14.1600	31.4800
114.5500	111.7300	118.6700	86.6100	35.0600	134.4200	94.4800	45.5200	82.5400	118.2400	68.9700	71.1200	150.6900	11.9000	14.7900	28.7400
113.2100	19.4000	117.8500	84.0600	19.7400	113.9500	93.6300	43.4900	75.3700	11.7700	71.4500	69.1800	130.2700	150.7700	17.1700	26.6700
121.5600	164.4500	120.9600	85.1300	156.7000	38.2400	96.8600	44.6900	104.0500	152.6400	73.2100	67.9700	82.9200	105.5400	19.2400	29.7200
134.2800	19.3200	123.3100	85.1100	10.0300	35.5400	99.1000	44.3300	94.6100	9.2900	73.4700	71.4500	118.3400	72.3600	19.6400	30.6500
78.9500	2.4500	124.2000	81.3700	161.3100	32.8000	100.1100	40.4300	58.8700	16.1100	76.2900	73.0800	94.6700	99.2200	22.1900	27.9700
111.1000	160.5000	124.4700	81.1000	150.0500	37.9800	101.3700	40.9200	93.5200	132.6200	78.5000	69.9600	84.0800	109.6200	24.2000	28.5500
117.9800	1.2500	126.6600	84.3000	61.9600	87.3600	102.7000	44.5000	97.1600	157.2600	77.2800	69.6700	125.8700	142.3800	23.9600	32.3400
71.6900	122.7500	130.2800	82.9400	144.2600	69.3700	106.5500	43.8400	63.9800	5.9800	79.4200	71.6700	67.4800	136.5900	26.0900	32.3300
131.2500	154.2300	129.5600	79.8400	51.0500	105.9200	106.3400	41.0300	115.1200	157.4200	82.7700	70.2500	162.9900	2.9700	29.6100	31.9500
98.9000	109.7200	127.6800	81.4100	47.0300	21.3800	104.1600	43.1200	96.9300	112.8600	81.3500	66.6600	166.1600	68.1000	28.1700	32.4300
89.2300	129.3400	127.5100	83.0000	122.2800	2.0900	105.1600	44.7500	61.3400	131.3500	81.7100	63.2000	79.5100	67.4900	29.7100	34.1900
109.4200	141.0500	129.0900	86.4900	53.7100	125.7200	105.6000	48.5300	82.4700	145.3400	80.0200	61.6300	4.4200	20.6500	28.9200	37.9500
73.8200	113.4500	125.5700	87.5800	88.0400	110.4900	102.0100	48.7400	105.3400	128.4100	78.1800	59.4000	-0.4100	8.4700	26.6800	36.4900
65.4200	3.9900	124.1800	86.2000	85.7200	115.4200	100.7400	47.5200	16.4700	43.9500	76.8800	62.4200	13.1600	14.0400	24.8300	34.4600
163.3100	102.8300	126.9000	88.2500	83.7500	129.2000	103.0700	49.9200	138.2200	95.9600	75.7200	64.2300	11.3800	27.2300	24.2200	37.7200
24.6100	93.1600	125.9500	91.4000	124.6400	150.1300	101.9600	52.9100	154.4100	104.1400	74.1000	60.8500	72.1700	42.1800	22.9900	39.2300
38.4800	60.8800	122.2200	90.6700	59.3700	1.6300	98.3700	51.7800	34.9000	110.4800	72.2500	60.6300	159.8900	37.4400	20.7900	36.1500
20.5200	109.8200	123.1600	90.8000	122.4700	11.4700	99.3400	51.5500	135.5000	86.7700	71.1500	64.2700	86.2400	69.9900	19.0700	36.1400
1.8000	109.0000	124.6000	94.2800	124.3500	106.3900	100.6800	55.1500	110.9100	71.4100	69.9800	64.3700	69.7000	152.0600	18.4200	40.0700
168.7300	67.1200	121.6100	95.1300	146.1800	76.1900	97.6900	56.3900	146.9200	73.5100	68.2800	60.9800	53.4400	139.5200	16.9600	39.4500
166.0300	37.9500	118.8800	94.3800	68.9300	38.0800	95.3300	55.0500	153.4600	67.9500	66.2000	62.4100	13.5600	108.8900	14.7500	36.4500
8.2200	47.4100	120.9900	95.8000	88.6700	40.1200	97.4800	56.3800	5.6800	104.6400	65.5300	65.8000	36.8500	108.2200	13.5100	38.4600
6.5400	42.1000	121.1000	99.1500	94.5100	39.5800	97.2600	59.9700	138.5500	29.5500	64.5200	63.9300	31.1700	103.1600	12.7600	41.5200
12.5100	81.0000	117.3600	98.7700	73.6800	63.9400	93.5700	59.4400	156.6200	115.4000	62.5100	61.5000	157.6800	119.8200	10.9700	39.4300
119.6300	59.3300	116.4700	98.4200	137.6100	65.7300	92.7700	58.2800	83.1900	48.1900	60.6600	64.3700	73.4200	123.6100	9.0400	37.7100
22.4300	40.3900	118.4200	101.5300	70.8100	91.7700	94.7600	60.9900	162.0200	53.2000	59.4600	66.0000	156.6200	127.1500	7.9000	41.2100
42.2200	22.5600	116.8800	103.6300	148.6800	108.5000	93.0100	63.8000	157.5400	38.5100	57.8800	62.6900	94.1700	137.1100	6.4300	42.1100
46.0400	74.3900	113.3800	102.3900	108.8800	12.4700	89.6400	62.2000	10.3000	121.7900	56.2900	62.0300	75.7900	85.5300	4.8600	38.4700
47.4300	62.4700	113.9900	103.2900	45.8400	6.4200	90.1900	62.2400	1.5500	111.5400	54.9100	65.5900	12.7900	69.7100	2.9500	39.0600
39.6000	100.7700	115.2600	106.8800	136.9700	132.3100	91.2100	65.9800	31.9400	151.7500	53.5000	65.4300	89.1600	6.7700	2.4100	42.7900
168.6000	84.9700	119.0200	106.4000	145.5700	97.9500	94.9900	65.4600	126.6300	73.6500	55.8200	67.7200	85.9300	157.9700	4.4500	43.9900
2.8500	74.1000	121.2700	108.8200	149.8000	102.0000	97.0600	68.2500	172.2000	120.2600	56.3600	66.8900	82.5200	-0.3800	5.2800	47.8000
12.6400	74.5700	123.7100	106.7400	153.9200	107.5800	99.9500	66.4700	167.5600	86.6300	60.0500	68.1300	82.5400	6.3700	9.1000	48.3800
159.9600	52.4100	125.8300	106.9300	29.5300	156.1500	102.1000	67.8900	162.6500	81.7600	61.9800	66.7200	139.8100	22.3700	11.4500	50.6200
33.8800	71.5200	128.1200	104.0200	129.6200	146.3500	104.2200	64.8400	14.2200	107.8700	65.5500	67.5500	72.9000	32.6600	14.7400	49.5900
23.5400	50.0200	127.1500	100.3900	56.5900	26.7500	103.4100	61.0800	162.7100	47.3800	67.7600	66.6800	162.6500	70.1500	16.5300	46.2500
148.3700	63.9000	129.7700	100.3000	32.2400	136.0700	106.0400	60.1900	102.1400	44.7100	68.7800	70.3900	150.8400	12.2600	16.6000	46.5100
25.8600	80.9700	127.9700	103.1300	20.0800	116.5300	104.0600	62.3000	163.4200	75.5100	65.1300	71.5500	127.5700	149.5400	12.7300	46.6300
150.9200	40.4700	124.6100	101.1300	154.1800	37.2200	100.9400	60.3700	136.3100	48.6000	64.4100	69.2200	84.6900	105.0600	12.3400	43.3200
137.8000	91.9100	126.1900	97.9200	7.0700	33.7900	102.9000	57.0100	137.1800	116.5400	67.4500	70.7600	121.4600	72.3900	14.9100	41.7300
157.7400	19.2000	127.8900	99.5500	160.3500	32.1100	104.3200	57.9600	123.8300	25.9000	65.8200	74.0700	96.7800	100.2400	12.9600	42.8200
25.4000	29.5900	124.4400	101.3500	146.6300	36.4400	100.7600	58.6300	161.5900	21.2500	62.4400	73.0000	84.7200	109.4600	9.7700	41.5500
34.9000	145.4400	122.7300	97.9600	60.1500	88.8700	99.6800	55.2600	33.4300	167.0700	64.1400	72.2000	124.5800	139.2600	11.1800	38.0500
5.9600	23.3000	125.5700	96.4100	142.3900	68.5500	102.3500	52.9000	156.0700	32.6600	65.0800	75.8800	69.9100	135.5400	11.8800	37.8900
129.7700	167.2700	125.5700	99.3400	48.5700	107.3100	101.0000	54.4000	104.5700	8.4300	61.6000	76.9000	162.9200	1.8800	8.2700	38.5600
12.5400	144.6900	121.8100	98.8100	44.6500	18.6400	97.3300	53.5500	145.8500	166.3300	60.2400	74.9500	167.0400	66.1100	6.9400	36.2700
18.3900	14.0500	122.3900	95.0000	118.6800	-2.8100	98.0600	50.0100	9.2700	8.0700	62.7400	77.0800	74.8500	63.1300	9.2800	33.3800
153.5100	157.4600	125.4600	95.7100	55.3600	122.3700	99.9500	49.4700	144.6100	28.2000	62.0100	80.5200	0.7700	17.3700	8.2000	34.0700
162.7500	129.0900	123.3000	98.0400	88.6600	109.1400	96.9100	50.6800	163.7600	123.6100	58.2700	79.9800	-4.2200	2.0700	4.4600	33.7300
26.3600	4.2600	120.3600	95.6000	87.1800	115.7900	94.5600	47.9100	152.3200	15.3500	58.9800	78.9700	6.8900	10.3200	5.1900	30.6100
153.3200	134.8200	122.8800	93.1800	85.1200	130.7100	97.3600	45.2900	145.0300	126.2000	61.0700	82.1000	8.2300	20.8900	6.8300	29.0100
35.7500	92.0800	123.7800	95.7100	125.0800	150.5200	97.4600	45.8800	8.6900	137.6900	58.4400	84.4500	68.9300	38.3500	4.2100	30.3000
17.1600	114.7900	120.0200	96.1700	59.4900	167.0200	93.5700	45.6400	150.9800	144.3600	61.1500	85.7400	156.1200	34.5600	1.7400	27.3600
22.1600	10.0400	119.5100	92.4300	126.9900	5.8100	93.6000	42.3600	164.1300	17.1500	61.0800	89.4400	81.6800	67.2700	-0.9500	29.3500
49.3100	153.9500	122.5400	92.1900	123.9000	104.8900	94.0700	38.9100	26.4900	40.6700	61.1100	90.9400	65.4400	149.3300	-3.7900	30.4900
36.3900	13.5600	124.7500	89.8700	148.7100	74.4900	94.8000	35.2600	162.3200	30.9300	60.5200	94.5100	47.7200	135.7800	-3.5600	34.1700
3.8400	14.0800	128.4900	90.5200	70.4600	35.1500	91.5000	33.2600	142.7800	20.3100	63.3900	96.9000	8.2600	105.6500	-0.6000	35.0300
2.9400	33.9100	130.0100	91.9300	91.0900	38.8500	89.8500	35.9300	137.3200	4.0700	64.0700	98.1000	32.9000	105.0300	1.6600	38.0800
34.4800	159.8100	130.6000	89.9200	96.4800	37.7500	87.7400	39.2000	9.3400	29.0100	61.6900	100.9800	26.1100	98.8900	5.4300	38.1100
166.1900	18.9600	133.4900	91.9300	76.9200	65.1000	89.3500	42.6700	138.7100	167.7400	63.5000	104.2600	154.0000	117.0900	8.1700	38.3100
16.1400	156.4600	136.6700	91.1000	138.2200	63.8800	90.3900	44.7200	10.8800	16.3900	64.8800	105.0200	69.2700	121.0700	10.4200	41.1600
25.7300	135.5700	136.6300	76.5000	72.5100	88.7000	122.9500	34.6400	168.4600	155.0200	131.0800	62.3900	153.2100	125.8800	67.1200	83.3100
-0.3300	127.1500	136.4500	78.5700	149.0500	106.9100	122.6300	38.2700	147.3700	153.7300	129.8500	63.7900	93.3100	134.7200	65.1400	84.5200
41.1600	136.2000	134.5400	75.9500	107.5800	11.5000	124.7600	39.9500	34.1100	157.6500	126.5300	65.1300	69.4600	82.5900	67.8500	87.1800
6.2100	126.5900	136.9500	73.3400	45.7800	2.9800	122.9500	40.0900	148.2700	134.1100	125.9100	68.9000	8.6500	67.5400	70.9400	85.2600
147.0600	21.7000	139.9400	75.7300	139.4500	129.6800	119.7300	38.6300	119.5500	26.2900	126.6600	71.3300	84.7400	3.2900	74.7400	85.7400
65.6700	92.7400	138.8000	75.7200	147.5800	97.1200	118.0800	35.1400	50.6400	105.2200	129.7600	70.4500	81.9700	154.3200	75.0400	84.2900
85.8300	77.6800	141.5800	73.3200	151.8800	99.0700	120.3400	32.1200	33.7700	91.3900	129.7400	73.4700	77.9400	162.8800	78.8300	84.7000
125.0400	75.2400	144.8900	73.4600	154.7300	104.5700	124.0200	33.4000	104.8300	88.2500	127.0800	76.1900	77.7600	2.4700	81.4200	87.2200
112.0300	108.8900	146.2500	70.0100	33.2300	150.4900	127.5700	31.6600	75.6500	101.4400	126.9600	79.5800	136.3200	20.4700	85.3000	87.8200
72.3700	51.4300	148.5700	69.0000	129.0900	145.7300	127.2400	28.6300	47.4800	119.8300	129.9800	80.5700	70.3000	29.1600	87.4000	85.5900
80.1100	58.2200	145.9100	70.0100	58.4000	25.8300	123.3900	28.8300	48.9300	97.1700	131.7800	77.1200	158.0100	68.7500	84.3600	83.6400
78.1400	77.0900	143.4700	68.0200	32.2600	131.3900	123.0800	28.5600	45.7900	82.6700	131.6100	77.7900	147.7300	9.7900	83.4700	82.5600
72.2800	101.1400	145.6100	64.9100	17.4500	111.2600	125.2000	25.3700	59.6200	104.8400	133.0000	81.2600	129.4500	146.0000	87.2500	81.8100
93.2800	167.5700	145.0800	65.6600	157.6400	34.0200	123.5600	24.0500	50.5300	75.0100	136.0300	80.3200	79.3600	103.4500	87.5300	79.3300
80.9500	67.3300	141.1400	65.8500	7.2400	28.3400	120.0700	24.3500	6.0500	86.0800	137.4100	77.1500	117.5600	69.9900	83.9800	77.7900
82.0100	42.6300	141.4400	62.4400	161.4600	27.4400	121.0800	21.9600	23.5500	97.5200	138.6800	79.5700	92.1400	99.0100	84.6600	75.9500
98.7600	52.6700	142.7900	60.9100	148.1500	32.3900	122.1000	19.3800	77.0400	40.8700	140.7100	81.7600	79.0600	107.3900	87.7500	74.3200
115.7800	33.1400	139.1200	60.8300	60.7800	84.4700	118.3900	19.3700	83.1400	32.9300	143.3000	79.1100	123.9200	137.8900	85.6100	71.6900
121.8500	95.4500	137.0700	57.6500	142.9800	68.6400	116.3200	16.6800	96.5300	96.0200	146.6100	78.9400	63.1600	133.6900	84.8300	68.5200
116.4300	84.0500	133.6300	58.3800	50.1100	106.8100	112.9700	17.7400	95.6100	89.5300	147.0300	75.5900	156.9600	-0.6700	81.2500	66.9600
126.3400	102.9100	131.9400	55.4300	50.3400	17.2900	111.0300	14.8800	129.6100	107.9000	150.7600	74.9900	161.4100	64.3600	82.5400	63.3600
65.4400	83.2600	133.4400	52.1900	119.6900	160.6900	112.3200	11.4400	74.7600	109.3300	153.2200	77.6600	77.3900	64.2800	85.8500	61.4000
83.4000	72.8900	132.1300	50.1700	54.2100	118.1600	114.6400	9.1700	43.1900	76.6200	153.6300	80.5500	2.8000	14.4300	86.9800	60.9600
85.4700	58.3400	134.6500	49.7900	86.3700	101.4300	114.9800	9.8600	72.4800	93.3300	152.2100	80.7900	-2.5600	2.3800	84.3200	63.4000
66.9900	42.4700	137.9200	51.5500	86.2200	110.1500	117.6600	12.2300	-0.7900	77.7000	148.9800	82.3800	8.7700	9.8600	84.8300	66.7300
123.2200	81.7200	136.2700	55.1300	82.0900	124.0500	115.5600	15.4300	95.7200	72.9500	146.6700	79.3800	9.0900	21.1900	81.8000	68.2400
112.2500	17.2300	137.6700	58.5900	123.1000	145.8800	116.7700	18.4100	57.7200	64.3100	144.0800	78.7300	70.2200	36.7200	82.3300	70.8900
80.3200	35.7100	136.2900	62.1600	56.5100	159.4200	115.4800	21.9000	56.4900	86.8900	141.9500	75.5900	155.0500	35.4700	80.0600	72.9600
93.3900	64.6900	135.3700	63.7600	123.8400	0.4400	115.9800	24.7300	87.3900	68.3700	139.2200	74.7300	84.8500	66.8600	77.2500	74.8800
84.9800	14.2300	136.1300	67.3200	123.8600	101.5700	115.8200	28.6700	28.3700	72.1700	136.3000	72.3000	67.0800	148.9200	75.6900	78.2200
52.0800	84.2800	132.4400	67.3100	147.7200	68.7900	112.5400	28.3200	5.7900	145.8000	138.1300	69.5600	47.2200	136.2000	72.3000	76.4900
73.5100	128.2100	131.1700	67.7400	67.3400	29.8700	110.7700	27.5500	78.7600	25.7700	140.0100	68.4700	8.9700	105.4200	73.4100	74.5300
99.8100	6.7200	133.1400	70.9800	86.8400	38.3300	111.8200	31.1100	56.0800	31.9500	136.8300	67.3200	33.7000	103.0900	73.4000	77.8300
113.7300	148.5900	131.5000	72.2700	91.7900	35.0300	110.7500	32.7300	95.9100	14.9600	135.5400	65.5400	26.4900	100.2800	69.8800	78.6900
74.0700	5.3100	128.0600	70.7800	75.0800	58.1800	107.3900	30.8700	49.7400	50.1000	138.9000	63.7000	157.7300	119.3700	68.5700	75.2600
94.8600	128.4500	128.3100	72.5300	135.7100	60.6300	106.9600	31.5600	55.9200	44.9000	139.0700	62.9900	69.5300	119.9600	70.5600	75.4300
97.4500	133.0500	129.1200	75.8800	69.4200	84.2300	107.8300	35.3400	75.3200	2.0200	135.5500	61.6500	153.9000	126.1800	69.2300	78.9200
136.8700	165.4900	125.6800	75.9500	144.1000	104.5300	104.9000	35.9700	78.8600	151.6400	136.4400	59.2500	94.3900	135.0600	65.6700	77.5400
104.1600	3.0800	124.1100	74.7700	106.6400	5.9200	102.5500	33.8200	89.8800	139.0300	139.7400	58.2400	71.5600	81.9800	66.1600	74.6900
74.0800	90.6500	125.8700	77.7100	41.0600	163.7200	103.3700	35.8800	84.6300	105.2700	138.2800	57.4600	8.7900	65.7800	67.2100	77.0200
75.7600	165.9400	124.6600	80.2400	138.9800	127.4100	102.6800	39.0800	65.4600	33.0300	135.7700	54.8500	85.7000	2.5200	64.0000	79.1100
45.5600	130.0800	121.0200	79.3800	144.3500	91.5500	99.0900	37.9300	57.8900	164.9200	138.8000	53.4200	84.4200	153.1300	61.8900	76.0000
127.4300	112.5500	121.9600	79.3000	147.6200	94.8000	98.5300	36.7400	118.2600	113.9300	140.4900	53.0500	81.7400	161.8200	64.1000	75.3700
117.5300	111.8600	123.1300	82.9000	151.3200	100.3000	99.6200	40.1900	83.0600	114.6700	137.2300	51.6000	80.0200	3.2900	63.3400	78.8200
113.2500	22.2300	126.8400	82.4500	32.8900	147.7300	102.9300	39.5000	77.5700	8.7900	136.2500	54.5800	136.7900	19.1600	66.8500	80.1700
121.6400	163.6400	129.7700	83.3500	128.1700	141.8300	106.1300	41.3500	108.7100	147.5600	132.6900	55.7100	69.9900	27.0800	67.8700	83.5100
135.6600	17.3900	131.6500	80.0100	57.0700	18.3400	108.8000	38.9300	97.0600	6.3900	132.5600	58.9300	158.9700	69.0500	69.9700	83.0100
79.8000	3.0700	134.8000	82.1400	30.7800	125.3900	111.6000	40.8100	64.6800	14.2000	129.2900	60.0800	147.6000	8.7900	71.2400	86.4800
111.0000	161.1000	135.2400	81.3900	19.7800	106.9800	110.7300	38.4900	91.7100	131.0700	130.9900	60.8000	130.9100	143.4900	73.5300	84.7500
118.1600	5.0300	135.7600	77.6800	155.0500	31.0800	112.2500	35.6400	97.8700	157.7900	132.5100	64.2100	81.6600	102.1100	75.3000	83.0500
73.2100	116.6900	139.5500	78.1000	8.7700	22.2700	115.7400	37.4000	67.8500	6.5100	129.3600	66.0200	118.7800	68.0000	76.6000	86.3800
131.1900	160.1200	140.4700	79.0100	160.6600	26.4600	115.5100	37.0500	116.3100	153.9500	129.5500	64.8100	93.7400	95.9100	79.3100	86.3200
101.9000	107.0400	140.0000	77.3200	148.7500	26.1700	115.3600	34.0600	97.4700	111.3500	132.4200	65.8200	81.4600	105.8900	81.5900	83.4800
81.7400	130.9600	138.8600	80.7200	58.3500	79.4600	112.9800	36.0400	64.9800	126.7700	132.3300	62.3400	124.0400	137.4900	80.8100	83.1500
111.6800	139.6700	136.4700	81.0800	140.1800	65.1100	110.8900	37.0900	84.1200	142.1200	132.4900	60.9500	66.5500	128.0000	77.0800	83.1900
77.5200	113.0900	135.1300	77.5500	46.6600	99.0900	110.4900	33.3400	106.2100	122.1800	135.3500	63.2300	157.5600	-3.2700	77.5700	80.5200
64.4800	3.9400	134.6800	77.7900	41.9600	12.8200	109.1900	32.7000	21.0100	42.8900	137.2900	61.8300	163.5500	65.4100	79.7100	78.6000
158.0800	107.7500	132.5300	80.8500	121.1300	160.1300	106.7000	35.6700	138.6700	99.2900	136.4600	58.2800	81.0300	63.4500	76.9500	79.1700
28.0900	95.5100	130.4500	78.9400	53.9600	114.8000	105.6700	33.9600	156.5800	105.7300	137.9300	59.2000	7.5400	14.5600	74.5100	77.5700
34.6700	67.3700	130.2000	75.8800	88.1600	105.7800	105.3100	30.6100	33.9100	116.4000	141.1600	60.4000	5.5700	2.7800	76.8500	74.5400
17.4200	110.9100	129.0400	78.3900	90.5900	114.5500	103.0700	31.6900	136.8500	88.7500	141.7300	57.3600	13.6400	9.0000	76.7500	74.4900
167.6300	112.8700	126.2900	79.5500	83.5900	126.9500	101.0500	33.8900	112.2300	75.2500	141.0800	55.0900	12.6300	21.7800	73.0000	74.4400
163.9900	70.8800	125.2100	75.9000	125.0600	145.7600	100.4200	30.8700	146.1400	76.9400	143.8800	56.7800	74.4400	35.4400	72.6900	71.8000
162.8700	43.0800	124.6800	75.4200	61.4400	157.3500	99.8500	28.2700	154.4000	73.2800	146.5400	56.9700	160.8200	32.4700	74.8700	68.9500
5.6400	51.6200	121.3300	77.2600	131.2800	1.1600	96.0800	28.7200	9.1100	105.9400	147.5200	53.1500	89.6400	65.0000	72.4200	67.9000
3.0700	46.9600	119.5400	75.3300	126.2900	102.3200	94.8900	28.8100	138.8400	31.1100	148.6200	53.1700	72.0000	150.4900	69.5800	67.2200
10.7300	81.6400	120.6200	71.8300	152.1500	65.4200	97.0800	25.7300	157.9200	117.4800	150.3600	56.5000	51.0200	136.4200	71.9300	65.9000
116.9500	61.8700	117.3300	71.0000	71.3200	28.6900	94.8700	23.3300	83.0500	51.2800	152.7500	54.6000	12.9200	107.1300	72.3700	62.1200
19.1200	40.9900	114.6900	69.2700	92.4600	36.6500	91.9200	23.4200	162.3500	57.0400	154.0300	52.5800	37.5200	104.1800	68.6700	61.0900
40.3300	27.7000	117.5100	69.6900	96.2300	32.5300	94.3300	25.0100	157.8200	41.3400	154.3300	55.7700	29.3100	98.4600	67.5400	63.6200
45.1100	82.1700	117.4000	68.3900	77.0200	58.6900	95.3300	24.0300	11.2700	126.8900	152.4000	57.1900	162.5700	122.2000	67.2100	63.0900
44.8400	66.5100	119.4300	65.3200	139.7900	60.0700	98.1600	21.7500	3.2600	116.5500	152.4900	60.5600	74.6400	115.4500	69.7300	62.0900
40.3100	106.5100	121.2700	67.6100	73.3700	81.8100	99.8500	24.8800	33.3100	154.1200	149.0600	60.1000	160.5700	128.4500	68.8400	65.3700
164.6400	89.3000	122.1400	70.0800	147.2400	102.6400	99.6600	26.5100	131.3800	78.2700	147.3500	59.3500	96.6700	136.2200	69.8700	67.2400
170.5600	76.7700	123.8600	67.0300	108.6400	2.5200	100.9300	23.3200	4.0500	122.5100	149.4800	62.1200	76.9800	81.0800	73.3000	65.5100
9.4300	75.0100	125.8700	66.1700	44.7100	159.2700	103.8200	23.2700	2.6000	92.6400	147.9800	64.4500	13.2100	67.2500	73.6500	66.8700
156.9600	56.5800	126.9800	69.8100	139.7200	126.9100	104.6000	26.9800	164.5300	85.1100	144.4700	63.0100	88.6900	1.1000	72.6400	70.3500
30.0000	74.4700	127.8800	69.7800	145.9300	93.0300	104.7000	26.1700	13.8800	108.6700	144.9000	63.3600	88.3000	152.3600	75.3000	69.9800
20.6300	53.8500	130.0700	66.6700	149.7100	95.3100	106.9700	23.1600	161.0900	51.0800	145.9200	66.9900	83.2900	162.3800	77.9300	68.8500
144.8000	67.1800	131.6300	68.3700	153.2300	99.9600	109.4200	25.4600	97.3200	51.3600	142.9000	67.6300	85.0400	3.0500	76.9700	72.0600
18.8400	83.1800	132.5500	71.6400	32.6100	141.4900	109.3600	28.3000	166.8500	79.4600	140.4200	66.2900	141.4800	21.3100	77.2500	74.3700
148.6300	46.2200	133.8000	69.7300	131.8300	145.6600	110.1700	25.6800	137.2100	51.8900	141.9700	68.2300	73.9300	26.0300	80.7400	73.1800
137.9500	97.2400	136.2600	67.7000	58.5400	18.7100	113.3100	24.7200	135.8700	118.7900	141.7600	71.4600	160.9000	69.3000	82.2000	73.7900
154.8600	22.6000	137.1400	70.7600	32.4200	127.1100	114.3000	28.2600	121.2200	30.5400	138.0300	70.5100	153.3600	11.5000	80.5600	77.3200
25.7600	35.4800	138.0000	72.7600	21.3000	108.5400	113.9200	29.2300	162.1900	25.8400	137.3200	69.4800	135.3300	143.8200	82.0700	77.8400
32.8600	147.8300	140.0600	69.7600	160.2600	32.8200	116.4500	26.6500	34.0600	0.6300	138.5300	72.8900	84.1200	101.8400	85.5600	76.9100
1.6200	27.8900	142.1400	69.7500	11.5500	27.6000	118.8500	27.1700	155.9600	35.2300	136.3100	74.7600	121.8900	71.2400	85.2200	79.1100
129.4700	3.7300	142.6400	73.5600	165.0900	26.2100	119.1400	30.9100	104.9600	12.8900	133.5700	72.2500	95.9100	95.0800	84.2600	82.0900
13.2500	148.5100	143.5100	73.1300	150.2200	29.9800	119.5000	30.2500	149.9400	167.8900	134.1800	73.3200	84.5400	105.9100	86.9100	81.5800
15.7500	14.4900	146.2400	70.6800	60.2400	81.1500	122.2700	27.6300	14.3100	5.2400	134.2500	76.9500	131.3000	138.9400	89.6700	81.3400
151.8400	161.4100	145.0300	67.6600	143.5600	64.3600	120.7600	24.7300	146.1900	29.1000	137.8700	77.6600	68.2900	130.3500	90.6400	77.6400
163.7700	132.9000	145.7900	64.3900	49.5000	101.2400	121.8200	21.1100	164.7400	125.6800	139.3600	80.4900	162.3600	-1.6100	91.8600	75.6600
23.7200	6.6400	142.2500	62.9800	44.3800	12.0100	118.7000	19.5600	152.8700	18.4600	142.4600	78.9900	165.9200	65.8100	89.7600	72.4700
149.6700	137.7800	141.2500	60.2300	120.9600	164.8500	118.7800	17.8500	145.6500	130.4600	144.7800	80.5300	78.8100	66.6400	89.3300	70.6500
33.3000	93.9200	137.7900	58.9100	53.2600	120.1700	115.1000	17.0400	8.4800	142.0200	147.3800	77.7700	4.1900	16.2200	86.6400	68.3000
14.7200	116.3300	134.5800	61.0700	84.5800	109.7700	111.6200	18.7700	148.1100	146.0400	147.6000	73.9200	1.7500	6.0100	83.5400	67.8500
18.7700	10.0600	133.6800	60.2000	83.6700	119.2800	110.5700	16.7300	165.7400	20.9100	149.9200	74.0000	12.1400	12.0600	85.4700	65.4300
52.7000	155.5400	137.2900	61.3600	79.8400	129.8400	113.6800	17.6200	27.2100	44.2500	147.1900	76.2400	9.2200	25.8700	88.3200	67.9800
35.0100	15.2000	136.4800	64.9800	121.0200	149.1000	112.8100	21.2300	165.0100	33.7900	144.6400	73.6200	71.6600	39.0600	85.6600	70.5200
0.3300	15.1800	133.0800	64.9000	54.0700	162.7400	109.1100	20.7000	136.6700	20.4500	146.9600	70.9100	156.7300	33.5800	84.3000	68.1200
1.9100	38.7600	134.9800	64.1700	121.7800	5.4000	110.2500	18.9900	137.0300	7.0800	147.8600	72.8800	84.8600	68.2200	87.8800	67.3400
35.5300	163.4300	137.5100	67.0400	120.7000	106.2200	112.6200	22.0500	7.7900	34.1300	144.2300	73.4000	73.8300	152.5900	88.7400	71.0600
165.8000	22.6900	134.6800	69.5800	145.8900	71.4500	109.6200	24.4700	139.0100	0.0100	143.4000	69.7200	46.8800	137.7500	85.7200	71.6900
15.1200	159.3400	132.9700	68.1500	65.1900	31.8200	107.4800	22.2500	5.7500	22.5600	146.1900	68.6800	10.0900	109.2000	86.8100	68.5600
22.8200	138.3200	136.0400	69.0100	84.7600	38.9400	110.4800	21.6600	167.8600	154.7800	144.5100	71.2600	36.3400	106.2000	90.3900	70.0000
168.5300	128.3800	135.9300	72.7900	89.0200	36.5500	110.5400	25.4800	147.3600	156.1000	141.0600	69.6400	27.8100	99.5900	88.9400	73.3900
39.5600	137.5900	132.0800	72.7200	70.7300	61.3000	106.6600	25.6300	34.8300	160.7000	142.3700	66.1100	162.3500	122.0400	86.8000	71.8100
4.4500	125.7500	132.0000	71.1000	133.1700	62.1300	107.0800	23.2300	149.8600	138.4600	144.1000	67.1900	73.6500	123.1700	89.7200	69.4100
142.8000	28.2100	134.8900	72.9100	68.6000	85.5700	109.9600	25.2000	117.7300	30.8800	140.7400	68.7500	158.5200	129.7500	92.1400	72.4400
64.5200	95.1400	134.0000	75.4400	139.4300	104.7600	107.6600	28.2500	50.2000	110.4300	139.0700	65.5300	96.5200	137.8300	89.6100	74.3600
83.3800	78.9100	133.3300	79.1200	102.0600	5.2700	104.9200	26.0500	33.2900	97.6400	141.6600	63.6000	74.2200	85.3800	89.0600	71.1100
124.2400	79.0900	133.7400	81.6100	40.0100	161.7400	107.5500	24.6100	104.1900	91.4800	141.1300	65.9700	10.5700	66.5900	85.3400	70.7700
107.1100	111.0200	130.8500	83.4600	136.9900	130.6500	108.9600	28.1400	76.5000	105.0100	137.3800	65.0500	86.0500	5.7400	83.8000	67.2800
71.3100	49.5700	130.1200	87.0700	140.6600	95.3800	112.6900	27.2200	48.1200	125.6500	138.5600	61.3600	87.1500	154.4000	82.2700	65.6300
77.9300	60.0800	131.6500	90.3600	144.8500	98.2200	115.8600	29.3200	48.0000	102.6400	140.5800	61.3100	81.9900	166.0600	78.6800	66.4800
75.1200	77.8100	129.3700	92.6000	147.0400	103.7100	117.3300	30.8400	48.7700	88.8700	137.5400	62.7000	79.6500	5.7600	78.5800	69.4000
70.5700	102.2800	128.4600	96.2800	30.9700	146.3300	120.7800	30.5900	57.8400	108.0700	135.5100	59.6500	138.9800	24.7600	78.6100	67.0300
91.4000	3.3700	127.3800	98.4100	125.0600	145.8300	121.0000	26.9200	53.3000	80.1700	133.2500	62.0500	70.1700	28.8500	78.9800	67.9400
78.5100	67.4500	123.8500	98.7400	49.8300	23.1100	122.8400	26.1200	6.9200	91.8400	131.9600	62.1300	158.3500	73.3000	82.4100	67.8400
80.7600	46.8600	122.0100	102.0100	29.4300	131.1300	120.7900	23.5900	25.9400	104.0000	133.0200	64.4200	149.2900	12.0700	83.8400	64.7000
97.6200	55.5000	119.6100	103.4200	14.4600	108.7400	123.2500	21.0500	77.0600	47.4900	130.6300	65.9700	131.5100	146.7300	82.4100	64.1600
114.3300	37.3300	101.5500	61.8100	152.1600	34.7400	75.6000	23.9200	84.6900	38.9600	71.0000	83.2800	82.1000	104.0800	56.3900	103.1400
119.9500	99.7700	101.8100	62.9900	9.0000	31.4600	74.0400	21.1300	95.9800	98.2500	73.3100	81.4300	119.8900	72.5600	57.4200	99.8600
115.0000	87.0700	103.0600	60.3600	157.7600	28.8400	76.1200	18.4200	95.8400	92.0400	71.0800	80.9500	93.2400	99.6600	53.9500	98.3100
124.3100	106.2700	101.3400	59.4800	144.5200	35.6100	76.3000	18.1800	130.0600	110.0400	68.7600	84.0900	82.4500	107.8000	51.5300	98.5600
65.5300	85.6800	102.4500	61.6700	53.9100	86.4900	79.3700	19.0900	69.0500	111.5700	70.3500	86.2200	127.1700	141.7300	48.2100	100.2800
80.9900	73.7000	101.4800	62.0600	137.3600	66.4900	79.6100	18.8700	45.3500	84.3200	71.4400	83.1800	66.7300	133.9900	48.8000	103.4000
84.7200	59.6900	97.7300	61.4500	44.5100	106.2900	75.9900	18.0000	71.8400	93.6600	69.2300	84.1400	158.1900	0.2800	45.4400	105.2800
59.1100	44.3100	95.6300	58.2400	38.1100	16.2100	74.0300	15.1000	4.0000	80.1900	67.2100	81.7600	160.9400	67.6000	42.3000	103.8400
121.2500	85.2400	92.7400	58.1700	119.6500	160.7300	70.6200	13.4600	97.8500	73.5900	65.0400	82.2900	74.5500	64.2600	38.3700	103.7800
106.0600	19.2700	90.0500	58.7500	48.5500	120.4600	68.1700	14.5700	59.4000	69.7000	64.0600	86.0200	166.2500	15.5800	36.3700	107.0000
74.1300	40.4100	92.1000	61.7900	83.3000	108.5000	70.8200	16.8600	56.7900	92.2400	66.3700	87.4400	162.2400	5.8900	39.5800	108.3200
92.2800	67.2000	92.3900	62.8800	80.2800	117.0200	70.7500	18.7000	86.3000	68.8100	69.2400	85.3300	4.8500	9.7000	41.3100	108.6100
80.4200	16.0500	88.5700	62.9100	79.0700	130.2600	66.8300	18.8200	31.8000	77.3000	68.4000	86.4200	5.2600	24.5600	38.2700	110.3300
49.5100	88.0900	88.6300	65.4400	121.9400	145.2800	66.8300	19.8700	5.8600	147.8100	68.4800	90.0700	67.0000	35.9300	38.2100	113.0600
73.8200	131.8500	91.6700	67.3000	55.9300	163.3200	69.3700	22.5800	79.1500	27.4000	71.9700	89.5200	153.1500	34.4200	42.1200	113.3000
97.8000	11.1200	89.4700	68.1800	120.0800	3.0500	67.2200	23.8100	56.8900	33.0300	73.2100	88.3000	80.3900	66.0300	42.4000	114.8700
117.0300	152.3400	86.8400	69.9300	121.0000	103.2700	64.1700	24.4200	96.4900	19.6700	72.4100	91.6200	67.2400	151.6600	39.8800	117.6100
70.3000	9.6700	88.9400	73.0700	148.5000	69.3100	66.0900	27.0600	51.8500	54.7700	75.2900	93.6100	42.1800	136.9400	42.0900	119.4400
92.6400	131.6800	88.8700	75.7300	66.3200	29.8200	65.0000	30.6300	57.8500	49.0700	78.7500	93.7900	7.3100	107.3300	43.5400	122.6900
96.0100	137.1900	92.3500	76.8300	85.5300	38.6200	67.9600	33.0200	76.4700	4.7800	82.0400	93.5800	31.3600	104.7900	47.3600	122.7500
136.7000	172.0100	91.1900	80.5500	90.7700	35.4400	66.5700	36.2500	78.6500	151.5600	83.9000	96.6900	23.3400	99.4600	47.9200	126.1300
102.7900	7.6900	88.0400	82.7600	69.7200	61.5900	63.5000	37.0000	91.9900	138.8100	84.1100	98.6100	156.8200	119.1700	46.0500	129.6100
74.2300	92.4300	86.6500	83.1200	135.0500	62.5100	61.8400	38.5800	85.5200	107.3900	85.8800	96.4000	70.7500	120.9000	45.1500	130.2800
73.5700	0.0000	86.4300	80.3200	66.7900	88.3300	61.4600	37.4500	66.3100	37.5200	85.9300	93.2900	153.1500	126.3400	46.9100	128.9500
42.6800	129.7700	86.3600	76.5600	142.1300	101.6300	61.2500	34.0600	59.5800	169.9300	84.0600	90.9900	91.8500	135.8400	45.6000	125.9500
122.5200	114.3200	90.1300	75.8500	103.6700	6.0400	64.9700	33.3200	119.4800	118.0500	81.9900	89.4600	70.1800	84.3700	47.2800	122.8400
113.8800	115.9200	90.7400	73.0900	40.0500	162.3100	66.3400	30.0000	79.9700	119.5800	79.0100	89.6100	7.1500	67.2200	45.6800	120.0600
110.5600	24.4300	93.7500	71.8600	135.6900	130.2800	69.6200	28.5000	79.3500	13.0700	78.3400	88.3100	82.8900	3.0100	47.1500	117.6800
125.2900	167.3600	95.3400	69.0900	142.2600	92.5600	71.0900	26.8100	111.0000	151.6800	78.0300	84.6300	81.7700	153.4700	48.8300	114.7700
132.5700	22.5400	98.0600	66.1900	145.9800	97.6800	74.2100	24.8700	97.9200	10.3600	76.1100	82.6600	76.1000	163.7800	48.9000	111.0700
78.9500	5.3500	100.6600	68.0300	149.8300	102.2900	76.0000	27.9400	59.9700	17.9000	79.2800	82.0000	76.8400	5.0500	52.7100	111.1200
111.0700	166.8200	100.7000	70.9400	30.5100	150.1300	75.9500	29.1900	86.2300	131.2500	80.0300	85.6200	134.8100	24.8100	52.7100	113.4600
118.9600	7.8600	102.2500	68.5500	126.5200	144.7700	77.6400	26.0900	97.7800	158.2800	76.6800	86.0600	66.9200	26.9700	51.7000	110.4400
69.9000	122.5100	104.9500	67.9100	52.6200	20.4600	80.2700	26.1800	68.2800	9.3300	77.5600	83.0000	155.2200	70.9900	54.4400	108.2600
129.7500	164.1000	105.5500	71.7500	29.1000	131.5800	80.7600	29.9200	118.8500	152.8700	81.0500	84.3000	144.1000	12.4900	57.0700	111.0300
97.9400	113.0800	105.7900	72.2000	14.6900	107.7500	81.5500	28.8800	99.7900	113.6600	79.6000	87.8100	126.5700	146.5500	55.9700	111.4700
82.0200	134.4800	108.2800	69.2900	152.8400	31.1300	84.0900	26.2500	63.1300	130.0900	77.0100	86.1900	78.8300	101.7000	56.4000	107.7300
109.8400	143.7800	110.3700	71.1000	8.9300	34.7000	85.8900	29.0900	81.7100	141.7500	79.6700	84.1400	115.2300	70.6600	60.0000	108.0500
74.1000	115.4100	109.9500	74.4200	156.9900	27.1600	85.7400	31.0800	109.2000	125.9700	81.6900	87.3200	89.4100	95.9100	60.6200	111.2200
63.4700	6.8400	110.9500	72.9800	144.9400	33.5500	87.2100	28.2800	21.4800	45.1000	78.7600	89.1000	79.1900	105.6300	59.4100	109.6100
160.4500	108.2300	114.1200	71.6000	52.2900	83.8600	90.0500	28.0500	136.9000	93.2200	78.3200	86.1000	122.9500	142.3400	61.8000	106.5900
29.3300	100.4000	114.9000	75.1800	137.7400	66.9700	90.7300	31.8000	154.7600	104.9600	82.0900	86.2000	64.1100	130.8800	64.5700	109.1200
34.0900	64.0500	114.7000	76.4300	44.8600	104.2800	90.5100	31.8000	32.7000	111.3900	81.6800	89.9200	155.3400	-1.7800	63.5100	110.8400
20.6300	113.2700	116.9000	73.4900	37.3300	15.0900	93.3900	29.0400	133.2800	84.9900	78.8600	88.8200	156.4600	65.3100	63.7900	107.3100
170.7700	114.4300	114.2100	71.4500	116.0000	164.9800	91.0300	26.4800	113.8900	65.0800	75.9600	90.7000	78.3000	71.0500	60.0600	106.9100
162.0500	75.2000	113.5300	67.7300	43.3200	118.6300	90.4700	22.8900	146.6800	72.1500	72.3600	90.7400	168.0000	21.4400	57.3400	104.3600
162.9700	47.1400	110.0300	67.3800	78.8700	108.3700	87.4200	22.6300	154.2100	69.0800	70.1500	89.4400	-3.6700	10.7800	55.2400	104.9900
8.3200	54.0400	109.9300	63.6200	78.1900	115.6700	86.6300	19.0200	9.0600	101.5200	67.0200	91.4900	5.7300	19.7600	52.5700	102.4100
3.2900	51.8700	108.8500	64.5500	74.2200	119.9900	85.1400	20.4200	138.3500	29.6400	68.8300	94.6900	5.8400	34.7000	51.3300	104.9500
5.1300	88.3700	105.4900	65.5600	114.7300	147.6800	81.8600	21.3500	157.2600	113.9800	69.3400	93.3100	71.4800	45.0700	49.2500	106.9000
116.9200	62.2200	104.6400	61.8300	50.8200	160.9000	81.0500	17.6300	82.8200	44.2400	65.5400	93.1300	156.6000	41.3500	46.6200	104.0600
21.4600	46.4400	104.6300	61.9300	112.2600	3.1500	80.8300	16.9900	163.3800	52.2100	64.8400	96.8300	84.4300	73.9900	46.0600	104.6800
41.8200	31.3000	102.0500	64.1000	118.2300	105.8600	79.0100	18.4800	158.7000	38.4500	65.6600	100.3500	68.3300	158.3600	44.2800	107.7100
48.0100	79.4400	104.7500	64.9600	143.5700	69.6600	82.2300	17.9200	8.0300	123.1900	67.1600	101.8900	47.3300	144.0500	46.7300	108.0000
47.9100	67.6600	107.5200	65.6800	62.4700	29.7200	84.2700	19.7600	1.9600	111.6300	69.0200	98.7200	9.7800	114.4700	49.7300	107.3600
41.5900	107.4000	104.7200	67.8100	79.1100	40.5000	81.7200	22.5500	33.5800	148.6100	70.9600	98.1400	34.3900	111.5400	49.2700	110.4900
162.6600	96.8000	104.7700	69.8800	85.4700	36.1400	81.7200	23.2300	131.7200	71.7200	71.9100	101.8300	24.9000	108.8200	49.0600	112.5900
167.5400	82.2000	108.6200	69.9300	66.1900	62.9200	85.4100	23.7000	2.5800	117.2000	73.4800	101.2100	158.0000	125.4700	52.2500	110.8700
8.7600	81.3500	108.2600	71.3800	134.0700	62.4000	85.1500	26.6800	170.7600	90.9700	75.6100	98.4600	72.3500	128.0900	54.0100	111.7700
155.7600	58.4900	105.3900	73.8100	62.6000	87.1600	82.6000	28.4900	162.9800	82.3500	76.7300	101.0100	154.7400	133.8300	52.7200	115.3900
32.8800	77.9400	107.6100	75.0200	138.2300	108.9900	85.0900	29.3300	12.4000	106.1500	77.6900	103.6000	93.7000	142.8300	53.9500	115.8600
19.9600	60.0900	110.6300	75.3100	101.3700	6.5900	87.7700	30.4300	161.0900	45.0100	79.7900	101.5500	74.8700	91.3800	57.3600	114.3900
146.3000	71.1000	108.6500	77.5600	36.3300	163.2000	85.2600	32.6000	98.9100	45.8200	82.0100	100.1600	9.6800	74.0500	57.7900	116.2800
20.8300	88.7400	106.9300	79.4900	130.1500	130.3200	83.8700	34.2000	164.5300	75.6200	83.0500	103.8000	84.5600	12.8500	57.2300	119.6800
[truncated: 88,750 more rows]
