# Supplementary material for: Binding mechanism of the matrix domain of HIV-1 gag on lipid membranes
Source: eLife. 2020 Aug 18;9:e58621. doi: 10.7554/eLife.58621 (PMC7476761; doi:10.7554/eLife.58621)
Supplement: Figure 5—figure supplement 2—source code 1. [file elife-58621-fig5-figsupp2-code1.zip]

Archive with 1 entries (1 files):
- Figure5FigureSupplement2SourceCodeFile1.txt
