# Supplementary material for: Binding mechanism of the matrix domain of HIV-1 gag on lipid membranes
Source: eLife. 2020 Aug 18;9:e58621. doi: 10.7554/eLife.58621 (PMC7476761; doi:10.7554/eLife.58621)
Supplement: Figure 5—figure supplement 2—source code 1. [file elife-58621-fig5-figsupp2-code1.zip › Figure5FigureSupplement2SourceCodeFile1.txt]

133.1600	64.6900	155.5700	58.8900	6.8100	57.3400	35.6100	74.2000	141.6400	72.0700
63.6700	74.3400	166.5200	91.0500	16.7200	58.3100	14.7500	40.6100	142.3400	74.1200
144.1300	47.8000	136.8300	68.5700	15.4400	68.8300	21.5700	81.7500	140.2300	71.6300
10.5400	28.1400	18.4400	101.1100	7.8700	75.4800	96.8600	78.2400	141.7600	68.4700
165.7200	53.2900	50.4500	68.9000	122.9000	39.9500	25.1500	71.4500	145.1900	70.0000
9.9400	24.2800	-4.1100	48.7400	119.7000	69.5600	133.1600	90.1400	144.5100	69.9400
158.0700	104.7500	161.8300	30.4700	2.5400	112.4900	0.7000	68.5600	146.1500	66.6600
18.0400	64.4500	23.4400	54.5100	15.0300	115.2500	11.1900	123.4200	149.6100	65.6000
156.6900	49.3100	159.7000	88.9700	161.1800	56.4000	35.8100	31.1400	152.8300	63.7000
144.7600	66.2600	48.1300	41.6500	139.5700	75.5600	149.1400	50.3800	153.0800	62.4500
163.5900	118.5700	3.8100	118.9100	160.0600	96.5700	144.3900	44.2800	149.7200	63.9000
49.5800	30.5100	61.4100	95.0600	21.5200	61.5000	54.5100	56.6800	147.9600	62.0400
6.2700	91.6800	4.7200	145.0500	20.1700	82.0600	33.3000	0.6400	149.9100	58.8900
158.8300	66.5100	138.5000	12.8400	18.5900	92.3200	38.2800	134.5200	148.4000	59.3600
147.6100	58.1700	141.2300	147.9400	45.6200	86.6300	31.9300	162.6700	144.8500	59.8300
13.9800	70.1700	162.7900	11.1000	112.0100	91.3400	137.0400	5.4900	145.0900	56.5200
45.0000	33.3400	50.2800	10.7800	13.5800	73.7800	12.8900	153.0200	145.4900	54.5400
118.6500	62.4000	32.6200	144.2800	7.9100	31.9300	140.9500	14.3900	141.7500	55.0300
7.1300	82.6300	165.2400	126.7600	27.0600	86.6000	7.5900	154.2400	139.4800	52.3200
69.9300	66.0200	47.7000	151.9200	150.3100	72.1200	28.4100	20.7100	136.2400	53.5300
142.2800	55.3100	137.5100	7.4500	22.5000	98.6200	4.4200	122.3000	134.0200	50.7100
152.6300	58.5200	53.4500	94.0800	-1.0100	107.7500	135.3800	116.4600	134.0800	47.0100
160.2000	113.1900	152.7600	8.9000	10.3400	81.2200	131.2400	121.3800	135.3500	44.3100
65.3100	86.5800	29.6700	31.5900	117.4600	89.3200	36.4700	141.3600	137.7500	44.4000
30.1700	86.3800	85.8300	18.0300	4.0100	117.3700	124.4600	88.7800	140.7200	46.7400
29.3600	30.1400	68.4100	54.5700	18.8700	87.4400	122.0400	36.0000	138.9500	50.0900
44.9000	89.2200	56.6100	63.6400	52.7200	68.5200	118.4100	56.9000	140.4300	53.3500
147.5400	74.9600	82.6600	69.3300	38.6900	68.6600	88.1100	88.4000	139.2500	57.0700
40.1300	30.0400	140.9600	86.3900	137.5300	71.4300	109.6300	42.6800	139.1500	59.2300
14.9300	112.7900	106.7500	44.8700	163.4300	37.8100	32.8300	113.0000	140.3600	62.7700
111.1400	68.0300	99.6500	4.0400	32.1400	60.6000	105.2800	46.1300	136.9900	63.6000
147.0400	37.7700	108.7200	51.6900	121.4200	98.1100	103.0100	99.0400	135.5600	63.5800
167.7000	88.8200	71.3900	77.3800	124.5300	69.5200	86.5900	21.3600	137.4100	66.8700
2.6700	100.9300	134.0800	44.8000	0.2400	46.1700	61.7200	66.4500	136.0700	68.4800
152.5100	71.8700	76.6100	107.7800	19.8800	124.4000	66.1500	52.0800	132.5600	67.5500
146.7000	51.7000	141.6000	100.5300	141.8100	45.4200	149.8600	45.0700	133.2800	68.7400
40.9400	95.5700	70.4000	128.2500	143.8800	81.5500	112.3600	145.6900	134.3400	72.0400
148.4000	68.0100	70.7700	162.5900	11.2900	134.6300	110.8900	117.0500	130.8700	72.4800
5.0500	144.7500	71.1300	146.5900	136.4900	63.0600	112.1600	136.5700	129.1900	71.1500
165.9600	97.8900	99.9200	153.1500	149.4700	47.9100	63.0000	2.2700	131.1000	73.8500
27.6100	23.7400	131.3800	14.4500	37.5600	73.6500	94.8300	126.6200	129.9700	76.7000
38.2400	62.4900	106.2600	105.2900	12.0800	123.6500	50.3000	10.8000	126.3700	75.3800
146.9700	43.2300	60.9500	103.9300	157.8400	102.5300	88.7300	135.2900	126.8000	75.2200
50.6300	97.3100	107.3300	144.0100	125.1600	23.6000	95.9100	25.8800	128.1500	78.7100
50.8900	68.6400	60.4200	165.1700	154.6100	69.0700	116.4800	112.7800	131.8700	77.7300
135.4700	141.6100	142.7800	106.1000	29.6700	118.8600	57.7200	136.0800	135.0000	79.0300
72.5400	159.8300	90.3500	148.6500	30.1800	143.9100	66.0800	136.6000	136.4200	75.9200
162.0300	145.8000	155.4800	20.7600	26.7500	149.4000	147.8100	138.9400	140.0400	77.3600
15.2900	119.1700	154.0300	58.5300	170.2700	135.4100	34.1400	76.3400	140.1600	76.2700
163.9200	123.8200	162.7100	87.6500	130.5200	139.2300	14.4200	42.3400	140.9200	72.8000
154.9700	136.7700	134.5900	68.9000	129.7000	158.3500	19.2900	81.9000	144.6700	73.7300
153.0100	19.9100	12.7800	102.7300	13.9400	27.2500	96.2000	79.2100	144.8900	74.4100
10.6200	164.9100	47.6800	70.0900	12.5800	32.4900	24.4300	71.7800	144.5700	72.4800
144.8200	102.1500	165.8500	50.7400	135.1700	103.2400	133.4200	90.7900	142.9500	75.4700
162.2800	163.8500	161.8900	28.9000	160.1400	135.5700	-0.6700	69.4700	140.4700	75.9500
164.1700	12.9500	21.3900	55.7100	7.1600	142.1200	8.2200	124.2000	139.4200	72.3400
56.4100	113.5700	156.1600	86.7900	42.5200	24.6200	34.0200	32.1300	139.2700	72.4200
155.7000	165.8700	42.0900	39.2400	16.1600	150.7600	145.7900	49.1100	136.9600	75.3500
160.6200	134.1400	2.4700	119.8400	0.9100	6.0100	142.5600	42.9500	135.0700	73.6800
122.6000	152.3400	60.0100	96.3800	26.4000	6.8000	51.1700	56.1200	134.6200	70.6600
155.0600	152.0700	5.7100	141.0900	142.2700	24.1300	32.6000	169.3000	133.2900	73.2500
22.4500	136.7600	134.9900	13.1800	131.0300	153.0200	36.8400	133.8800	130.5100	73.9300
158.7400	109.6500	144.0400	146.9400	38.8200	125.7600	33.3700	162.4300	129.7700	70.2200
-1.1200	1.8300	158.6600	10.1600	24.3700	162.3400	133.3000	7.7800	129.4000	69.3800
56.8400	162.3200	45.9200	9.5300	139.1300	97.7400	9.7100	152.7000	126.0900	71.2900
140.2300	139.4900	28.9700	146.4500	1.3400	19.1400	138.0200	12.6800	124.9800	70.7500
165.2600	160.0400	165.1800	125.8200	151.7800	13.9800	4.5600	156.3900	124.7200	67.0100
151.7700	13.6200	48.3300	152.5700	139.9100	105.9000	24.2200	23.0500	121.5400	67.2100
54.5300	169.0000	137.5500	6.0800	93.8500	163.3400	2.3700	121.2600	119.0300	65.6000
69.4300	156.3200	51.9700	91.5800	10.7300	6.8400	131.6700	119.2600	121.8000	65.7400
28.0300	136.9800	149.2000	6.5500	26.4900	0.3100	126.2600	120.7100	121.4300	64.4200
48.7100	12.5800	32.0500	27.4900	24.0900	127.5300	34.3400	140.2600	123.3400	61.2800
147.5300	158.9200	81.5100	16.9000	148.8300	109.6800	119.0800	88.3300	125.4100	63.6000
17.0800	136.1000	65.2100	54.5900	158.7600	50.6200	121.0600	34.3400	126.0500	65.9400
23.9700	37.1000	53.3800	61.0400	8.1700	153.1200	114.2200	58.6600	127.3500	62.9300
140.7400	125.4400	81.5300	67.3300	158.8100	121.8400	88.0500	87.9500	129.2800	61.9500
-3.5300	134.9100	138.5000	89.3700	131.2700	9.8200	106.4200	45.6400	130.9400	65.4000
150.4600	163.7900	103.4500	46.3900	112.3500	168.3900	30.3800	114.5900	131.7500	64.9700
165.4300	6.9900	96.2300	5.7500	26.9300	138.5200	100.2700	47.3800	133.3800	61.5900
152.4400	146.4900	106.2300	52.9400	26.5800	20.2300	100.5700	98.2000	135.5400	63.2700
166.6100	149.9300	70.3600	77.9000	134.2900	127.1600	84.1000	24.3800	136.5300	66.3600
36.8100	16.0300	131.9700	44.1800	159.2500	7.1700	58.2200	65.4300	137.4700	64.1100
156.9300	146.6500	72.2100	105.9300	18.3800	23.9300	61.8800	52.3300	139.7200	62.0300
4.5400	30.8700	139.1900	97.5700	154.7900	38.5700	147.1400	44.2400	141.1800	65.3000
145.0200	13.4700	72.1100	126.0900	134.5600	116.4500	109.3100	146.2200	141.7900	66.6800
48.3800	78.4100	68.9500	161.5900	32.3200	157.2400	109.7200	118.7000	143.6200	63.5600
42.0900	137.9400	70.4100	144.1000	168.2800	29.3500	111.6600	137.5200	145.6600	63.6400
139.5000	131.2200	95.0000	153.4800	148.1500	25.5500	58.9100	3.7600	146.4100	67.3000
54.1800	14.8300	129.1100	16.2100	154.6200	91.9900	91.4900	125.8300	147.4000	66.4100
47.9000	152.1100	103.8600	104.4900	154.4000	117.1600	47.3000	11.6400	149.5900	63.4600
48.3500	56.8800	60.3000	104.6900	127.0600	33.8000	86.8900	136.5800	147.5000	60.9200
152.0500	83.9500	105.3600	142.7100	117.6900	35.2500	94.9400	31.4900	147.9100	57.4300
69.6400	38.2000	60.7500	165.6800	106.5300	31.7600	114.2000	113.5700	144.2300	56.5300
109.3500	16.8000	141.9300	105.8800	89.6100	38.7100	55.4800	137.1700	143.1500	53.7000
78.5700	162.8100	87.6500	145.3100	47.5700	71.2700	65.4300	134.8900	139.3200	53.6000
105.7900	30.7900	153.2100	20.7500	33.8600	90.6200	144.7800	141.9200	136.4600	56.3300
73.3600	94.7900	149.2800	61.9300	98.6800	80.4000	33.2000	76.3800	135.6600	55.3200
77.7400	58.1900	160.4900	89.7400	91.6200	65.6200	10.2900	40.8400	139.3800	55.8300
70.3200	12.6400	132.0200	72.4700	38.0700	19.1100	18.4300	82.1900	138.9900	59.4000
65.9100	60.4000	12.2600	104.3500	71.9800	31.7800	94.4600	79.9200	135.4800	59.4300
73.2600	81.5400	49.6800	74.3700	78.9500	55.5400	23.4900	74.7700	136.8800	58.2500
127.0700	60.3700	165.3300	51.8100	163.8800	81.4900	134.3300	94.5100	139.5700	60.8300
78.7100	52.5200	161.8400	29.0200	111.3300	48.4600	166.2600	67.9000	137.0600	63.7400
101.6000	26.4500	22.6200	58.1800	81.2000	50.2800	9.4400	124.6000	135.3700	62.1400
58.2100	53.5900	152.5400	86.0800	127.1000	45.3100	29.5300	30.4900	138.9000	62.4600
63.2600	56.4500	42.2400	43.9300	54.1000	118.0600	146.5900	48.8600	138.7900	66.2300
81.8700	30.3900	1.5400	118.9500	86.2200	87.9400	140.9600	42.9900	135.3100	66.3500
49.0800	165.7900	57.8500	96.1100	107.7900	41.1800	49.3200	56.2900	136.5700	64.3300
67.9500	51.8300	6.2000	145.6900	112.0200	66.5400	31.3700	3.1100	139.4400	66.8800
136.4800	86.6100	131.9800	14.7800	56.1800	47.7200	34.7500	135.7500	136.7300	69.6800
57.1800	6.9500	143.5900	150.5000	83.9100	95.0600	32.5800	166.0000	136.4500	72.8700
63.2700	31.2100	155.2300	10.4500	95.9300	50.5500	132.2700	10.5700	136.0700	76.4700
90.8900	61.4000	44.5100	8.7500	74.8900	51.5600	9.0600	154.6800	132.5900	78.0400
131.2300	87.8600	29.4900	146.1800	77.9900	95.0100	134.4700	17.6000	130.5300	80.5200
128.6500	91.6400	165.9400	126.8300	88.4500	111.0300	4.0800	159.2500	129.5500	79.7700
97.6100	28.5300	45.9800	152.2800	105.9300	62.0700	23.4500	24.2700	127.6400	81.4800
135.7100	96.5400	136.2800	9.5600	111.1200	22.5100	3.9600	121.0000	128.8100	84.7200
74.0900	69.7500	50.9600	98.1400	97.9400	34.5700	132.8100	121.5800	128.4400	85.5900
103.7400	15.6400	149.1200	8.9000	62.1600	135.4800	125.2500	120.1700	125.7900	88.2500
102.0000	109.8300	32.0200	29.9800	92.0500	32.3700	33.4500	142.9700	126.4600	88.7200
74.2300	36.1600	79.9500	19.3500	50.9700	43.6300	115.8000	86.2100	126.7800	92.0700
97.3800	23.1600	63.0100	54.4400	62.9800	105.6900	121.1000	35.0500	106.4900	60.9600
75.9400	63.5500	53.6800	61.9500	72.4000	137.6200	112.1300	56.8500	106.7200	61.8600
83.5400	43.6000	77.6500	68.1000	80.1000	39.4400	84.6700	90.7500	107.2700	58.8200
56.6200	65.7200	135.9600	92.8000	122.7300	93.0400	108.1100	47.1200	105.2000	58.4000
52.5300	58.2600	101.5000	49.3500	76.3400	68.1800	27.8400	115.5000	107.4900	58.9000
118.5500	93.8400	94.5700	5.8700	76.4900	77.4100	103.3600	50.3600	106.0700	59.6100
65.3400	10.8400	105.2800	54.7000	97.0000	91.2900	97.1800	100.7200	102.2600	59.6900
91.4400	121.9700	68.5300	76.7300	64.9800	130.9000	83.2900	25.0100	100.3300	57.4300
78.9900	68.3000	130.9000	48.8600	40.9600	83.0900	56.6000	67.1900	96.7400	56.1700
137.7500	34.8900	70.4100	108.9000	150.5900	36.5600	63.6100	53.8700	94.4300	57.1900
94.4900	75.1000	140.1700	100.8000	106.3400	93.0700	146.6900	43.9900	97.1000	59.2500
77.3100	23.5300	68.5600	129.1700	29.6400	124.1500	110.7800	149.5000	97.1300	61.3800
149.9800	104.0300	67.3900	162.8000	58.4400	68.7700	111.2300	119.8600	93.3400	61.5000
125.0100	79.6800	66.7000	145.5500	49.1600	32.4500	112.0500	140.7900	93.6400	63.0800
58.5800	132.8200	94.0400	160.7600	112.7000	119.1400	56.7300	2.7700	96.4600	65.3700
127.2700	9.0300	125.5300	17.1700	128.8800	124.7100	91.6700	128.3800	94.1500	66.6600
50.0500	124.4700	103.9100	106.4300	117.6100	123.7200	43.1000	14.6200	91.7200	68.1800
132.5100	105.3000	59.4400	105.2000	81.3600	164.4700	89.0700	136.1300	94.1200	70.9400
44.7800	125.3600	106.8900	146.0400	40.1300	146.2400	95.1200	31.3300	93.7100	73.7900
68.8600	113.1300	59.0200	168.0800	44.5200	9.9300	114.3100	115.6300	96.8600	75.1700
80.4300	3.1300	138.6600	109.6700	100.2800	24.9300	53.9800	137.1400	96.2400	78.8500
104.2500	139.0200	85.8400	145.5000	97.0400	18.8000	62.7400	136.4600	93.4700	81.4600
61.1200	98.7800	152.8400	23.2700	62.4700	145.8400	146.0000	140.3100	91.2900	81.9500
76.6800	117.2200	156.8500	60.4800	59.4500	127.6600	35.3200	75.3500	90.3300	79.4500
106.6300	135.7800	165.5400	89.0500	55.5400	157.2400	10.7100	43.8900	89.9300	75.6800
129.0100	144.2300	136.0300	71.7200	119.2000	138.7700	24.0400	89.0200	93.4700	74.3400
111.8600	123.6400	15.2300	103.1400	101.2100	156.7100	96.0400	78.8000	94.3400	71.3500
105.1500	101.5600	52.0600	74.5100	98.1200	131.1100	30.3500	74.3700	97.5000	69.9300
69.2500	124.3300	166.2100	52.0900	128.5200	143.2300	139.7500	92.6700	99.1100	67.3200
58.6900	122.5200	163.2100	23.5300	36.5500	2.2200	2.5400	71.5600	101.7300	64.5500
125.3100	107.8800	25.8600	57.6200	73.4600	-0.7800	13.4800	126.2500	104.6500	66.6900
33.7900	93.9600	157.8300	86.0500	137.6000	84.2900	34.3100	28.8400	104.5900	69.0600
121.2200	127.8600	44.9000	44.3200	99.7300	136.7800	150.7100	51.4400	105.7500	66.3200
143.1000	23.8800	4.4700	117.4900	59.3200	148.8900	145.8800	44.1000	108.3700	65.3000
54.0700	132.1300	61.5300	96.6200	90.3500	138.9700	50.3600	55.4100	109.3400	69.0800
126.6800	126.0300	12.9000	146.4300	107.8400	151.8400	38.9800	1.4300	109.6000	69.2900
91.5300	151.0300	137.4700	13.5100	103.7400	123.6500	40.3300	134.8800	111.8900	66.2000
121.4300	30.3200	145.1700	149.8700	37.1900	159.4000	36.8400	164.3200	114.0200	67.6200
133.6400	23.6000	160.6200	7.0100	95.9200	13.9500	137.2300	7.6200	114.4800	71.0000
130.3600	136.8800	50.4000	8.4500	118.8100	130.2500	10.9300	154.8200	115.1500	69.4300
111.5400	29.9400	37.6500	150.2600	136.0100	110.4900	139.5600	14.3400	117.9100	67.4300
86.4600	120.2700	0.2300	125.7500	120.8200	110.4800	7.7500	161.4000	119.6900	70.7600
117.0400	102.7000	50.0100	153.5700	63.5800	64.8600	30.6000	24.9200	118.8600	72.4200
76.2300	13.8200	140.7200	8.3900	88.1000	123.3400	7.3600	124.6800	121.2800	69.7000
88.7100	114.4600	55.8500	95.9600	72.7400	143.2500	137.7500	118.0900	118.7700	67.7400
51.7700	108.2100	152.7800	5.9900	37.4700	34.0700	131.0000	118.9600	117.5000	64.1300
76.5400	167.8000	35.0000	28.7500	58.2800	25.4800	38.7500	141.6800	114.0100	63.7900
109.4900	117.2600	85.6000	22.2400	84.5900	139.1900	123.2000	85.7000	114.2100	60.2300
76.5700	157.3700	65.9900	55.9800	140.9400	29.6100	125.7200	34.5200	112.6200	61.5900
110.0200	139.5100	53.3300	59.0900	57.5000	143.6000	117.8000	57.7800	109.3800	62.5700
99.3100	6.7200	80.8900	69.3600	104.5900	142.2900	92.2800	91.8300	107.8500	59.0900
66.2700	144.5800	141.8000	95.0400	79.4400	159.7500	113.6500	47.4100	107.5700	59.4100
59.1300	12.7300	103.0100	47.3300	46.4500	47.0300	31.3000	117.3200	105.9500	61.6500
78.0500	135.6700	100.4300	7.0100	34.6400	137.7400	105.8300	48.9200	109.0800	61.8600
124.8400	113.7700	108.7800	52.2100	137.5700	148.0000	103.3500	98.9400	111.3700	62.7400
133.7700	133.1600	70.6600	75.3400	101.5100	29.0600	87.6400	21.6400	108.9400	65.1600
48.9200	128.8100	134.4200	47.4900	60.9600	58.1500	60.9000	65.1600	108.5600	67.1900
145.6400	27.8700	74.2500	110.4000	54.2000	135.4500	63.1000	54.7800	112.4300	67.4100
141.3200	150.3400	144.0500	101.4400	83.1900	144.3000	151.2300	45.6100	112.6100	68.7400
128.8400	66.0300	75.2400	128.4200	3.3100	57.3400	116.4200	149.1700	110.0200	71.4200
62.2900	72.4200	73.4400	164.2300	14.1200	60.8900	115.2200	118.9800	112.0500	72.5400
140.2800	46.8800	73.8400	144.0200	13.0900	69.3800	115.6500	141.4200	115.1100	72.7300
10.4100	27.5200	97.4400	157.6800	5.1900	77.0200	65.1100	3.2900	113.3600	75.1400
163.6000	52.9200	130.8600	15.4900	121.8600	41.6100	94.1000	127.5000	111.6600	76.9400
5.6000	23.6000	107.5800	108.7200	116.3700	68.3800	49.6700	11.6400	114.3400	79.1900
154.6600	105.0600	62.0400	105.6900	5.0100	112.7800	91.2300	137.2900	115.4500	80.3400
16.3900	65.9600	114.7300	147.9400	12.5300	114.8400	100.8700	30.9600	111.9200	80.6600
152.7600	47.7200	65.1000	166.2600	156.9500	56.6300	115.5600	113.3600	111.3800	84.4900
141.3300	64.8300	141.8200	110.8800	138.8600	76.5400	58.8700	137.7100	114.9200	85.2200
160.7800	119.3600	92.0900	147.2000	157.0800	96.9900	66.7200	134.5800	114.9700	82.6900
51.1900	30.6600	154.6300	22.3100	18.9100	62.3500	149.8800	141.9000	113.2000	82.7200
3.6000	84.5500	150.9000	56.5200	16.5100	83.6100	33.0100	69.3200	109.6200	82.6300
154.4200	63.0400	160.2800	84.3500	15.9400	94.0200	10.9700	34.8200	110.5500	79.1100
143.6200	56.8700	131.0100	66.1300	44.9400	89.1200	21.4800	76.9500	111.5600	78.0300
13.6600	70.5400	13.9700	96.2300	109.9200	91.3100	93.3700	71.4400	108.3800	79.5500
42.0300	30.5800	44.6800	70.0300	11.0300	72.4800	28.0400	65.9200	106.6400	77.5700
114.6900	62.3900	159.5400	47.7000	7.6000	29.6900	135.5300	79.5400	108.5300	74.4900
4.1000	78.5800	160.5700	16.9100	27.0400	87.9300	0.7700	60.8900	107.3000	75.0300
67.8600	64.9600	22.4200	51.0300	145.3600	73.0400	11.2100	116.9000	103.7300	75.3500
138.3100	54.7900	155.7500	80.4500	20.2000	96.8900	30.8600	24.5900	104.1800	72.2100
148.4300	55.3800	41.1500	36.3200	166.4300	108.0000	144.7400	43.6500	105.7900	70.0900
155.0600	116.1800	0.6500	107.6400	5.6200	84.0700	140.8300	36.7800	103.3100	71.5600
63.8000	85.3400	58.0100	92.3100	116.0800	88.7800	48.5900	47.7300	100.5500	69.8800
26.5600	86.9900	9.6000	137.4800	1.8500	117.0900	33.5000	162.0700	102.4100	66.5300
27.4400	29.6600	132.8500	10.4500	15.7700	89.5500	38.2600	127.3500	102.4200	66.4200
41.9700	87.6200	141.8300	139.6100	50.4400	68.1700	32.7900	154.0400	98.6200	66.8300
145.2000	73.5800	156.4300	168.7000	35.9800	70.3900	135.6900	1.6100	98.0300	64.3900
38.3400	29.6100	48.9300	171.7500	135.1000	69.0300	11.2200	144.2200	100.5100	61.8200
11.2500	112.7500	33.0000	139.8900	164.6000	38.9800	136.1200	8.4600	98.8400	62.1800
109.0700	68.2200	167.7800	119.0600	30.0200	59.0600	6.2100	149.7300	95.3500	61.9600
150.2500	36.8500	44.7300	144.9100	119.6100	98.6700	26.3700	17.6500	94.3800	65.4700
166.1700	87.7600	135.1400	4.9600	122.7400	73.3200	5.6700	114.1400	91.7600	66.8200
168.1700	97.9200	52.0000	90.8600	167.3200	46.9100	135.7400	111.1100	93.2800	70.0500
149.7200	71.2500	148.4900	169.5900	16.8700	124.5800	129.6700	112.6300	91.8300	71.6600
143.0300	50.3700	28.1400	23.1400	138.9800	44.9400	36.2800	134.1000	94.3200	74.6600
36.9600	94.6800	78.9700	15.7900	142.0600	80.5700	120.2500	80.4500	97.9600	75.4200
146.1100	67.5600	61.2300	49.7400	9.5600	134.4800	120.3300	27.5700	96.6600	77.7900
9.3200	147.1600	49.8500	55.2700	129.6200	65.9200	117.2700	52.5100	94.6700	74.9800
162.4700	96.3700	78.6600	64.5000	145.9000	46.9400	88.1000	84.6400	97.8700	72.9900
25.5700	23.1000	134.0500	89.3500	34.5100	75.5400	112.3100	43.9500	99.9500	75.8300
35.4000	62.7000	101.3400	41.4200	8.3900	125.0000	29.4300	109.3700	97.6400	76.4000
148.9500	41.4600	96.0200	0.4000	155.1100	101.7800	102.7500	36.0000	97.8200	72.7500
50.8200	97.2600	103.5300	47.7000	123.3100	20.6600	99.7400	89.4300	101.6700	72.9900
49.6400	68.9900	67.9000	68.2300	150.2300	69.3600	87.6800	17.1800	101.5500	75.8900
134.2300	141.1400	131.0100	41.9700	28.4500	118.8700	58.2200	58.2700	99.1300	73.9300
71.1600	157.7900	69.7900	104.5300	28.1200	141.9000	61.9100	44.2100	101.7800	71.2400
162.7700	144.4300	138.2400	99.3100	23.4000	149.2600	146.4500	38.1600	104.4800	73.7200
12.8100	118.5200	72.6200	122.6400	168.0000	136.5800	112.9900	139.5500	102.2400	74.7300
162.3800	124.2300	67.5700	156.6600	129.8400	139.4200	113.6100	111.1800	101.7700	71.1100
153.6000	134.8600	68.2300	137.1900	129.7200	158.6900	112.7600	131.1500	105.4800	70.4000
150.1500	16.7500	94.7800	148.4500	12.6100	26.3700	65.3300	-0.4700	106.5000	73.4200
2.5700	162.2800	125.4300	10.4800	12.6900	33.3600	94.7200	123.4400	104.1500	72.4000
143.5400	102.6700	101.4200	102.9800	133.3600	102.0300	43.7400	7.6300	105.5700	68.8600
157.4700	162.6800	60.2300	98.4600	157.0700	137.0000	89.9100	131.0600	109.0800	70.5400
159.6400	13.6000	108.3000	140.4300	5.1000	142.1500	96.8100	22.4600	107.9500	72.6200
54.2700	113.3100	59.8700	159.8300	38.5400	23.8000	113.2700	104.4300	109.2800	72.2000
148.7000	163.3900	137.0100	103.8800	13.5100	150.0700	56.1400	126.8800	106.8500	70.5200
158.9600	133.9900	89.6400	139.3100	-0.3900	5.9500	63.4000	125.8800	105.4900	72.1900
118.3300	149.9500	151.3800	16.4600	22.7600	6.7700	145.1200	132.4700	107.7600	71.9100
154.5400	153.2000	150.9800	60.5100	143.1500	23.7700	32.8000	76.4500	105.2000	71.1300
19.9700	139.6900	160.9400	86.8400	129.6000	153.9600	11.7200	40.1400	105.1800	67.7600
156.3600	110.2200	130.5400	72.8500	35.0800	126.0100	18.1500	83.0800	112.6200	92.4000
163.2500	1.9000	11.8800	103.8400	22.0700	162.9800	92.1800	79.5600	115.7000	92.0000
52.8600	163.6600	45.7500	76.4900	138.3300	98.0600	26.6000	75.7400	114.0400	93.9400
138.8600	139.3000	160.9700	54.6500	2.3200	14.6800	132.8700	87.0900	112.2100	96.8800
160.3400	159.5600	158.3600	24.8000	147.9900	13.6800	-1.0800	66.0200	113.3100	100.5500
148.2700	12.6800	22.1600	56.1300	137.7200	105.0800	12.0800	126.2600	115.2000	100.2800
53.5100	168.2400	154.3100	86.3800	89.2800	161.9200	31.0100	31.9900	116.9500	103.6000
67.6000	153.7300	41.1700	41.2500	8.4400	5.5600	146.8800	50.5100	114.9800	106.8500
25.8500	138.8000	168.7000	117.3300	24.6300	-1.8100	144.0000	44.2700	115.5800	110.6800
45.8400	11.1300	56.8100	95.9100	21.5100	127.6800	49.5800	56.2200	118.6100	111.5500
144.0400	153.4600	7.3500	144.3900	144.0900	111.1100	30.9300	1.8100	119.7100	107.9800
15.5600	136.2800	133.0800	15.7600	156.4100	50.2300	38.1600	135.8500	120.5500	108.4000
23.5200	34.8000	143.7700	148.5700	6.1900	153.2500	31.7400	164.1900	122.1900	111.9100
135.4100	127.0300	160.4500	6.2200	155.2200	123.8900	134.7900	8.3200	124.4400	110.2300
167.7600	133.8300	48.6100	7.5700	125.9100	12.8100	10.9100	151.8700	125.1300	107.0500
144.9400	159.7100	36.7000	148.8300	107.7600	3.1500	135.3700	14.7800	126.8300	109.3700
162.0400	7.8500	-1.1800	124.8100	24.7700	136.8500	7.7800	157.2300	129.2500	110.7800
152.9100	147.8600	43.8800	150.5800	24.5800	22.9800	26.0800	26.9600	130.8700	107.5500
166.5100	148.6200	131.7800	8.5700	132.0000	127.3900	5.8500	122.0300	134.2300	106.5400
35.5300	14.8000	51.1900	96.3800	156.7800	6.2700	138.0700	116.8700	134.3300	103.1800
154.7600	144.3500	147.5800	9.1400	15.9500	21.3600	132.4000	120.5900	137.9000	102.3900
3.4900	27.3900	28.2700	28.1600	153.0100	38.1800	35.9900	142.3100	140.7200	104.4500
143.5100	13.1600	80.6800	20.6600	132.2600	117.1700	119.5400	83.6900	142.6700	105.6600
47.3800	77.6000	63.0800	52.4000	32.1600	159.5900	121.5900	33.7400	141.3800	107.5100
38.5500	138.4100	54.3400	61.4700	166.0600	28.7500	117.6900	56.9900	138.1500	109.4600
137.5900	131.6600	79.8000	68.3200	148.3900	24.2300	88.3900	94.8500	135.4700	106.7000
49.9800	12.8400	137.5000	94.8900	153.1200	91.9600	113.9400	48.3800	132.0300	106.8500
47.8400	153.2500	102.0500	43.9700	151.4300	117.8000	33.0600	115.7700	129.4600	104.2000
44.8500	55.8300	94.7700	6.4500	123.9300	37.3100	109.2900	44.7400	126.8200	103.8300
150.0800	83.4400	104.4700	53.1200	114.2800	35.6000	100.2800	97.5400	123.3300	102.7000
66.0700	37.5000	70.3100	72.9600	106.5000	31.2200	83.0800	21.6500	124.6000	99.8900
108.3600	17.7300	130.1900	47.3500	87.9600	40.3000	59.0100	66.8200	126.4600	98.5800
74.9000	160.3000	68.3100	108.6200	45.4400	71.5800	66.1600	55.2700	122.9000	98.3100
101.8700	30.1000	139.6800	104.2400	32.6900	89.4700	147.9900	43.7700	121.5000	96.7900
72.9600	93.3200	71.8200	125.3800	96.5400	79.2900	112.1400	145.5200	124.3600	94.2500
76.5400	55.3000	67.2700	161.5200	87.0800	65.6600	112.0300	116.9200	123.2600	93.4000
66.8200	11.7500	67.6800	144.0800	34.9200	18.1100	114.1900	137.1300	119.7300	93.0500
61.7300	59.6000	93.6300	153.5700	67.3700	34.7800	66.3500	6.5500	120.8900	90.2600
72.9100	81.5000	123.0000	16.4600	75.8400	54.1800	92.5400	129.1600	123.3000	88.7500
126.2800	60.7800	102.7500	110.5000	160.4500	83.0400	45.1400	14.9500	120.4400	88.1400
76.9200	51.0500	57.9500	102.0900	107.2100	49.2200	90.3500	135.8600	118.2500	86.4400
98.7000	24.4800	107.5400	152.9700	79.0500	50.7500	96.2600	31.5400	121.1900	84.2900
55.4800	54.4800	59.8400	164.3000	124.1500	47.1800	115.1500	110.2900	122.1200	83.3700
61.4900	55.4700	136.5200	111.6500	52.7200	116.4800	57.7800	134.5700	118.3800	82.6200
79.2400	28.8700	90.1800	146.0200	86.1100	91.7000	64.7600	131.4400	117.5000	85.1800
43.9900	164.7700	148.5600	23.4500	105.4400	43.0700	144.9100	140.3900	114.4900	87.4200
62.5700	49.7700	144.1100	59.4500	105.6200	68.7400	33.8600	78.9200	113.0400	88.8300
133.5500	87.4100	163.0600	88.5800	51.1600	47.5600	15.3300	41.1800	109.3600	88.5300
54.2400	3.2600	131.4800	73.2500	82.0900	95.8100	20.9000	85.3300	107.3100	91.4100
60.4900	30.5800	13.1400	103.5500	94.6900	49.9100	93.8300	79.0700	109.0400	92.9400
89.5800	63.2700	46.3500	72.3600	72.3100	52.4700	27.9900	78.5200	110.6600	96.3100
127.7100	87.5700	162.7500	52.7100	76.6800	98.7300	132.0900	84.0500	113.7200	97.2900
126.2200	92.2700	160.8800	27.9200	86.8800	110.5700	2.0500	69.9700	116.1800	97.7700
95.1700	29.1200	20.0500	55.1300	102.6900	63.3000	12.2900	126.9700	115.1700	94.3900
133.5700	97.0300	156.9800	88.6000	108.3000	26.1800	32.4200	32.2500	115.3400	92.7500
73.3300	67.6800	40.7400	42.2700	94.4800	37.2100	146.6100	50.6400	118.8800	94.2200
101.6000	15.8700	167.5600	115.7400	60.1900	132.8600	141.5600	44.7800	119.8100	92.6300
98.4300	107.9100	56.4000	95.5300	89.7800	34.5400	48.9600	56.9200	118.5100	89.1700
71.0800	35.9300	5.9000	147.4100	46.4300	42.8000	35.2000	2.0800	120.5700	89.0800
92.5100	23.5400	133.2600	17.3600	63.1400	105.3700	39.3200	137.7400	123.7200	89.7900
74.7300	57.8800	140.9600	148.1100	71.9500	137.7200	32.5700	162.7200	122.5600	86.8800
81.9900	41.5200	158.7400	6.2500	78.7200	37.1400	134.3700	5.4600	122.3700	84.5600
54.0100	64.5300	48.7000	8.8200	118.1500	91.5100	10.5200	152.4900	125.6400	85.5600
50.7900	56.7000	37.6400	147.4800	71.8500	68.1900	138.0000	12.0400	127.9000	85.2100
116.3300	91.7400	-4.1200	128.4200	74.9400	77.2900	7.4900	156.6800	127.9700	81.3500
60.8600	8.8800	48.4700	153.4100	97.3300	90.8900	27.9300	27.0100	129.4400	81.2900
88.8000	118.9300	132.8900	10.7200	63.5000	128.7100	6.4100	123.6900	131.4400	84.5800
77.6300	66.3800	51.3700	96.1000	40.6300	84.9400	136.2400	116.5400	134.8700	83.0400
135.9400	34.1900	148.0500	7.5300	149.3800	36.6700	130.5000	119.0500	134.3400	80.1200
93.8400	74.1800	29.8300	26.5800	106.4800	94.0400	35.7600	143.4400	132.3000	81.6400
73.2100	22.4700	81.9100	22.3400	27.8600	123.0500	118.0000	83.4600	133.2500	83.8200
148.5300	104.2800	64.3800	53.8900	54.5800	68.8900	124.0300	34.1300	135.4500	87.0400
122.8700	79.0700	53.3000	63.5700	48.8700	29.5400	118.3000	58.6800	132.1300	88.6200
54.3600	136.1100	77.4200	69.7700	112.0800	120.5600	88.6600	95.6300	130.6000	87.6800
122.3300	10.3600	136.8000	94.6800	125.9300	127.5300	113.0800	48.2900	133.0700	89.7100
49.1900	122.6700	105.3800	44.5500	115.1000	126.1600	29.7300	120.3500	132.0900	92.7000
131.9700	104.9500	95.5700	10.0800	78.0200	162.2600	108.9000	43.3100	128.3300	91.9000
43.7300	123.4200	104.4800	53.7500	37.7600	145.1500	100.4600	98.1600	128.7600	92.0200
70.5700	113.6600	68.0800	72.4600	42.0200	8.9900	84.0400	23.2600	130.5400	95.4000
77.9300	1.1600	128.8800	50.1600	95.9400	27.5900	57.7900	65.9000	127.7900	96.4200
103.2200	141.6800	66.2800	109.3200	94.6000	21.0200	64.1500	54.6700	125.1100	95.6700
60.8400	98.2700	139.1300	103.7900	60.0400	144.9600	147.9500	45.7600	127.4200	97.1400
73.1600	119.9100	71.7400	130.3100	57.9300	125.9900	110.6500	145.1600	127.7000	100.5900
102.7000	136.7400	67.7800	163.0900	51.7200	157.8700	114.6400	118.0400	123.9800	100.3900
126.7000	143.2100	67.3300	144.3100	118.5200	141.5000	112.6100	136.2700	122.8100	99.5800
107.9300	121.0000	94.8200	154.1900	97.9800	159.2900	65.2300	4.3700	124.9900	102.4300
102.7300	101.2300	126.0500	17.0500	96.0500	129.6700	93.1400	130.2000	123.5900	104.9900
67.8000	124.1300	102.7900	110.8200	127.1700	143.4200	46.8400	10.8400	119.9400	103.7700
54.4500	121.8100	57.5300	101.9700	34.3800	0.8500	86.8700	138.2300	120.4400	103.9800
126.7600	108.1000	110.7200	149.1600	73.1400	164.8200	93.3500	33.2300	121.3500	107.7900
30.9700	93.1100	60.9100	165.5500	136.8200	82.8200	113.4600	111.0400	124.9900	107.3700
116.4100	124.1300	138.6200	109.3100	95.2500	138.2600	58.0900	137.3000	127.8500	109.6300
142.7400	23.0500	90.0900	147.7500	59.6800	149.0800	64.5800	135.5300	130.3500	106.9500
51.6400	130.2200	150.2200	20.5400	84.7200	139.8900	148.2800	141.2900	132.7900	108.5100
123.3300	123.5400	146.8800	59.8600	105.6200	152.7000	31.9900	82.1400	134.3600	105.2900
89.0400	151.7400	161.4600	93.4200	102.6400	122.3500	14.1400	45.6400	133.9400	101.4900
119.4700	30.4300	129.1000	73.0000	36.7000	158.2500	19.4000	86.7400	136.2900	100.8600
131.5300	25.1000	9.2900	107.1700	88.3300	14.4600	92.7500	83.9300	134.2600	103.1300
129.1000	136.7600	46.1300	76.1800	116.4000	131.5400	26.8200	80.2900	131.0000	101.3600
108.1400	30.4400	161.5500	52.0300	134.6000	111.1400	133.5100	88.2500	132.6900	97.9900
82.9600	121.5300	159.3100	28.4600	119.0700	113.0000	3.8400	74.4900	133.9400	99.2600
114.4700	100.7400	19.7800	59.1200	60.7200	64.6600	11.4800	129.5900	130.2700	100.3300
72.5300	11.4600	155.3900	92.6800	87.5000	119.9200	33.6200	33.5700	128.9700	96.8900
85.4300	114.4500	41.0500	45.7400	71.0200	144.3300	150.4000	54.3200	131.4900	95.3100
50.4900	108.6800	167.4300	118.6500	34.9200	33.0400	146.7800	47.3100	129.9600	97.5100
73.8500	166.2100	54.6000	97.5700	57.3700	26.3300	52.0300	59.0900	126.4800	96.2200
105.8100	116.1200	6.4200	147.8900	80.5000	140.1200	33.2300	3.9700	127.7400	92.6300
75.3700	155.2900	131.4700	16.9700	138.3100	26.6600	37.9300	140.0800	129.4900	93.1100
106.8900	137.8300	143.0300	146.8300	56.5300	142.3600	31.1900	166.6500	126.3800	94.5500
96.2400	7.7300	157.8600	10.8500	99.8400	143.7600	137.3400	5.0900	124.2400	91.6100
66.2400	139.9200	47.9200	9.7800	76.8400	157.6300	10.3600	154.4800	126.9500	89.0400
55.1500	10.7100	31.3600	149.0200	42.4100	46.8300	139.3000	18.3300	126.6900	90.6600
76.8800	134.5500	162.3700	131.8100	30.9500	137.1900	5.9200	158.7900	122.9100	91.0200
121.6300	112.6400	47.0500	150.8200	136.8900	148.0400	28.7500	25.3200	122.6200	87.3900
132.0200	134.3600	131.6900	10.4500	101.7100	30.4500	6.2900	125.7000	124.9800	86.5700
46.2100	127.7700	48.5300	97.8000	57.9500	58.2700	138.0900	118.2600	127.8700	84.7800
147.9000	26.8500	145.4300	9.4400	52.1800	133.2400	133.9200	123.0400	131.5600	84.6800
139.3300	150.8100	26.8600	29.7100	80.1800	145.7500	37.6900	147.0300	133.4500	84.3600
127.1400	68.4300	81.3500	23.0800	2.2100	58.6000	119.0400	85.9700	134.8400	81.5700
60.2000	74.4600	62.8900	55.3200	13.6600	62.0200	123.9700	37.3700	137.5600	84.1000
137.7300	48.8900	52.3600	63.4900	10.7800	70.2100	118.2000	62.4300	141.0000	83.9000
9.7300	30.4000	75.2900	70.2600	5.6900	77.1700	88.5600	95.4800	138.9800	71.6700
161.5100	54.8900	135.7400	96.8700	120.4800	41.4100	115.0200	50.1300	139.5100	73.8000
5.3500	25.9200	99.8100	45.5500	113.7000	74.4500	35.1000	118.6700	137.6800	71.5500
153.4300	108.1600	89.6100	9.9400	1.7800	112.5800	106.9700	45.8000	139.2000	68.6100
14.0300	64.2300	101.7800	55.4700	12.8800	116.0300	100.2100	98.8200	142.6300	70.0400
150.9500	52.3500	65.4500	73.4300	158.3500	56.2000	87.5000	22.1000	142.3700	70.1600
138.7700	68.7600	127.1800	49.4500	136.6500	75.7500	54.5500	69.1100	144.6000	67.1300
160.2800	120.9800	65.9900	109.3000	154.6600	99.2400	63.4600	54.0300	147.7500	65.9900
49.0500	35.1000	137.7300	103.4100	15.3900	65.7100	150.9200	47.2700	150.9200	63.8900
-0.9700	89.0000	68.7100	130.3900	16.4900	84.5100	110.0400	148.1700	151.3800	62.3700
153.2300	66.5200	66.9400	162.6400	14.5100	96.4000	113.4300	120.4100	148.1400	63.8200
141.2700	59.7400	70.4500	146.1200	46.3000	86.7900	111.8900	136.3100	146.1000	62.1200
11.1200	70.5000	89.4800	158.7800	108.7700	92.1600	62.7300	9.4500	148.0900	58.9900
41.9700	33.9500	124.5200	16.1500	9.8500	73.9900	92.9600	132.5600	147.0200	59.5100
115.0100	64.8400	100.4600	111.9900	8.2400	30.3700	42.4800	15.1800	143.3700	60.0400
170.3300	83.4000	56.9400	103.2400	25.0400	88.4900	87.7400	139.2100	143.3300	56.6400
68.7600	65.2400	107.7800	151.9800	142.4000	73.2500	96.2400	33.3000	144.2600	54.6700
136.3000	58.5400	60.0700	167.5700	18.8600	98.6000	114.1500	114.2900	140.5000	54.9800
145.9500	58.4400	141.5900	108.0000	168.8100	108.1700	57.3100	138.6600	138.2000	52.3000
156.3800	117.7300	88.6700	146.2800	6.1700	84.5200	68.7600	139.2000	134.8800	53.4600
60.7200	87.3700	148.1600	23.4800	113.9800	90.1300	147.6100	148.1000	132.5200	51.4100
26.9800	88.0900	146.7000	55.2000	3.0000	116.8000	30.3600	79.3500	133.3400	48.1600
26.0000	31.3200	160.3400	88.3500	15.0400	90.3100	10.2800	41.9000	132.2900	45.5600
41.1900	88.8600	129.4800	70.1500	48.6400	68.4300	19.4400	86.2200	134.5100	44.2100
143.7200	76.8600	6.4900	101.7600	34.2400	68.6700	91.4300	80.9500	137.5400	46.2700
36.9000	32.9600	45.4000	72.2000	134.9700	69.1500	24.5300	80.4600	136.6700	49.9600
12.7100	116.3300	161.9200	48.7200	161.7200	37.2100	131.7100	83.9200	138.7600	53.0100
109.0200	71.7100	157.9900	25.9000	27.7100	63.0300	171.5800	70.6800	138.1200	56.8500
150.3400	42.7200	20.5500	57.8800	118.0500	100.6800	9.6600	125.8000	137.5500	59.0000
163.2400	89.6500	155.2100	89.4400	119.5800	69.4700	34.2900	30.2200	138.8500	62.5100
-0.8900	99.7100	40.6900	45.3400	165.3100	46.1900	147.7600	49.1300	135.4900	63.2200
147.6900	73.7100	166.5300	116.7600	17.7600	124.9600	144.5000	43.6700	134.2400	63.1100
141.4200	52.9400	55.8900	96.4200	137.6600	45.4000	48.7300	57.9400	135.5300	66.7400
36.1200	95.8400	4.7200	146.4000	144.5500	82.4700	30.9200	-1.0300	133.7800	68.0400
143.7800	70.2600	130.2000	13.9400	8.4100	134.8800	39.0000	136.7000	130.4900	66.7700
9.4700	148.5200	143.7400	145.0300	130.2000	65.6500	33.9400	162.3400	131.4100	68.1400
160.2500	98.8800	154.8700	3.4800	146.8600	47.2800	134.9100	4.9500	132.1900	71.5600
26.0700	24.1500	49.0500	8.3900	33.8300	75.7500	11.4700	148.7000	128.8000	71.5100
34.1600	64.4400	32.2500	147.3800	9.3900	124.7800	135.2700	16.1700	127.1200	70.7200
148.1200	45.8000	161.3400	127.7000	153.1600	103.4800	7.5500	153.2100	129.1500	73.4000
47.7800	98.4700	45.1300	151.4200	122.7900	23.7400	27.2000	21.2000	127.8700	76.2900
47.4300	69.9600	131.0000	7.2100	147.6400	71.5900	4.0200	122.0800	124.2500	75.1000
133.6500	143.6500	50.0800	97.1300	27.3000	120.5200	133.4600	116.6100	125.2700	74.9500
70.8800	159.3800	143.2600	6.0500	25.9600	145.8600	130.2100	122.4600	126.4900	78.6300
159.4700	146.3500	26.9300	29.3300	24.8500	150.9700	36.5200	141.9900	130.2100	77.7300
13.7200	121.4400	77.4500	21.8500	166.8100	135.8500	116.4300	86.2100	133.1000	78.7900
165.6500	125.3300	61.7600	54.4800	129.9700	141.4300	120.2800	34.2100	134.3400	75.5300
155.6700	140.6400	48.8100	61.9900	126.8100	160.3700	116.7100	58.0500	137.8800	77.2600
148.3100	21.2900	76.6300	70.0800	12.7300	28.7000	85.8900	93.9800	138.3300	76.0000
1.7800	165.2000	135.4200	93.5300	9.4100	38.2300	113.2100	50.4300	138.7800	72.2600
139.8600	106.2000	99.2300	45.6400	132.6500	104.3000	34.0700	116.9900	142.4900	73.5700
156.2300	165.8300	92.7300	7.7400	153.8800	139.3500	108.4700	44.9700	143.2300	74.0700
159.2400	17.7700	100.6700	53.8000	5.8800	143.5600	98.2200	97.0500	143.0200	72.4900
52.7600	112.9900	65.6800	74.3200	39.1400	25.3700	82.5500	21.8400	141.9000	75.7500
149.0300	167.1600	128.5500	47.1900	15.4900	151.6300	52.9700	67.9300	139.2100	75.8400
159.4500	134.7400	65.9600	108.8800	166.5000	6.2200	60.2600	52.5800	138.1500	72.2300
117.3900	153.2800	138.5100	101.2100	21.0900	9.3900	150.4000	43.8400	137.8700	72.7000
153.8100	155.3600	66.8000	129.0800	141.8400	22.6300	108.8600	147.1300	135.4500	75.6100
20.4200	140.8800	64.2100	162.9400	127.8900	154.6400	110.5800	117.7100	133.5800	73.5000
156.5200	113.5300	70.7900	145.1000	33.6200	128.5600	110.0700	134.3000	133.2400	70.8300
163.6600	4.4800	91.3500	159.0800	21.1800	164.0700	60.9500	5.9200	132.1900	73.4700
51.5200	164.0400	122.4400	14.9400	137.1100	102.6600	91.0800	128.4500	129.1900	74.3600
138.9000	141.9700	99.7400	110.0200	-2.6300	17.9200	42.6900	12.5000	128.2900	70.7100
157.9600	161.3600	57.8000	102.3900	148.6900	13.1300	87.9200	136.1400	128.3000	70.1000
148.7000	13.8200	110.0200	149.8700	139.6400	107.1500	94.3300	28.8100	125.1000	71.5500
50.8000	168.9200	58.5200	167.4600	94.1900	163.4200	116.1200	113.5800	122.9700	70.5800
66.8600	155.6300	139.9400	107.2500	4.3600	4.8500	60.2600	138.5500	123.2800	66.8200
26.5600	140.7900	86.4800	146.4800	22.7900	2.2300	70.1700	136.8700	120.2000	66.7100
43.2600	13.4100	147.4000	18.9100	21.7300	129.7800	146.7800	145.4600	117.2800	64.9900
142.9200	157.5700	147.4000	60.2600	147.0100	113.8100	30.4100	78.5100	119.9800	65.0700
16.0300	136.7400	159.8400	92.0400	154.2400	51.2300	9.7300	44.2700	119.7200	64.0100
21.4100	37.7000	130.4700	72.9700	4.7600	154.1300	19.3200	85.6300	121.6800	61.1300
135.5400	129.8900	8.3800	101.9600	157.0500	124.6300	88.9900	80.5100	123.3600	63.3600
166.5500	135.8300	47.5700	78.1500	124.3800	15.5600	24.5000	79.5900	124.6200	65.6200
144.8800	164.6800	161.7300	53.5100	107.9400	4.1700	131.2800	85.3800	125.9400	62.3800
161.1400	10.5200	161.0200	26.0900	22.4100	139.1200	168.2200	69.9500	127.9900	61.7300
150.9600	151.8200	20.6800	57.1000	22.5700	22.1500	12.3500	126.6900	129.2800	65.3400
164.9800	150.1700	153.9700	91.0400	130.9100	126.5200	34.1200	30.2000	130.0900	65.0700
34.4600	17.7900	40.9500	45.6800	158.5700	8.9700	148.7100	49.7400	131.9900	61.8200
154.3500	148.2900	166.7900	120.6000	16.5300	18.0900	141.1400	44.1800	133.8800	63.4200
1.6500	30.3900	56.3100	98.5400	153.1100	38.1500	49.0600	56.3700	135.0100	66.3700
143.1100	15.0500	5.5400	144.6600	132.3500	118.6700	33.3100	-1.2200	135.9400	64.0800
46.2200	79.0600	131.7600	15.8600	32.3700	161.2600	36.4800	138.0200	138.4300	62.1000
43.4600	137.8900	141.8200	146.3300	166.9200	30.8100	34.3400	161.6000	139.6500	65.2300
137.9800	134.6500	156.4800	11.7100	147.1200	25.3100	134.2700	5.1200	140.4700	66.6300
48.4200	14.5400	48.8300	10.2800	153.2200	92.4700	7.8500	150.0900	142.0700	63.3400
45.0100	154.3300	33.6900	153.8700	153.9300	120.1500	139.8300	15.9700	144.2400	63.1600
44.7200	57.0900	162.1000	131.0100	124.8600	36.5700	6.5100	157.7700	145.2100	66.9200
147.4200	86.6800	43.0900	152.9500	115.5100	35.3100	27.0000	22.1400	146.2500	66.1800
65.9700	38.7900	129.8500	11.0500	105.4300	32.6200	5.2500	124.2800	148.4500	63.3400
105.1600	21.3400	50.5800	98.4900	86.0300	44.0700	136.6200	119.1700	146.5500	60.6000
74.6300	162.3300	141.5800	8.8700	43.9300	71.1800	130.6900	121.1000	147.0400	57.2400
100.7000	33.3900	25.6300	28.8600	31.9800	89.8100	36.1400	143.2600	143.2600	56.2800
70.8400	92.9000	78.1500	26.6100	97.2600	83.6400	118.1500	88.9100	142.2300	53.3600
75.1100	55.2800	63.3700	58.4700	86.2900	67.6700	119.5100	35.0900	138.5100	53.3100
66.5000	13.7800	53.4400	65.6000	33.2700	18.9600	115.2700	60.0600	135.8500	56.1200
62.5000	59.5200	74.9900	72.8200	72.3100	36.7400	84.2800	93.2700	134.8400	55.1100
69.4500	81.8000	134.7000	94.8500	72.0100	55.9900	112.6300	48.5400	138.4000	55.6300
122.5400	65.0300	97.7500	47.3100	159.8300	82.2400	33.7200	119.9000	138.4900	59.1500
77.3700	51.2200	91.5700	8.9400	107.9700	49.7600	105.5100	45.1700	135.0100	59.8300
96.9100	27.0200	100.9200	55.0400	77.9300	54.2800	96.1500	95.3600	136.4100	58.4100
54.1500	55.6500	67.1900	77.9000	123.9500	47.9200	81.8400	21.0300	139.1700	61.0600
59.7100	56.1600	129.7200	48.8900	51.8500	118.7000	53.0000	67.6100	136.6200	63.9700
75.9400	31.7000	65.9500	109.3700	83.8900	90.5300	61.1600	55.0400	134.9200	62.5700
43.0300	166.5200	137.5800	104.5200	105.2700	42.2700	149.4800	43.0600	138.5000	62.9100
60.7700	48.6700	65.6300	131.4000	106.6400	66.6700	109.6900	146.8900	138.5000	66.5600
130.9200	89.5100	63.7900	163.8400	51.4100	47.0800	109.1100	116.8200	135.0100	67.0700
52.5400	5.7000	66.2700	145.7900	81.8200	98.7300	111.3500	134.8100	136.0000	65.2900
58.3400	32.1000	91.9200	159.2400	93.0000	51.8200	63.5400	6.5000	139.1300	67.5500
88.0700	66.4500	122.7900	16.1800	69.6200	52.3800	89.6700	131.7600	136.7600	70.5800
126.0000	91.7200	105.3400	110.9700	77.0100	100.5700	41.8900	12.6200	137.9500	74.2000
124.9100	96.9300	56.8900	105.5500	86.3500	114.0600	87.9500	139.5600	137.8900	77.1200
94.8600	32.8200	106.6300	147.9100	103.2100	63.6400	91.3300	29.8100	134.3300	78.1200
131.9200	100.6100	57.9000	169.9100	106.6700	24.5600	113.7500	110.6900	133.3700	81.4200
73.6200	69.8900	140.8200	109.7900	93.3700	37.9700	58.0100	139.0800	133.4900	80.9600
100.4100	16.1600	86.3100	145.2400	57.6600	133.2800	66.6500	137.9000	131.5400	82.6200
98.7800	112.7600	149.5100	20.0300	87.3900	36.9600	146.8100	141.1300	132.8400	86.0700
70.1400	34.2300	143.2600	56.4200	46.5300	42.9800	25.0400	76.6300	134.3800	86.7200
90.7300	25.4200	158.2800	90.2200	61.6500	108.1500	7.0900	44.5600	133.2800	90.1200
72.9000	60.8100	127.1300	71.5200	69.7700	136.8400	13.7400	83.7200	135.3200	93.1900
80.9900	40.6400	5.1400	100.6100	77.7400	41.2100	88.4400	78.9200	136.6100	94.5900
53.2900	66.0700	43.4600	75.2900	117.8200	94.2500	20.1000	77.4900	104.5900	61.2000
50.6600	58.4300	159.5700	49.8600	68.6300	66.8000	129.4700	83.1100	104.8000	62.5100
114.5000	95.9200	157.9100	24.9700	73.2600	74.9900	165.8100	68.0800	106.4200	59.4900
59.0200	8.5300	17.0000	58.3300	95.3000	93.6400	6.9100	127.1900	105.3600	58.3500
88.3400	119.7500	152.9700	88.7100	62.3700	130.1700	32.3500	30.4300	105.9600	60.6600
77.1400	66.4800	33.5900	46.9200	42.1000	83.4900	145.9200	47.8900	104.4800	59.8400
134.6600	36.4900	162.5400	120.2500	147.9900	37.0600	139.9100	45.4600	100.8000	59.7900
92.8100	77.1300	51.8100	97.6500	105.4600	95.6900	49.1000	56.4300	99.1700	56.8100
72.9000	23.6700	170.0500	145.8300	26.2400	125.5100	27.9300	-0.7700	95.5000	55.7600
145.2100	107.2100	126.3800	14.7700	53.1800	67.9500	33.7800	139.1500	92.9700	57.1600
121.1800	82.7400	137.4100	145.4700	48.1900	29.7300	30.1900	163.0700	95.3800	59.5600
53.4800	138.3600	152.5400	11.4600	111.4600	122.5300	130.1500	7.2900	95.7400	61.3600
123.0400	12.2200	42.1700	4.9500	126.3300	127.4300	5.6800	150.6200	92.0200	61.9200
48.8900	121.8400	26.1800	147.2800	116.1900	129.0100	134.1800	14.6600	92.5400	63.4700
130.8700	108.5400	158.8300	128.1700	82.0900	165.1500	3.8900	159.6500	95.1800	65.6800
43.9500	124.8600	38.6000	150.9400	37.5100	147.8100	23.4800	23.2700	92.6900	66.6500
67.5000	113.5300	127.4000	9.3400	41.6700	11.1500	2.7100	123.1000	90.2100	68.1700
74.9300	2.6500	45.7600	98.5700	96.3900	29.1300	133.0500	118.0200	92.5500	71.0800
102.8800	143.7400	137.5300	7.2800	92.2200	19.8600	128.0400	120.9100	91.8200	74.4500
57.3000	98.6900	20.0200	29.0500	60.0100	146.7600	30.8900	145.0900	94.6200	76.0600
70.7100	120.8900	76.4800	25.8300	57.4800	126.1900	115.0100	85.0100	93.4200	79.3900
102.7000	139.9000	57.5400	57.9800	53.1500	157.3700	117.2800	35.2300	90.0600	81.0700
127.9900	146.6300	47.7400	62.8500	119.3900	144.7300	112.5400	58.0100	87.8800	81.5000
106.1000	126.3800	72.3200	71.3200	98.2300	158.5200	83.6000	94.8800	87.2400	79.1500
102.6500	102.9800	133.6200	93.3800	95.2300	134.0100	107.2100	46.8700	87.4000	75.3000
64.8900	124.1600	93.9700	46.1000	126.3200	144.7000	31.2200	119.0600	91.0900	74.6200
53.4600	122.2800	88.7000	10.2900	33.8900	3.6400	100.0500	45.0100	92.6400	71.9300
125.2300	110.8800	98.4100	53.4200	72.5300	167.1400	95.5100	95.9600	95.9700	70.4500
30.9300	96.2400	63.4300	80.3900	134.9900	82.6900	84.9300	23.9400	97.3500	67.4500
117.0700	128.8400	125.1900	48.2200	96.8300	140.5100	54.3500	70.0900	100.3300	64.9800
140.7100	24.3900	63.1800	108.3400	59.3200	151.0900	58.4300	53.3700	102.6700	67.4700
52.3100	131.7200	137.4900	103.5000	87.5000	140.6200	148.6200	41.7600	102.4800	69.5600
122.5000	125.7000	62.1200	129.9300	105.8000	153.0900	106.0700	145.4000	104.1400	66.8200
87.9600	152.3900	58.9200	163.2400	100.5500	126.0700	110.4800	118.7300	106.7200	65.9500
117.7900	35.0400	64.7300	143.4200	36.8700	159.0900	107.9800	136.9400	107.7100	69.6600
130.3900	28.5000	86.5400	162.2000	88.3600	14.1300	60.0300	5.1300	107.8000	69.3600
129.9300	139.3800	117.6800	16.7300	116.0500	132.9700	86.7600	130.1100	109.9600	66.3300
106.3200	30.7100	100.5500	109.3200	135.3800	109.7000	42.7300	15.5100	112.2600	67.9200
83.3300	123.7400	53.3300	104.3000	118.7800	113.1300	85.2700	138.1600	112.4900	71.1600
111.9400	106.4100	101.6800	151.9800	58.6700	65.5800	88.4500	32.0800	113.3600	69.1600
71.7800	14.8900	52.5200	166.8000	86.0500	124.5700	112.4600	112.5400	116.3200	67.5600
81.0700	117.4500	139.0500	109.5400	71.4900	142.3100	54.7100	139.9400	117.4200	71.1300
48.0300	109.5200	84.8700	145.7200	36.4300	32.9600	67.0700	137.3800	116.9500	72.2500
72.3700	167.6800	143.0200	20.6300	58.5400	23.6200	140.8500	140.4200	119.2400	69.1900
106.3600	121.1000	149.9300	51.4800	81.5100	138.0600	31.0900	77.1000	116.7600	67.0700
74.5200	156.7200	163.4800	88.8400	138.3400	28.3100	12.7100	41.5500	115.4600	63.5600
107.1900	140.4500	132.8500	69.2600	55.4100	143.9700	19.7600	82.0600	111.7900	63.1000
96.6700	11.8900	10.8200	98.5800	100.5800	145.7900	92.3500	76.9400	111.6600	59.5300
63.0600	143.1100	48.1900	76.3900	80.5700	160.4600	25.4900	78.7100	110.9000	61.2200
52.3300	11.4300	168.7800	47.1800	38.4800	42.9100	132.4900	79.8400	107.5700	62.5800
74.1600	136.8800	160.1900	25.3200	30.4500	138.9400	167.3300	63.3000	106.2000	59.0400
122.6900	115.9100	21.5300	56.2400	137.7100	149.6200	12.2200	124.6800	106.6200	59.0700
132.4500	136.5800	157.4500	86.7600	99.9100	33.0700	37.1100	27.5800	105.0600	61.5700
46.6600	128.3700	40.4400	46.2800	56.7400	59.0800	149.7100	44.3200	108.1400	61.5300
143.7400	29.1200	168.5500	114.3500	51.5900	134.5500	143.1300	42.5800	110.3300	62.5500
137.7600	156.1400	58.1300	94.6100	81.2400	143.8200	49.6600	57.2000	107.8800	64.8500
132.1000	67.2100	6.5700	144.8900	7.7100	61.6500	32.7300	163.6900	107.6000	66.7300
64.5100	74.7200	130.4500	10.5500	18.5700	62.9500	38.2600	135.1200	111.3700	67.2600
143.0000	47.8600	140.7900	140.8500	18.5800	70.8200	35.3000	158.8600	110.9700	68.2600
11.6100	31.1500	156.3100	8.8300	10.8700	78.3200	132.4300	1.4600	108.4100	70.9700
165.1600	55.0600	45.8200	3.1700	125.5800	40.2600	10.3600	145.1900	111.0600	71.8100
12.6200	26.7400	35.2700	147.9500	117.1100	68.7300	136.8300	8.4700	113.8500	72.4600
158.4800	107.5000	-5.4600	123.9100	6.6400	112.7400	7.5200	154.5400	111.7200	74.8500
20.5700	64.5900	47.0400	149.7200	16.5300	115.8800	27.7400	18.7300	110.0800	76.7300
155.2200	48.7400	133.3200	5.0200	164.5300	60.0100	7.3400	121.3800	113.1600	78.8600
142.7300	67.9400	50.8800	95.1500	142.2200	76.5400	139.8700	116.6600	113.5300	80.1300
165.8700	121.3900	145.8100	2.2900	162.3500	100.0800	133.5200	117.1600	109.7800	80.9900
53.9600	35.4800	26.6700	28.5300	20.7000	64.9500	36.6600	142.0500	110.1100	84.8500
4.6800	90.8000	83.5500	21.8100	22.2100	85.8500	119.8100	86.4300	113.3000	85.0800
160.4800	64.1100	62.5200	55.3900	17.0700	97.2000	120.1400	28.1000	113.2200	82.3000
146.6400	62.7200	53.2900	62.6900	52.1700	86.7000	117.0900	57.9200	111.6500	82.4000
13.8500	69.4500	76.3900	69.1000	114.1800	91.0100	89.3100	91.8600	107.8400	82.5000
45.4800	34.9500	137.4400	90.5600	17.1700	75.9700	111.8500	46.1600	108.4400	78.9900
119.0300	63.0000	98.7800	44.1400	13.0300	33.9700	36.3100	117.9900	109.7500	78.0500
3.4600	79.3800	91.9000	8.0700	32.4800	93.0200	106.8000	43.1100	106.6900	79.4800
70.1900	65.1900	100.8100	50.3400	149.6000	74.1100	103.3100	94.4000	104.4600	77.7300
140.9500	56.1900	68.0200	77.0500	22.5800	101.6100	90.2200	20.9200	106.4000	74.5200
150.6300	59.1100	129.5400	45.9600	4.1700	110.2800	58.0300	65.4700	105.9500	74.8500
161.3700	117.4900	69.5400	105.4500	11.7700	83.2800	61.2700	53.3300	102.1900	75.2400
64.3000	88.6500	143.9000	99.1400	120.5800	88.7400	151.5800	38.0100	102.3600	72.2300
31.1200	88.6000	68.4600	126.7000	4.0700	117.8900	109.2300	143.5000	104.0800	70.0200
32.1100	28.9900	64.9300	160.1000	20.0100	92.4000	114.9900	112.5200	101.9600	71.2400
44.0900	89.2900	71.2400	141.4400	53.7900	66.8300	115.7900	133.7600	98.9700	70.1700
145.0600	75.4800	91.1700	158.1900	39.0500	66.3000	63.7600	3.1500	100.8500	66.9400
41.6200	31.9100	123.9700	13.8500	141.1900	72.5200	93.7800	127.4700	101.3100	66.3700
16.2800	115.0800	101.6900	106.9700	167.4300	37.9400	50.8800	11.2900	97.5800	67.0300
113.1900	70.7400	57.6600	101.0800	30.2200	60.0100	92.1800	135.3400	96.5200	64.7900
151.4400	39.4400	103.9200	145.7800	124.7000	99.9900	92.6200	29.4500	99.0100	62.1500
169.8200	88.6400	59.7600	163.4400	123.2700	73.9800	116.7500	107.4600	97.6300	62.5200
4.1900	99.7000	145.0000	106.1300	-1.3500	48.3700	60.5400	134.8200	94.0800	61.6700
149.4000	74.8300	87.6300	145.0400	22.3700	126.2500	70.0200	133.0400	92.7800	65.2100
146.0000	55.8800	149.0100	14.1400	142.8500	45.5700	146.4700	135.9600	90.3800	66.3300
39.7000	97.2000	149.0100	61.5400	148.9400	83.7200	29.7100	77.5200	91.4300	69.7800
147.7000	70.0400	162.5500	91.9600	11.1900	135.0100	15.3100	42.5800	90.1200	71.7700
15.3200	148.7800	131.8800	70.9100	136.8700	65.9800	19.7600	82.0000	92.3000	74.9800
168.5000	96.1500	10.3500	100.7500	150.4800	48.7000	92.3800	78.4500	95.8700	75.6300
28.3600	23.6100	50.4200	76.4400	37.7700	72.8400	24.3800	79.4200	94.6100	77.6700
37.6800	63.9200	-1.0000	51.3300	13.5000	126.3700	130.8500	86.4100	92.5200	74.5400
150.3000	46.7400	158.8100	22.2400	157.2800	104.6500	0.8600	68.7600	95.7100	72.4700
51.6700	97.6900	21.9900	56.8600	128.4900	26.1500	13.6000	127.8900	97.9400	75.3200
52.9700	70.2400	156.9900	90.7200	155.0600	74.2100	37.4100	29.4300	95.8100	75.4900
136.7000	142.9500	42.6100	45.6300	31.7200	119.6600	152.2300	45.5000	96.5700	71.8200
75.8800	159.8500	167.5600	117.4900	30.8700	143.6900	145.0200	45.2200	100.2700	72.7000
166.1700	144.3300	57.5600	96.5400	27.7100	151.1800	51.0300	57.5400	99.7900	75.5500
16.4000	121.5200	8.9700	146.3300	1.4400	139.4900	34.6400	166.0500	98.3100	72.7000
0.9900	123.8600	132.7800	12.3700	132.5700	139.0400	38.5800	138.4000	101.6700	70.9200
158.6800	140.2600	137.4800	137.5500	130.0900	159.4200	37.2300	160.5400	103.6200	74.1100
153.5100	19.8100	155.7200	9.8500	15.0300	30.3100	133.9300	5.6500	101.4600	74.2500
9.0800	164.6300	44.7900	4.7000	15.3100	39.8600	13.7600	148.8100	101.8000	70.4800
145.2100	106.5200	39.0100	151.0600	138.9400	103.0300	139.0200	16.5900	105.6800	70.2700
163.8400	165.6800	-4.8000	126.6000	159.8800	141.5900	10.9100	157.1400	105.7800	73.2600
161.3000	15.7600	48.5800	152.2800	11.2700	144.1500	31.8000	22.6100	103.3500	71.2500
55.6500	114.8400	132.8800	6.3700	43.8200	25.7200	8.4900	123.7800	105.8800	68.4300
154.9900	165.3700	51.4300	96.7100	19.4100	151.8400	139.7000	118.2000	108.8700	70.6400
163.3000	134.6100	143.2600	4.6900	2.8300	10.4300	133.3300	120.0700	106.7100	72.3700
122.5700	152.0500	29.9300	29.2200	25.2400	7.9400	38.1600	145.2100	107.8500	71.8800
160.2400	154.5900	88.4100	22.6500	146.6900	22.9200	117.6800	83.8300	105.7000	71.2400
26.7000	141.7100	63.0800	57.6500	133.1000	155.5100	121.6300	32.3200	104.9200	74.1500
160.6500	112.0900	55.5400	63.4100	40.3000	127.6700	120.0600	59.3900	105.1800	73.9300
-0.3900	2.2100	73.8800	69.4400	26.1300	168.0300	88.7200	91.8900	103.6600	77.2200
57.7800	162.8300	139.5100	94.5100	144.8100	101.2500	113.2900	48.5700	102.1800	76.8200
141.8800	141.9700	99.3600	44.2500	5.5700	18.4900	34.5400	119.3300	111.0000	91.3300
165.5800	160.1000	93.3600	5.6300	153.9500	13.7500	108.1700	48.4800	113.3800	91.0600
153.0000	11.6900	101.8900	51.1400	145.3300	106.2100	102.5800	94.4100	112.2400	94.3200
56.6500	167.3200	68.1700	78.3500	96.6100	165.2300	92.0100	24.4900	111.2700	96.0000
72.4700	155.7500	130.1600	46.8600	9.0300	5.1300	60.2100	67.9400	110.9900	99.8100
32.2100	140.7300	68.6400	106.3600	27.2200	2.3500	64.2200	53.1200	113.7100	100.1700
49.4300	12.0600	145.5100	100.1700	26.5800	130.0900	155.7200	38.5100	115.0700	103.4000
148.3400	155.2400	73.2700	131.6500	150.0800	112.4700	110.8100	146.0900	113.0800	106.1400
21.7900	140.7800	67.1700	161.4300	161.2300	53.6800	113.6100	115.3800	113.3900	109.9100
27.8500	33.2900	70.5800	142.7700	9.4800	154.9900	116.7500	133.4900	116.0500	111.6400
139.9900	131.2500	91.4500	156.7700	158.9600	127.7000	65.4300	3.7000	117.3800	108.1700
169.2600	134.3300	124.2200	12.6800	129.1800	14.9000	93.6700	128.5400	117.9000	107.5900
150.4700	160.7200	102.2800	109.2300	110.6800	2.2600	53.1100	14.4500	119.5700	111.0200
163.6000	5.8600	57.5700	103.8000	27.1700	140.0600	91.3700	136.2900	122.0000	109.5700
160.0100	149.0600	107.9600	147.6000	29.3900	22.0800	94.4500	36.6000	122.4900	106.3500
1.9900	147.9300	62.4800	164.2900	137.1800	125.8800	115.0100	110.2500	123.9200	108.0200
39.1400	15.3200	145.8100	108.5100	163.9900	9.2900	59.7000	134.2200	126.4000	110.0900
160.1500	144.7200	89.2600	149.3900	18.7100	20.8600	71.1300	136.3400	128.1500	107.0100
4.9600	28.3900	146.7000	15.4400	159.5000	39.8700	148.0600	139.2800	131.5200	106.5600
148.8800	14.1100	148.4800	55.1800	136.9500	117.4000	28.5900	76.5100	131.8900	103.2900
51.8400	78.2200	157.6900	91.5100	36.0400	161.7100	6.7400	40.0200	135.5200	103.0700
48.9600	136.4500	128.8800	69.1000	2.1900	30.6500	15.9900	79.9000	138.3400	105.4500
143.7400	135.5400	7.8900	99.9400	151.1900	25.0700	88.6300	79.2800	140.1300	105.5300
54.4300	15.2500	47.1600	74.3400	159.8500	95.0400	21.8000	76.8600	138.4300	107.9200
48.5200	153.7500	166.8100	50.9400	158.1800	122.3100	130.5300	85.8700	135.1800	109.7500
47.9300	59.3700	159.0600	20.6600	128.6600	38.7400	170.6500	62.0400	132.5400	107.0300
151.0800	86.4300	18.5000	53.7200	119.2500	37.1900	9.9100	124.6600	129.4200	107.3200
68.4000	40.7700	154.5300	85.5900	110.5000	33.1800	33.6600	31.6800	126.9600	104.4900
106.6700	20.7700	36.5300	43.7400	93.5300	41.7700	149.3300	43.3600	124.0700	103.7200
80.8900	162.9700	165.1200	117.8000	47.8400	70.9500	141.6800	43.7700	120.2600	102.7500
104.8300	32.9100	55.2200	93.7500	37.4700	92.8400	48.6500	53.1600	121.5200	99.9200
72.3000	93.5400	8.3600	141.7300	101.2800	83.5600	35.1900	166.0200	123.0800	98.1400
77.6600	56.3900	131.8500	9.2600	91.7900	67.4300	33.7800	136.1100	119.6900	97.6100
72.0500	13.2600	135.1600	138.3300	38.9400	18.5700	35.0800	160.3800	118.3300	96.2600
63.9000	61.2500	154.9700	8.6900	75.8400	37.0400	131.6900	2.6400	121.4400	94.0200
71.5200	83.2100	44.4200	2.7900	79.1200	55.0400	8.9300	146.6600	120.7400	92.8200
126.2000	65.0500	37.2400	147.9400	165.1000	83.9600	137.3100	14.2400	117.2600	91.5400
78.2700	52.2500	163.8500	125.5400	113.1000	50.2800	8.5500	154.5300	118.6800	89.0100
101.3400	27.1400	45.2200	148.6700	87.1800	54.7500	26.4400	22.7600	121.3600	87.8100
57.5600	55.3600	130.7700	3.8300	129.4800	47.9500	5.1100	120.5900	118.8900	87.5000
62.6500	57.2600	48.7800	95.3900	56.1700	117.1900	134.9900	114.8200	116.8900	85.3700
81.0900	31.1200	146.1400	2.3900	89.4200	91.0900	130.2100	119.0700	120.0700	83.2900
49.7400	165.1300	27.8300	27.5900	110.3800	42.6000	35.6900	141.8800	120.8800	82.8500
65.4500	51.1700	84.1300	21.0000	111.7100	65.1900	115.6700	83.6900	117.0700	81.9500
134.3300	89.1600	60.4700	54.6400	54.1500	48.6800	117.5300	29.5000	115.7900	84.6800
58.9800	5.7500	50.0100	61.5700	84.2300	94.8100	117.4500	57.3600	112.7300	86.9600
65.3800	31.4000	75.9900	67.0600	98.3900	51.9500	87.2500	89.6700	111.6700	88.1700
91.4000	65.2300	134.7300	92.8500	74.7300	53.6500	109.2800	46.0900	108.1200	87.5000
128.6000	90.7100	97.0200	42.0900	80.8400	100.3300	31.4800	116.3500	105.7800	89.1900
129.2200	95.5400	92.5100	6.0700	87.4500	108.8000	103.1700	46.8400	108.1800	91.3100
99.0900	32.3500	100.2900	49.8800	108.3300	62.6300	100.3500	92.7200	109.4500	94.9000
137.9000	100.0100	66.5200	76.5300	112.9100	25.7100	90.8500	21.7900	111.9400	96.4000
77.0400	70.5500	127.8100	46.1300	99.9600	37.7400	56.2600	65.0400	114.3200	97.2200
103.8100	16.9800	70.2000	103.4700	62.3600	133.3000	60.1800	54.8400	113.9500	93.6600
102.0500	113.9500	140.5600	98.3000	94.8300	36.9300	149.4200	36.4300	114.2500	92.0300
73.6300	36.6200	69.1600	127.0100	51.7100	45.2100	107.7900	142.1500	117.2800	94.0000
96.4500	26.8700	64.0300	159.1900	64.6400	105.9800	110.1000	112.4600	118.9600	92.8100
75.8500	62.8600	68.0500	138.8100	74.8000	135.9300	112.3800	135.3000	117.7100	89.2300
84.4200	42.8500	92.7400	157.6600	83.2200	39.7400	63.1300	5.9500	119.3000	89.3000
58.0600	65.9000	123.7000	9.1800	124.3400	94.0500	90.8500	125.8400	122.6000	90.1300
53.1400	59.0500	99.9900	109.6900	77.8300	67.2500	49.4900	14.2200	122.2400	86.9000
118.6800	96.5500	56.5000	100.3400	78.1000	74.5000	88.0500	133.0400	121.3400	84.7800
63.3300	9.7300	107.2200	148.1900	100.3400	92.4200	94.2700	32.1200	124.4400	86.0200
90.5700	121.0800	57.8000	162.7900	68.4500	130.5700	114.3800	108.9500	126.8100	85.7900
79.8800	66.7500	140.6300	105.2500	46.1200	81.7800	55.1500	135.1900	127.9400	81.9300
136.8900	36.5600	88.9300	149.5900	152.9900	38.9600	67.5300	134.9900	128.0500	81.5900
96.4200	76.3900	146.5000	15.6000	110.4600	93.5100	144.3100	142.4200	130.2800	84.8200
76.9000	23.8500	144.4700	55.8200	31.0300	125.9900	27.9100	77.9300	133.6900	83.1900
151.2000	108.5200	161.2200	89.5500	58.2300	67.0500	7.1900	41.6300	133.2300	80.1400
124.6300	82.0200	128.5200	69.2900	53.4400	32.4100	12.1600	79.0000	131.1100	81.9600
57.2800	141.3200	6.4400	100.5300	117.5100	120.1200	88.9700	77.5100	131.3000	83.7900
128.5500	11.2000	45.8500	72.8900	132.0500	125.9200	20.3400	77.2400	133.0500	87.2500
53.5000	124.6200	159.6800	53.1600	121.1100	125.0500	130.1500	87.1500	129.5700	88.5400
135.3800	107.8500	156.3000	18.7100	81.2100	168.3400	166.4100	67.1500	128.3300	87.6100
48.9100	125.7500	17.7000	53.9500	42.3100	145.8500	9.2900	124.9000	130.6500	90.0600
72.3400	113.9900	155.2100	85.9900	46.2100	10.8200	33.6900	31.7400	129.6000	92.4800
81.5800	2.9400	39.3400	40.6100	102.1900	27.5700	146.2000	43.7700	126.0100	91.7600
109.6700	145.6300	165.1700	117.9100	98.7900	19.1500	139.5200	41.7400	126.8200	91.8400
61.5500	100.1500	52.6900	94.1400	63.7800	145.6400	49.6800	55.4800	128.4900	95.3000
74.0200	118.9300	7.2900	143.7100	61.7600	127.9100	33.4700	168.7900	125.3700	96.6100
105.7600	139.3000	129.3700	9.2000	54.1800	157.4700	36.2200	135.1800	122.9000	95.6000
130.9500	145.3800	141.6000	137.2900	122.5900	143.2400	32.3900	161.1900	125.2100	96.9000
110.3400	125.7600	157.4400	6.9700	102.1400	159.0800	130.6100	3.3400	125.2500	100.3000
106.5100	103.2200	43.5300	-0.2200	100.0400	133.1700	9.5600	148.7700	121.4700	99.9200
69.7900	124.0000	35.5000	152.0700	128.3900	141.4100	136.6600	14.0700	121.5500	99.2200
58.9600	123.8100	165.1300	125.3500	40.0600	2.0400	7.7000	156.9000	123.5300	102.3100
129.6700	111.2800	43.0500	152.1100	74.4200	167.7300	24.9600	26.2100	121.5800	104.7200
34.3300	97.9100	128.6200	3.1000	141.3200	82.3700	3.3300	123.2700	118.1600	103.2200
122.0700	126.9200	46.5900	94.1400	100.1800	140.4000	135.7400	116.8600	119.1400	103.8300
145.2300	22.7300	143.1000	2.7000	62.4600	150.8500	129.6300	117.8800	119.9900	107.3900
58.1600	133.6700	24.8200	31.6800	88.9500	141.6400	36.4300	141.3300	123.6700	107.1600
130.1100	126.8200	85.4200	21.4600	110.4100	153.7100	115.5500	83.5600	126.0700	109.4200
93.0300	152.7600	57.4200	54.0500	107.1900	126.8200	118.4100	27.4700	128.5600	107.0500
123.2100	30.8200	52.6100	62.1800	40.3500	158.9600	116.2300	58.4100	130.9100	108.3700
135.3100	23.8200	72.9500	66.0000	94.1900	16.6500	88.2200	88.5700	132.5700	105.1000
132.2100	138.5100	133.7900	92.7400	117.8600	133.7500	109.4200	45.4100	131.8500	101.3700
109.7700	31.8500	93.7200	41.5000	138.4500	109.6800	31.5600	116.5400	134.0800	100.5700
85.0900	124.3600	91.1700	4.9800	121.7300	111.7900	100.7600	45.2300	132.2600	103.0800
116.4800	107.7600	98.1800	49.2700	63.5900	63.9700	100.0500	93.6200	129.0500	101.1600
77.8900	13.9200	63.9900	75.3200	90.9500	123.0700	84.7200	24.9600	130.6600	97.7800
84.2700	118.0700	124.8400	46.2800	75.0000	143.8800	56.1100	68.2000	132.3900	99.0600
51.1900	109.9800	66.0300	104.7900	39.1800	35.6300	60.8800	54.3300	129.0400	100.4000
77.5700	168.6200	137.3200	99.9000	60.2700	25.0500	145.8500	35.1400	127.7300	96.7300
110.9100	121.1500	67.8900	127.2200	85.9000	138.6400	106.6900	145.7800	130.7400	95.7600
79.0300	156.4000	60.3400	158.7800	145.2200	27.6900	109.4500	114.9000	130.0500	98.5600
112.8500	141.1900	68.1100	141.3600	58.4800	142.9300	113.4600	135.2800	126.4200	97.4300
101.2800	12.0100	90.9900	157.6000	106.0500	142.7100	62.4500	8.1800	127.4200	93.7700
68.8700	142.7100	122.1300	10.1100	81.3900	160.5900	90.5500	127.6100	130.3500	94.0200
59.0900	13.6700	97.2200	107.5000	41.1400	44.4400	50.5500	13.9800	128.2500	95.7600
78.0700	138.1300	53.8500	100.0400	34.8200	139.4700	91.2700	135.3700	125.7400	92.9000
124.6300	115.1800	104.8500	147.8600	142.6100	148.0800	93.7800	38.5600	128.4200	90.3100
135.3700	136.6800	54.0800	163.6600	105.4100	31.6900	112.2500	109.3900	129.7700	92.6300
50.7200	130.9000	140.2700	104.1200	60.1100	57.0600	56.0600	134.8100	126.1700	92.7100
147.7800	26.8800	83.0300	153.4400	56.1100	135.6600	66.2800	135.7900	125.4800	88.9400
143.1800	153.2900	143.7300	14.1000	85.1000	143.9700	148.2100	139.9400	128.7800	88.1600
126.1600	62.5200	140.5400	54.1200	5.5800	48.7800	24.6600	74.8400	130.9200	86.3800
61.0000	68.3400	156.7100	88.6400	13.5800	55.5500	5.0000	39.0200	134.7400	85.9700
138.2100	43.7400	126.0600	68.7600	15.7200	64.3100	12.2400	73.8300	136.6700	85.8400
8.9900	25.4500	2.1200	100.9200	7.2700	70.4100	86.8500	76.8500	136.9100	82.7600
162.1500	49.1300	42.7200	75.7200	121.9200	34.7100	19.1000	75.6700	140.0200	84.3800
12.3800	20.2900	152.5800	49.5200	116.6300	62.0800	125.6400	84.3400	143.7100	83.2000
153.1600	101.2600	150.9200	21.6100	6.8700	105.4000	160.8600	64.9100	137.1000	75.9200
12.8000	59.1200	11.1800	54.8400	16.8100	108.8800	5.6100	124.8600	137.4400	78.0100
151.4100	42.3700	149.6500	87.2600	159.3700	53.7700	29.3800	28.4600	135.7300	75.8900
138.9100	63.2700	34.3400	41.5100	137.5500	66.9000	142.2700	41.7700	137.3400	72.8100
161.9900	113.5800	163.1800	120.5100	153.0200	93.4300	135.7100	39.7900	140.6700	74.8800
49.9500	26.8400	50.7400	94.2000	20.7600	57.5600	45.3000	54.1700	140.2100	75.0700
3.7500	84.0100	2.7500	143.2700	19.2800	77.6700	32.0900	167.9600	142.4000	71.9600
154.2800	58.8300	124.2500	6.6600	16.1400	88.5800	32.1900	133.5800	145.9200	71.1000
141.9300	57.7800	136.0200	136.7400	50.0200	76.2400	30.1100	161.5600	149.2700	69.0200
10.4100	62.8000	152.6700	7.3000	110.7900	83.1200	127.3100	4.9400	149.8300	67.7800
41.6600	25.8900	41.1500	2.8900	13.7100	69.3400	6.2600	147.4500	146.3400	68.8200
114.0100	56.7300	32.2700	148.1600	5.9800	19.9700	133.3400	14.4200	144.6800	67.0700
0.3700	73.8500	162.0700	128.6100	30.5000	82.1900	5.4700	154.8400	147.0300	64.0900
66.8400	59.6500	39.7300	146.9300	144.7800	66.4800	21.6900	24.6100	145.5400	63.8800
137.3300	50.0000	128.2200	2.2200	20.9300	92.1800	168.8500	120.9600	142.0300	64.4100
147.3200	53.0500	44.8000	95.5400	0.5700	100.6200	131.5000	111.8400	141.6800	60.9600
156.9000	109.4500	137.5600	4.6300	9.6900	75.9500	124.5700	113.7100	143.0200	59.4200
61.9000	82.4200	18.8400	29.2600	116.6400	80.8200	32.5900	140.5900	139.8400	60.3800
28.9200	79.3000	79.6600	20.2300	4.3200	109.8800	112.5000	82.5100	137.1300	57.6500
27.9500	22.3800	55.0300	55.1500	16.2700	81.8400	111.5200	26.8500	133.8000	59.2500
43.2300	83.7700	48.2500	62.2200	50.5700	58.4100	115.1800	53.3200	131.6800	56.9200
142.1600	68.7800	70.4000	66.7700	35.5900	67.1600	83.6800	88.3400	132.5300	54.0800
37.0100	24.9300	130.7100	92.5600	135.2400	64.0200	102.6600	44.1300	130.8900	51.5800
14.2100	108.3000	93.0500	42.5200	161.6600	30.5800	26.7000	116.9600	132.1800	50.0100
107.7900	64.8500	87.9700	5.5600	29.3300	53.1500	98.1000	43.6700	135.4600	51.3800
148.5000	34.1000	95.9000	48.6000	119.8700	92.0600	97.0100	91.0400	134.8300	54.9400
162.0200	86.4600	62.5200	77.5400	122.9600	66.7900	81.5800	21.9400	137.2000	58.0400
168.2200	92.6000	122.2400	44.9200	164.8800	38.7800	54.4100	67.1500	136.2000	61.8100
146.6600	66.0400	64.5600	102.7500	19.1900	118.7500	55.3000	51.2700	135.6800	63.0800
143.2200	50.3600	134.5500	99.1200	138.7700	37.9900	143.0500	34.9400	136.5200	66.7800
37.9200	90.0200	64.8800	123.1500	142.5800	74.4100	99.6100	145.8600	132.9000	67.3600
143.3200	62.3600	58.5700	156.1900	8.4100	127.6500	104.1500	112.1700	131.6400	67.5000
11.8300	140.3600	64.2500	140.2300	130.6100	59.1300	111.0700	135.1700	133.8100	70.7800
161.2100	90.6900	83.9900	159.1800	146.2500	40.7100	54.2500	3.9500	131.6400	72.2000
25.4600	15.6000	115.3400	9.1400	38.7500	73.5300	83.9700	126.0300	128.3100	70.9800
34.8500	56.3900	95.5500	108.5200	11.8300	117.2300	43.4900	12.1700	129.5100	72.6200
146.8400	39.9700	52.3500	100.4900	154.7600	99.6300	83.7300	132.6800	130.3100	75.8100
49.8700	92.3900	102.2300	148.3600	125.5500	18.7000	89.2900	32.6900	126.8200	76.0500
48.1400	65.8700	54.2500	161.1100	150.4000	62.4500	108.3000	108.3700	125.4400	75.3800
133.6100	136.1300	137.6800	103.1600	29.4000	113.1700	54.1600	132.3900	127.5300	78.2800
69.2400	152.6800	80.0200	148.9300	29.0200	138.2700	62.1200	134.5000	126.0400	80.5400
161.5800	137.3700	141.0800	12.1000	27.1800	143.3900	142.3400	139.5600	122.4500	79.7500
17.0000	114.5600	139.0900	57.6500	166.8500	129.6900	20.3500	76.0100	123.1500	80.1600
166.9100	115.6000	154.7700	90.0900	129.3200	131.6100	2.5400	41.6700	124.4800	83.6000
156.5800	130.2800	123.7100	68.4900	127.2500	150.9600	8.3900	75.7100	128.2700	82.8300
148.8800	15.1100	169.3100	104.0100	12.4600	19.9400	87.0400	77.9600	131.2700	83.6200
3.6900	157.6000	39.6300	74.9200	10.2400	25.8300	14.9400	76.7700	132.5900	80.2100
140.1700	98.0000	158.6400	48.0100	133.5700	97.9000	127.4900	88.4800	136.1500	81.5300
158.6400	154.7500	150.9800	23.5800	157.9100	130.1300	160.8700	66.1900	136.6600	81.6400
158.9300	9.1800	7.8900	60.8600	8.8900	135.5100	2.3600	125.4400	137.0700	77.6600
54.0400	107.0600	149.1400	87.7800	39.1800	18.6400	28.6900	31.9400	140.5200	78.3900
149.5900	158.0300	32.1300	40.5400	16.2500	143.7400	140.4200	42.7700	141.7200	79.4100
160.2000	126.6300	158.1800	118.8100	167.2900	0.3300	135.2700	40.5600	141.6600	77.7500
116.7200	143.4900	49.9700	99.1900	22.4000	2.5600	44.2000	59.4300	140.4800	80.9100
152.8100	145.8900	168.6800	146.3600	141.7000	16.5200	26.8700	169.8300	137.3200	81.1200
21.9700	133.4300	123.5500	8.5500	129.1400	146.5800	28.7100	136.6800	136.5400	77.4600
159.2200	105.9900	130.9900	140.9400	35.3200	123.0000	24.3500	163.0200	137.2300	78.1000
162.5700	165.7300	148.4100	8.3400	22.9100	157.6400	126.8300	1.4000	134.7600	81.1100
49.2700	159.3700	37.9300	8.3300	139.6100	95.2700	2.9400	148.2500	132.2900	79.0800
138.5000	134.3200	30.1900	149.0300	0.8700	11.1000	131.5600	12.8700	132.1800	76.2600
158.9600	148.1500	156.6500	127.1800	148.9400	5.9200	5.0500	155.7900	131.4600	79.0000
147.6900	7.7600	39.1600	150.6100	139.8000	100.7100	21.6700	22.5900	128.6500	80.3700
52.8300	162.0700	124.0700	2.9500	91.0200	157.3900	165.9300	122.0600	127.2600	76.7100
64.9900	149.7700	44.5300	97.5100	7.8500	-2.2400	130.2800	112.0300	127.4700	75.8100
27.8500	133.2800	134.3900	0.8200	25.2700	161.3800	124.4000	114.0800	124.4300	77.8900
44.8500	7.5900	19.3500	28.8100	24.2600	122.3000	30.3000	142.4600	122.3100	76.3900
143.2200	148.3600	76.9000	22.0000	147.8700	105.9000	112.1300	83.0500	123.0500	72.6600
16.5600	131.6100	50.5800	56.9700	156.7800	45.3300	109.9500	28.3000	120.3600	71.9300
20.7100	28.2200	43.0000	63.4900	7.4000	145.6300	109.6400	57.1100	117.1000	71.1200
136.0100	120.3700	68.5800	69.5200	156.3100	117.7200	81.5100	87.8300	119.1500	71.3700
165.4800	126.5500	126.6100	92.9200	128.1800	3.9800	100.4900	44.5500	118.7200	69.4800
144.7600	155.4700	90.5200	41.6500	108.0600	158.4900	25.1200	118.1100	120.8200	66.4400
158.7700	1.4100	87.4000	5.3300	24.2500	132.0500	93.8100	46.4900	122.4500	68.4600
152.8200	141.0800	91.6100	49.8400	23.9800	14.0400	94.4800	94.1800	123.6400	71.1500
168.4600	141.3600	59.9000	75.0000	134.9400	117.9100	78.5000	25.1600	125.1400	68.4200
32.3700	9.6500	120.8900	45.3900	156.9900	168.0100	48.5000	68.2700	126.7500	66.9100
156.2700	137.8000	64.2800	104.0400	17.7700	13.1000	53.7800	53.6300	128.1300	70.4100
5.9500	20.1400	130.5600	99.6900	154.8100	31.9800	143.3700	35.1700	129.4900	70.7300
143.9200	10.6500	62.2700	125.2900	134.8900	110.0000	101.7700	141.9600	131.3300	67.4200
44.9000	70.7300	55.6800	158.9300	32.4000	153.2400	103.6000	113.2200	132.7900	68.4700
45.0900	129.8300	59.5200	141.4600	165.1400	19.9400	109.4000	138.0300	134.1300	71.6800
138.0300	126.2500	82.9100	158.9300	146.7400	17.5700	50.2100	5.9200	135.3500	69.8900
49.8500	10.4100	114.5200	9.2300	153.5200	85.9800	83.5800	127.5300	137.2500	67.5500
42.5800	146.5900	92.8500	110.7500	153.6000	112.9700	41.4200	14.4900	138.5100	70.5400
45.4500	49.5100	53.3300	104.1400	124.8200	29.3600	82.2800	136.6300	139.5100	72.3900
145.4500	79.9800	100.0600	150.6000	115.2000	31.7500	84.4100	35.4600	141.7200	69.4400
68.7300	33.6200	50.8700	162.9500	104.6700	24.5200	106.9800	107.5400	143.1700	69.1600
102.0100	12.1600	133.7300	103.9900	88.1800	34.7000	50.5300	138.4600	143.9300	72.8700
73.8300	155.0000	75.6400	153.3800	44.5300	63.6900	57.4000	138.5900	145.7600	72.7700
101.7000	23.8500	141.3500	14.5600	34.4100	85.7300	143.2300	139.8500	147.5200	69.6300
73.4600	87.9100	141.9200	55.3500	97.8400	73.6800	21.0000	77.9600	146.2400	67.6100
74.6300	48.8500	156.1700	88.9100	88.8100	58.2900	5.8900	41.8600	146.6200	64.0800
66.3000	7.0400	124.7400	69.8800	35.0700	15.0200	7.8800	77.2300	142.9900	62.5100
60.6100	54.9600	1.3600	102.7800	73.7100	30.4600	85.9400	75.7900	142.0400	59.3700
70.6600	76.2300	40.0600	71.7000	77.6500	50.2800	14.6400	77.3300	138.3000	59.4500
122.3300	58.6000	157.0900	50.4000	158.8700	75.1200	127.0600	88.6900	135.3100	61.8000
73.9800	44.4700	153.5500	23.4400	110.5200	44.0600	163.8000	65.1500	134.7300	60.8700
97.1200	19.8600	4.7300	54.7500	81.1100	46.3800	3.2300	127.8500	138.2300	61.8100
53.1500	49.4900	150.2800	88.4700	126.5500	39.4600	28.8900	32.6400	137.7900	65.1600
58.5200	50.8000	30.4300	41.1700	53.5300	111.4100	142.7900	42.0800	134.7500	65.9100
78.3000	26.2000	162.1400	120.8500	84.8100	83.1900	137.1400	39.4300	136.6700	65.0500
43.0800	158.3400	50.2000	97.2300	106.0300	37.4700	46.9300	57.7300	139.3100	67.6000
60.9200	43.3600	3.0800	148.0500	103.7700	60.1000	31.1100	169.8300	136.5400	70.2200
130.1400	82.9800	127.0700	10.5200	51.6800	40.6800	30.9500	135.7800	135.3700	69.3200
54.6000	168.3700	134.8700	141.3700	81.6700	88.6200	30.2100	162.5000	138.9100	69.9000
58.7100	28.7400	149.9900	9.0800	94.5100	42.9600	129.1400	-0.3100	138.6700	73.4200
87.1200	57.7700	39.4700	3.7400	73.4000	43.7100	5.4100	146.4100	135.2500	73.9400
124.4700	84.2800	31.0900	151.3200	75.3000	92.6900	136.3700	16.4400	136.6300	72.7700
123.8200	88.4900	156.3800	128.1900	85.6200	98.8000	6.9900	153.4400	139.6500	75.2100
95.1700	24.8700	40.5400	151.7800	102.4600	51.1200	25.2800	23.9500	137.1100	78.0600
131.1500	91.4300	127.3700	4.6400	108.6300	22.1200	166.0400	126.0900	137.7200	81.5200
72.4000	59.6800	43.7300	98.8100	97.4200	30.9600	131.6400	113.1300	137.2800	85.2600
97.1400	9.4200	134.7300	2.6300	61.4400	124.4700	127.8200	117.0900	133.6400	86.3200
97.0400	107.2000	19.1400	28.6900	90.9500	28.3500	32.3500	141.4000	131.6800	88.5800
72.0700	29.9400	80.4900	19.7900	50.0500	35.3500	112.9800	81.4900	131.7000	87.5400
91.4600	20.0200	55.2000	53.5000	62.9700	96.4500	113.3800	26.5000	129.7500	88.7500
72.6200	55.9000	44.6400	58.5800	73.5200	128.0400	113.2700	56.3000	131.4500	91.6300
85.8900	35.8600	68.7100	68.1500	79.7800	30.3700	81.2000	86.9300	131.0000	93.9100
52.3800	60.2000	127.8600	93.8900	120.0100	86.0500	102.1900	46.9000	129.1100	97.1800
50.2400	53.9500	93.5600	42.9900	73.2000	61.3100	24.8000	117.3000	131.3100	100.3400
113.8300	90.9700	88.0800	4.3400	73.6800	69.2700	97.8400	46.6100	131.8700	103.0000
57.4500	4.3500	93.6500	51.5100	96.4600	83.3500	95.8600	93.7400	103.9200	64.8900
85.9600	114.4400	58.4000	73.5200	66.5800	121.2400	80.2400	24.2200	103.3300	65.3500
78.1200	63.4400	120.1700	46.2400	44.1900	74.2300	46.4200	73.7600	105.0400	62.8000
134.4600	29.9600	61.7100	101.7800	149.1600	30.9200	54.7900	54.6800	103.0800	62.6000
92.9100	70.1600	132.7200	100.8300	107.2200	86.0400	146.0100	35.6300	104.6000	63.8800
73.2800	19.3600	66.5800	120.1800	28.7400	118.2500	102.8400	142.3100	103.2000	63.7600
145.7300	100.6500	58.3800	157.8900	54.7500	60.6700	107.8000	114.4700	99.3900	63.5700
119.0300	76.2600	61.8700	143.6100	48.2500	25.7700	107.8900	136.1300	97.1600	60.5800
53.3600	134.4300	84.4400	155.9300	114.2300	112.3800	53.1100	5.8300	93.5500	59.2800
121.3500	5.4800	116.7600	12.3700	127.9600	116.8900	87.0500	127.4900	91.1200	61.2000
47.6500	117.3700	95.9000	109.1400	116.5000	118.9800	43.8800	13.3000	93.7700	63.5700
129.6800	101.1900	53.2100	102.7300	78.3100	158.4600	85.1300	137.1500	94.1000	64.9500
43.6800	119.8600	102.6200	147.9000	38.8900	138.8600	88.1400	35.5800	90.3500	65.6900
67.4000	107.4400	51.2300	163.4400	40.4500	4.8500	108.6400	108.7400	90.4600	67.3100
75.8300	165.0000	138.6400	107.5900	98.0300	20.4500	52.6300	138.3400	93.2400	69.5200
103.1500	136.8500	77.1700	149.3400	94.7900	12.9100	59.8300	136.6300	90.8100	70.4100
59.9300	92.2800	143.6500	15.0900	59.1200	138.3500	140.2600	141.9500	88.2600	71.7300
70.5300	111.4900	139.1700	59.2000	58.8800	117.7100	20.2200	80.7200	90.6700	74.7800
102.3300	133.5000	154.7200	94.4700	53.2500	151.1900	3.3200	44.1600	89.8400	77.4100
126.8700	137.5700	123.6800	73.5700	120.3000	133.6000	6.4900	79.3100	92.8700	78.7700
108.3600	117.8600	167.1500	105.6300	97.0000	149.8900	85.5400	76.2300	91.4200	82.2800
101.5400	98.2200	36.7400	78.9600	97.7100	126.2300	14.2400	79.9200	88.2000	84.2600
66.4700	118.3800	152.4000	52.2200	126.2000	134.9300	123.7000	90.9400	86.3400	84.3600
53.7700	116.7100	148.2800	31.6100	35.4200	164.0000	161.1300	67.0600	86.0400	81.5500
124.4900	103.4500	2.1200	58.5400	73.1100	158.3900	171.2900	130.8000	85.9800	77.8400
32.3400	88.3900	148.9300	91.7900	137.4200	74.8600	28.0200	32.9200	89.7400	77.2800
119.7000	119.9100	30.2800	45.8200	98.9900	133.0100	143.0400	43.4400	91.0200	74.8800
140.4100	19.7300	162.4900	123.4100	61.5900	143.5200	137.5600	41.1800	94.4700	73.7200
54.2200	125.8200	49.8200	98.3500	88.5500	133.8600	43.4600	60.9100	95.7300	70.9600
125.5200	120.2300	164.4500	151.7800	106.5900	147.2100	27.8600	170.0100	98.2800	68.0100
87.8500	146.2200	122.8000	16.9700	103.2500	118.1900	29.3700	135.7300	100.9300	70.1700
120.7200	26.0000	129.7300	143.6100	37.3700	151.9900	23.2900	162.6500	100.9400	72.6800
131.4500	19.8600	148.1300	13.1000	89.2400	5.2700	128.0400	-0.8700	102.6700	70.3300
130.1400	131.3300	38.6300	8.7200	115.1700	123.6800	2.8800	147.2200	105.0900	69.2000
109.4500	22.7000	30.1000	152.7100	133.7800	102.7700	135.0000	15.9200	105.7600	72.9100
81.0000	118.8100	155.6000	132.0400	117.9500	103.5000	5.2500	155.2700	106.3100	73.3600
110.0800	101.5600	37.7800	155.5500	60.4800	56.7300	20.6600	25.0300	108.6700	70.3900
74.6400	9.9200	126.3400	14.1600	88.1600	118.1500	165.5700	126.9900	110.7200	71.7500
81.9600	110.0400	44.4100	100.0600	72.3600	134.8000	126.2900	112.8800	110.7800	75.3000
48.0800	103.7800	132.8000	9.0300	35.4100	28.7900	128.0000	120.3300	112.0500	73.9600
72.5600	160.9600	15.8200	30.3200	58.3100	20.2700	28.6900	141.7200	115.2500	72.2700
104.3400	116.7500	79.6500	24.5500	83.8000	133.5100	109.2400	85.4700	116.1000	75.6000
72.3000	149.3300	52.2400	58.1300	139.6400	20.8300	114.6700	27.0100	115.3500	77.4200
107.4300	131.9700	40.5400	62.8500	54.7800	134.4400	113.2900	57.6200	118.0200	74.9600
97.5700	4.4900	68.4900	69.5200	103.7400	137.2200	80.3300	88.7700	115.8900	73.1100
62.8200	136.2700	128.1900	95.6600	76.7800	152.4400	102.1200	46.1300	115.0400	69.3600
54.3400	9.7200	90.5100	46.4100	41.6300	38.8300	24.8500	118.1300	111.7700	68.6200
72.6900	135.1500	84.9900	8.6900	32.4100	131.9200	93.4900	47.8800	111.6000	65.1100
118.5400	106.6100	92.5900	53.8300	139.0300	138.3700	96.4500	95.2300	110.2500	67.0300
129.9200	127.0300	56.8000	76.0600	99.4400	25.1000	78.9300	24.2100	106.8100	67.2800
47.4300	125.0400	119.1000	49.5100	59.7000	50.3200	45.1200	71.7500	106.4300	63.5400
144.5100	22.8100	64.7400	104.6600	52.9200	126.1200	50.8000	56.1100	106.3200	63.7600
138.6300	145.4100	130.6000	105.2000	81.5900	138.2400	145.9200	36.7200	104.0000	66.0600
125.6700	67.4700	63.6000	122.8600	6.8600	55.4100	101.0700	146.0200	106.7700	66.9800
62.3900	73.0200	53.9400	160.2000	13.2400	62.0500	105.4700	118.5100	108.9400	68.0000
138.6500	50.4600	61.3500	143.7700	12.9800	70.2100	109.6800	138.7900	106.3200	70.3500
7.9600	30.1800	83.5900	161.3000	6.6000	76.4200	52.1600	5.8800	105.8100	72.4400
162.0700	55.2700	113.7900	15.8600	123.5500	41.0900	84.9500	133.7000	109.6600	72.9500
11.7100	26.3100	91.9400	112.9500	114.4300	69.6200	42.1000	14.4500	109.6300	74.1300
148.6200	106.7300	52.2400	104.9200	3.0600	112.3700	81.6300	139.8600	106.7800	76.6500
12.9000	62.4500	100.3300	153.2200	15.9300	116.4600	86.1000	34.7600	108.8700	77.7500
148.9800	51.0100	51.3900	165.8700	159.6900	58.6700	109.4400	114.1300	112.1500	78.0900
139.0200	69.3400	137.5900	111.1600	137.8300	74.9900	50.5900	138.9200	110.6000	80.0500
161.4700	120.3300	75.0400	152.8000	153.7700	100.1400	58.7500	139.5400	109.2500	82.7500
49.7100	32.7400	140.0800	20.8400	18.5600	63.9100	139.5100	142.0100	112.6900	84.6200
2.0600	85.5400	139.6500	63.2700	16.5500	83.2900	20.1400	81.4100	113.2400	85.3000
154.8400	64.4200	152.8200	98.9600	14.0000	95.9200	9.6100	46.7800	109.6400	85.6200
140.9500	60.8600	122.6900	72.9500	47.2200	86.2600	9.1000	82.8500	108.9700	89.4700
9.9200	69.6200	0.7700	106.8700	111.8100	89.8200	85.1000	77.7400	112.4500	90.1200
42.2300	32.1400	39.4900	79.6300	11.7200	74.3700	14.4900	82.9400	112.2200	87.4700
113.3300	65.4600	151.5200	55.9500	4.6100	26.7900	125.9900	90.9200	110.2200	86.9100
1.3700	81.7800	149.5500	35.0500	28.7400	89.3500	163.5400	69.2900	106.5800	86.3900
69.1100	61.2300	3.9700	62.7800	144.0700	75.6100	3.4000	131.7800	107.4300	82.7400
135.5700	58.5700	147.4700	96.7000	19.4600	99.1500	26.4500	32.2400	108.5800	82.1500
147.8600	59.0300	31.5500	43.6100	167.2700	105.3100	143.5300	44.0500	105.4200	83.8500
157.1600	116.6800	160.0300	125.9200	9.3000	80.7500	136.2100	43.3600	103.3800	81.4800
59.1000	86.4300	50.5600	99.9000	116.7900	88.3800	43.4400	63.1500	105.4700	78.6100
26.2800	86.4400	0.7100	152.2200	4.3200	117.6800	29.1300	2.2400	104.6600	79.5100
27.3300	25.9800	122.5900	18.0200	15.8500	88.4400	30.1500	136.7200	100.9600	79.8600
40.0100	88.4500	130.4000	147.0600	51.8900	68.0500	29.0100	162.2500	100.9400	76.6700
142.7300	73.1000	148.7700	16.3100	34.2300	72.9700	129.4000	5.6200	102.7600	74.5100
36.6100	31.4500	36.9500	8.3500	135.6700	70.9200	3.4500	149.6600	100.2000	75.8500
11.3200	115.7700	33.5900	155.2200	164.4600	39.0100	133.2100	18.0700	97.2700	74.2200
108.1200	71.2000	158.5600	133.5700	26.5100	62.3300	5.8700	157.3100	99.3700	71.0800
146.4100	40.4200	41.7100	156.6900	120.9800	101.1700	23.8000	25.4400	99.7900	70.9600
162.6500	90.3000	126.9400	14.8800	119.4300	72.3400	166.0300	129.7500	96.0700	71.5600
166.5600	99.5700	45.6700	102.5100	166.9800	43.9400	128.2900	117.7700	95.0900	68.6000
146.8900	74.7600	131.6900	11.1200	19.9500	126.4200	126.3800	124.9100	97.6300	66.4300
141.5200	55.2600	18.5300	31.9500	139.8100	44.9700	30.2700	144.1700	95.7100	67.3900
37.1400	94.9600	77.9800	27.1500	143.5500	82.3300	112.1500	89.5500	92.4300	67.0400
144.4600	69.3200	53.1700	61.3600	9.3500	134.2000	116.1700	27.9200	91.4600	70.6000
9.6800	147.1400	42.9200	66.7700	130.4800	67.8400	113.2400	59.5500	88.7900	71.5200
159.2500	96.2800	71.2300	70.7300	146.9900	47.5500	81.6100	91.9900	89.9900	74.7900
25.1300	19.5000	127.7900	95.5300	37.4800	78.8300	102.9400	49.4100	88.2700	75.8200
34.5200	63.4900	90.8600	47.0800	11.3900	125.8000	26.0000	119.3100	90.5800	78.9400
146.9400	45.6100	86.8800	10.1000	157.3500	106.4900	98.3900	53.3400	94.3100	79.8400
48.1400	96.6000	93.5000	55.3400	122.9300	24.1400	96.6600	98.5100	93.8500	82.5200
49.9500	68.4200	63.3700	77.8600	148.8900	71.0600	79.9700	27.4600	91.7600	80.0000
133.3700	144.3100	120.1400	50.0700	28.2600	122.0000	43.1500	75.5600	94.7700	77.7600
68.9600	159.2000	67.3400	106.9400	28.8800	146.0700	51.7200	56.9800	97.1000	80.5700
161.5900	143.6300	129.6000	105.5400	26.7800	150.8600	146.1400	39.4500	94.9300	81.3600
15.1900	122.2000	64.6100	126.8500	168.8800	139.9900	102.8800	148.1800	94.8900	77.6300
165.9900	123.6500	58.3900	164.2000	128.5900	137.6100	105.2100	115.1400	98.7500	77.5500
158.1300	137.1000	62.6200	148.0900	125.0700	158.8700	107.9700	140.9600	98.5500	80.7100
147.8000	19.9700	85.3700	163.8900	11.6200	28.1100	53.9400	7.9900	95.9400	78.7500
5.7900	164.9900	113.6300	16.1300	10.6900	33.6700	80.2900	133.9100	98.3800	75.7500
139.6800	109.3200	93.0700	116.4200	134.8000	103.9400	44.5200	16.8300	101.1300	78.2800
157.6900	162.8800	53.6800	105.3400	160.3500	138.0900	85.7700	137.8900	98.8800	79.8200
157.4900	15.1300	100.0200	154.6900	9.6400	144.5400	85.5500	39.6200	97.9000	76.3200
52.1300	111.6200	50.0100	169.7000	40.7600	23.5500	111.3400	115.2300	101.5900	75.4900
148.0600	164.0900	135.6500	113.0900	15.6800	152.8800	51.4100	138.8300	102.2900	78.6000
164.1200	132.9700	76.7600	152.6800	171.0800	7.1500	58.7900	140.6000	99.5600	78.5000
117.5200	151.0500	141.7400	20.9600	21.0800	10.1500	139.2300	146.0600	100.6100	75.0400
154.5400	152.4700	138.5900	61.5600	141.2300	22.5000	18.9700	80.6600	104.3700	76.0900
23.4100	140.6700	150.5500	98.1100	128.2300	153.5700	7.6100	43.8500	104.2700	78.8900
156.6500	110.8500	120.6100	71.6600	36.3100	130.3300	6.2500	80.3800	106.3600	78.8000
164.9400	2.0000	166.4200	109.8800	22.5900	165.3900	85.6600	75.5100	105.5500	78.8500
49.1000	165.3900	35.2300	78.4400	140.5600	103.0300	12.7000	81.1000	105.7000	82.4300
136.8300	140.8200	149.1400	55.5100	3.8200	16.3700	124.2700	87.8400	104.0800	83.8900
158.7900	157.2200	146.7900	32.6000	148.1100	12.9300	161.6800	65.5500	104.6900	87.5200
145.8300	12.6300	4.4700	61.0600	139.9400	108.4500	2.7800	128.5800	102.5200	88.7200
53.3000	167.0600	144.7400	96.3600	88.4300	160.0900	28.0900	31.0200	109.3500	96.1700
64.7800	154.6100	29.0400	44.0800	9.1700	5.4900	141.3600	42.9300	112.2700	95.4500
27.8500	141.7700	156.9300	124.0100	23.2300	1.1600	136.6000	39.5100	111.0200	98.2000
49.6100	11.9700	46.1600	96.4200	22.2600	133.2800	44.2100	62.3700	110.0300	100.5700
143.8200	155.2500	1.0700	149.2800	148.4900	113.5100	28.5700	167.0000	110.8400	104.3300
15.9100	138.2800	121.6600	16.5300	157.0100	53.1100	29.5100	130.6400	112.8800	105.2600
19.2400	34.3800	128.0200	142.9900	7.5400	153.6100	27.5100	158.6600	114.1100	108.7600
135.6800	127.5800	149.6500	13.4900	157.4600	128.2900	127.3700	-0.6700	112.0800	111.7800
168.6400	133.8400	34.9000	8.7800	128.0200	9.6100	2.7600	144.4800	112.6800	115.4800
144.1600	161.3500	27.4300	153.5400	107.7400	-1.7400	132.3500	14.2200	115.5600	117.0200
160.3900	5.0400	156.1400	132.9700	24.9400	141.0000	5.3300	153.9000	116.6800	113.4900
153.2200	145.3200	42.0400	156.7300	25.1700	23.0400	22.4800	23.1100	117.5800	112.9100
169.0200	149.7300	124.6900	11.6000	134.7600	124.4800	165.8900	126.7400	119.2000	116.3700
36.1500	14.4500	40.7300	99.2800	157.8500	9.5900	125.6400	114.7300	121.4300	115.0700
157.9800	142.7000	131.3500	10.1500	17.2600	23.0800	125.5800	121.4500	121.9400	111.7500
5.6700	25.4200	14.8400	28.1500	156.5800	38.8200	30.2300	139.0600	123.7800	113.3000
143.0600	15.6300	75.1000	25.0000	135.3500	117.3700	109.7400	84.3600	125.9600	115.3800
46.4100	71.9900	47.6100	56.6300	33.1500	160.1200	115.6800	26.7800	127.4200	111.9800
44.6700	134.0900	37.6700	65.1300	165.3500	25.8500	111.1700	51.7000	130.6800	111.4500
137.8700	132.7800	67.9000	67.4600	146.1400	22.7800	79.8800	88.9600	131.5100	108.0700
53.3500	15.2400	127.3100	92.7200	155.1400	93.9700	102.8200	44.7800	135.1100	107.7300
43.1700	152.7400	87.5200	42.7500	157.0700	122.6300	23.0400	115.6000	137.8200	110.2000
43.1800	56.9100	85.3100	7.1800	125.0000	36.6600	97.7000	50.6400	139.7400	110.7400
146.4700	85.2700	88.0900	53.0000	114.8000	33.9500	97.0700	94.6600	137.9300	112.2600
72.4700	40.5100	59.2400	77.6500	105.5700	32.0200	78.0800	25.4100	134.6600	114.4300
103.7600	21.2800	117.6300	47.7600	87.0400	41.1500	46.1200	70.3500	132.1000	111.6000
72.9100	162.0100	65.0500	107.4400	44.6600	71.9100	51.1000	55.6000	128.7600	111.5900
101.0900	31.9000	128.3800	102.7000	33.9300	91.5400	145.1200	36.6900	126.1100	108.9200
68.0100	91.1800	62.2100	123.8900	97.4400	82.1700	102.1100	145.5900	123.2300	108.5700
73.7700	54.5800	57.0500	165.6900	87.0500	68.8300	105.9500	116.3400	119.5700	107.6600
69.1100	11.7000	58.5000	145.4800	34.4800	20.5000	105.7500	136.6600	120.5600	104.4900
61.4700	58.6400	79.1900	156.7600	74.7600	35.7300	56.6700	6.7800	122.2300	102.9400
71.8800	80.0400	111.9800	14.8500	77.6100	61.1100	79.1500	129.3200	118.8300	103.1300
122.2300	62.0900	91.3300	112.7600	158.4500	82.7200	44.2800	14.2800	117.1700	101.1200
74.3800	48.4700	47.5500	101.8000	111.8600	50.8500	88.0100	127.6900	120.1400	98.7400
97.5900	27.0900	95.8100	152.0300	79.3300	56.1500	85.4200	38.7300	119.7600	97.8600
54.2300	54.1500	49.7100	163.2400	127.9900	47.0300	111.0500	113.7900	116.1100	96.6300
59.8400	54.9500	135.8700	107.1100	52.9300	115.4200	49.8200	131.5400	117.1800	94.2000
79.4000	32.0200	75.4300	150.5500	84.9800	90.9700	57.5900	132.9100	119.8900	92.9100
42.2900	164.1500	141.6800	18.9200	107.2400	46.2600	137.5100	142.7600	117.2900	92.6100
61.0000	49.0200	141.4200	65.7700	107.0300	64.9700	21.5100	81.7400	115.1400	90.6100
131.8200	90.3300	153.5300	100.6300	51.7300	48.1400	10.2100	47.7800	118.1500	88.4200
56.7300	5.6000	124.0000	73.7100	82.8100	95.8900	8.5200	83.3800	119.0200	87.7900
60.9400	34.6100	171.7900	111.5200	94.8800	53.4200	88.2100	78.0600	115.2200	86.9600
87.1700	62.5000	38.8900	81.3600	75.3200	56.1200	15.3000	82.5100	114.3600	89.5500
126.6000	91.9100	153.2400	59.9300	75.1200	98.4000	126.3900	86.9800	111.2600	91.7500
124.7100	95.0500	148.4600	34.4100	86.1400	108.0600	162.1900	67.1600	110.1300	93.4700
96.1900	33.6400	5.9000	68.8000	102.9300	61.9400	1.1100	131.9800	106.4200	93.2700
133.3100	100.6700	145.9700	98.0700	108.7900	24.9000	31.2400	34.7200	104.4400	95.9800
72.6600	64.6200	31.8400	47.2900	96.8500	37.9000	142.8000	45.9600	106.9500	97.8500
98.6800	16.1300	162.1500	126.9000	62.7700	132.1100	137.5300	43.8000	108.8000	101.1700
97.7700	113.4600	50.0400	99.9200	92.2300	36.9900	43.5200	62.9200	111.2900	102.2400
74.4600	36.0600	5.2800	148.0300	50.7800	42.7500	32.4700	2.1900	114.0600	103.0800
93.4700	26.7700	123.9500	18.8800	60.4000	104.7800	26.8000	137.6700	113.5900	99.8100
73.2700	62.0300	131.5800	146.1900	72.5000	135.7300	28.6500	164.2500	113.4300	97.8800
88.3000	40.2200	150.0000	19.9000	82.6900	37.3700	127.0400	2.1400	116.8000	99.3100
54.1300	63.9000	39.0600	10.6600	119.3500	93.1400	4.3600	149.6400	118.1800	98.1100
49.5200	58.6000	35.2100	155.2700	69.9500	68.9500	135.9000	18.4400	116.5500	94.7900
116.0000	94.9900	158.9100	132.0400	72.3000	76.0700	7.5900	158.2700	118.1700	94.5900
60.2300	10.2900	46.9200	154.6500	96.0400	92.4000	23.7200	28.1000	121.5900	95.7100
86.5900	122.5200	126.3600	13.0900	65.6400	128.2700	165.0700	128.6300	121.1900	92.9500
78.4200	67.2400	44.5900	102.0000	42.2000	81.4200	130.3200	120.5400	120.2100	90.3100
135.0600	36.2900	136.9400	12.1300	149.5400	39.0500	127.0700	125.6100	123.2200	91.2700
92.8100	75.5600	16.6700	32.9100	106.5900	92.1900	27.1500	143.3600	125.8900	91.3200
73.7200	25.1000	77.8300	25.9900	28.0700	126.8800	112.0600	87.9700	126.3800	87.5300
141.9800	105.6800	54.0100	57.0400	55.3200	67.1800	116.9800	28.4000	126.8500	87.2300
119.9800	82.9700	42.7200	68.0700	49.8700	32.5400	113.2000	54.5600	129.1100	90.1900
53.0600	139.1500	70.9800	72.7200	115.4900	117.9400	81.7300	94.6700	132.5300	88.5800
122.1600	11.1800	129.1400	97.1800	129.9100	124.3700	104.0400	48.8100	131.5000	85.3200
47.4800	121.1800	88.4700	47.9300	118.5400	124.7400	25.8100	120.2000	129.3500	87.1500
130.5200	108.7100	85.5700	12.4700	74.1800	165.2700	96.7800	53.0500	130.0400	88.3000
42.8500	124.0400	91.8200	55.9500	40.6800	145.2800	97.3600	98.2800	131.0400	91.8400
66.8400	112.0200	61.0900	80.4400	41.3200	12.1200	80.3900	29.1400	127.2800	93.0400
75.0700	4.2600	121.3600	50.9500	98.5000	29.2500	46.6500	74.8700	126.5800	92.2900
104.4900	144.0700	68.0600	108.7100	95.1200	18.0500	51.4900	55.8100	129.6100	94.2600
56.5800	96.9100	131.9400	104.7000	58.8800	145.1600	147.2700	36.6300	128.1600	97.1900
71.2400	115.7800	64.8200	126.8000	58.0200	123.7000	102.5000	146.6100	124.5400	96.5300
100.2100	136.3100	62.1600	0.6600	52.9400	159.9400	108.5400	118.2600	125.5500	97.0500
126.9900	145.5400	63.0600	145.7900	117.7500	139.7100	106.7400	140.0800	127.5300	100.2600
109.1500	125.4000	85.2700	158.0400	96.9300	155.9400	56.3400	9.7900	124.4600	101.5800
102.7600	105.1600	115.4000	18.2200	97.8000	131.0800	79.1800	135.5100	122.0900	100.5700
65.1200	122.5800	94.4700	115.4200	127.2700	143.7700	42.5600	16.3000	124.4300	102.2900
51.8900	122.5900	52.8000	106.0600	35.4300	3.2000	87.8800	137.3600	124.3600	105.7400
124.3800	110.6600	99.1900	156.1000	71.5000	-0.2300	89.2300	42.7700	120.6500	105.3800
30.6400	95.5600	53.2200	169.1300	138.3600	81.5600	113.5000	116.4200	119.9400	104.9200
120.5800	124.8800	135.2800	113.3200	98.9500	138.7200	50.2400	137.6600	122.5200	107.6800
140.3100	24.1100	75.6400	151.6600	60.5600	151.1800	58.1300	137.6700	120.8600	110.3000
54.6300	130.9000	145.1400	25.4400	87.1800	139.7500	137.1900	143.9000	117.4500	109.1200
124.3600	126.5900	140.5800	59.5500	104.4000	152.0400	21.4400	78.4000	118.2300	109.4800
88.2600	150.5800	152.8400	94.5600	104.2600	126.4700	10.0400	42.0400	119.9400	112.8900
118.8100	30.2100	124.4400	69.2100	37.8100	159.5100	8.1000	80.0800	123.5800	112.1000
130.9000	29.2900	168.0000	106.0700	87.9600	10.7500	89.5200	73.6400	125.9800	114.6700
130.3600	139.5800	35.7300	72.7500	118.7500	130.2500	15.5800	77.3900	128.2200	112.4800
107.9100	30.2300	149.8400	51.8500	134.2000	109.9700	127.0300	82.3500	129.8600	113.7700
81.1100	124.9500	150.2400	29.8400	119.5100	108.9100	161.6400	63.4500	131.2500	110.3200
112.3500	106.0600	4.2500	61.7100	60.8400	63.7100	170.3200	128.1600	130.3900	106.6000
75.1300	15.1900	146.0200	93.0700	87.6400	122.0500	30.6700	28.4700	133.2600	106.0500
82.0600	119.6300	32.0500	40.7900	72.3100	140.0300	143.2100	39.6200	131.8600	108.8400
47.7500	108.0400	158.3300	122.5300	34.5800	34.9800	138.5300	36.3200	128.5000	107.0300
72.4700	167.4800	49.6900	92.4100	58.4200	28.3900	42.4000	55.5800	130.1100	103.6100
105.0000	123.5500	7.9500	144.2400	83.5200	137.7600	33.8500	168.7900	131.8800	105.0600
72.2100	154.7900	124.4900	13.3500	139.8200	27.9400	28.6600	132.7600	128.5600	106.4600
104.8000	139.3100	128.7900	135.4900	55.8100	141.1400	29.8700	160.2800	127.0000	103.0700
95.7400	10.8400	150.6100	11.9300	102.3200	141.6800	127.2100	165.8300	129.7300	101.5300
59.7900	142.7500	35.1400	6.7100	75.0300	157.6800	3.5200	145.8200	129.0100	104.0200
57.9200	15.1700	34.3100	151.7000	44.0700	43.9600	136.4000	11.7200	125.4800	102.4900
72.1200	140.4200	161.1300	132.5100	33.2300	141.1400	7.5300	153.5600	126.6900	98.9000
117.7200	113.5600	44.3400	149.1000	136.4400	144.8300	24.4100	22.0300	129.1500	99.5500
130.7000	134.6700	126.0000	8.9500	100.7500	33.2700	164.0100	125.1900	126.3900	101.0700
46.8300	130.8100	44.2500	95.8500	59.7800	57.9500	130.9300	113.8400	124.2000	97.9300
143.3000	27.5100	134.3000	7.3300	54.2700	132.8500	127.5800	118.9600	127.0400	95.8200
139.4700	152.8600	13.3600	25.8500	79.7100	144.2700	29.3600	139.3800	127.5900	97.9300
126.7700	68.7300	79.1900	23.1700	6.1300	55.9300	114.9600	85.4700	123.9100	97.9800
61.5600	75.1100	55.1600	53.8400	14.6900	62.4600	117.5500	21.9600	123.9600	94.1900
136.5800	50.3000	43.4200	60.5300	13.6600	72.1800	112.7900	54.6700	127.1600	94.2600
9.3400	29.5700	71.1300	65.9400	4.9300	77.4000	81.5900	88.4300	129.2300	92.4500
160.6300	54.9300	128.0900	93.2900	123.8400	39.5700	104.1500	44.2900	133.1600	92.4600
11.9500	25.9300	91.4500	42.5400	118.1800	69.3200	24.7700	112.8400	135.2600	93.4900
149.9700	109.4100	84.7300	7.3700	3.7500	113.5900	96.3600	43.9300	135.4400	90.6600
15.1900	63.6300	93.8100	49.5900	14.7000	117.8900	97.6100	93.8500	138.6100	91.5400
148.4000	49.8600	59.6600	75.0900	158.7700	58.9700	82.4700	30.1900	141.2100	89.0800
141.3300	70.3300	122.5600	46.0100	140.1700	76.3400	48.4900	66.3000	141.3900	74.2400
160.1700	120.0000	65.7800	102.3000	154.8900	99.8300	50.6300	51.0900	141.3700	77.0800
50.0700	35.4600	130.2800	101.0600	19.8900	64.0700	148.5500	34.0200	139.2700	75.1000
167.2200	87.6700	62.5100	119.6600	19.6400	86.2000	101.5900	143.7900	141.3800	71.9200
153.6200	64.3400	60.7100	164.5800	14.6700	95.9700	106.7200	111.6600	144.8000	73.7600
140.5700	61.9800	62.4800	139.8600	47.4000	87.0200	106.7600	138.2400	143.7200	74.3300
9.6100	69.7100	82.5300	155.2200	111.4400	85.7700	55.8900	3.9500	146.4500	72.0900
45.0600	32.2900	115.1800	10.4500	11.2800	75.2200	80.3300	130.0600	149.8400	71.1600
114.3500	64.4700	92.3100	110.2100	7.1100	29.7700	42.4500	9.1500	152.8200	68.8800
170.4400	81.2800	50.8500	97.8800	32.0100	90.2700	88.0800	134.8900	153.4400	67.4900
67.2900	64.5700	98.0900	149.6400	146.3700	73.7200	88.4200	34.9600	150.0200	68.6500
136.5600	58.0300	53.1900	164.9700	20.5800	99.3900	110.9300	109.0500	148.4000	67.0000
145.8400	58.1800	134.2800	105.9400	-0.6300	105.2800	49.3000	130.1400	150.2100	63.6900
155.9400	116.9800	77.3400	144.7600	7.7800	83.4600	57.4700	134.3200	148.8300	63.9200
59.9700	88.1200	141.1900	16.3400	116.6400	88.9000	138.5600	139.2700	145.2100	64.5400
27.4600	84.8300	139.8600	63.9200	5.4000	118.9800	23.1700	80.3400	144.5400	61.1400
27.0700	28.4400	151.5600	95.2800	15.7100	88.8700	9.2500	42.7900	145.9200	59.4400
43.5300	84.5000	123.0600	71.3900	50.0000	67.9500	8.1800	80.6100	142.7800	60.0300
139.7900	77.9800	164.6300	107.5600	34.4000	76.5000	88.7900	77.6800	140.3200	57.1100
38.7800	30.1200	33.0600	73.7500	136.5100	71.7200	16.4900	77.3500	137.0200	57.9400
12.1100	112.9600	151.0200	54.0700	165.2000	39.9000	125.4700	87.8200	135.1500	55.1500
107.7800	69.7300	145.2700	31.8400	32.0400	62.7000	162.8900	64.1200	136.1500	52.8200
147.9200	40.0600	168.1400	62.8800	119.6100	99.2900	169.4500	127.8400	135.6000	49.5100
162.6500	90.9500	145.7600	93.1000	124.4700	72.2200	30.2400	30.3200	137.7400	48.5900
166.4100	100.7800	26.8700	40.7900	167.5400	45.5800	142.2700	41.6800	140.5200	50.7800
144.3600	76.2500	161.0700	125.5900	20.5300	126.1500	137.2300	38.2100	139.1600	54.0000
142.1400	55.0100	47.4300	94.2700	140.9100	44.9400	42.9000	57.0800	140.7400	57.4900
36.5300	94.5300	1.4400	146.1300	145.8600	78.8700	34.8700	171.2000	139.6200	61.2200
144.0900	70.2000	121.7400	16.4900	9.8900	134.8300	28.5400	134.4000	139.0200	62.5300
11.7200	148.5800	130.4200	140.4300	132.6900	68.8500	28.1400	162.2100	139.9800	66.1600
161.3800	97.3000	145.3100	14.5200	148.2100	48.2200	128.7400	0.7900	136.3500	66.3200
23.1000	23.1300	32.5500	9.2800	36.3300	82.6600	6.2300	148.4800	135.3200	66.9600
34.9300	62.0000	30.3800	152.0200	13.2700	125.9800	138.4500	15.0900	137.1600	70.3400
147.0700	45.7100	159.6700	132.8800	156.6100	106.5900	5.8700	155.7000	135.8400	71.2100
47.5900	97.3900	42.3400	153.8200	121.8400	22.9900	23.9900	22.2000	132.3100	70.3400
49.6000	69.6300	121.9700	11.8600	151.6800	70.1000	162.8800	127.2200	132.9500	72.3200
132.6300	145.0700	42.2600	96.8600	27.8100	119.8400	131.7200	115.8700	133.7400	75.3600
70.9100	160.1500	130.4200	8.5800	29.9100	144.4200	127.3200	120.3400	130.3500	75.1200
163.8400	144.9100	14.0200	28.7500	25.2700	148.7200	27.8400	141.4000	128.5700	74.4300
11.8800	119.1900	75.3400	24.8600	168.4500	137.0300	113.4500	85.0300	130.5800	77.5400
164.5100	123.8200	52.8500	51.4200	128.4500	135.8000	114.7300	25.7900	129.5000	80.1300
158.1700	136.4100	39.4400	58.8500	125.0700	156.2600	109.2600	53.9200	125.8400	79.2900
150.1900	19.1200	70.7400	66.0400	13.2700	27.6700	80.8400	89.8800	126.3000	79.4800
8.6000	168.0300	125.8800	95.5900	13.8500	32.7100	106.7700	44.8600	127.8300	82.9800
137.8500	109.1700	88.1800	42.9400	132.9400	103.5000	24.4900	114.8300	131.4500	82.2000
156.8800	162.8000	83.1900	11.3300	158.5500	140.0600	92.1200	48.4400	134.4300	82.6800
158.4500	14.7500	91.2600	51.2800	9.6300	142.7000	95.8700	96.9700	136.1500	79.5000
51.9000	112.5000	60.1400	78.3800	39.7200	24.0000	80.0400	30.1300	139.3400	81.6200
150.5100	164.3400	120.8100	48.3100	15.4500	151.7500	45.6400	68.7000	139.6300	80.6100
162.5700	131.1600	64.0800	106.2700	3.6600	8.1400	50.2400	53.4600	140.2900	76.9600
119.0400	150.2900	128.3900	103.3000	20.5700	11.1000	145.6600	35.5700	143.9100	77.9900
154.6500	152.9200	65.6500	120.6800	142.5500	21.8400	102.1200	145.7200	144.6800	79.4200
24.5900	141.1700	56.5000	163.0600	127.9500	152.8800	107.9900	109.2000	144.9800	77.6700
157.2300	112.7800	60.3700	141.7400	37.7900	130.4300	108.9800	140.1900	143.5500	80.7200
165.8200	-0.6200	81.9200	157.3700	23.6500	164.0100	55.8000	4.4700	140.8000	80.7900
50.6000	166.6500	110.7100	13.4900	140.1100	102.6500	78.2000	132.4800	139.9400	77.0600
137.7300	143.0900	90.6800	112.2600	3.7900	16.2800	42.6800	9.9300	139.9500	77.7600
156.9700	157.2400	49.1900	100.3200	149.0700	12.0900	87.1400	137.1200	137.3900	80.6200
147.9400	13.2200	96.1500	150.3200	138.1900	106.1700	86.4000	35.1700	135.2200	78.3800
55.4700	170.7900	49.5000	167.1200	90.6700	164.1600	112.2400	113.4400	135.0300	75.6900
66.1000	156.5300	133.3800	110.1100	11.0100	6.0400	49.5600	133.8800	134.0200	78.3700
30.0100	139.8800	74.1500	147.7500	25.9800	1.0200	57.0600	133.4900	131.4100	79.6200
47.1400	14.0400	135.1500	18.5100	21.8200	132.7900	139.4700	141.3800	129.9600	76.1100
145.0600	154.6000	143.9800	64.7700	148.8600	113.6500	25.8000	78.5700	129.9000	75.5100
15.4900	140.3200	153.6100	96.1000	156.5700	53.5500	11.1800	42.7700	126.7300	77.3900
19.5900	32.4900	125.4100	72.4700	6.9100	152.7800	13.5800	80.2400	124.8500	75.8500
135.2900	128.2600	166.6200	110.2200	158.5600	126.3500	90.5500	78.1700	125.7900	72.2100
167.7800	134.3200	39.1800	80.9500	130.3600	8.5200	20.8200	74.8900	122.8200	71.6200
143.7400	163.5900	152.5000	57.3000	107.9500	170.5300	126.8200	88.6500	119.6500	70.2700
161.2600	4.8800	146.4200	36.9400	28.1900	140.7700	164.9900	65.2800	122.1700	70.2500
155.0800	145.7700	4.7100	65.9800	25.6100	23.3700	3.1700	130.5500	122.0800	68.2700
169.1800	149.2200	147.1400	96.0100	135.5100	123.6800	33.2000	33.6300	124.1400	65.0900
36.5900	13.7400	30.9000	42.0100	159.6900	8.9900	146.7100	44.6100	125.6100	67.2700
159.4800	143.0700	161.5200	125.4000	19.0400	23.2800	142.0400	42.0400	126.6500	69.8200
6.0500	24.8900	53.3100	97.0500	157.0100	39.4100	46.3100	58.1600	128.1700	66.9900
143.5900	15.5700	6.6100	147.0400	135.1800	115.9800	37.5500	4.0800	130.1800	66.0300
45.1600	72.8400	124.4000	18.8300	33.0800	161.6100	30.8500	135.9400	131.0600	69.7400
46.2000	135.4200	131.9400	144.6400	165.8800	27.0800	31.9000	165.5300	132.3700	70.0500
138.9300	135.5700	147.7700	18.7400	147.2800	23.0300	133.0500	5.0000	134.3300	66.8300
52.3900	17.3400	38.1500	9.8300	154.1600	94.2700	11.5900	151.0500	135.9100	68.0800
45.5400	154.0300	35.9000	153.5400	156.9500	122.3100	142.5800	16.9000	137.1900	71.3700
43.4400	57.5500	163.4700	132.0100	127.9800	34.9600	11.0600	158.1900	138.0800	69.5900
143.9400	88.8100	47.3100	155.6800	115.1900	35.1800	27.0300	27.5400	140.2800	67.2800
70.8200	40.3200	126.6900	13.3000	105.8100	31.2100	165.5100	128.6100	141.5400	70.2700
103.2400	18.8700	47.9700	97.3400	85.6700	39.8800	132.4900	115.7100	142.6100	72.2100
73.1700	163.9800	134.3700	10.3900	43.9900	72.6700	128.9300	120.3200	144.7600	69.1500
102.9800	30.1400	16.0900	28.3900	37.8800	93.7800	32.8800	144.0700	146.4500	69.0000
68.8000	92.1600	76.8700	25.3900	96.9200	81.1500	116.3000	85.4600	147.2200	72.8100
76.3100	55.6900	54.4100	56.3600	90.3900	65.5600	118.3000	28.6400	148.8500	72.5900
70.1700	11.5600	41.1400	61.6900	36.1200	20.2700	114.7200	53.2300	150.7200	69.2700
61.2800	59.9800	73.5100	69.4200	74.3500	34.8400	81.5200	90.2700	148.8200	67.2800
68.5100	80.8100	129.0000	95.4700	78.3100	59.5100	107.5100	47.3100	149.4000	63.4300
123.5500	64.5000	89.3000	45.0900	158.6000	83.9800	26.4500	117.3700	145.9200	62.0200
75.8400	50.1600	86.1800	8.4200	112.3000	50.8800	95.2000	51.2500	144.4600	59.4300
98.1700	26.7400	93.4100	54.4400	82.3200	55.6700	97.7500	97.8500	140.8300	59.1600
54.4200	56.0400	61.9800	80.7900	128.4300	48.3000	85.4400	33.3600	137.9500	61.7900
60.3900	55.6700	123.7800	50.3200	52.0700	118.9200	49.8500	70.0200	137.5800	61.0200
79.2300	32.1500	68.3400	107.4300	86.5400	90.6900	53.2100	54.8900	141.3100	61.9000
45.7300	165.7700	129.8100	104.3600	109.5500	44.6100	149.9200	38.7900	140.7900	65.3100
63.0700	49.6000	67.5800	122.0700	108.0500	60.3600	106.3200	146.4900	137.5000	65.9800
131.2500	90.5300	62.8100	162.8400	54.4200	49.0900	107.3700	118.0100	139.3800	65.1200
57.6100	7.1000	64.6600	142.6000	83.7400	96.1600	112.4900	140.9600	142.0900	67.4300
62.4900	33.7300	84.8000	158.6400	95.2400	51.3900	60.2600	7.1000	139.6100	70.3800
87.1500	64.0300	116.1700	15.6400	76.2800	53.0900	83.0500	132.5200	138.2200	69.7000
126.4300	92.1400	97.1100	113.8000	74.9500	100.6500	45.3600	12.5800	141.8800	69.9300
124.0400	96.2500	53.2000	102.7100	85.6600	111.4200	90.4600	138.2100	142.6700	72.9800
97.3000	34.4000	103.4800	151.9000	100.7400	60.8200	93.9600	37.2900	139.6200	75.0000
133.4400	101.1800	51.9000	167.3100	109.2000	27.9400	113.4400	115.5300	140.3300	74.6200
73.7100	67.7900	141.3900	116.0500	96.9300	40.3700	51.7600	133.4100	143.6500	76.5300
99.2800	14.8900	78.3200	149.3600	60.5000	133.2800	59.7600	134.3800	144.4400	79.5700
92.6100	117.2800	139.0500	20.3000	89.9200	38.6500	142.8200	142.2900	141.1700	81.6600
72.9100	34.9900	141.7600	61.3400	53.2300	44.5600	25.3300	79.4700	140.9300	85.2600
93.0300	29.2700	153.1400	96.0200	63.3300	108.5100	14.3400	41.7700	139.3100	86.3300
73.1500	62.9900	125.1800	73.5600	71.2800	138.0000	11.2200	82.5000	136.7200	89.1900
87.5800	40.4300	163.4600	110.8200	79.9300	39.8700	89.6800	76.9500	137.2400	92.7300
54.8100	64.8800	37.7100	77.7100	122.0800	91.3400	18.7800	77.6200	135.1500	95.6600
49.3300	58.0600	153.8200	56.2200	71.4600	68.8200	128.0000	90.9000	135.1000	99.1600
113.9800	94.8500	145.9000	32.4900	73.1800	77.7300	165.2400	66.5000	137.5300	101.5900
63.2700	10.9500	3.7000	64.9600	97.6800	92.2600	3.2200	129.6100	135.7000	104.1500
86.0700	126.1900	145.4700	95.2700	65.7200	131.1600	34.5000	32.4900	134.7900	107.8000
78.2700	68.4800	29.7800	43.5000	42.9000	84.9600	146.1300	45.6200	137.2900	109.5500
137.3600	37.7800	161.4600	123.5900	150.9900	40.3100	140.6400	42.8200	106.1300	63.9200
90.5100	76.3800	49.5100	95.7800	108.7400	89.7100	47.7600	58.5700	106.6900	64.2900
73.8300	23.9800	6.2400	150.0300	29.4300	126.4500	36.6600	2.7100	108.2100	61.3400
141.6900	107.6300	123.7300	20.2100	54.7700	68.4500	33.3900	136.3500	107.4100	59.9600
120.3300	84.0600	130.0800	149.0500	48.2200	31.0400	32.8500	163.9500	107.2100	62.8700
56.5100	138.9900	146.0600	16.9700	115.9500	118.5200	128.3100	2.2100	106.4400	63.4600
123.1900	12.8800	37.9300	12.7300	128.4800	124.0800	10.9800	149.5700	102.6600	62.9700
48.6900	121.5200	33.7300	157.0800	119.3800	124.8100	138.6200	14.6600	101.1900	59.8700
130.5200	109.2000	161.4500	133.1700	80.0200	168.0500	8.7900	156.8100	98.1500	59.7500
46.7100	125.4200	42.8600	157.8500	40.4500	146.9800	27.6400	25.6100	95.2300	60.3400
66.5000	111.7400	124.8700	14.0800	43.2400	10.5100	164.3400	128.0200	97.5900	62.6400
77.3500	5.4400	44.1900	95.7000	96.0800	31.5600	131.6000	114.6000	97.9100	64.6200
105.7500	146.4800	132.8000	11.4300	96.1200	19.7600	127.8500	119.1000	94.1600	65.2300
56.4900	97.1000	18.0000	29.5300	59.5000	147.3700	33.7900	142.6200	94.3800	66.8900
69.8200	115.1600	77.1000	24.9500	57.4000	125.7900	117.5900	84.7300	97.0900	69.1100
99.7900	137.9500	54.4100	54.5200	53.3600	159.9300	117.8500	29.9700	94.8900	70.2500
126.9900	145.0200	40.3700	62.3900	119.4800	138.7400	113.9200	59.3000	92.6100	71.8800
108.3700	126.6800	73.5100	72.0400	97.0400	157.2000	82.8900	87.1700	94.8000	75.0400
101.4500	106.7200	126.8500	95.8900	99.4700	132.8900	106.0000	48.0300	94.0800	77.8000
66.5600	123.5200	89.6500	46.9600	125.3600	142.8300	28.3800	114.3300	97.2600	79.2200
54.7900	122.2200	85.1900	10.4000	37.0600	2.0700	97.2800	52.2400	95.8600	82.8600
124.0600	111.9100	94.6200	55.1300	73.3500	1.5100	94.5700	96.3300	92.2000	84.3400
30.3800	94.4900	61.7200	82.5200	142.9800	83.4400	84.6900	31.9100	90.3500	84.1100
118.5100	124.1500	124.1300	49.6300	96.6400	138.3400	49.8800	70.4000	90.3400	81.6000
142.5600	24.6000	65.5100	110.2500	61.5000	154.4900	55.3300	53.6800	90.3300	77.8500
56.2200	131.2900	130.2800	105.1800	87.4600	141.5900	147.3100	39.1500	93.9700	77.5600
123.0400	125.6700	65.1700	124.0300	103.3900	153.1100	106.3900	144.8300	95.3100	75.0600
89.4500	153.3500	63.0000	165.4400	103.3400	122.7400	107.6700	117.8000	98.5800	73.6800
119.5900	29.7100	65.1000	143.0200	37.6800	159.7600	113.3000	140.7700	99.8600	70.6700
132.3600	29.9600	81.8400	156.5200	92.9200	14.3900	57.4600	3.8500	102.3800	67.6400
129.4500	138.4000	114.2400	16.2500	117.1200	128.4700	85.2500	127.8100	104.9000	69.6200
107.9400	29.8400	93.3400	116.6800	133.9600	110.0800	43.5800	10.6400	105.0900	72.2500
80.6000	126.4100	50.2300	102.3900	118.3500	109.5500	89.3400	138.3200	106.4900	69.6500
111.1500	105.5800	100.0600	150.6900	59.8500	65.0700	89.1500	35.4400	109.1800	68.5700
76.9900	15.4600	52.3800	167.3100	87.2600	126.7600	112.3500	113.7900	110.1300	72.2500
80.4200	120.2100	140.3000	117.5300	73.1400	143.1500	53.1700	133.9800	110.1700	72.7100
46.9600	109.6200	76.2400	151.8400	37.1600	33.1200	60.3400	135.6200	112.3700	69.7500
72.8900	169.3400	138.1900	21.3000	58.6200	29.1300	142.0400	140.5100	114.6500	71.2700
106.4100	123.7900	135.4700	58.9000	83.4900	141.4700	23.2200	76.6000	114.7300	74.7500
74.1100	158.4600	149.2800	96.8200	140.5400	26.5300	11.4800	42.0300	115.5900	73.1400
105.6100	140.1900	121.6800	72.4800	54.6600	144.5900	10.9300	81.5000	118.5800	71.4400
98.0000	10.3900	165.4300	108.6100	103.0600	140.0400	87.8000	73.6400	119.5700	74.7800
60.8600	144.5300	34.4400	79.6700	79.1300	162.2500	16.1200	74.9900	119.0600	76.2900
56.8300	14.7500	151.3300	57.0100	42.2000	46.0400	130.4600	84.9600	121.5500	73.4300
73.4000	140.7300	146.5600	32.6700	34.3700	139.6100	165.3500	65.5700	119.1000	71.4900
116.8200	113.3800	2.5700	68.4800	136.7900	144.0700	170.0800	129.9100	117.9600	67.8900
132.6800	135.8900	142.5400	95.3000	99.6000	34.4700	31.9800	30.7700	114.3400	67.4700
48.9000	130.0700	25.8900	46.0000	57.8600	59.7000	143.6400	46.2300	114.0100	63.9000
146.3800	27.7100	157.9400	125.2100	53.7300	135.3200	139.5500	42.9000	112.6700	65.4600
138.7700	153.5400	47.4400	97.6000	80.9800	147.5200	45.1900	55.1700	109.3000	66.2800
123.4700	69.0300	1.8300	147.6400	7.2400	59.9700	35.2000	170.2400	108.0000	62.8000
57.9500	75.1200	121.4200	20.1500	15.5400	64.7900	30.9300	134.8800	108.0100	63.7400
135.3600	50.8500	130.9900	143.7400	14.3600	75.4600	30.9700	162.8000	106.2800	66.2600
9.5300	32.1700	145.3300	16.5800	6.2700	81.3800	123.8800	0.5000	109.6400	66.8400
160.1600	57.8300	32.9900	12.2300	122.5300	42.1900	8.1400	149.0900	111.5700	67.1400
12.1500	28.5600	30.8000	156.7900	114.3600	73.8600	134.8200	14.4200	109.2800	69.7100
148.5500	109.4000	158.9600	132.8100	1.5000	114.9700	7.5700	156.8800	110.1100	71.9400
14.0300	64.5000	43.4300	155.1300	13.9300	120.3300	26.0400	22.1000	113.7600	71.6300
147.3100	50.6500	122.1300	15.0800	160.7700	61.9500	164.3500	128.0000	112.8600	73.1100
137.9800	70.1900	42.6700	97.6900	140.9500	78.1500	130.8200	116.8200	110.8300	76.0000
158.9400	123.3000	131.2600	11.2800	154.5200	100.0600	125.9200	122.0000	113.6500	76.9500
50.0600	34.7500	18.7600	30.7700	20.6300	67.8200	30.9700	141.9600	116.2800	76.9200
166.5500	91.3800	73.8800	26.2200	18.9800	89.7000	118.0700	86.3200	114.2100	79.2000
152.1100	65.5700	55.6100	53.8700	16.5000	100.7300	113.5800	30.7600	112.7500	81.4400
139.6600	61.9800	36.0200	59.7900	48.0600	88.0900	108.4600	56.8800	115.6800	84.1300
8.5000	72.2000	68.5300	72.7300	110.0500	90.1500	81.8800	90.2600	116.1300	84.6300
42.8900	34.9600	122.6600	94.0900	11.6100	78.8100	108.0200	46.4900	112.4200	84.9400
112.9200	65.9500	85.5900	47.2700	8.6200	33.5700	25.8800	115.0700	112.0200	88.7900
169.4800	84.8300	82.8500	13.6700	32.0400	94.3400	94.9300	49.6100	115.5700	89.2500
64.5100	66.7200	91.6800	55.5900	145.3600	75.2200	93.7200	99.5800	115.4400	86.6100
133.8600	59.9500	59.6900	81.8900	22.2800	105.1700	78.3800	34.0700	114.3100	86.2400
145.9000	58.8300	119.9300	48.8400	2.4400	106.8400	49.8700	71.6700	110.6000	86.1200
155.1300	119.5300	64.6200	109.5200	10.2100	87.2300	54.2700	54.3600	111.3900	82.4600
58.2800	89.2100	128.2500	105.2900	116.0600	91.9800	146.9000	38.4400	112.4500	81.7100
26.1500	87.5700	63.4800	122.7300	4.3300	120.9400	100.6800	142.5900	109.0600	83.2300
24.5200	27.8500	61.3800	163.6600	18.1600	93.7500	103.1800	115.8700	107.2300	81.0800
37.6700	90.7700	66.1000	140.5800	48.8300	68.9300	108.3800	142.0200	109.2800	78.0300
140.1900	76.8100	77.4500	152.4400	34.3900	78.9600	57.1900	4.8500	108.2000	78.9700
34.6700	31.3500	113.1400	16.2300	136.8000	71.3900	82.7700	128.6900	104.5000	79.0400
11.0400	116.6200	93.8600	113.7100	165.2200	44.4100	43.1600	9.3100	104.9400	75.5800
107.2100	70.9600	48.7100	103.8100	31.9700	63.0700	86.7800	135.7600	106.4200	73.9000
147.0700	40.5300	98.0100	153.4800	120.5200	101.9100	87.9700	37.2300	103.8600	75.7800
161.0700	94.7800	52.6700	160.9600	123.2400	75.4000	108.4700	113.6400	100.9000	74.3800
165.1400	102.3900	138.2200	116.0000	168.9100	49.8200	49.5700	131.5400	102.8200	70.9800
147.0000	75.8000	74.9700	147.3400	19.7000	128.8500	61.2900	136.4100	103.0700	70.7900
139.4600	55.9000	138.0900	19.8400	140.7700	48.5500	142.3700	143.2900	99.2900	71.2300
33.1700	96.9900	140.7100	58.1300	144.7100	81.1200	26.9800	71.9500	98.8800	68.5100
143.0800	71.3700	155.6300	95.8700	10.3500	137.7800	10.6900	35.7800	101.2700	66.3500
9.5300	148.5600	126.6800	70.9600	131.2600	69.9400	13.9600	78.9600	99.4700	66.6900
158.0300	98.9700	2.0000	108.1400	148.5300	50.4100	92.7400	71.7400	96.1000	66.3800
23.7600	21.1200	38.7600	76.6700	38.1100	82.0100	21.2400	74.0100	94.9000	69.8600
35.8200	63.3400	155.0100	58.1000	11.1800	128.1200	137.2000	85.1000	92.1000	70.8500
143.4300	47.9300	155.4900	31.8500	156.6400	107.2500	169.7400	65.0400	93.4200	74.1600
45.8900	98.7600	3.4200	66.2000	121.2600	23.9800	6.9800	127.5600	92.3400	75.7400
47.2700	70.1300	147.4600	93.5300	153.1500	72.7600	34.9100	28.5500	94.5300	78.8700
132.2000	146.7800	33.1300	43.6600	28.2100	122.3900	146.8500	43.3700	98.0700	80.1000
67.1100	162.8800	163.3700	123.3400	31.5000	148.9800	141.3700	40.5700	97.0200	82.4400
160.7000	147.1800	50.2400	97.3500	25.9200	153.4700	48.5700	54.6600	95.1500	79.5700
12.4800	123.9800	7.3200	146.7900	168.1100	140.3200	33.5800	167.0500	98.3100	77.4600
164.8900	122.7700	125.1200	21.8100	130.5700	137.8400	37.0500	132.4100	100.2700	80.5800
156.4900	137.4400	135.4000	144.7600	126.3100	157.8600	30.7600	161.1600	97.6200	80.9000
147.6700	20.8900	147.2400	15.0300	14.2800	30.0800	129.7700	-0.0900	98.2200	77.2500
4.1800	166.7000	38.9700	7.2200	13.5700	35.8000	13.9500	148.0600	102.0400	78.0700
139.3600	110.2500	35.1400	155.8700	134.5100	104.5200	138.7400	11.7100	101.3500	81.0200
153.8500	163.1600	162.1700	130.3500	159.1600	142.6100	12.0900	155.1300	99.2100	78.6100
154.9800	14.3200	43.9500	154.1900	9.7500	145.2300	30.0100	23.8200	102.1800	76.2200
50.9200	114.0800	127.1800	17.9900	40.8100	27.5600	0.4800	127.1100	104.1400	79.1700
146.9700	164.6300	44.2000	97.8000	13.9000	153.4900	133.6300	116.0500	101.6200	80.3700
161.6100	133.7000	135.8200	8.1800	2.5000	11.8000	128.8900	120.8300	101.4200	76.8700
115.3200	152.6600	22.3000	30.2000	20.0200	14.9500	36.5100	140.1900	105.2800	76.9800
152.2800	152.3200	79.4700	23.3300	141.8400	28.0700	120.9500	87.2400	105.2500	80.0100
20.5500	140.9900	56.5500	56.3800	129.8400	155.4000	118.0700	32.9300	102.7600	78.6500
153.2100	113.0600	41.2600	59.7100	37.8500	132.9800	111.8800	55.3300	104.5600	75.3500
163.1800	2.6600	73.1500	70.7100	21.6600	166.7600	84.3200	87.6800	108.0100	76.9500
49.3300	167.4700	130.4300	92.0500	138.9200	104.4800	112.7200	45.2500	109.6800	77.2400
135.6300	142.4900	89.1600	46.9200	2.7700	21.6400	28.2700	113.8700	107.0500	79.0500
156.2000	158.7400	88.2000	14.7700	148.5500	16.1400	98.4000	44.9700	108.1000	80.9100
144.7800	13.1800	95.8100	55.8500	139.4800	109.4200	97.5500	94.0500	106.2800	80.4100
53.2100	1.9100	64.6600	82.4800	90.7800	166.7600	83.7800	26.8500	103.9500	83.3500
63.9000	157.0400	125.3600	45.4800	9.9400	7.6400	55.9200	68.3300	105.0500	83.7600
26.2900	140.3800	70.2700	109.5100	23.6400	1.9400	59.4400	49.2900	108.8800	84.3300
42.8300	13.2400	131.7900	102.5400	20.6000	135.4500	150.7500	36.8500	112.4100	94.7800
143.6700	155.8100	65.2100	123.9200	150.1200	114.3700	106.2600	140.5700	115.6000	94.7700
16.3800	140.7700	63.3100	160.1900	158.7500	55.2700	109.7800	113.9300	114.4000	97.6900
17.3500	35.3800	68.4200	140.7300	6.0000	155.3300	113.6600	138.0300	113.0600	99.8700
136.1000	129.8300	82.5000	151.9600	157.8600	129.8700	60.5000	2.7700	112.5000	103.6800
164.7800	136.8700	116.6700	18.2900	131.2800	13.0500	88.4900	124.6900	114.6000	104.9200
141.9200	161.6100	99.2500	115.4500	108.5900	3.8400	45.6400	7.5500	116.3700	108.0000
157.1300	6.2800	55.7900	103.3500	27.7700	146.7500	87.5200	135.2700	114.6100	110.6700
150.2400	149.0900	98.9000	151.7300	25.7400	24.0000	92.5300	31.9100	115.0700	114.4200
167.4600	149.9400	55.9400	161.2500	136.3000	124.3300	114.7900	113.3200	118.0100	116.2500
35.6700	13.8700	139.2000	113.7600	159.9500	12.3500	54.4900	130.2300	119.1100	113.0700
156.3800	142.4400	79.2300	148.3100	19.2500	26.4000	61.2600	135.5300	120.0800	111.9900
6.1300	26.4500	140.4400	20.0800	155.7000	42.6000	146.2000	141.3900	122.1700	115.1900
140.8200	17.7500	143.3800	67.4700	136.1200	117.5800	24.9400	74.9200	123.8400	114.7200
44.4300	75.0300	152.4700	98.9400	30.1300	163.3700	10.1200	38.1800	124.7700	111.1100
43.2500	135.9200	125.9900	72.3500	164.4600	30.6900	12.5200	81.0300	126.2000	112.5400
138.0200	134.2500	1.2800	113.2100	146.9800	26.7100	94.0300	75.6000	128.6500	114.6300
47.2500	16.7100	35.9400	79.3100	151.4100	94.7300	19.3200	74.8800	130.4200	111.5700
43.9500	153.6200	156.2600	60.3000	157.8600	124.6900	135.9600	86.0600	133.8200	110.5800
44.7900	57.0400	151.9000	31.3100	126.3300	37.6800	167.3000	64.9400	134.1700	107.0800
141.1400	89.0700	0.4300	70.1500	114.9100	37.8200	4.3900	129.0400	137.7000	106.5600
68.7800	40.3800	145.3800	97.3200	104.6300	34.8600	33.9200	31.1900	140.6000	108.8400
100.7000	22.6600	31.1300	47.0300	86.9200	43.9200	148.5100	48.4600	142.0200	108.4700
72.4900	162.8500	160.4800	122.8000	43.2300	73.7300	144.1800	44.9700	140.6000	110.9600
105.0700	33.4000	51.1700	98.8000	37.6200	95.9000	49.6400	58.5300	137.8700	113.4600
67.5000	93.4200	3.8700	150.2000	98.9000	82.6000	32.7900	169.4500	135.1800	110.8500
74.8400	56.6500	124.7400	23.8300	88.0700	68.7400	33.7100	133.3400	131.8500	110.8700
68.7200	10.8000	131.1400	146.4700	35.8100	21.0000	30.5500	162.8700	129.2400	108.2900
60.4200	60.3800	148.2800	16.2800	74.4700	38.4600	129.3400	0.8400	126.5500	107.4500
65.6600	82.4300	40.3100	10.5700	76.7900	61.5400	12.4100	150.1400	122.8700	106.6500
118.5200	63.9700	34.7500	163.6100	159.7900	87.5100	137.1100	14.2400	123.8100	103.7600
73.7800	49.7300	159.2200	132.4700	112.3600	53.0200	11.1300	158.1300	125.2500	102.2000
98.1000	32.7400	43.6100	159.2100	80.0300	58.3400	28.5300	26.3800	121.8800	101.9100
52.1200	54.5100	128.0600	19.3100	128.8400	49.9900	166.8700	128.7000	120.2600	100.0600
59.7400	55.7300	45.5400	97.3800	54.0200	119.1100	134.2500	117.2300	123.4500	97.8100
78.0700	33.8100	134.7700	11.6900	85.8900	92.3500	128.8500	121.8100	122.8000	97.1500
43.2000	165.8500	22.6500	35.3400	109.2000	48.7200	33.0300	141.7800	119.2100	95.9200
64.2600	50.9100	77.9900	28.3800	105.5200	65.2100	119.1300	88.3000	120.6800	93.3500
128.0300	89.0100	55.9400	59.0200	53.5500	52.2400	117.8100	31.1700	123.5200	92.4400
54.2200	10.4000	43.3700	62.0900	82.7400	97.2000	113.5200	56.4500	121.0200	92.0200
61.3400	33.0700	74.6600	74.7100	95.2800	53.3200	83.6600	87.2200	118.7700	89.9200
84.5500	65.3600	128.0400	94.4200	74.5700	54.8000	112.0700	44.0800	121.6900	87.7500
123.4900	92.2300	88.1700	46.8900	76.0700	101.3500	30.2400	114.2000	123.0800	87.3400
124.2500	97.1500	86.2700	15.4100	87.1900	112.3500	98.0000	42.5600	119.5300	86.0400
95.1000	36.1400	95.9200	55.3500	101.1600	63.9900	94.2700	94.7900	118.3200	88.6400
133.6000	102.7700	64.3500	84.4400	108.5900	27.2600	82.3200	29.4300	115.0800	90.8600
71.1600	68.9500	124.8800	50.2400	93.9600	41.3500	55.1100	67.9500	113.6200	92.6200
96.9800	14.1700	69.2700	112.6200	63.4300	135.4800	57.8800	53.8600	110.0900	91.8100
90.5900	117.7600	129.7200	104.1200	88.1900	37.7800	150.2000	38.8300	108.1500	92.7500
71.9300	37.0400	63.7300	125.5100	51.3800	47.3900	101.5800	140.1400	110.3400	95.2200
93.6500	29.4400	62.9400	163.4000	64.4700	111.8000	108.6400	113.3600	110.9800	98.8900
69.6600	63.1800	69.3400	142.2300	73.2200	139.4700	110.2100	137.3600	113.1400	101.0400
85.1100	40.5100	82.8200	154.6100	78.3300	43.9400	56.8900	10.0400	115.7600	102.1900
53.0600	65.9200	115.4500	18.7200	121.0500	94.1700	85.7600	126.9800	116.2800	98.5700
49.2800	59.4000	98.6700	116.5200	71.3000	69.9200	41.5100	9.6400	116.2300	97.0700
114.8000	95.0300	52.1200	105.7500	71.9800	78.9700	83.0000	136.1700	119.4500	98.9500
62.1200	11.2900	98.6500	152.9600	96.7600	92.7200	91.1900	33.7700	120.9000	97.4200
83.7200	125.4000	53.5300	166.5600	66.1000	131.0700	113.3000	110.7100	119.7700	93.9100
75.0900	69.8200	137.5400	113.1200	42.5000	85.3700	50.2700	133.6100	121.5200	94.1400
136.1800	38.7000	75.2200	149.0700	150.3400	40.9500	56.5100	136.3100	124.7300	95.1400
90.1300	77.3600	141.6500	20.5900	107.4600	94.5500	144.7500	142.9800	123.9800	92.3100
71.9500	27.8900	142.5400	68.9200	27.8800	127.7400	25.3600	76.1800	123.6300	89.7700
142.5400	106.0200	151.1000	99.2100	52.8800	70.9900	7.8400	36.5400	126.8800	91.1000
118.3100	83.6600	124.9200	74.1800	46.6100	34.3800	12.9500	81.2500	128.8500	91.1800
54.2400	140.2800	4.3300	113.2500	115.1300	120.8500	91.2100	76.4600	129.8700	87.4800
121.3500	12.7900	38.7200	83.8500	129.7000	126.9500	19.0900	75.6400	130.0800	87.0100
48.3900	122.9200	153.4800	62.2700	118.8000	129.0700	136.9300	88.5800	131.9900	90.3500
127.0400	109.6700	151.1900	31.6000	77.7900	1.2400	166.0400	63.4400	135.5100	88.7400
43.3200	124.0400	2.5900	70.8700	40.6100	151.0300	5.7200	129.1400	134.3900	85.1800
65.8800	114.0000	144.9800	96.0900	42.4400	13.3600	34.0600	32.5500	132.4400	86.2000
74.3300	6.5000	30.0000	49.1000	97.6600	32.2900	146.2800	46.9900	133.1700	88.2700
104.9700	147.5200	160.9300	123.0400	96.7400	17.5500	141.2600	44.9400	135.0300	91.6600
54.8900	98.5600	49.9700	100.5500	61.9500	147.3000	46.1900	61.8700	131.8500	93.1500
70.1400	118.8800	0.4100	151.8500	59.1800	129.9000	31.9600	2.8100	129.9900	92.2200
97.9000	138.4800	123.3100	25.4600	53.3100	162.6700	34.2000	134.8000	132.4100	94.7600
126.4900	147.6200	127.9900	146.8300	118.2700	140.8200	32.5800	165.7500	131.2400	97.4500
110.7800	126.2300	150.7700	15.0200	97.1000	158.6200	130.5300	1.7900	127.6500	96.5000
99.6400	106.7100	38.5100	10.6000	100.4100	134.3300	14.6200	150.1900	128.5100	96.9800
65.0900	124.3600	38.0600	165.0300	125.8300	142.1600	138.2600	13.0600	129.8400	100.5900
54.2000	121.2400	157.8900	135.9600	35.1800	5.3600	9.3700	157.3300	126.6100	101.2300
120.6900	112.0900	43.3700	160.1300	69.7900	1.9800	29.0100	27.9500	124.2500	100.4000
26.8900	97.8200	127.3600	21.8800	139.3300	84.7100	168.8200	127.3000	126.4400	102.0900
118.6500	127.1200	44.2600	99.7100	100.6700	139.9200	133.8100	117.3100	126.5400	105.4700
140.0700	27.3400	135.2200	14.5400	59.9400	154.8400	130.3000	123.1200	122.7400	105.2400
54.5700	132.9800	20.2900	37.1200	86.3400	140.6500	36.8000	142.8700	122.1700	104.6700
122.1600	127.5600	76.6000	31.3300	100.8700	155.6600	120.8500	87.5200	124.3100	107.5700
87.3200	154.7600	58.2400	58.0300	102.5500	124.3400	116.7400	35.0100	122.5700	110.0300
119.6000	31.2400	39.0400	65.2300	34.1600	162.4900	113.6300	57.0000	119.3000	108.5100
131.8400	31.6600	72.6600	75.1200	92.0400	13.5500	83.2000	89.2900	119.9900	109.0900
129.0000	141.6700	126.6400	93.3700	115.4000	131.6600	106.2200	49.9000	120.9800	112.6800
109.9900	31.4500	89.7500	48.8800	133.8800	111.9300	30.7600	117.6000	124.7400	112.3300
78.2500	129.1200	86.2800	15.5300	120.1900	113.6500	97.6200	47.1400	126.8600	114.8500
107.8800	105.8400	95.2200	56.3700	58.4900	67.2200	93.4300	98.2600	129.3400	112.7400
72.6600	16.0900	63.0200	86.4100	86.4000	126.4800	79.0300	29.8300	131.6100	113.6500
79.3600	121.9800	123.9500	51.8400	73.5000	145.9000	57.6200	66.6200	133.4100	110.5200
43.7000	112.5400	68.3800	111.9600	38.0500	35.1800	59.6100	53.4500	132.9400	106.6500
71.2900	2.6800	130.7200	104.3700	58.4900	30.3800	148.2900	39.2200	135.3900	106.8400
105.4600	126.9900	61.8700	126.0600	84.3900	143.8000	102.7100	141.9800	133.1800	109.4200
69.3300	158.2400	57.5400	162.5500	139.1200	30.7400	109.3200	114.2200	130.3200	107.0300
103.2900	141.9700	68.5900	143.3000	57.5600	149.9200	110.6600	142.7000	132.4500	103.9200
96.9600	9.8100	81.2000	158.2500	102.8400	144.0300	59.8300	12.6300	133.8300	106.0400
60.9700	147.7700	115.3000	21.2900	78.4200	164.7200	86.7400	130.2600	130.2500	106.4300
54.5700	15.0900	98.1100	119.9600	43.5500	48.1800	44.3100	12.0900	129.4600	102.7500
74.0500	139.9100	54.0800	106.3200	34.2200	143.3600	84.2500	138.9500	132.6100	101.9600
115.0400	114.4300	97.9800	156.9300	136.1400	147.4100	87.5000	36.7900	131.3600	104.6600
131.7200	138.9100	56.7600	-0.7400	98.7100	36.6800	113.3100	111.4800	128.0000	102.9600
46.8300	131.9000	138.8700	115.6100	57.3200	61.4900	51.7600	137.9500	129.8600	99.6900
144.9900	29.2300	76.5200	151.1400	55.2300	138.8800	58.6500	140.6300	131.8000	101.2400
138.7700	153.8100	141.1100	22.3400	77.9900	149.0800	144.9800	141.6500	128.4600	102.9600
125.0100	64.6500	142.8000	66.0000	5.0000	57.9300	25.2900	77.0700	127.1000	99.4000
59.9400	74.1900	149.5600	99.7000	13.4500	62.6000	5.5500	38.9000	130.2100	97.9600
134.8600	48.9500	124.3100	74.6400	11.7100	74.1600	13.3000	81.6700	130.1400	100.9500
7.2200	28.8700	3.6600	114.0200	0.8500	78.8500	93.1700	79.3300	126.3600	100.2400
159.4900	55.8200	37.5100	83.5200	123.3500	38.5500	20.2100	77.4400	126.9500	96.7700
8.9100	24.1400	153.7100	64.9500	115.3400	72.2900	134.8200	90.7500	130.1200	98.1800
147.7600	106.6700	151.4200	35.4300	171.9100	111.8800	166.5100	62.9500	132.5400	95.7900
13.2700	61.9000	4.8900	69.8600	14.5400	116.8600	4.9400	131.9000	135.5700	95.9600
147.6600	49.1500	142.3000	94.3500	159.9700	61.5300	36.7700	34.6200	135.7300	94.4400
136.3700	66.6900	28.2500	52.1800	139.3000	74.7500	144.4300	47.1000	137.8700	91.4000
156.8900	120.6100	154.3600	126.5800	151.9600	101.0700	138.5000	45.3500	135.9900	90.0000
48.3400	33.1900	48.6700	103.4100	18.8600	63.7600	47.3800	60.9800	137.9400	87.6900
165.0200	88.7900	4.3900	151.4300	16.6000	86.6400	31.0800	2.8900	136.9600	70.1400
151.4400	62.4200	124.5100	22.6900	14.4800	96.0300	35.5600	136.6900	136.2500	72.8000
139.5500	58.3300	129.2600	143.6000	43.7000	87.1300	29.9300	164.8000	134.7100	70.4500
7.7900	71.0800	151.6100	15.4600	109.0800	89.7300	129.4200	3.4600	137.3300	67.7000
42.6400	33.6300	39.5800	11.8100	7.7500	77.9300	15.0200	151.8100	140.1600	70.3700
112.5900	62.7000	38.2300	165.5500	3.6100	30.0900	141.9200	18.4500	139.2700	70.6100
166.1700	83.0700	156.0400	135.2700	31.9800	90.7800	11.1600	158.4300	142.1000	68.2000
64.2900	64.8300	46.4200	163.4100	145.6900	74.1900	29.6000	27.9100	145.5800	68.0600
133.8200	56.5700	127.4900	16.9200	19.4200	101.7400	169.9500	127.1200	148.9800	66.6400
145.4700	56.4300	43.2400	100.9400	2.1800	104.5500	135.2400	116.8100	149.2400	64.2700
153.3100	116.2800	138.2000	15.1100	5.8600	84.9200	130.6000	122.9500	145.7900	65.3000
60.6500	89.5800	20.1200	37.6700	113.3300	87.8800	36.2500	143.6400	144.4600	63.8600
24.7800	85.3400	77.4800	30.5300	2.2300	116.9800	119.6600	91.9000	146.5800	60.6100
26.1000	27.9500	53.3800	60.1000	13.7900	90.1100	118.1500	32.5800	145.4100	60.2000
36.9700	88.8700	39.4500	63.5900	46.7900	66.6300	114.4000	58.2400	141.7100	60.3000
139.2800	74.1500	69.7600	78.4100	31.2100	75.6200	83.8400	87.3900	142.1200	57.0400
33.1900	30.6600	125.2100	95.1000	136.3300	69.7000	108.1600	47.0000	143.7900	55.3300
10.8100	113.4500	88.6000	48.8900	165.2700	42.7600	30.0200	119.5700	140.5200	55.4100
105.9700	68.4300	88.9200	14.8300	30.3000	60.2500	98.2400	46.7400	138.0800	52.4300
143.1700	38.2600	92.5800	55.5500	119.1500	97.3800	94.9100	94.6400	134.5500	53.4000
160.1600	90.7300	61.5600	85.3600	122.3300	73.8300	80.9700	29.8500	132.6800	50.1900
163.4300	99.6900	123.7600	50.8600	166.8900	49.4900	58.7500	71.4500	133.7200	47.1100
146.0100	73.2300	70.7400	113.5000	18.1600	127.4400	56.0700	55.4700	133.2800	44.8700
139.5100	53.3800	130.2700	106.4300	139.3500	46.7300	146.0500	39.6600	136.3400	44.2100
33.2100	94.2500	65.4300	128.5600	142.6200	78.7600	103.5200	148.6300	139.2800	46.7200
142.7200	68.0400	61.3400	166.8100	5.8900	132.9100	107.0700	115.6400	136.9700	49.7000
7.9600	148.1300	68.3800	144.6700	130.7900	66.9100	113.1500	145.6000	138.6200	53.0700
155.6500	95.9700	83.6100	158.2900	148.8100	48.5200	60.0100	13.0000	136.9400	56.5300
21.3100	20.9600	116.9900	19.3200	34.3700	80.7600	85.3800	128.0500	135.7700	58.1000
34.5500	60.4000	100.0400	116.3600	9.8300	124.5500	46.6500	13.4100	136.5100	61.5500
144.2900	45.6200	54.2900	108.5800	156.5800	105.7200	85.4900	134.0700	132.8400	61.6800
45.9300	97.6700	98.8300	154.4100	121.5500	19.5100	90.2000	35.6800	131.5500	61.8100
46.8000	67.4400	58.9000	3.3200	151.6600	70.6000	111.8200	113.0000	132.8900	65.4800
131.3900	144.1300	135.1100	115.9000	27.5200	118.7100	53.2500	136.6700	131.4600	66.3600
66.1700	162.5600	78.3800	152.2900	30.3300	145.5200	59.3000	139.4000	128.1000	64.8700
162.3900	142.4000	143.9100	25.8000	24.0700	148.5600	143.0800	142.8900	128.5500	66.9000
13.1900	120.2800	139.1000	63.6400	166.5600	135.1900	23.4000	74.3200	129.1200	70.0900
162.3400	120.9100	150.9400	97.2000	129.6900	137.3000	5.9100	37.8400	125.7300	69.7300
154.1500	133.3600	122.8500	72.4200	124.1300	154.0300	12.4100	81.4500	124.0100	68.9500
147.9900	16.0200	168.1000	112.5200	12.0200	25.3300	92.1700	73.4100	125.8800	71.8500
10.2900	168.0700	34.4200	81.0900	9.1100	30.8100	17.6300	74.4600	124.6500	74.2500
137.0600	107.1600	153.0800	60.0300	133.1500	104.1000	131.6900	84.0300	121.0700	73.4000
155.0500	160.4600	145.1500	31.7900	156.3800	141.8700	162.4200	61.0100	121.8700	74.0800
152.7900	10.3900	3.0900	66.5700	7.6800	141.6900	1.2300	128.1800	122.9000	77.6300
51.6400	111.6700	146.1100	94.2800	38.7200	24.1300	31.0300	29.9900	126.6300	76.6000
148.0500	161.2300	27.1000	49.6500	14.7400	149.2800	142.6500	44.1200	129.1800	77.6600
162.4200	132.0100	154.2900	124.1700	-0.0800	5.7600	136.4100	44.0000	131.2700	74.4800
117.0600	148.7300	48.4100	98.2400	19.4700	9.4000	45.7400	59.4400	134.0400	76.8400
154.3400	150.6600	2.1200	150.0300	140.2900	23.5700	27.6000	165.7700	135.1100	76.7900
19.6700	139.6600	124.2400	19.4200	128.1600	152.3400	33.3600	132.9700	135.8600	73.0000
151.1700	110.4700	128.9700	146.7000	36.4100	131.4000	25.5400	159.3800	139.5300	73.7300
162.2600	168.2000	147.7800	13.3800	20.4600	163.7200	125.6100	167.6000	140.4600	74.3400
45.0700	167.9500	36.2900	7.3500	138.5800	103.0000	12.1000	149.6600	140.1900	73.0600
134.1700	140.4500	32.6300	161.3100	1.0900	17.5400	139.7100	14.7500	138.4600	76.1500
156.5400	154.9800	154.1400	133.4000	149.4200	14.6900	8.4900	155.2700	135.8200	76.1300
143.5000	11.1800	40.3200	158.2000	137.6300	108.2200	27.1700	24.1900	135.0900	72.5200
51.1000	167.6800	126.9200	13.6700	90.0300	164.2100	164.6900	122.9500	134.8400	73.1300
64.3200	156.0700	41.8100	96.5700	5.4400	3.6100	131.7300	115.6300	132.3200	76.1400
24.5100	137.4500	136.1000	11.0300	24.1100	166.0300	126.7000	120.3500	130.1900	73.9400
44.9800	13.1900	17.4300	35.4100	20.3900	132.2300	34.7700	140.3400	130.2700	70.9000
142.5400	151.4500	72.3300	28.4400	147.6300	111.2400	115.7700	85.7600	128.4800	72.7600
15.3300	139.0500	50.3400	56.5500	156.3400	55.4100	116.0700	29.5100	126.1500	74.2300
17.5200	35.5600	37.3900	63.1800	7.1000	150.8100	113.1300	58.1400	124.8600	70.8100
132.9500	128.1700	71.0700	74.6800	157.9500	128.1100	78.3300	84.0300	124.4000	70.1300
-0.1000	135.5800	125.7600	91.5500	131.2600	8.4400	106.1900	46.8700	121.1800	72.3500
142.8800	159.4300	87.5800	44.9800	110.1500	1.0900	28.5200	116.8100	119.3100	70.2800
156.7300	1.7500	88.6000	14.8100	28.1400	141.8400	99.0800	47.2400	120.3800	66.7300
151.6200	144.9100	89.7400	54.3800	24.6100	19.2500	90.5900	90.0500	117.3600	65.8600
166.6000	146.6500	59.0500	84.3700	135.7500	124.1500	79.4900	28.6100	114.7500	63.8000
33.8500	13.4900	120.5900	48.8300	158.5500	9.4600	55.7600	67.7200	117.3400	63.7700
152.8200	139.1700	67.1600	112.3600	14.9900	21.6700	54.0400	53.7900	117.7500	61.6100
3.9100	23.1800	131.3300	102.9100	154.9000	42.5500	142.4600	36.3600	120.4400	58.8800
140.3700	13.3800	65.2400	126.4900	133.0900	117.2800	101.8300	143.7100	121.8300	61.0200
43.5100	71.9100	59.4400	162.9900	31.0000	159.2800	105.9400	112.4500	122.0700	63.9500
40.3000	133.6200	67.4900	144.2100	164.3200	26.1100	109.7800	144.7800	123.8500	61.6000
136.2800	132.3800	82.0400	157.0100	145.9000	24.3000	56.2300	8.2000	126.0300	60.6200
48.0200	18.6500	114.5900	19.7400	149.1500	94.5200	84.8200	122.7200	126.8000	64.2600
45.0000	151.7200	98.8500	115.2800	156.1100	122.4300	42.9700	9.6600	127.9500	64.5400
42.6700	57.3100	52.6000	104.8600	124.5100	32.2100	85.1600	131.5800	130.1800	61.4300
141.3700	84.9500	96.3800	154.0300	114.7900	35.3300	87.7400	34.8600	131.9000	62.5400
67.0900	39.5800	54.2600	166.3700	102.8500	33.4700	111.8100	111.9700	132.6800	66.0500
101.4700	16.7100	135.8100	114.6500	89.4600	41.3200	51.3800	133.1600	134.2100	64.6400
70.8300	161.8100	78.2100	150.6600	39.8300	70.1000	57.6400	135.3700	136.5700	62.4100
104.4800	31.8900	140.1800	23.9200	35.4700	92.3600	142.6200	139.2000	137.3500	65.4800
69.6400	91.6200	139.7200	60.6000	96.3300	78.5100	23.5600	78.7500	138.0500	67.5000
74.3000	55.6200	152.3800	99.1200	85.2200	65.9300	7.5100	38.2800	140.5800	64.7700
66.4900	10.9600	123.6300	74.7400	35.7400	18.6600	12.1400	81.2300	142.2200	64.7800
59.1500	60.4500	167.5100	115.7600	71.5300	40.2400	91.6500	77.0100	142.7300	68.6200
67.4000	79.8200	35.0200	82.2100	71.7900	60.8900	18.2300	75.6000	143.9000	68.4600
118.5700	60.7300	153.9100	61.5200	158.3500	86.6200	135.7400	93.1900	146.4500	65.7100
73.6000	49.7700	149.0800	33.8200	112.5300	50.4300	163.9300	62.5200	144.7500	63.1500
99.1900	30.4600	1.9000	68.2600	75.8700	54.1000	1.9200	128.1800	145.2000	59.5900
52.2100	56.0900	147.6700	95.7000	128.2400	48.1400	31.8800	30.1100	142.1200	57.3900
58.6300	55.8900	29.9800	51.6200	52.8600	116.9100	143.7300	45.5900	140.9500	54.5200
77.5700	31.7800	155.4500	126.9200	84.0900	90.7900	137.4500	43.8000	137.2700	54.1500
40.3800	166.0900	51.4900	101.7400	108.5400	46.2500	44.4700	62.3800	134.4400	56.7300
63.0700	50.6000	5.7200	151.8400	106.7000	64.6900	33.1900	166.5200	133.8900	56.3200
127.8200	85.6900	123.2500	21.5200	50.8900	50.0200	31.4200	132.7600	137.5400	57.0200
54.9300	8.7000	133.0400	147.3500	82.5600	95.3100	28.4600	161.1000	137.0200	60.5000
61.1200	31.4400	152.5400	13.9500	91.6700	50.2700	126.8800	2.3500	133.7800	60.9300
83.2600	65.6200	39.2200	13.0300	69.9600	55.1700	13.5200	149.1000	135.5600	60.0400
124.0700	88.5400	32.9200	165.4500	76.4600	98.8500	140.8400	13.9200	137.8300	63.1300
124.5100	94.3900	154.5500	135.2900	85.0400	110.7800	7.7000	156.0500	134.7600	65.4400
96.0000	32.5000	42.0900	160.8600	101.6600	62.1500	26.2900	25.5300	133.3800	63.9900
131.9900	98.8200	126.0700	16.8000	107.1300	24.3100	164.8400	123.6000	136.7200	65.0500
71.3600	68.5900	43.3100	100.2500	96.5200	38.8400	129.9800	117.1100	136.0300	68.5800
98.1900	11.1600	136.8500	15.1200	62.0500	134.6100	124.9900	122.1700	132.6300	68.6500
92.2400	116.8500	20.7200	36.4600	90.6600	34.1500	34.7000	140.6000	134.1500	66.6100
69.6600	34.4400	74.1200	32.9200	47.0100	43.7900	117.9900	87.1100	136.6800	69.3300
94.2100	27.2200	51.4400	56.2500	64.6500	108.8400	116.4300	33.0000	135.1200	71.8500
69.2100	63.2100	36.4700	68.5500	73.1200	138.5500	113.8400	57.2200	135.0700	75.6700
86.9900	39.5900	70.4400	74.3800	78.1300	41.9900	81.4000	87.6600	134.2300	78.9200
50.8600	64.4600	129.5200	91.9100	118.6900	91.5200	108.3200	48.5300	130.6400	79.5500
47.7300	57.3300	89.5500	49.7100	68.5200	70.9300	25.9800	120.2800	128.7000	82.6500
110.9000	91.3800	89.6700	15.4000	68.5000	80.0900	95.1700	48.2000	129.2000	85.6900
59.6500	11.3500	92.8500	57.5000	95.6100	91.9300	93.0800	92.2300	126.7300	88.0000
85.4500	122.6800	61.2800	87.1100	63.0600	128.6100	77.9900	29.3400	126.7600	91.7700
76.0000	69.0100	121.3100	51.0800	39.6800	82.5000	54.6000	70.5700	125.6400	93.6400
132.6100	35.4800	66.7500	113.4400	150.2200	39.0900	56.4500	54.6900	123.8100	96.9600
89.7400	77.0800	130.6500	102.0600	104.9600	92.6500	144.5100	37.9900	126.1200	100.0100
74.2800	24.4900	65.4700	129.3000	27.6900	125.2300	101.8500	146.1100	126.1000	103.0400
141.8900	102.9900	61.9600	165.9800	50.1700	69.2000	105.9900	115.5600	100.4800	56.1800
118.4300	80.1800	67.6900	148.9200	45.0000	31.0700	110.2200	142.6100	101.6100	56.7600
53.5800	137.0500	82.6300	158.9000	112.9200	119.4200	58.8200	12.4800	102.7000	54.3500
121.8500	8.1100	112.6200	22.2200	128.4800	126.4200	86.3300	125.3600	100.9400	54.4000
49.6800	121.9400	100.3600	116.5500	116.5500	126.3800	45.0100	11.0600	103.0300	55.6700
126.0200	107.2400	53.8300	107.1900	78.4400	165.7900	85.1100	134.1000	102.3600	56.4900
44.8100	122.7700	95.5900	155.6900	39.7700	147.8200	90.4700	37.9600	98.6200	55.7300
65.7400	114.2700	55.0200	-0.6000	41.0600	10.7400	111.5500	113.4900	97.2600	52.4400
75.3800	3.9400	133.2200	108.9700	95.8400	26.0100	50.3900	135.0000	94.8500	51.8500
103.6400	145.1900	77.0300	152.6900	96.0300	16.0100	55.8200	138.1700	91.7400	51.8900
55.8400	97.9600	143.4400	26.6600	63.3200	142.7000	143.9600	141.2100	93.0700	55.0900
69.0000	119.0000	139.9400	61.5300	61.0600	124.7300	23.3600	76.7800	93.4600	56.7700
99.9400	136.0700	153.2700	97.5500	53.3100	159.5400	6.0300	36.7800	89.7200	57.0900
125.3400	144.4600	123.4300	72.6600	115.6800	141.3100	11.3300	79.1900	89.6800	58.5600
110.2400	123.8200	168.5800	115.6900	96.2600	156.5000	88.1200	77.0700	92.4700	61.0700
99.3500	104.4000	37.8900	82.0700	98.1600	130.0400	17.7400	74.7300	90.4500	62.6200
64.5700	123.8500	152.6300	61.6100	125.8000	142.2100	134.0500	88.1600	87.6900	63.9700
53.7300	122.4400	146.4800	35.2200	33.7500	2.1200	167.9500	60.1800	89.7600	67.0400
120.2000	108.5700	1.7600	70.1900	71.1500	170.1500	3.5600	129.3900	89.4800	69.9400
28.1900	94.5500	148.2500	94.1600	137.9300	82.2900	33.4300	32.0300	92.9600	71.0000
120.3800	125.1000	26.9800	51.4500	96.7800	134.5700	142.6400	42.2800	92.2000	74.8300
137.6500	22.6300	154.6800	127.2300	59.4400	152.5700	134.5100	41.5900	89.1500	77.2200
51.0700	130.8000	50.0700	98.1500	86.7000	138.6400	46.4900	60.0600	87.2200	77.5800
125.3400	124.4000	4.5800	150.2800	103.9300	155.3500	33.2200	166.1200	86.8200	75.0200
84.3700	152.6200	122.6700	19.1000	100.0500	122.6800	31.8500	132.7900	86.0000	71.3300
118.5200	28.5700	136.6800	146.2600	35.8600	159.7800	29.1400	159.7400	89.5800	70.4900
127.8900	26.6300	150.1700	14.5900	90.3300	11.5800	127.9200	0.6900	90.5300	67.4400
127.7900	139.3700	37.7400	11.0900	110.9000	131.5900	13.3200	149.4100	93.6600	65.9000
107.4500	27.4500	33.1300	163.9800	131.9600	110.0700	138.7500	12.0700	95.1500	63.2000
80.4400	124.5500	155.0700	135.0300	118.7600	111.4400	8.1500	155.9200	97.9600	60.5200
107.0700	106.6700	40.9700	159.0800	56.3800	67.2200	28.0300	28.5200	100.4600	62.5100
73.3400	12.6600	124.7300	13.3000	84.8200	124.8900	164.8900	124.6000	100.4700	65.3000
79.6500	118.0400	43.8600	98.4300	72.5500	144.2400	133.1200	116.2700	101.8000	62.7900
46.3800	109.1500	135.6100	10.2100	36.5300	31.8000	127.5200	120.9400	104.5200	61.7600
70.9300	167.4800	24.3300	36.1500	56.1000	29.5200	34.1500	142.9000	105.4300	65.4200
106.0200	123.6900	74.7300	29.1200	83.8300	141.8300	119.7700	87.2300	105.6200	66.2300
68.5000	156.7700	55.4500	53.1900	137.9900	27.4600	115.7100	31.4800	107.8800	63.1700
100.3900	141.3700	38.7100	67.7700	58.6200	147.1600	112.2100	56.5000	110.2700	64.2000
95.7300	7.0900	70.2900	71.5600	100.3400	139.9100	82.4200	89.9800	110.2800	67.7600
62.7700	143.9300	126.5100	94.6700	76.3100	162.7100	108.3600	46.7300	111.2800	66.4700
55.2200	13.2800	90.1700	45.3900	41.5600	46.6100	25.0800	120.1900	114.1000	64.5100
73.9400	138.4700	86.9900	15.1200	32.7300	139.8400	95.7500	45.5100	115.0000	67.8700
117.1900	112.2700	93.3400	55.7100	136.5100	143.6000	92.6000	92.7100	114.7000	69.6500
130.6000	136.3700	61.7200	83.8800	97.8500	33.0200	78.2800	28.8600	116.9100	66.9200
43.0300	128.6000	121.0500	50.4700	56.3200	61.4000	50.8500	70.5900	114.3400	65.1400
141.2000	25.6700	66.2500	112.7600	55.7100	135.2500	56.8600	53.3700	113.6000	61.3300
138.1800	150.7600	131.3700	104.1800	77.5700	148.5900	142.7300	35.5300	109.9000	60.8800
125.2200	68.0800	64.1300	127.0100	5.5300	58.9100	104.1900	145.0500	110.2800	57.4000
61.2000	76.9500	62.1900	165.0200	12.9300	63.6800	107.7000	114.0700	109.1600	58.9900
134.5900	50.5800	70.2900	144.6600	11.4100	73.8300	111.6000	139.8400	105.6900	59.7400
9.3200	31.4700	82.7400	158.4600	1.9300	77.7600	56.6200	11.3600	104.8400	55.8800
160.4900	57.0600	112.1900	18.4600	121.0800	40.3300	89.0700	125.3300	105.0400	56.5100
8.0600	25.7700	98.8700	113.0900	116.3100	74.0700	46.0400	9.2500	102.8200	58.7900
148.5400	110.1600	52.5700	104.6900	3.3700	113.1200	90.9500	131.4500	105.6100	59.3100
9.9400	69.7900	97.4700	152.8200	14.8600	117.9000	91.7500	36.1200	108.1100	60.3700
148.0400	49.4300	56.5600	162.6400	158.4100	59.9100	112.4800	111.5200	105.5500	62.3900
134.9200	69.7500	134.2800	114.5900	137.3500	73.1100	49.3000	135.9000	105.3400	64.4900
159.0300	120.5800	77.8300	149.4900	154.5700	100.6000	58.2000	137.3100	109.1200	64.9300
52.1600	41.8100	142.1100	26.0300	16.7900	67.1800	142.0900	142.3500	108.8800	66.0200
163.6700	90.5800	142.8900	60.2300	17.8500	86.7400	25.9000	71.5000	106.1800	68.6000
150.4800	66.2700	153.7000	97.1100	14.6000	97.6900	6.7500	34.3600	108.7200	69.9500
138.5800	61.6200	125.6900	69.7700	45.5700	84.5700	12.7800	80.1800	111.6000	70.0400
8.9400	73.5000	2.8900	113.4900	108.6900	90.5900	92.7200	76.3700	109.6900	72.3600
44.5400	34.6700	40.7200	80.2600	8.5900	76.6000	20.3000	71.9800	107.9000	74.4300
111.8500	64.4300	154.8500	60.3100	7.1700	29.7700	137.0200	87.3100	110.0300	77.5400
165.7400	85.1700	153.1900	30.5900	26.9600	92.8900	168.1200	58.8500	110.9900	77.4400
64.9500	67.5300	4.2000	70.5500	144.6200	74.0600	4.8400	126.1300	107.3600	77.9000
133.0900	57.3200	150.2200	91.3200	21.8600	102.8600	38.1400	29.4000	106.8800	81.6300
145.0900	58.3500	26.9000	48.0700	4.3300	107.5000	145.4300	41.8300	110.2200	82.8400
154.4700	116.8400	160.3100	122.4500	4.2400	84.8200	140.6700	38.9200	110.2100	80.0200
59.8300	91.7000	53.9200	94.5200	115.3800	90.9200	48.2800	57.0200	108.8200	79.5800
24.8400	86.8800	8.5200	150.5200	3.1400	119.9000	34.4300	166.2000	105.2200	79.1600
25.2600	28.7600	126.0400	17.1600	13.4800	90.1900	33.1100	130.4500	106.4500	75.8800
38.4700	87.7300	132.7300	142.6100	47.8900	65.0300	30.8700	161.0900	107.3800	74.7900
139.8500	76.0800	152.5200	13.0800	31.5100	75.6000	129.6800	164.9500	104.0600	76.0800
35.0800	32.0200	41.2600	7.1900	135.3400	69.6200	13.2200	147.2000	102.2600	73.9900
10.0500	113.9600	36.9700	159.7500	165.2100	42.4100	137.6900	8.3200	104.4900	70.9900
106.5800	70.3300	156.5600	130.9400	30.1900	61.6600	8.3100	152.7800	103.7800	71.6400
144.7400	40.6600	44.1800	156.5700	118.3600	99.4000	31.4800	24.1400	100.0400	71.9800
159.2400	94.2000	126.7300	12.3200	122.0400	74.0200	166.6900	120.7900	100.1400	68.5200
164.5300	103.0000	47.5100	96.0600	167.3200	49.1400	134.2000	115.8600	101.7000	66.7200
145.6100	74.8300	139.7100	9.0400	20.2400	126.5000	126.9500	119.1200	99.3100	68.5000
140.0700	55.6900	24.2700	33.1200	138.2600	45.7800	35.9000	138.4700	96.3200	67.0600
32.9500	95.3800	77.0700	25.4500	142.2600	78.1200	116.8800	82.2400	98.2400	63.7000
140.8000	69.0500	55.1200	52.6800	7.5900	133.4200	118.8100	28.2500	98.6400	63.2000
7.7500	148.0800	39.0200	63.4100	130.3600	66.8500	117.6400	56.2500	94.9300	64.2100
157.4500	101.3300	71.9400	69.8100	147.4600	48.0300	84.4400	88.4400	93.7600	61.5000
24.4600	22.2600	130.2500	88.6100	34.1600	80.2200	107.9200	42.6200	96.3900	59.0100
35.8900	63.8400	93.2300	41.8600	11.4900	125.7000	28.7600	117.3700	95.3600	59.7100
146.0400	45.6800	88.7700	10.8500	159.2100	106.4400	97.5200	42.1800	91.7700	59.3500
46.2400	98.1800	98.6100	50.4900	121.8600	22.6600	95.7600	91.5500	91.0600	62.9700
49.8300	71.0200	62.8100	78.4500	151.0700	71.0600	81.4100	26.8600	88.3100	63.9900
130.0300	145.1100	124.3700	46.8500	28.8600	119.6500	57.1900	67.1800	89.1200	67.1200
64.2500	165.0200	68.9600	105.0200	30.1700	144.5900	56.2600	52.2900	87.9700	68.3700
160.0100	145.3800	132.0200	101.7100	23.9200	147.2700	143.5600	32.3700	89.9900	71.4400
10.1100	120.1800	66.7400	127.0000	166.1100	137.1200	107.2100	140.9600	93.6300	72.5500
163.5300	123.2900	63.6400	163.0300	126.6200	138.9200	110.3100	111.0100	93.3700	75.5200
155.1300	135.3600	71.7000	142.2500	124.7400	156.3000	113.7900	136.0200	90.9900	73.5800
147.6000	19.7900	85.8900	154.8800	13.9600	25.5200	62.7100	11.1200	93.5600	70.7700
6.7000	165.8200	117.2900	17.0300	13.9500	31.5800	92.4900	122.1500	96.4000	73.1700
139.0000	111.2500	99.8500	112.0800	133.9900	103.4600	47.5800	11.3500	94.2300	73.8300
152.2900	164.2500	57.3100	101.2400	159.2400	143.6800	92.1300	128.3900	93.7900	69.9500
154.2500	14.7900	96.9500	151.9700	7.4000	138.8000	92.1500	32.6200	97.6200	69.5900
49.8100	115.7900	58.4700	158.5800	38.3900	23.6500	115.0700	107.9200	97.9500	72.3300
147.4500	164.2400	135.2700	108.0300	13.2700	149.1000	52.2300	133.4600	95.3600	70.6200
161.3800	132.8200	79.5800	148.3100	0.0400	6.7200	58.9700	132.3200	97.4200	67.3800
116.0100	149.3900	147.8700	22.0000	23.2300	9.7200	144.6700	137.9500	100.7900	69.0200
153.9900	153.5900	140.4600	64.3000	140.5100	23.8100	21.9400	75.6500	99.2500	70.6400
18.6500	140.4700	152.4400	98.8200	127.7000	152.9600	15.2000	39.9600	97.8300	67.2700
153.8800	112.0800	124.4100	73.8100	37.6100	130.2800	12.8300	84.0600	101.3900	65.7800
160.1400	168.1200	169.9100	116.8000	22.8600	165.7600	92.6900	79.9400	102.7700	68.3500
45.3600	168.5600	39.9400	83.5200	138.8900	99.6100	15.7400	75.9800	99.9400	68.2900
134.5500	142.7900	153.5600	63.9600	3.0000	15.6800	132.0000	84.7700	100.6100	64.5700
157.0400	156.4800	149.5900	34.1100	149.0500	15.6900	165.8000	64.8500	104.3100	65.4100
143.9500	13.2900	169.6100	72.4000	138.2400	108.4700	4.1100	130.7000	105.7000	65.8400
50.8800	169.6400	146.9900	95.0800	92.0600	167.1600	35.4400	35.9400	106.3600	69.3400
62.5100	158.3100	26.2400	51.2600	5.4800	4.2200	144.5700	45.1400	109.4900	71.3600
23.9300	141.9000	157.8000	123.3900	26.0700	-1.0800	138.5100	43.3400	110.0700	71.2000
45.4700	13.8800	51.6800	98.7100	21.3200	133.2300	46.1200	61.6500	109.1800	74.4200
140.9900	156.3500	5.6800	151.2200	148.8100	110.7900	33.8300	0.6700	110.2200	73.5500
13.4700	138.2100	123.8700	18.3000	154.7900	52.9100	34.5300	135.8200	112.9300	75.1500
20.5500	38.3200	135.7900	144.9400	5.6300	154.3700	31.7000	163.4100	106.7300	88.4600
131.6800	130.8500	149.5600	15.0700	156.8100	126.2800	128.0500	2.2900	109.6500	87.9200
165.2800	137.3000	37.1300	11.9600	130.8900	9.5900	12.9600	148.8600	108.1700	90.1800
142.7200	164.1600	33.4800	166.1000	111.1600	3.9800	138.4500	13.5300	107.4000	92.9100
156.9200	3.2200	154.7700	134.7100	27.5300	141.2900	8.2000	155.1600	107.5700	96.6000
149.7500	148.4500	41.5100	160.0700	25.0900	20.4900	29.5800	28.0300	108.8700	98.6700
165.9400	148.2500	126.5400	13.3300	134.4300	125.5100	166.4200	127.1200	110.7000	101.8100
32.4500	11.6600	44.6600	101.7700	160.1100	11.3300	133.4400	120.7700	108.6400	104.4300
150.9800	143.6900	137.8600	11.5400	18.0500	22.6900	126.4100	122.3100	108.9100	107.9400
0.1000	24.4300	23.9100	35.6700	158.1600	41.3100	33.0900	144.3600	110.8500	110.0900
140.0300	15.5200	72.2300	31.1000	135.3600	117.4900	113.4900	88.1500	112.5300	107.0800
45.0300	76.4200	55.7200	56.3900	28.8200	159.4700	118.0100	33.2400	114.2600	105.9400
40.1700	137.3800	37.1400	67.1600	165.1000	25.5900	112.3300	57.2700	116.3100	109.2700
135.8500	135.3700	71.8700	71.5800	146.3200	26.2000	82.8000	89.7500	118.2300	108.1100
49.9000	17.3700	128.1200	96.2100	151.5000	95.5200	110.2900	47.5500	119.2400	104.8400
43.3600	155.9600	90.9000	46.8700	156.4900	122.3900	28.5400	121.1000	121.0500	106.5900
44.0900	58.9700	88.2800	13.9300	124.9700	33.7000	95.4500	48.1900	123.2600	108.4000
140.5000	87.1000	95.6100	55.7800	115.5600	37.0700	93.0300	92.1700	124.6000	105.1500
69.5100	42.0800	62.5500	85.4500	104.0500	35.4500	80.0800	30.8600	128.0900	104.5900
99.4900	19.8100	121.0500	50.6300	84.7400	43.6400	54.6100	73.7000	128.5200	101.3200
69.6600	165.2400	70.8900	110.5100	39.7100	69.8700	53.4800	57.4400	131.9100	100.4300
102.3300	35.6700	129.6600	104.2300	34.0100	92.0300	144.4000	36.8200	134.6700	102.6400
69.5600	95.8500	62.3400	129.4900	94.4000	79.9700	108.0900	147.2900	136.3700	102.9600
75.8900	58.3400	61.1700	167.0600	84.8700	64.7700	107.6700	112.7800	135.5300	105.3200
67.1600	12.4200	67.6100	145.7500	35.2200	16.4100	112.4200	143.2300	132.4900	107.5300
62.8800	61.5700	83.1800	157.4400	68.1900	38.9300	59.9300	13.2200	129.6500	104.9100
67.3100	82.6300	113.6500	18.6800	72.9900	61.1800	85.7400	129.9500	126.4300	105.0900
120.3000	62.1600	96.2500	116.3400	157.4900	85.5900	46.4100	11.0400	123.6500	102.5100
73.3500	51.1000	56.4200	106.3100	110.6100	50.2300	88.9400	137.1100	121.3700	101.8700
100.5300	29.8000	98.0500	156.1500	75.5400	56.9300	94.3200	38.6400	117.6300	101.1000
53.0600	59.5600	55.3900	166.8000	126.9100	46.8900	115.7000	112.2700	118.1500	98.1200
59.7700	58.3500	132.8700	109.3800	55.2200	117.8600	55.0800	134.9300	119.5800	96.4300
78.9800	33.3200	79.2000	150.1100	81.8000	90.7900	62.9300	136.8000	116.0000	96.5600
40.8500	167.1000	145.5500	23.3300	106.6700	45.5700	144.5600	143.7900	114.7500	94.3800
62.7000	53.7300	140.8900	59.1200	105.7600	65.2200	22.9200	76.9200	117.9200	92.3000
128.4300	87.6300	149.9700	98.1000	51.0000	48.2200	14.8400	35.8700	117.2100	91.4700
55.6900	11.7500	125.6900	72.4400	79.7400	95.7400	12.1700	80.1400	113.6800	89.8900
61.2600	32.4300	169.6700	114.3500	89.9800	47.6500	92.7800	79.6800	115.2800	87.4800
84.1400	66.5400	40.1300	80.9100	70.8500	54.5000	17.8000	73.4500	117.9400	86.5000
124.1800	90.4300	157.2200	59.2200	73.7500	100.2500	129.8200	84.3400	115.2400	86.1600
123.0200	96.0100	150.2700	32.1100	83.2500	110.4000	167.0200	62.2900	113.5000	83.9000
98.1700	35.4800	1.6000	71.8700	99.9000	62.6600	4.2900	128.2700	116.7800	81.9800
133.6000	102.3400	147.1800	93.1300	106.5000	27.1500	39.0500	30.0100	117.5700	81.6600
71.2200	70.4400	27.0400	48.4900	94.9800	39.4100	145.1300	44.0800	113.9100	80.4400
96.7000	13.7900	157.6000	123.4800	61.1700	137.4500	139.4000	41.1000	112.2600	82.7500
94.1400	117.2300	51.8300	99.6300	88.7900	35.9900	45.6700	58.7200	108.7900	84.4500
71.5700	37.4800	7.0400	153.2600	46.8100	41.0300	36.8700	164.1400	107.9600	86.0200
95.7500	28.7600	123.8700	15.5800	65.5300	111.8900	35.8100	134.7900	104.4300	85.5300
70.0800	65.1000	136.2700	144.2800	74.3500	139.8000	31.8300	161.4600	102.1300	88.0100
86.7200	41.7400	148.5800	12.7200	73.3700	39.8600	128.5800	2.1900	104.6000	90.4700
53.1700	67.2100	37.9100	12.3400	118.5400	94.2900	11.8400	148.5300	105.4300	94.1900
48.6400	60.8800	33.7300	164.8400	67.2800	71.1900	139.8900	14.6400	108.0800	95.3000
109.9400	91.5600	155.2200	133.3400	71.2400	80.0300	9.7000	153.8300	110.8100	96.4800
60.9100	12.6300	40.6400	159.8400	93.2300	89.7800	30.1000	25.3500	110.4700	93.0800
84.8600	123.7900	128.3300	10.0400	65.0100	131.4300	166.3600	122.9200	110.6600	91.2200
75.2000	71.4000	46.6600	102.1400	40.0500	82.5900	133.9000	119.9400	113.9600	93.0300
134.6600	36.8100	138.2400	8.5500	148.9300	38.8500	128.3100	118.2600	115.4500	91.9800
87.7200	76.6400	23.1600	35.4900	104.6200	92.2800	33.1000	143.1100	114.2200	88.4200
74.1900	27.3300	73.5200	28.8200	28.1300	125.9600	114.8000	86.2900	115.9800	88.3100
141.7000	105.2500	59.3300	53.7000	51.6100	67.7000	117.7800	31.8900	119.2800	89.5900
118.5500	82.1800	37.1600	67.5100	44.5500	31.2400	110.8100	56.4100	118.6700	86.6100
52.7500	140.2600	71.2600	69.7000	110.7000	119.0800	80.7500	91.1400	117.8500	84.0600
120.9500	11.1100	129.6200	95.4100	127.3000	126.6500	105.8400	44.6600	120.9600	85.1300
49.6300	125.3100	91.9700	43.0700	117.5000	124.5400	27.1900	118.1800	123.3100	85.1100
128.4700	108.1500	87.7700	14.1500	80.2000	-1.6700	95.5300	45.8700	124.2000	81.3700
44.7800	128.5600	96.4600	54.2500	39.5600	148.2600	91.4800	93.6800	124.4700	81.1000
63.9200	116.6500	62.0400	80.6000	42.0900	10.2000	81.4400	26.6600	126.6600	84.3000
74.8800	4.9800	121.4000	50.5300	96.1700	30.0600	56.2300	71.9900	130.2800	82.9400
103.6800	146.1200	69.3100	108.9200	97.6400	18.4300	54.1600	55.3600	129.5600	79.8400
55.1100	100.9800	130.7000	104.3800	63.4100	147.5700	144.4400	32.3800	127.6800	81.4100
69.2500	122.7200	65.0100	127.0700	61.3000	128.8600	107.7800	147.8800	127.5100	83.0000
98.9500	139.7000	62.2500	163.1800	54.7400	160.1400	105.1900	112.6700	129.0900	86.4900
125.3500	146.3700	67.9100	144.4100	116.9000	141.4500	114.7000	140.2100	125.5700	87.5800
109.8100	127.3400	86.4200	154.0700	97.6400	157.7000	66.3800	9.3300	124.1800	86.2000
100.1000	105.9400	114.7900	16.8900	97.1600	131.1200	84.8500	128.9600	126.9000	88.2500
64.0600	127.6200	96.1600	113.5900	122.8800	142.7900	46.3200	6.9300	125.9500	91.4000
55.2000	124.4600	56.1500	105.0300	35.2100	2.1800	93.4300	129.7800	122.2200	90.6700
120.4200	110.2000	100.2400	153.1300	71.1800	0.8800	91.7800	37.2000	123.1600	90.8000
27.2200	96.0600	50.6400	161.8700	136.8300	80.7700	113.8300	110.9300	124.6000	94.2800
118.4400	125.6900	134.2000	110.6500	95.7100	136.6400	59.3800	129.3400	121.6100	95.1300
139.9300	24.9600	79.9300	148.4200	61.1500	152.3700	66.3900	136.1500	118.8800	94.3800
52.1300	134.3900	141.5200	22.7500	85.4300	139.3400	146.1800	140.7200	120.9900	95.8000
123.4500	126.6000	140.6500	66.8100	101.3800	153.1600	20.4800	83.7000	121.1000	99.1500
84.5200	152.5600	152.0400	103.0600	97.3700	124.1200	17.0900	43.3600	117.3600	98.7700
117.5500	30.2400	127.3200	78.2000	34.6600	159.4600	9.8000	88.5200	116.4700	98.4200
128.8500	30.4300	2.5300	117.7800	92.1200	16.1300	91.0300	86.6200	118.4200	101.5300
126.5800	140.4000	38.7000	87.0500	113.3300	129.6600	13.5700	82.0500	116.8800	103.6300
107.7400	31.3400	157.4900	62.5700	135.0800	111.6000	129.0400	89.9600	113.3800	102.3900
79.7400	127.8200	149.1700	35.7600	118.6400	110.5200	164.1900	66.9400	113.9900	103.2900
110.5200	106.4000	1.9000	74.5000	57.5700	66.8500	5.8000	135.3500	115.2600	106.8800
74.9500	15.5900	147.3700	98.7100	83.9500	127.5600	40.8300	39.7600	119.0200	106.4000
79.2000	120.5400	32.3600	54.6300	74.5100	145.2400	144.5100	51.0300	121.2700	108.8200
45.5500	112.3100	158.4500	126.7000	37.4800	33.6300	140.3300	45.5500	123.7100	106.7400
69.8200	171.4100	53.7600	103.0700	53.5500	28.0300	46.4700	65.4600	125.8300	106.9300
104.5400	126.9200	6.6800	159.1200	84.3100	144.6300	37.9800	5.1200	128.1200	104.0200
66.3400	161.4100	125.7900	21.1300	138.2300	27.6400	35.8200	140.8000	127.1500	100.3900
99.1600	144.0600	134.7800	148.5000	58.0200	148.6300	33.3100	0.4400	129.7700	100.3000
94.4300	8.8900	151.9600	18.0800	100.6400	139.9600	132.5300	8.2100	127.9700	103.1300
63.3700	147.2000	39.7800	19.7100	78.0900	162.6200	13.4400	154.6900	124.6100	101.1300
57.5900	16.7600	35.7200	168.9300	40.9300	46.0500	143.2200	19.3600	126.1900	97.9200
72.4200	141.2500	156.9700	137.5600	32.8500	140.3500	11.9500	161.3800	127.8900	99.5500
115.6800	114.6800	42.5100	164.7000	135.8000	146.9200	32.3300	31.6100	124.4400	101.3500
128.4400	136.2800	129.0400	15.5200	98.7200	34.4900	167.1800	130.6300	122.7300	97.9600
45.6700	133.4400	47.7100	106.7400	55.6100	60.4000	134.5300	127.1600	125.5700	96.4100
143.2200	31.7800	138.6500	11.9500	55.1300	139.1500	128.8700	126.7500	125.5700	99.3400
137.7000	154.1800	24.1500	41.6100	78.9800	149.7300	35.2500	149.8300	121.8100	98.8100
122.2200	66.8200	76.0700	29.2000	-0.9000	57.8300	116.4100	90.8500	122.3900	95.0000
56.1400	76.9600	60.5900	56.4700	8.2500	61.5100	117.9600	37.6600	125.4600	95.7100
131.0300	49.3500	38.8500	72.1100	8.2000	72.8600	112.6700	65.9400	123.3000	98.0400
7.7700	30.2700	73.9000	76.0300	165.7100	77.4600	82.0000	97.3600	120.3600	95.6000
156.0700	54.2800	129.8800	100.4400	118.4400	40.4600	108.4400	53.2500	122.8800	93.1800
1.3600	24.9300	93.9900	49.6600	111.3100	70.1600	28.1200	124.8500	123.7800	95.7100
146.5200	109.2800	90.1200	19.3700	169.3100	110.3100	96.2100	52.4800	120.0200	96.1700
7.0600	67.2300	97.0800	59.3500	11.1600	118.3300	94.9600	98.0800	119.5100	92.4300
144.7000	50.0100	60.7800	86.1300	155.6800	59.9000	81.6900	37.6200	122.5400	92.1900
131.9800	66.7200	122.6700	55.6500	134.5100	71.8800	53.4100	77.3600	124.7500	89.8700
156.1800	119.7500	71.2300	113.7400	151.8300	100.7800	54.8800	61.6000	128.4900	90.5200
43.2900	37.3400	129.7900	108.7900	12.3400	65.4500	148.1400	40.1200	130.0100	91.9300
161.5500	89.8500	67.0700	130.9700	13.5700	84.9700	110.5800	152.3900	130.6000	89.9200
147.1400	65.8300	62.5800	1.5800	9.5500	95.3100	106.4000	121.2500	133.4900	91.9300
134.9200	61.8100	68.5900	146.7300	42.7100	86.3500	115.7500	146.2300	136.6700	91.1000
5.7000	74.1600	85.8900	159.7300	105.4800	88.0500	63.0300	16.8400	136.6300	76.5000
38.9600	31.3900	117.0800	23.5400	5.8100	76.4000	84.9500	136.9400	136.4500	78.5700
110.0800	62.9200	97.0100	118.7800	1.5700	28.2500	46.9800	10.6300	134.5400	75.9500
164.2500	83.6800	57.0700	110.2100	25.0300	92.1100	93.1200	140.5500	136.9500	73.3400
60.9200	66.8800	99.0300	158.3700	141.2300	71.5500	93.9800	42.8500	139.9400	75.7300
129.8700	57.3200	52.1200	164.9200	15.5600	100.5000	111.9300	118.0100	138.8000	75.7200
141.2700	57.5400	135.3600	112.8700	0.2500	105.9100	57.7100	139.4200	141.5800	73.3200
151.5200	116.5300	78.9500	153.7800	0.0800	83.7500	65.9300	142.9400	144.8900	73.4600
57.2400	90.6000	145.0800	27.7700	112.2900	87.6100	149.5500	145.7600	146.2500	70.0100
20.1400	85.1800	139.4600	68.4400	2.6100	118.6000	18.8100	83.5700	148.5700	69.0000
19.8200	30.9600	150.3500	103.2500	10.1200	88.3000	13.9500	40.7500	145.9100	70.0100
32.6100	85.9000	125.8500	79.5200	45.3200	66.9700	8.5900	90.4900	143.4700	68.0200
136.5600	78.4100	168.0200	119.5200	27.4900	74.9600	91.0200	86.2000	145.6100	64.9100
29.5100	31.4200	37.0900	86.5100	131.4700	69.4400	12.5200	82.5800	145.0800	65.6600
6.2900	114.1500	154.1300	61.5000	159.8800	40.0500	131.9300	89.8100	141.1400	65.8500
101.3800	69.5000	150.0300	38.7200	26.5400	58.4200	163.2100	65.5100	141.4400	62.4400
144.3900	37.9200	168.7800	74.6100	116.6100	98.5200	2.9300	137.2200	142.7900	60.9100
157.0900	92.7200	145.5100	101.3800	116.7300	72.4000	39.1600	40.9400	139.1200	60.8300
159.9200	101.0200	30.1100	54.3600	164.3200	44.6000	146.0800	49.6600	137.0700	57.6500
143.0300	75.7400	159.6700	130.7300	16.0600	128.4100	140.0100	47.0000	133.6300	58.3800
135.7400	54.5200	52.2200	105.1800	136.7900	45.1100	48.3100	66.3200	131.9400	55.4300
29.0800	94.4000	4.4600	160.3900	139.2000	76.7700	31.4000	7.0800	133.4400	52.1900
138.3300	67.4300	128.5200	22.0900	4.6800	137.4200	32.8300	142.2100	132.1300	50.1700
4.4700	145.7300	133.1200	151.8400	125.8100	64.7100	31.5000	0.2200	134.6500	49.7900
153.4000	97.9000	151.9100	21.9300	146.1100	47.1300	129.8300	8.2600	137.9200	51.5500
13.4800	22.3800	37.1200	19.1100	31.3300	78.9600	13.9200	154.0500	136.2700	55.1300
30.2400	60.7900	34.4200	168.1800	8.7100	126.7200	141.1800	21.6100	137.6700	58.5900
142.9400	44.8800	156.3300	139.7700	154.7800	107.0200	11.6000	161.0500	136.2900	62.1600
42.2200	96.8500	40.6700	165.2000	118.6500	22.4400	33.6200	32.9300	135.3700	63.7600
44.3700	69.2900	129.5700	15.8800	148.1100	72.8300	167.6500	129.5600	136.1300	67.3200
126.3700	144.7900	46.9800	108.6800	24.9900	120.0300	132.6800	123.7200	132.4400	67.3100
62.7900	165.2900	139.5700	10.9700	27.0200	145.3100	127.0700	126.2700	131.1700	67.7400
157.3700	146.1800	22.0900	42.5500	20.8700	150.0100	32.4600	151.3400	133.1400	70.9800
6.3000	119.6800	74.6900	27.1600	163.5900	137.7100	122.1000	85.2300	131.5000	72.2700
160.6600	122.9600	57.4000	59.2100	124.6400	138.9800	118.4100	35.6200	128.0600	70.7800
153.7900	136.6400	39.7600	70.6500	121.9800	154.4400	111.0600	62.1900	128.3100	72.5300
144.1700	18.1900	70.6000	77.3100	10.2400	24.2200	82.6100	98.8500	129.1200	75.8800
5.3000	167.8800	128.9100	99.1100	7.4600	29.9300	110.0000	54.2400	125.6800	75.9500
135.9800	109.8800	92.8800	50.9800	133.0600	101.6800	28.5700	126.5100	124.1100	74.7700
148.7100	163.9600	90.1400	19.0500	159.1800	144.9600	95.2400	51.5800	125.8700	77.7100
151.6500	14.3600	96.2800	59.4700	6.9700	143.7600	95.3100	96.1200	124.6600	80.2400
47.1100	115.0900	58.9800	88.3600	37.3700	23.5700	81.7300	37.2200	121.0200	79.3800
143.3900	164.2700	121.1700	56.8400	9.8600	152.6800	55.0900	77.9100	121.9600	79.3000
158.2600	132.1000	70.6400	113.6300	167.1500	5.3800	57.4700	60.1200	123.1300	82.9000
112.2600	150.0200	128.4900	109.9600	18.3800	11.9300	147.1500	40.7900	126.8400	82.4500
150.6300	154.3700	64.7900	134.0700	136.9400	23.4600	108.8100	149.9400	129.7700	83.3500
17.1000	137.2200	60.4800	4.3100	126.7400	152.0200	107.6000	119.6400	131.6500	80.0100
151.7500	110.8700	66.7100	150.2500	35.9400	130.2600	113.5000	144.8400	134.8000	82.1400
160.0000	168.5300	86.6500	163.7800	20.3700	164.2400	64.6500	14.7000	135.2400	81.3900
42.1600	165.1000	119.6500	22.0900	138.9700	100.0000	85.3900	132.2700	135.7600	77.6800
130.3700	141.8100	96.7200	121.5300	168.9100	14.3400	47.1300	11.5500	139.5500	78.1000
153.5800	158.0100	55.7400	111.6500	143.2800	13.2700	89.0000	137.2600	140.4700	79.0100
140.8500	11.5200	101.7000	160.6400	133.3000	108.8900	95.7100	43.8500	140.0000	77.3200
49.4100	169.1100	49.6000	-0.2900	87.2100	166.1600	112.0500	116.1800	138.8600	80.7200
59.5500	157.6700	134.6600	113.7200	3.5000	2.5100	53.0000	135.7900	136.4700	81.0800
21.6500	139.5500	79.4700	156.2600	20.4200	-0.4300	64.8900	143.8700	135.1300	77.5500
41.7100	13.9100	143.4100	30.4300	17.8400	133.9200	147.2000	146.4000	134.6800	77.7900
137.5900	154.8800	141.0600	64.9100	143.5900	110.2600	20.1300	82.7300	132.5300	80.8500
12.1100	136.3600	151.6700	101.1000	154.1500	53.9700	12.6500	40.5200	130.4500	78.9400
16.1900	38.1000	127.5400	77.0500	3.6200	155.4200	10.4200	89.7900	130.2000	75.8800
128.9400	131.2000	0.6000	115.8300	153.3000	128.5300	93.7600	85.9200	129.0400	78.3900
161.8800	136.3800	38.8400	84.1400	126.4500	8.8700	15.0600	79.5600	126.2900	79.5500
138.6200	163.2700	154.9900	59.7600	107.5500	3.0600	130.8500	88.7000	125.2100	75.9000
154.0900	3.2000	150.7800	36.4300	26.9200	140.3800	165.9900	60.7200	124.6800	75.4200
146.1700	148.7800	0.9500	72.4200	21.8200	19.9200	3.6800	135.5400	121.3300	77.2600
164.1700	148.2900	147.0700	97.9600	133.5200	126.9400	36.8500	42.7600	119.5400	75.3300
25.8400	11.9300	34.2600	55.9400	155.9800	9.1400	144.8800	47.1500	120.6200	71.8300
151.1500	145.0500	160.6200	128.9200	17.5500	24.3300	139.7300	44.0100	117.3300	71.0000
166.5900	24.1500	53.7600	102.8600	155.1100	39.7900	47.1500	68.7200	114.6900	69.2700
137.8000	13.7200	5.6400	159.1800	133.0900	117.5000	32.5300	4.8700	117.5100	69.6900
41.4000	75.2100	126.4900	22.6700	27.0400	161.7700	35.1100	140.0000	117.4000	68.3900
37.7400	135.3900	136.5300	148.7200	161.5300	23.4400	29.8500	-0.9100	119.4300	65.3200
131.4100	135.9300	148.7000	17.8800	141.4000	25.0000	131.5800	7.9100	121.2700	67.6100
45.7100	15.3900	38.5100	17.4900	145.2700	93.8700	13.0800	152.4100	122.1400	70.0800
39.0300	153.1300	33.3000	166.0300	154.4000	125.1500	140.4500	18.7600	123.8600	67.0300
39.1400	56.8600	158.0900	138.8700	121.5800	34.5700	9.3300	159.4300	125.8700	66.1700
139.2100	86.2500	39.5600	161.3300	113.4200	41.7100	34.4900	34.9900	126.9800	69.8100
61.9400	42.0400	127.6700	14.8100	99.5500	36.5800	168.6500	127.6300	127.8800	69.7800
95.4500	20.3600	48.1900	106.0700	79.4800	42.5100	132.9200	125.2300	130.0700	66.6700
68.3600	162.7500	136.2800	11.6700	36.2500	70.9800	127.3900	128.0800	131.6300	68.3700
100.6800	32.4800	23.8400	39.1900	29.9900	92.8700	33.2100	149.3800	132.5500	71.6400
66.2200	94.5200	75.7900	27.5500	94.0700	80.2100	122.2400	88.3400	133.8000	69.7300
70.4100	56.2000	61.5900	60.1600	81.7500	66.0400	117.9600	31.1700	136.2600	67.7000
65.3300	13.3100	42.5800	70.8600	32.2200	17.6700	109.1100	61.0400	137.1400	70.7600
56.8400	60.4100	71.0800	75.7200	67.0300	39.2700	82.9100	98.8500	138.0000	72.7600
62.8000	82.5200	131.8600	98.1700	69.7300	61.8800	106.9100	48.7500	140.0600	69.7600
116.3100	61.0800	93.4000	48.6000	153.7300	87.0100	26.4800	124.7500	142.1400	69.7500
69.1900	52.3200	90.6800	18.1900	106.2400	48.4200	97.3700	50.5200	142.6400	73.5600
97.0100	30.5300	97.8300	57.7400	72.6400	55.4800	96.2300	97.6300	143.5100	73.1300
48.0200	57.5800	59.7200	86.7700	124.4100	44.3900	81.4500	34.5900	146.2400	70.6800
54.1500	57.8900	123.7100	54.4300	50.5000	116.8600	57.4400	82.0600	145.0300	67.6600
71.2600	34.0800	69.3300	110.5600	80.6600	91.0000	57.0400	63.3800	145.7900	64.3900
37.9500	164.4300	130.5500	106.8500	101.5400	45.9400	146.4800	37.0000	142.2500	62.9800
57.7400	51.9600	65.6100	135.1000	101.4300	66.4000	107.2800	148.7800	141.2500	60.2300
124.3400	87.9400	63.5100	0.3700	48.7600	48.0900	110.3600	119.1000	137.7900	58.9100
50.5700	10.7300	66.7400	147.2900	79.0500	95.8800	114.6300	143.3100	134.5800	61.0700
53.3000	33.0200	87.5000	163.1900	87.8200	51.6600	65.9600	16.4500	133.6800	60.2000
80.9300	64.1700	118.3400	21.6000	67.8800	55.7700	86.7600	132.1400	137.2900	61.3600
119.5800	91.1600	98.1500	118.5500	69.8000	101.3300	43.2000	15.1900	136.4800	64.9800
120.2900	97.5300	57.3800	110.3100	82.1100	112.4800	89.0100	136.7400	133.0800	64.9000
91.9800	35.0300	100.9100	159.3500	99.3300	60.8600	95.0500	38.7000	134.9800	64.1700
128.5700	101.4900	50.9300	169.4400	103.8900	26.7000	116.1500	118.4700	137.5100	67.0400
66.1200	71.7600	137.1100	112.9900	91.6300	39.4000	59.4500	139.1000	134.6800	69.5800
92.6500	16.4800	79.0300	155.9100	58.6900	137.6900	65.8800	144.7900	132.9700	68.1500
92.6300	116.8400	142.7700	26.8400	85.5600	36.7600	150.4200	145.3300	136.0400	69.0100
63.7500	36.9500	143.4600	64.1700	43.7700	44.1200	21.5300	80.9000	135.9300	72.7900
91.0500	29.2900	153.1900	101.9300	58.9000	113.1800	11.6200	41.8900	132.0800	72.7200
64.7800	64.2900	128.3800	76.9600	70.6800	140.5500	11.7200	87.5200	132.0000	71.1000
80.6300	41.1300	1.9700	118.1600	72.0100	39.8000	95.0800	84.5500	134.8900	72.9100
48.5600	66.0900	41.3400	84.2600	118.1300	91.5300	15.8300	79.2000	134.0000	75.4400
43.7400	58.7900	157.3400	60.4900	67.1900	70.2200	132.3300	88.3800	133.3300	79.1200
109.2600	92.2800	150.1500	31.6700	69.7700	80.2500	171.8500	60.1100	133.7400	81.6100
55.8500	10.8800	-2.5500	70.5500	91.2200	90.2600	6.0800	132.1100	130.8500	83.4600
80.6900	122.2700	149.2600	97.1400	59.9200	131.9100	37.3500	39.8000	130.1200	87.0700
70.1900	69.5100	34.7100	55.4300	36.2900	84.3200	146.0100	45.5200	131.6500	90.3600
130.5300	36.7400	166.5200	130.3400	148.0000	37.9400	139.4400	44.5900	129.3700	92.6000
84.3600	75.4800	55.2700	100.7500	100.9400	90.7000	48.7400	67.8700	128.4600	96.2800
69.8600	26.1500	9.4100	158.7800	26.8100	125.2200	36.0600	4.2200	127.3800	98.4100
139.7000	105.4600	128.5900	21.8700	49.4800	69.8700	38.4700	138.5100	123.8500	98.7400
115.2100	81.1300	136.9300	152.5000	42.3600	30.8300	35.4700	166.8000	122.0100	102.0100
50.0200	138.4100	148.7900	14.2500	112.4500	119.4600	131.8600	6.9300	119.6100	103.4200
118.5500	10.3800	41.0800	14.8900	126.4600	127.8100	13.3700	151.7600	101.5500	61.8100
44.6900	124.5900	38.1500	165.7700	113.8300	124.1100	142.6900	19.5900	101.8100	62.9900
122.7000	108.3100	161.7600	139.1200	76.3200	-0.8100	13.1200	159.6800	103.0600	60.3600
39.6400	125.2000	42.8500	158.2500	36.3500	149.1700	36.4900	31.8300	101.3400	59.4800
62.6000	114.4800	130.1500	16.6300	39.9300	11.9500	0.5700	126.3500	102.4500	61.6700
71.4900	3.2900	49.3500	105.0400	92.0800	30.0000	136.8300	122.8300	101.4800	62.0600
95.7900	147.4800	138.9700	13.8200	95.2000	19.8400	131.5800	124.7000	97.7300	61.4500
50.7100	99.4600	26.2800	39.0200	60.2700	146.3000	38.5800	147.1200	95.6300	58.2400
66.6500	120.0900	79.6000	31.4700	56.2800	128.3700	120.4400	89.7200	92.7400	58.1700
96.1900	138.3600	58.8900	55.7700	54.1900	162.7600	117.1400	31.0200	90.0500	58.7500
121.0800	145.4700	44.2700	72.2100	113.5400	140.4600	109.4400	59.9700	92.1000	61.7900
104.7400	128.5300	72.1100	74.6700	93.8800	157.3400	87.6900	93.5300	92.3900	62.8800
97.9200	104.4900	132.9200	98.7800	94.6600	130.6600	108.6800	51.3100	88.5700	62.9100
62.2700	124.1800	96.4200	48.5800	120.3500	141.5300	30.2400	122.6500	88.6300	65.4400
49.6600	123.6500	93.3200	18.2700	31.3700	3.5400	95.1400	52.4600	91.6700	67.3000
117.2400	109.5000	98.6600	57.8700	70.3800	169.6300	98.7000	95.0100	89.4700	68.1800
22.5700	95.2900	63.2200	84.4900	133.0100	78.0400	84.9800	33.6200	86.8400	69.9300
116.1400	125.8800	125.3400	53.7200	93.3200	136.0100	58.5400	79.1700	88.9400	73.0700
136.4300	23.7800	70.5000	107.6100	56.4800	152.7700	59.0900	62.0800	88.8700	75.7300
47.0800	133.1000	130.5700	108.4700	82.7800	139.5500	148.1400	37.0700	92.3500	76.8300
121.0700	124.4800	69.1100	131.6600	100.5900	153.9200	109.1300	147.0500	91.1900	80.5500
82.3200	148.3100	66.9500	169.4000	98.2100	121.9400	112.1200	115.1200	88.0400	82.7600
115.7500	29.8500	73.7300	147.5400	32.1100	159.9800	116.1300	141.7900	86.6500	83.1200
126.8400	27.2800	90.1200	159.8600	90.0600	13.7100	67.4900	13.3900	86.4300	80.3200
123.0800	138.6700	119.3800	23.9300	110.2300	129.4800	88.2600	132.1000	86.3600	76.5600
103.7500	30.0500	98.1700	118.1400	130.7400	112.7500	48.9500	10.1500	90.1300	75.8500
75.6700	126.7800	57.6200	109.3400	117.4000	111.7500	92.5100	136.3600	90.7400	73.0900
109.1100	104.7800	101.8700	156.3000	55.5100	68.3700	98.1000	38.3900	93.7500	71.8600
68.3200	15.5800	53.2500	168.2100	80.4800	125.1900	117.9800	115.1000	95.3400	69.0900
76.1000	119.9600	137.7500	113.7900	70.5300	145.9000	59.2000	135.9900	98.0600	66.1900
42.6200	110.7500	82.0100	154.5800	33.9600	33.0500	67.1100	139.5500	100.6600	68.0300
66.7600	171.3500	144.7900	24.8400	52.9100	29.2700	151.9600	145.3500	100.7000	70.9400
101.5000	124.2400	141.4600	66.1700	81.6800	143.4700	19.7400	81.4000	102.2500	68.5500
63.3500	158.3400	149.3700	105.4200	135.3400	28.1200	10.7100	44.6300	104.9500	67.9100
95.5300	143.6700	126.7900	78.3100	55.4400	148.3200	9.2300	90.4800	105.5500	71.7500
91.1300	10.8400	-0.9500	117.8900	96.9700	139.9200	92.2800	87.6200	105.7900	72.2000
58.4300	144.7500	38.5200	87.3500	73.8000	163.0300	12.0100	83.3500	108.2800	69.2900
54.5400	16.0900	154.8600	62.2100	38.5800	45.4500	131.5900	89.1200	110.3700	71.1000
68.0400	139.8700	147.8900	34.2500	32.1500	141.6200	166.9900	62.3100	109.9500	74.4200
112.2900	114.1000	162.9400	73.1300	132.7900	145.9200	6.1900	134.7000	110.9500	72.9800
125.1500	135.1700	146.1600	100.3800	95.2300	33.3100	34.6900	43.5500	114.1200	71.6000
41.2700	131.1700	29.6800	56.5900	54.2900	62.2000	143.6600	47.6100	114.9000	75.1800
138.9200	29.2100	160.1600	134.2300	52.2400	139.0600	137.1600	45.8300	114.7000	76.4300
133.7900	152.4400	55.1100	103.6400	76.7100	148.6600	45.1500	69.3700	116.9000	73.4900
128.7300	66.8800	5.1900	161.3400	5.1200	55.1000	32.0500	8.3400	114.2100	71.4500
60.0300	74.7300	124.2600	21.1100	13.5800	57.4800	34.4000	143.1400	113.5300	67.7300
136.4300	48.7600	135.9300	153.1900	11.5200	72.1700	30.3400	0.7700	110.0300	67.3800
13.2900	28.0300	146.9900	15.7000	3.0600	71.4000	128.4300	7.8300	109.9300	63.6200
163.7500	52.3200	35.9000	18.9200	123.1700	36.4100	12.3700	156.7900	108.8500	64.5500
11.6100	19.7600	33.1700	169.7700	115.7700	65.9400	139.4900	21.1500	105.4900	65.5600
152.0400	108.2900	163.8400	141.1800	6.4400	108.0200	8.5200	163.3200	104.6400	61.8300
13.5900	65.2100	39.0700	163.8400	14.7400	115.2700	31.5200	31.6100	104.6300	61.9300
153.2800	47.0500	126.9600	15.3100	158.7000	56.6400	169.5900	128.8600	102.0500	64.1000
137.7100	65.3500	48.8400	105.2300	139.0500	69.7000	133.7900	123.9000	104.7500	64.9600
162.1800	114.9600	135.1500	16.1500	157.7700	96.3900	126.6800	125.9900	107.5200	65.6800
49.1800	34.9700	20.4800	45.3600	17.8400	62.6600	34.9500	151.2300	104.7200	67.8100
167.2900	85.8800	78.7200	36.0300	18.0700	84.9600	116.1100	93.7300	104.7700	69.8800
151.9100	63.8100	55.0500	61.1900	17.9300	95.6100	114.6200	34.0700	108.6200	69.9300
143.3300	59.4200	38.6100	74.7400	49.7900	83.7500	108.3000	64.1600	108.2600	71.3800
12.0300	71.3800	70.1200	76.9500	113.2700	85.2700	81.2500	97.4100	105.3900	73.8100
44.9600	30.3100	130.0700	101.7900	7.3900	74.7500	109.1700	49.8100	107.6100	75.0200
113.2000	61.0600	93.0500	52.6300	6.6500	25.1000	27.0500	127.8700	110.6300	75.3100
169.5700	82.4800	90.4700	20.9800	28.8500	91.9400	87.8100	51.2700	108.6500	77.5600
66.2300	64.7600	96.2600	60.6500	146.1000	71.6500	96.6100	98.9600	106.9300	79.4900
[truncated: 88,750 more rows]
