# Supplementary material for: Binding mechanism of the matrix domain of HIV-1 gag on lipid membranes
Source: eLife. 2020 Aug 18;9:e58621. doi: 10.7554/eLife.58621 (PMC7476761; doi:10.7554/eLife.58621)
Supplement: Figure 7—source data 1. [file elife-58621-fig7-data1.txt]

-0.9360	1.4309	-2.6584	1.0110	-1.2168	2.3686	-2.7452	3.3827	-0.3439	-1.6899
-1.9980	1.1668	-2.8688	2.1626	-2.1262	2.1433	-1.2370	2.0828	0.9457	-0.0716
-1.9429	0.5846	-2.5566	2.3263	-2.5547	2.5287	-1.8631	2.4743	1.1953	-0.5071
-2.2286	0.9107	-2.4440	3.0006	-2.0795	2.4916	0.2778	-1.2319	0.8299	-0.7799
-1.9891	1.2418	-3.0811	3.0324	-2.0267	2.9071	-0.6346	1.6810	0.5733	-1.4142
-2.0699	0.8523	-1.8056	2.0488	-2.3250	2.0733	0.3539	-0.4625	-0.9580	-2.7380
-1.7039	0.9259	-2.2765	1.8885	-3.2569	3.6391	0.4976	-3.4369	0.9128	1.3857
-1.6742	0.0937	-1.5938	2.1420	-2.4191	4.2692	1.7458	-7.9884	0.7076	0.1377
-1.6014	0.5191	-1.6280	1.9970	-2.1654	3.6350	1.1908	-5.6923	1.0064	1.9786
-1.4851	0.6434	-2.3620	0.9593	-1.5343	3.6188	0.7841	-5.2287	1.6102	2.7029
-1.4283	1.2277	-2.1512	1.9026	-2.7558	4.2400	2.2526	-5.8795	0.7585	1.0003
-1.3373	0.8484	-2.4570	1.7024	-2.2600	4.3830	1.7910	-4.3123	1.4954	2.4150
-1.6859	0.7909	-2.2189	1.3962	-2.2663	3.5051	0.3127	-2.1265	0.2163	0.2774
-1.4798	0.6241	-1.6133	1.6344	-2.1340	3.6191	-1.3337	-1.6981	0.3883	0.0796
-1.8970	0.5159	-2.4749	2.0331	-1.7390	3.0252	1.4874	-5.4096	0.8559	2.3568
-1.6887	0.4519	-1.8298	2.0106	-2.2245	3.7017	0.7594	-5.2355	0.3236	1.2112
-2.0259	0.8866	-2.7089	1.8050	-3.2197	2.7325	-0.6359	-1.9873	1.5436	0.2231
-1.5528	0.7313	-1.8811	1.9980	-2.8128	3.3671	0.1772	0.3629	1.4825	1.9668
-2.2554	1.4465	-2.9355	2.1973	-2.5610	1.4618	-1.1299	2.7181	-0.1329	1.6870
-1.8951	0.7675	-2.4958	1.9695	-2.2297	3.4361	0.6829	-2.1435	0.8329	0.3997
-1.8015	1.2852	-2.8219	2.0884	-2.0861	2.8595	1.7788	-5.6460	1.0141	1.5274
-1.8012	0.9300	-3.3191	1.8046	-1.9373	3.2078	1.6542	-2.2490	0.6960	0.2546
-1.9724	1.4090	-2.6064	2.0873	-2.4478	2.7869	0.4387	-0.8340	1.1156	0.2940
-1.8027	1.0736	-2.2114	2.5331	-2.3424	3.2696	1.1331	-4.4248	0.9451	1.9311
-1.7333	1.1780	-2.2548	1.7055	-1.7888	3.8553	0.8471	-3.3216	1.1326	2.0595
-1.8674	1.4501	-3.1956	1.6003	-2.5512	4.2619	-0.1232	0.6343	0.6345	1.1950
-1.6491	1.1034	-1.7820	2.0276	-2.2213	4.0028	-0.3080	-2.4722	0.7748	0.2755
-1.7310	1.0343	-1.9688	2.4755	-1.8707	3.6301	0.5426	0.1068	0.9603	0.9979
-1.6501	0.5964	-1.7876	2.2730	-2.1008	3.4653	1.0763	-4.3077	1.1897	-1.9431
-1.5688	0.4842	-1.7918	1.7117	-2.4029	4.0531	1.6789	-4.3340	-0.8623	-1.2006
-1.9041	1.0253	-2.4708	1.8398	-1.4373	3.1350	-0.1878	0.5727	-0.1295	-1.0678
-1.7033	0.8628	-1.8719	2.6500	-1.7532	2.6932	0.2667	1.2156	-0.3120	-1.6280
-1.7730	1.2750	-2.2352	2.3018	-1.2219	3.1318	0.2476	-2.7990	-0.3953	-3.2563
-1.6229	1.0581	-2.4080	1.5310	-1.9699	3.5037	1.4782	1.0436	-1.3112	-3.4607
-1.5830	0.9274	-2.7699	1.9575	-1.4865	2.4780	-0.0744	3.7301	0.1891	-1.8586
-1.9285	0.9531	-2.9749	2.7598	-2.7633	1.9863	-0.6905	3.8623	0.4984	0.0969
-1.7815	0.9868	-3.4072	2.7134	-2.0221	1.6428	0.1586	3.8569	1.5337	0.5198
-1.8762	0.5570	-2.3348	2.1239	-2.3365	1.9389	-2.2574	4.0868	1.1734	-0.5621
-1.6854	0.8289	-2.0862	2.1095	-2.2985	2.3961	-2.2349	2.3804	0.3815	-0.6700
-1.8531	1.2875	-2.3094	2.4278	-2.5569	2.9905	-1.5990	3.5988	0.7263	0.2023
-1.5699	1.1264	-2.5257	2.8301	-1.9265	2.2819	-2.0524	3.2760	1.0429	-0.1947
-1.7424	1.4542	-2.2792	3.0439	-2.5331	2.0196	-1.3505	3.0433	0.3816	-0.6378
-1.6772	0.7451	-2.5191	2.0537	-2.1693	2.8759	-1.3917	3.2070	0.6539	1.5257
-1.4319	0.8047	-2.1647	2.7967	-2.4041	2.6287	-2.2000	2.0769	1.3275	0.6102
-1.5479	0.5528	-2.4485	1.8445	-1.7797	3.4165	-1.1187	3.5274	0.9380	0.0107
-1.7772	1.1529	-2.4583	1.8508	-2.6073	2.6108	-1.2700	4.0426	1.9222	0.8031
-1.4801	0.8285	-1.7648	3.0903	-2.0648	2.0971	-0.9197	2.0480	1.0937	0.4042
-1.7594	0.6642	-2.6150	2.2882	-1.7734	2.4542	-0.4713	3.5026	0.7793	1.2928
-1.6180	0.8411	-2.5466	2.1181	-2.1714	2.4726	-1.6071	3.9035	1.4285	0.9479
-1.5166	0.7786	-2.4310	2.3998	-2.6770	2.2866	-1.9075	4.3271	0.9620	1.2955
-1.3078	0.4941	-2.5297	1.7008	-2.0491	2.7468	-2.3546	3.6725	0.5975	0.3100
-1.7116	0.7342	-2.4841	2.4632	-2.4976	2.3934	-1.2438	2.7328	1.1468	1.2944
-1.5184	0.5362	-2.3213	1.7707	-2.2740	2.2483	-1.7853	3.8361	0.7506	1.1745
-1.6294	0.8440	-2.2824	2.1301	-2.4874	2.1246	-1.4800	1.2481	0.4965	-2.2369
-1.7620	0.9017	-2.1630	2.9861	-1.9306	2.2913	-0.4334	-0.3213	0.2672	-0.5388
-1.6642	0.3832	-1.5854	1.8379	-1.4555	1.9875	1.0688	-3.6505	-1.3724	-1.1837
-1.6509	0.4544	-1.7657	2.0849	-1.4926	2.6235	1.8033	-5.2058	-0.1623	1.1007
-1.5914	0.4902	-1.8368	1.4269	-1.9807	2.9120	1.5285	-7.3196	0.4827	1.7037
-1.7194	0.9602	-1.5424	1.6096	-1.6099	1.9667	0.1702	-6.7649	1.1981	2.2173
-1.6743	0.7633	-2.6543	1.4792	-1.9902	2.3509	1.5046	-5.1607	0.8113	1.7080
-1.7036	1.0161	-2.6509	1.7894	-1.8322	2.3095	1.1284	-5.2073	1.4858	1.7789
-1.6354	0.7356	-2.0420	1.8755	-2.1250	2.2401	0.6935	-3.9326	1.0364	1.9272
-1.7887	1.1403	-1.6321	2.2390	-1.3902	2.1963	1.9183	-6.6723	0.6858	0.6640
-1.8517	0.5274	-1.9330	2.4063	-1.6892	3.1370	0.5655	-3.5717	0.8147	0.4775
-1.7158	0.8458	-1.9295	1.9409	-1.7609	2.4445	1.6537	-4.5722	0.4900	1.4919
-1.7623	0.7745	-2.0543	1.3510	-2.0435	2.3159	0.9670	-5.7411	0.6675	1.2959
-1.7630	0.6649	-2.5596	2.1827	-1.9528	1.3530	-1.9104	-0.3519	1.0414	0.3588
-1.3996	0.3183	-1.6978	1.6483	-1.5071	0.7789	-1.0279	1.0939	0.2591	1.2821
-1.5422	0.3162	-2.6567	1.1045	-2.2528	1.3285	-1.9166	2.4456	0.4851	1.2546
-1.6550	0.9139	-1.8815	1.8189	-2.2168	3.2813	0.8432	-2.9062	0.8668	0.6309
-1.7995	1.4147	-2.1828	2.7833	-1.4840	2.0673	0.4408	-0.8011	0.3814	0.5082
-1.7914	0.8093	-2.5020	1.1055	-1.5505	1.8704	-0.4350	1.0903	0.6017	1.2390
-2.0445	0.7882	-2.1830	1.2068	-1.8003	1.3005	0.3992	0.3127	0.0705	1.5951
-1.6311	1.1712	-2.4025	1.5194	-1.4446	2.8791	0.1321	-2.5843	1.2086	-0.4435
-1.6432	0.9424	-2.6310	1.5039	-1.3120	3.0548	0.7253	2.1644	-0.6689	0.5972
-1.6347	0.7669	-2.4613	1.4804	-1.3572	2.4141	-0.7805	1.3455	1.2433	1.2697
-1.6173	1.0347	-2.1898	0.9383	-1.3849	3.0615	0.5751	-0.9899	0.5189	-0.4067
-1.6760	0.9548	-2.0292	2.1856	-1.1145	1.4117	0.5156	-0.9875	0.5137	0.1956
-1.7299	0.7948	-1.5364	1.6504	-1.0282	2.2797	0.5307	-3.5193	0.4284	-2.8861
-1.5993	0.6554	-1.7853	1.5865	-1.4203	1.5557	-0.0528	-0.6994	-0.3397	-2.2079
-1.7566	0.8558	-1.9565	1.4605	-1.0727	1.9950	0.1193	0.6656	-0.6839	-2.2825
-1.8233	0.6398	-1.9236	1.9307	-1.3213	1.6962	-0.2681	2.6128	-0.8358	-2.3334
-1.8253	0.8212	-2.1799	1.2137	-1.0288	2.5082	-0.3812	-0.0839	-0.1189	-3.0699
-1.7618	0.9009	-2.2566	1.6381	-1.3466	2.1699	0.0789	1.9487	-1.2093	-3.3288
-1.8294	1.3062	-2.9921	1.7586	-1.1545	2.9820	0.1235	3.3984	-0.7657	-3.1760
-1.7509	0.8050	-2.4788	2.4643	-2.3149	1.6001	-0.6168	3.8819	-0.4630	-1.2901
-1.5518	0.8906	-2.8013	1.9792	-2.0698	2.0039	-0.6624	2.4898	0.6429	-1.5563
-1.2668	0.0982	-2.5219	1.1658	-2.2331	0.6759	-2.7838	2.0988	0.5744	-0.3271
-1.5172	0.9803	-2.3660	2.0335	-1.9881	1.8350	-2.6477	4.4320	0.1263	-1.3899
-1.7491	1.0608	-2.6886	1.7068	-2.3879	2.3473	-1.1955	2.0154	-0.1829	-1.4693
-1.6159	0.4199	-2.3244	1.8347	-2.0429	1.1758	-2.6712	1.5502	0.5334	0.4032
-1.5748	0.2643	-2.3093	1.2892	-1.9559	1.6479	-1.0449	1.2806	0.5656	0.5737
-1.6486	0.6974	-2.6198	1.4313	-1.5333	2.1714	-0.3159	2.5291	0.0435	1.2216
-1.7558	0.8861	-2.4299	1.8346	-1.4247	2.1232	-1.3613	3.7642	0.6673	-0.2115
-1.7847	0.6205	-2.2978	1.7399	-1.3879	1.8845	-0.4734	1.3194	0.6420	1.0048
-1.8378	0.8063	-2.7342	1.9540	-2.0819	2.7538	0.2879	0.1692	1.5529	3.4261
-1.6216	0.8588	-2.3729	1.4582	-1.5595	2.4553	0.4933	0.3399	0.3736	1.4914
-1.3708	0.3254	-1.7541	1.2560	-1.5294	1.7705	0.2194	2.5369	0.5746	1.0992
-1.6388	0.5725	-1.8980	0.9462	-1.7807	1.4578	-0.9253	5.0074	1.0589	3.0960
-1.6371	0.1719	-1.4241	1.8116	-1.7299	1.1323	-0.3773	2.0611	0.5480	2.1366
-1.3276	0.4335	-2.4049	0.4542	-2.5652	1.3452	-1.9737	2.9000	0.8635	0.5801
-1.4093	0.0068	-1.3784	1.4081	-1.2493	0.7869	-0.2800	1.1121	0.4150	0.8781
-0.7460	-0.1018	-1.5540	0.7288	-1.4520	0.0792	-0.5116	1.4768	0.3524	0.0566
-1.0031	0.5911	-1.3818	1.2344	-2.0103	0.2486	-1.4298	2.6366	-0.2530	-1.0479
-1.2977	0.5853	-1.3439	1.6681	-0.4663	-0.0321	-0.5520	-0.4426	-1.1731	-0.2528
-1.0392	0.2188	-0.7424	1.1622	-0.6664	0.2186	0.2931	-3.0622	-1.3863	0.4482
-0.8485	-0.3896	-0.2031	1.5169	-0.4835	-0.3697	0.4779	-0.7928	-0.6866	0.3675
-1.5461	0.4534	-0.0991	1.0803	-0.2779	0.8535	2.6392	-4.1458	-0.5338	-0.1123
-1.5268	0.5873	0.4723	-0.3079	0.5091	0.0554	0.4719	-1.2619	-0.0752	0.7470
-1.7141	0.3817	-0.9233	0.6467	-0.2952	-0.7439	0.5411	-2.7470	0.0161	0.2532
-1.5940	1.0396	-1.4859	0.9552	-0.8882	0.2296	1.3714	-4.5271	0.8734	-0.0753
-1.6243	0.5083	-1.3308	0.8382	-0.7071	-0.6352	0.4881	-2.2909	0.2350	0.8541
-1.7717	0.5513	-1.3130	1.9854	-1.1329	-0.5897	1.2764	-5.1926	0.3009	1.0600
-1.6584	0.4548	-0.9915	1.0335	-0.4488	0.1795	0.6367	-3.5144	-0.1384	-0.8125
-1.5140	0.4478	-1.3979	0.9632	-0.7266	-0.5740	1.1747	-4.0715	-0.3425	0.6478
-1.6258	0.4809	-1.9663	1.4031	-0.8173	-1.1283	0.7099	-2.9155	-0.4435	0.6418
-1.4539	0.5020	-1.5600	0.3169	-0.4222	-0.5008	1.1596	-1.2262	-0.3587	-0.3706
-1.7244	0.2402	-1.0144	0.6698	-0.1379	-1.1404	0.6958	-0.1213	-1.0713	0.5443
-1.6568	0.4545	-1.0136	0.9058	-0.1144	-0.9570	-0.3252	-0.0006	-0.4024	-0.7793
-1.6738	0.7191	-0.8680	0.0911	-0.1575	-0.2983	0.8599	-0.1489	0.3539	0.2193
-1.6942	0.6510	-1.3936	0.4918	-0.1512	-0.5996	0.5912	-0.2830	-1.1221	-0.1735
-1.7320	0.6307	-0.6676	0.3993	0.4585	-1.3808	0.1764	-0.1530	-1.5808	-0.1552
-1.7990	0.5684	-0.8897	0.2031	-0.1003	-0.8958	-0.3066	0.5579	0.2652	0.9700
-1.6392	0.7969	-1.2330	0.6680	-0.4567	-0.6609	-0.0191	-1.1811	0.5000	-0.2477
-1.6211	0.5293	-1.0432	-0.1956	0.5285	-0.9503	0.6596	-0.0125	-1.1666	-0.8560
-1.7929	0.8740	-1.4783	0.2528	-0.2634	-0.9778	0.5353	1.0272	0.1340	-0.3731
-1.5394	0.7071	-0.6645	0.1396	0.2737	-0.0102	-0.3337	-0.3300	0.5559	-0.6404
-1.6175	0.5211	-0.5700	0.4953	0.5111	-0.7284	-0.2511	-0.1278	0.0025	-0.0080
-1.6858	0.6082	-1.4724	0.4637	0.0653	-0.7076	-0.5082	-0.6645	0.1175	-0.6865
-1.6552	0.4535	-1.2194	0.1810	0.3307	-0.6606	0.0859	-0.9215	-0.2421	0.1191
-1.5081	0.5785	-1.2998	-0.0156	-0.8732	0.2649	0.1533	0.1819	-0.9741	-0.8842
-1.6689	0.5421	-1.7791	0.7015	-0.6236	-0.3938	-0.1407	2.0862	-0.2808	-0.6525
-1.5591	0.5067	-1.7134	0.0960	-0.2358	0.8101	-0.6612	1.3674	-0.5862	-0.8415
-1.7322	0.5358	-1.4094	0.3569	-0.3802	0.1399	-0.1488	1.8507	-0.0976	-1.1801
-1.7678	0.6491	-1.5930	0.6301	-0.5036	-0.6740	-0.7856	3.2560	-0.7823	-0.9019
-1.7557	0.4746	-1.6411	0.8419	-0.5142	-0.7798	-0.4829	2.4027	-1.0765	-0.8136
-1.6003	0.8145	-1.3905	0.3515	0.0344	0.0838	0.3757	2.2206	-0.4863	-0.8719
-1.6568	0.7001	-1.6952	0.5586	-0.7592	-1.3294	-0.9221	1.7947	-0.4211	-0.4236
-1.5664	0.4167	-1.0558	0.0611	-0.3298	-0.1274	-0.7884	2.4124	-0.5730	-0.1092
-1.4742	0.5055	-1.1902	0.4893	-0.1120	0.4091	-0.8442	1.9963	-1.6405	-1.5066
-1.5850	0.7715	-1.7089	0.1868	-0.6602	-0.2942	-1.7292	2.2854	-0.6825	-0.6244
-1.6578	0.3815	-1.8523	0.0259	-0.0426	-0.1202	-0.2560	2.5608	-0.1256	0.3915
-1.6276	0.6414	-1.7432	0.0925	-0.4175	-0.0696	-0.0858	1.3228	-0.9490	-0.3560
-1.7134	0.6483	-1.9686	-0.0304	0.0313	-0.2655	-0.9251	2.0878	-0.8682	0.0621
-1.6313	0.5095	-1.6905	0.2432	-0.7043	-0.3542	-0.2733	2.3764	0.4826	0.2723
-1.7239	0.6816	-1.7798	0.5201	-0.3721	-0.6488	-0.2854	1.8784	-0.2603	0.9135
-1.6916	0.4972	-1.3300	0.1098	-0.6691	0.0860	-0.2930	2.2439	0.5470	0.1208
-1.7883	0.7704	-0.7759	0.1980	0.6418	-1.1563	1.1051	0.3646	-0.3868	-0.4897
-1.4961	0.4669	-1.1339	-0.0892	-0.4915	-0.0475	-0.4296	3.7824	-0.0192	0.6633
-1.7307	0.5474	-0.8840	0.5235	-0.2702	-0.1891	-0.5146	0.8197	0.0029	0.8866
-1.7314	0.6474	-1.7062	0.3848	-0.6198	-1.0813	-1.0360	2.5197	0.2908	-0.5205
-1.8042	0.6922	-1.3315	-0.5840	0.0155	-0.6224	0.4688	1.2775	-0.2882	-0.2896
-1.7434	0.7786	-1.2270	0.3368	-0.0519	-2.1040	-0.6987	1.2941	-0.3356	-0.5795
-1.7236	0.8004	-1.3263	0.5605	-0.0708	-2.0436	0.3646	-1.0266	-1.2237	-1.1346
-1.6342	0.7068	-0.8991	0.5133	-0.3027	-1.9042	0.6681	-0.6713	-1.2566	0.1041
-1.4859	0.3309	-1.2303	0.7163	-0.0540	-1.5674	0.9259	-1.3433	-0.8702	-0.4549
-1.6455	0.6512	-1.1699	0.1306	0.0132	-2.5624	1.7589	-3.9732	-0.3763	-1.4561
-1.4685	0.4416	-0.6547	-0.1015	0.2743	-1.3368	1.4743	-1.5104	-1.7888	-0.4056
-1.5320	0.6240	-0.9399	-0.2615	-0.0661	-1.9535	0.1454	-1.4930	-0.0517	-0.3895
-1.5975	0.8296	-0.4851	0.2251	0.3714	-1.5764	0.0834	-1.3729	-0.2444	-0.9846
-1.7146	0.4176	-0.7861	-0.1102	0.4661	-1.8962	-0.1593	-1.1763	-0.7269	-0.3032
-1.6862	0.4947	-0.6215	-0.1724	0.3523	-1.6869	0.9733	-3.0117	-1.9587	-0.8383
-1.5889	0.5179	-0.8137	-0.1706	-0.0018	-1.2569	0.5683	-3.2723	-0.1357	-0.9846
-1.6773	0.5984	-0.7006	-0.0972	0.4640	-2.0204	0.9294	-1.8937	-0.6067	-1.3843
-1.6781	0.3361	0.0856	-0.1697	0.0433	-1.3287	0.5732	-0.4317	-0.6090	-1.3052
-1.6473	0.4268	-0.6821	-0.0966	-0.0971	-1.8110	1.4256	-0.9175	-0.2519	-1.6051
-1.6688	0.3954	-0.8084	-0.3629	-0.2073	-1.6888	1.6458	-2.0152	-0.9556	-1.0885
-1.5690	0.7264	-1.1886	-0.0330	-0.1434	-1.7109	0.8700	-1.4900	-0.7883	-0.7092
-1.5860	0.5471	-1.0164	0.1079	0.3402	-1.5300	1.0832	-1.5661	-0.4944	-1.8099
-1.5035	0.3730	-0.2638	-0.2598	0.5193	-1.3081	0.4349	-0.6893	-1.2120	-0.7046
-1.7374	0.7071	-0.4472	-0.5771	0.7601	-1.2437	0.7449	0.0968	-0.6947	-0.7809
-1.6612	0.3975	-0.2912	-0.1436	0.3945	-1.5155	0.1063	-0.0847	-0.6367	-0.8110
-1.6621	0.3195	-0.5451	0.0096	-0.0862	-1.0970	0.7165	-0.6336	-0.9147	-0.8683
-1.6525	0.4993	-0.5502	-0.7791	-0.1229	-1.2930	0.4074	0.0652	-0.7209	0.3515
-1.7529	0.6897	-0.6592	-0.5584	0.3395	-0.9195	0.6774	-0.4803	-0.9926	-0.5435
-1.6373	0.7453	-0.3562	-0.6004	-0.1963	-1.1006	-0.1831	0.4570	-0.3440	-0.5833
-1.7356	0.4375	-0.6240	-0.3831	0.3835	-0.9480	-0.1938	-0.1691	-0.4562	0.0940
-1.6462	0.4734	-1.0487	-0.8033	0.6660	-1.2028	0.9874	-0.2465	-0.4341	0.4067
-1.5555	0.3441	-0.3019	-0.3075	0.4893	-1.3126	-0.5010	0.2271	0.0770	0.0591
-1.6340	1.0292	-1.0755	0.0769	0.8016	-1.5721	1.2684	-0.7881	-0.4680	-0.4000
-1.5660	0.8782	-1.0117	-0.1496	0.3469	-1.1238	1.9131	-1.0532	-1.4854	-1.1384
-1.6717	0.6166	-0.9460	0.4643	-0.3338	-0.8157	1.7432	1.4738	-1.2352	0.1071
-1.7764	0.5434	-0.9062	-0.5133	0.4563	-1.4473	0.2789	1.1298	-0.2551	0.6708
-1.6677	0.4304	-0.7833	-0.5272	0.0531	-1.2813	0.4181	1.5065	0.0974	0.0464
-1.7711	0.6307	-0.7732	-0.3917	0.5372	-1.6045	0.0000	0.6743	0.0220	0.1588
-1.6726	0.4330	-0.9700	0.1592	0.6455	-1.2336	0.3418	-0.0520	-1.4597	-0.6139
-1.8159	0.6859	-1.2781	0.1552	0.6196	-2.1850	0.5387	0.0686	-1.3661	-0.9606
-1.6947	0.6841	-1.2580	0.4224	-0.2722	-1.9506	0.2057	0.5887	-1.6949	-0.1823
-1.5970	0.5726	-0.7393	0.4638	-0.3680	-1.5995	-0.4548	1.5815	-1.8379	0.5041
-1.7540	1.0300	-1.0734	0.3172	0.2803	-2.2844	0.0980	0.6606	-1.1613	-0.0460
-1.7519	0.4542	-0.8887	0.0925	-0.4475	-1.4761	-0.7842	2.3775	-0.6564	-0.7776
-1.6026	0.6726	-1.1224	0.4324	0.2257	-1.4478	0.0796	1.9985	-0.9277	0.7000
-1.6602	0.7203	-0.8740	-0.0062	0.1629	-0.9799	0.3799	1.1873	-0.4153	0.0867
-1.8246	1.0698	-1.2293	0.1060	0.4800	-1.7724	0.2037	0.6208	-1.2086	0.1455
-1.6947	0.7156	-1.2891	-0.1684	0.0946	-1.2064	-0.3626	1.8306	-0.0661	0.5351
-1.7192	0.7051	-1.0347	0.3355	0.5125	-1.9896	0.4959	2.1037	-0.9047	1.3337
-1.5879	0.5937	-0.8178	0.0537	0.5981	-2.3903	0.2773	1.0588	-0.7809	0.4253
-1.7943	0.3967	-0.4241	-0.7314	0.9725	-1.3750	-0.1543	0.7168	0.2224	0.8226
-1.6999	0.4275	-0.6863	0.2273	0.1900	-1.1746	-0.3244	1.9291	-0.7403	1.1768
-1.6771	0.7099	-0.8647	-0.5961	0.1894	-0.8361	-0.7051	0.9752	-0.2070	0.5026
-1.5842	0.3858	-0.6924	-0.4523	0.3601	-0.4927	-0.7689	1.5176	0.6755	0.7318
-1.7586	0.8678	-0.8585	-0.3767	0.4202	-2.0069	0.2987	0.8932	-0.7032	0.3433
-1.6232	0.8482	-0.7294	-0.0752	0.3582	-2.0332	0.5313	0.2444	-0.5845	0.2048
-1.7260	0.7483	-0.6917	-0.3955	0.9053	-2.4299	0.5747	0.4872	-1.1728	0.2294
-1.6746	0.6455	-1.0727	-0.3364	0.4997	-1.8031	0.7916	0.6984	-0.7874	-0.0018
-1.7795	1.0069	-0.6246	-0.1259	0.9807	-2.3741	0.7605	-0.7397	-0.4987	0.2831
-1.7719	0.6597	-0.5192	-0.7757	0.8972	-2.3716	1.5342	-1.9773	-1.2090	-1.7005
-1.5567	0.4960	-0.2381	-0.8470	0.7475	-1.7478	1.3070	-1.4213	-0.5968	-0.8170
-1.6934	0.9399	-1.1103	-0.0919	0.2161	-2.4910	1.4418	-0.3035	-1.2542	-1.0005
-1.6306	0.4303	-0.6566	-0.0874	0.3898	-1.8931	0.3603	0.0299	-0.9569	-0.3829
-1.7362	0.6843	-0.4269	-0.4551	1.0523	-2.2426	1.5196	-1.0939	-0.2127	-0.4358
-1.6975	0.4270	-0.8189	-0.6088	0.5945	-2.4000	0.6669	-0.3355	-0.5959	-1.2467
-1.7354	0.4981	-0.6829	-0.8100	0.6919	-1.7679	0.6605	-0.4542	-0.3507	-0.3018
-1.6529	0.8261	-0.4613	-0.2272	0.9369	-2.5813	0.5712	-0.2073	-1.0196	-1.3972
-1.6743	0.6238	-0.5449	-0.6959	0.6642	-2.0445	0.6094	-0.6349	-0.3181	-1.1186
-1.6661	0.5282	-0.4810	-0.5528	0.4631	-1.7013	0.9071	-0.9852	-0.1108	-0.9933
-1.8269	0.9171	-0.5512	-0.2506	1.0778	-2.0521	1.3159	-0.9359	-0.7935	-0.6671
-1.5691	1.0373	-0.7466	-0.4154	0.6036	-2.0932	0.5846	-0.6484	-0.6677	-1.5320
-1.8372	0.4256	-0.6209	-0.4458	0.7115	-1.4422	1.1767	0.4817	-0.6415	-1.8445
-1.6322	0.5018	-0.4789	-0.7381	0.8744	-1.7837	0.6388	0.6169	-1.3318	-1.3221
-1.6370	0.8466	-0.8439	-0.4789	1.0880	-1.9740	0.7072	0.1676	-1.7218	-1.1792
-1.6923	0.5457	-1.1131	-0.2420	0.5292	-2.7913	0.4035	-0.8388	-0.7124	-0.7526
-1.7796	1.0033	-0.6715	-0.2479	0.7530	-2.6042	0.4869	-0.7916	-1.1893	-1.6988
-1.3948	0.8887	-0.2650	0.2028	1.3458	-1.7035	1.1648	0.7277	-0.1129	-0.6070
-1.5736	0.6174	0.1037	-0.0069	0.9551	-2.2330	1.1170	0.5100	-0.4537	-1.0472
-1.6531	0.5157	-1.1870	-0.4880	0.6469	-2.6850	0.4180	-1.1723	-1.3876	-0.5685
-1.6785	0.4269	-0.8061	-0.4370	0.2063	-1.4185	-0.6488	1.0995	-2.2858	-0.0402
-1.7226	0.1858	-0.7713	-0.8834	0.3198	-2.1174	0.3894	-0.7719	-0.7314	-0.5092
-1.7145	0.7551	-1.0157	-0.6187	0.1375	-2.9398	-0.6640	0.5451	-0.7845	0.2228
-1.6117	0.6651	-0.4670	-0.3494	1.1362	-1.9830	1.5539	-1.1905	-0.5097	-0.0945
-1.7104	0.6779	-0.4491	-0.5029	0.6949	-1.8116	0.7900	-0.8631	-1.4261	-0.8800
-1.7565	0.3583	-0.6026	-0.2988	0.2937	-1.9492	0.4303	0.0887	-1.3171	-0.3068
-1.8736	0.4640	-0.7758	-1.0750	0.5110	-1.9431	0.3705	-0.3860	-1.7748	0.9428
-1.7708	0.4469	-0.4367	-0.1245	0.5541	-2.0816	0.2359	0.7924	-1.2543	0.2342
-1.6863	0.3982	-0.2198	-0.2976	0.8154	-2.0366	-0.3656	-0.2005	-1.1235	0.8088
-1.4405	0.3204	-0.2926	-0.2885	0.6911	-2.0604	1.0226	-1.0751	-1.1469	-0.3291
-1.7829	0.6247	-0.5055	-0.8650	-0.0166	-1.4085	-0.1589	0.8380	-2.2778	-0.9017
-1.7403	0.4259	-0.2061	-0.0039	0.5443	-2.2306	-0.0809	-0.1387	-1.7088	0.4353
-1.7937	0.7512	-0.4035	-0.4823	0.8150	-2.2467	0.4010	-1.0226	-1.5747	0.8621
-1.5858	0.7309	-0.4329	0.0207	0.4570	-1.9049	0.1400	0.0325	-0.8045	0.2277
-1.7441	0.7629	-0.7356	0.2001	0.0001	-1.8528	-0.6406	2.6850	-1.1649	1.0747
-1.7341	0.8444	-0.6228	0.0422	-0.1052	-2.1360	-0.4091	-0.1341	-1.3792	-0.5876
-1.6729	0.9389	-0.9942	-0.7469	0.3187	-2.2934	-0.0346	0.8076	-1.3041	1.2736
-1.7893	0.7957	-0.5847	-0.2353	0.6934	-2.3658	-0.4199	0.4118	-1.3573	-0.0700
-1.7477	0.4080	-0.6302	0.1763	0.4887	-2.7158	-0.0577	0.5172	-0.7244	1.1693
-1.7517	0.5238	-0.9343	-0.1188	0.2388	-2.5889	0.1873	0.9822	-1.7645	0.4210
-1.6607	0.7155	-0.3398	-0.5534	0.7644	-1.0016	-0.2400	-0.7627	-0.4466	0.6884
-1.6642	0.3994	-0.3998	-0.3667	1.1026	-1.5710	0.0599	-0.3139	-1.0855	0.8896
-1.6609	0.4528	-0.5314	-0.2113	1.0924	-1.2566	0.5535	-0.3831	-0.2898	0.3108
-1.5635	0.4910	-0.5653	-0.2123	0.8741	-0.8835	0.6743	0.1906	-0.0916	0.6129
-1.6401	0.5863	-0.8716	-0.3300	0.7718	-1.6221	0.8079	-0.0692	-0.1595	-0.2202
-1.6047	0.3229	-0.5057	-0.3910	0.6334	-1.2740	1.0600	-0.0096	-0.2190	0.8476
-1.5628	0.4709	-0.6214	-0.4039	0.4985	-1.3390	0.6555	-0.5836	-0.4096	0.5060
-1.6891	0.5908	-0.3370	-0.3680	0.8279	-0.6807	0.2547	-0.0412	-1.2917	0.4283
-1.6078	0.5351	-0.7059	-0.1749	0.7545	-1.2432	0.3555	0.2733	-1.2159	1.4429
-1.7171	0.4538	-0.4765	-0.6705	1.0485	-1.6081	-0.1850	0.4104	-0.5297	0.8797
-1.7454	0.7181	-0.1150	-1.1249	0.4642	-1.6925	0.2704	-0.8384	-0.3768	0.2044
-1.6319	0.5247	-0.3937	-1.1089	0.5860	-1.3492	0.2830	-1.7165	-0.5046	-0.1701
-1.7676	0.5162	-1.0309	-0.1886	-0.2060	-1.9575	0.9143	-0.5130	-1.1464	-0.4900
-1.6251	0.4465	-0.6470	-0.0452	0.6452	-0.7319	0.2072	0.1486	-0.4286	0.4591
-1.7025	0.4406	-1.0896	-0.3653	1.0149	-1.5666	0.4755	0.1656	-0.5584	0.2950
-1.5976	0.2256	-1.0459	-0.4139	0.4153	-1.5492	0.5781	1.1817	-0.6290	0.6589
-1.4907	0.5364	-0.5844	-0.3825	0.9714	-1.4415	0.2398	-0.5416	-0.6259	-0.3686
-1.5720	0.6131	-0.6608	-0.2643	0.6973	-2.0549	0.6189	-1.0261	-0.9256	-0.3697
-1.6043	0.5103	-0.5714	-0.3713	0.7716	-1.4268	1.1074	-0.1184	-0.3805	-0.9045
-1.4311	0.6276	-1.2817	-1.2449	0.3501	-0.4065	0.3613	0.6780	-1.1019	-0.7255
-1.7762	0.7485	-0.7804	-0.2921	0.4929	-1.5223	0.2915	0.7911	0.0386	-0.0027
-1.7971	1.1782	-0.0987	-0.0908	0.8533	-1.5146	1.1020	-0.0335	0.1720	-0.7766
-1.7753	0.5750	-0.5743	-0.5232	0.0589	-1.4839	-0.7009	0.4891	-0.3084	-0.8749
-1.6902	0.6471	-0.7202	-0.5634	-0.2033	-0.5344	-0.0593	1.5663	-0.6604	-0.9442
-1.5754	0.2784	-0.5734	-0.1178	0.1313	-1.2046	0.5694	0.1375	-0.5976	0.4767
-1.6088	0.4646	-1.2338	-0.1083	0.6239	-1.3314	0.8429	0.2512	-0.9527	-0.1815
-1.6781	0.8501	-0.4306	-0.3514	0.9415	-1.5955	-0.4214	-0.4902	0.3264	-0.1952
-1.6893	0.3719	-0.2180	-0.4322	1.1468	-1.8564	0.8241	0.5135	0.6744	0.1971
-1.7295	0.5649	-0.3546	-0.4253	1.2769	-1.6371	0.6434	-0.1208	0.3531	-0.0418
-1.6179	0.3113	-0.2907	-0.8449	0.6384	-1.5690	-0.6743	1.2267	0.2997	0.8847
-1.7521	0.5243	-0.4296	-0.7161	0.8641	-1.2327	-0.7722	1.5749	0.2241	0.5124
-1.7779	0.3497	-0.5692	-0.3834	0.4033	-2.5568	-0.1190	-0.5403	-0.0116	-0.2042
-1.6259	0.6580	-0.6597	-0.2934	0.9262	-1.9217	0.5770	-0.8995	-0.2676	-0.2302
-1.7954	0.5316	-0.5295	-0.9095	0.7202	-1.2904	0.5509	-0.3451	-0.1322	0.3744
-1.6071	0.3608	-0.7372	-0.6144	0.5965	-1.3688	0.1646	-1.5581	-0.2274	-0.2379
-1.7024	0.5440	-0.1915	-0.5248	0.5205	-1.1457	-0.1910	-0.3694	-0.2247	0.5620
-1.7897	0.4061	-0.3622	-0.7500	0.7891	-1.6662	0.3958	-1.4525	-0.2179	0.9949
-1.6306	0.3912	0.1084	-0.2391	0.8358	-1.0727	0.1596	-0.0315	-0.0646	0.8533
-1.6798	0.7096	-0.5346	0.0187	0.5130	-1.5797	0.3484	0.6456	-0.4056	0.4391
-1.6311	0.4109	-0.4943	-0.5910	0.4905	-1.4713	-0.0973	0.2492	-0.7495	0.7193
-1.7110	0.4532	0.2907	-0.5102	0.6221	-1.5786	-0.7527	-1.2100	-1.0043	0.1669
-1.8016	0.5632	-0.1693	-0.2009	0.9173	-2.1397	0.8988	-0.8281	-0.5363	0.5266
-1.6772	0.4157	0.2293	-0.5389	0.8715	-1.9604	-0.7495	-1.2031	-0.4028	0.6653
-1.6092	0.2656	0.0308	-0.3522	1.0087	-1.8674	0.0646	-0.3423	-0.5072	0.9167
-1.7151	0.6230	0.2701	-0.2902	0.8623	-1.6684	0.3123	-0.6903	-0.2683	0.1162
-1.7049	0.4058	-0.3913	-0.2382	0.4607	-1.8551	-0.5972	0.6255	-0.6719	0.6228
-1.6348	0.5058	0.2143	-0.2825	0.6916	-1.6795	-0.1543	0.2439	-0.6778	0.5315
-1.7047	0.0238	0.1513	-0.4728	0.9643	-1.5532	-0.3032	0.8179	-0.0759	0.8537
-1.7541	0.5207	-0.7322	-0.1309	0.3275	-1.8614	0.5646	-0.0799	-0.3591	-0.1774
-1.7124	0.4792	-0.8308	-0.6476	1.2355	-2.1126	0.3215	0.5456	-0.3531	-0.2857
-1.5788	0.3170	0.1146	-0.6541	0.9940	-1.4102	0.3306	-0.7122	0.2322	-0.8573
-1.7503	0.6942	-0.6369	-0.2789	1.1420	-2.4609	0.7566	-0.1264	-0.3679	0.0445
-1.7308	0.7698	-0.9257	-0.5589	0.9007	-1.0740	0.8720	-0.9693	-0.6915	-0.2984
-1.6636	0.3188	-0.4066	-0.1084	0.5399	-0.9445	0.6218	-0.0380	-0.3381	0.4399
-1.6994	0.5208	-0.4569	-0.4629	0.5695	-1.1210	-0.0596	1.2142	-0.5001	-0.3713
-1.5366	0.4529	-0.5702	-0.0801	0.6928	-2.0422	0.9128	-0.7155	-0.4337	-0.0026
-1.5231	0.7310	-0.8013	-0.6760	0.4534	-1.2991	0.8478	-1.3463	-0.2738	0.6013
-1.6232	0.4797	0.2789	-0.4813	1.0089	-1.7349	0.2319	0.0643	-0.2453	1.1684
-1.4351	0.1659	-0.2183	-0.6991	1.2983	-0.7329	0.4387	-0.0160	0.4323	1.5394
-1.6172	0.5610	-0.0711	-0.3357	0.9823	-0.5703	0.6070	0.9975	0.6581	0.5705
-1.8028	0.6911	0.0172	-0.2296	0.8787	-0.7350	0.0050	-1.7997	0.9774	0.4880
-1.8497	0.6779	-0.3681	-0.0426	0.4951	-1.0946	0.2775	-1.3530	0.6873	0.1742
-1.7602	0.5997	-0.2992	-0.4795	0.6111	-0.8409	0.4461	-0.8120	0.8104	-0.0009
-1.8080	0.5650	-0.3163	-0.3212	0.7896	-0.5168	0.2297	-0.7036	-0.3281	0.7951
-1.6743	0.3581	-0.5845	-0.3215	0.7044	-0.9770	0.4338	-0.4753	-0.4638	1.2345
-1.7993	0.2708	-0.6120	-0.3438	0.3140	-1.7567	0.4731	-0.4888	-0.9913	1.6243
-1.6063	0.4754	-0.5296	-0.4788	0.7565	-0.9350	-0.1620	0.4394	0.1427	0.5908
-1.5918	0.3017	0.1198	-0.5891	1.2104	-0.7017	0.8101	-0.6535	-1.1780	0.3573
-1.5378	0.6651	-0.2428	-0.4667	0.6349	-1.0489	0.0537	0.2086	0.0628	-0.5664
-1.7251	0.6339	-0.1916	-0.5269	1.0871	-0.5353	1.1351	0.1180	0.0052	0.1456
-1.9040	0.4720	-0.5536	-0.2026	0.6109	-1.6325	0.0218	-0.2837	-0.5822	0.8638
-1.6848	0.5822	-0.3703	-0.7059	1.1906	-1.2518	0.8441	-0.5903	-0.1964	0.5992
-1.6714	0.4673	-0.1294	-0.3493	0.7283	-1.5932	0.0276	0.1566	-0.1314	0.0036
-1.7588	0.4233	-0.3264	-0.6242	0.5478	-2.0758	0.1916	1.3786	0.0794	0.5788
-1.6513	0.4635	-0.0411	-0.7236	1.1328	-1.4464	0.0685	-0.6635	0.0856	0.3098
-1.6060	0.1359	-0.0631	-0.8743	0.7781	-0.9651	0.0248	0.6103	1.0936	0.2501
-1.7686	0.6546	-0.4047	-0.2608	1.0476	-1.5902	0.2519	-0.7095	-0.2795	-0.4094
-1.6405	0.4461	-0.2709	-0.5576	0.8323	-1.0614	0.3420	-0.7335	0.2591	-0.1346
-1.5615	0.5497	0.3779	-0.9487	1.0196	-0.8513	0.4046	0.3636	0.5738	0.6117
-1.9064	0.4039	-0.1780	-0.8558	0.9211	-1.3604	-0.1943	0.8437	0.0481	0.3300
-1.6437	0.4911	0.3780	-0.6848	0.7358	-1.5267	-0.8673	0.7824	0.2875	-0.1602
-1.5752	0.4365	-0.3941	-0.7325	0.6021	-0.8877	0.0348	-0.0600	-0.1924	0.6376
-1.5326	0.0646	0.7170	-0.7176	1.2441	-0.3255	0.4049	-0.6254	-0.0873	0.4478
-1.6550	0.3814	-0.0411	-0.8457	0.8643	-1.3749	0.7249	-0.5374	-0.4595	0.8741
-1.5147	0.3994	-0.1243	-0.6664	0.7236	-1.5585	-0.3354	-0.8473	0.5357	0.3951
-1.7606	0.7308	-0.1319	-0.8513	0.7043	-1.2477	0.0367	-0.1060	-0.4377	0.3257
-1.5304	0.1414	-0.0009	-0.7345	0.8956	-0.4104	0.5787	0.0228	-0.2052	0.1478
-1.8466	0.4275	-0.1867	-0.3219	0.6013	-0.8327	0.4774	-0.7951	-0.2328	1.0710
-1.6550	0.2482	0.3703	-0.2991	0.5294	-0.3269	-0.5219	-1.3412	1.1472	0.7730
-1.6870	0.2248	-0.1521	-0.7522	0.6409	-1.0119	0.6482	-0.9333	-0.3567	0.1996
-1.7363	0.2600	-0.0678	-0.2450	0.4920	-0.7534	-0.4235	0.3210	0.0190	0.5233
-1.5785	0.1875	0.0096	-0.9116	0.7774	-1.4455	0.7404	-0.6228	-1.1093	0.1044
-1.4828	-0.0448	-0.1409	-0.2633	0.0374	-1.2677	-0.1138	-0.5327	-0.0732	0.9312
-1.5199	0.3710	-0.3975	0.3094	0.2397	-0.9805	-0.0273	0.1737	-0.1358	0.8312
-1.6419	0.6702	-0.3940	-0.3687	0.7153	-1.6478	-0.1221	-0.3204	-0.0440	-0.0884
-1.6346	0.2477	-0.3736	-0.5502	0.3982	-1.7440	-0.5055	0.2856	0.3870	0.4245
-1.6611	0.2695	-0.1220	-0.3486	0.4985	-1.2801	0.2697	-0.1347	-0.5707	0.4624
-1.7463	0.6383	-0.0198	-0.8647	0.4410	-1.7407	0.4771	0.6531	1.0551	0.1853
-1.7328	0.2907	0.0121	-0.3583	1.0643	-1.2595	0.2087	0.9985	0.3640	0.0631
-1.6420	0.1831	-0.0120	-0.5473	0.7201	-2.0314	0.3898	0.7390	0.7912	0.4724
-1.7569	0.3463	0.0512	-0.6936	0.8742	-1.9150	0.1323	0.5000	1.5378	0.2676
-1.7527	0.3597	-0.0000	-0.7788	0.6396	-1.3750	0.4549	-0.1017	0.5052	0.4017
-1.6919	0.4608	0.2185	-0.1991	0.4971	-1.0110	-0.2417	0.1595	0.3100	-0.0595
-1.3988	-0.0710	0.2447	-0.9754	0.8866	-0.7360	-0.0261	0.8327	0.8580	0.4944
-1.6997	0.4873	0.3928	-0.5172	1.0643	-0.9479	0.3927	0.1316	0.3073	0.4804
-1.7371	0.6283	0.0559	-0.7651	1.1001	-1.1050	1.4411	0.3508	-0.4634	0.1100
-1.6196	0.4327	0.3605	-0.5088	0.9519	-0.5349	-0.1660	0.3826	0.1572	0.0214
-1.7401	-0.0205	0.7324	-0.8409	0.9369	-1.1860	0.2008	0.5047	1.0525	1.4610
-1.5690	0.2738	0.4050	-0.5444	0.9393	-0.8364	0.1961	0.7738	0.6550	1.9227
-1.8944	0.7417	-0.1435	-0.5987	0.6689	-1.1648	0.2928	0.3399	0.1132	0.4660
-1.8824	0.4085	0.2995	-0.7893	0.9673	-1.1014	-0.0417	0.8782	-0.1423	0.3983
-1.5987	0.5215	-0.0327	-0.2474	0.8599	-1.1024	0.2101	0.3197	1.1091	-0.3318
-1.6000	0.3566	0.0693	-0.5542	0.7103	-0.7175	-0.0727	-0.4272	0.7253	0.2349
-1.6196	0.3864	0.3658	-0.4536	1.1681	-1.0566	-0.4583	0.4430	0.6176	0.0542
-1.7812	0.4976	0.4294	-0.4002	1.4600	-1.0322	0.4843	0.5172	0.2116	1.4739
-1.8415	0.3812	0.6112	-0.1624	1.2117	-0.8533	-0.0788	0.0378	0.2954	-0.0647
-1.6660	0.3954	0.4225	-0.5138	1.1035	-0.9984	-0.1251	0.5838	0.3129	1.0864
-1.7067	0.5726	0.0628	-0.7795	1.7957	-1.1488	0.0849	0.5257	0.4757	0.3265
-1.8036	0.2380	0.1635	-1.2919	1.4380	-0.2881	-0.4200	1.2945	1.4203	-0.1808
-1.6454	0.2165	0.7746	-1.3162	1.8938	0.2794	-1.2639	0.3438	0.9923	0.2933
-1.5700	0.3529	0.4076	-1.2993	1.8279	-0.0276	-1.1965	0.2332	0.9090	1.6085
-1.5727	0.4167	0.6307	-0.9886	1.6059	-0.0582	-0.9581	0.9755	1.4916	0.7103
-1.6014	0.3090	0.8072	-1.0853	1.3248	-0.1308	-0.0653	0.0830	1.4821	1.0773
-1.6558	0.4459	0.8202	-0.5918	1.3451	-1.2052	-0.3724	0.4053	1.9900	0.9579
-1.7073	0.2726	0.5653	-0.7472	1.3505	-0.6218	-0.8196	1.2970	0.8214	0.1730
-1.6687	0.2584	0.9090	-1.1083	1.3090	-0.5025	-0.6308	1.4677	1.4572	-0.0178
-1.6524	0.3371	0.2820	-0.9998	1.6094	-0.4471	-0.7100	-0.3259	1.4390	-0.3913
-1.6604	0.4037	0.6816	-1.0395	1.7321	0.1673	-0.4342	0.5839	1.2332	0.2436
-1.5642	-0.0632	1.0251	-1.1441	1.3613	-0.3873	0.0208	0.7363	1.6616	2.1589
-1.5423	0.0711	0.6814	-1.5235	1.2756	-0.3210	0.2194	0.9404	2.6419	0.1086
-1.8384	0.7524	0.2325	-1.0101	1.2854	-0.4347	-0.8251	0.8193	1.2383	-0.0934
-1.4374	0.5229	0.4232	-1.2808	1.3170	-0.2651	-0.7468	-0.7194	1.4849	-0.2114
-1.6103	0.4758	0.4207	-1.3327	1.9660	0.2683	-0.2649	-0.4062	1.7439	-0.1097
-1.6922	0.4897	0.2890	-1.6921	1.8018	0.2803	-0.1301	0.6264	1.1368	-0.5060
-1.5013	0.2876	0.8372	-1.5340	1.3775	0.4657	0.0510	-0.5584	1.7108	-0.4382
-1.6679	0.3235	0.7810	-1.4555	1.3771	0.2638	-0.0060	0.4763	1.5183	-0.2998
-1.7232	0.4064	0.0098	-0.7637	1.6681	-0.4722	0.7378	0.1077	0.4824	0.7933
-1.8510	0.4020	0.2647	-0.8468	0.7735	-0.6649	1.1126	-0.0777	0.2775	0.4980
-1.7815	0.6099	-0.0384	-0.7267	1.2448	-0.8750	0.3955	0.3754	1.4301	0.0163
-1.6301	0.2577	0.3964	-1.1599	1.5829	-0.2564	-0.1521	0.2069	1.3765	0.2330
-1.6838	0.6366	0.0530	-0.8015	1.3516	-1.3169	0.0198	0.5946	0.1308	0.0390
-1.5804	0.4169	0.3016	-1.5244	1.0502	-0.0337	-0.4380	-0.7237	1.4057	0.1834
-1.6867	0.5098	-0.1188	-1.1638	0.8104	-0.4864	0.2571	-0.6449	1.0859	-0.4124
-1.7227	0.5951	0.3603	-0.7386	0.9803	-0.1372	-0.6694	0.9691	1.4711	0.2259
-1.6716	0.5106	0.5044	-0.7440	1.3412	-0.4331	-0.3328	-0.4852	0.6701	-0.4816
-1.5957	0.3996	1.0106	-0.5722	1.4332	-0.2537	-0.4394	0.4785	1.4336	-1.2970
-1.6927	0.8596	-0.0049	-1.0594	0.9937	-0.3666	0.3052	-0.7428	0.3940	-0.4883
-1.8003	0.5527	-0.0755	-0.9057	0.7980	-0.8838	-0.0041	0.7218	1.2922	-0.7426
-1.7394	0.5906	0.5455	-1.4890	1.3774	0.5075	-0.1207	0.9543	1.9265	-1.3802
-1.8789	0.5156	0.5524	-0.7480	0.9889	-0.4657	-0.2428	0.1667	1.4226	-0.6232
-1.6443	0.3969	0.5711	-1.3410	0.8113	0.3841	-0.1116	0.1943	1.8488	0.6422
-1.7686	0.4469	0.4281	-1.0521	0.9197	-0.2582	0.1389	-0.1072	1.3445	0.5476
-1.6895	0.4188	0.1220	-0.6894	0.9479	-0.4087	0.0349	-0.1111	0.5927	-0.3134
-1.5131	0.0956	0.7760	-1.0113	1.0927	0.5609	0.3835	-0.4771	1.7677	-0.3031
-1.5255	0.0902	2.1716	-0.7773	0.6530	0.5353	-0.1301	0.1729	2.1597	0.5420
-1.4720	-0.4633	1.8494	-1.4210	1.0248	1.5553	-0.2973	0.9967	2.0517	0.2789
-1.3999	-0.3738	1.7885	-1.4658	1.0098	1.7373	-0.8293	-0.5027	1.7729	-0.5803
-1.5906	-0.1060	2.0314	-1.0641	1.1184	1.0175	-0.6440	0.6710	1.2585	0.5538
-1.3522	-0.0924	1.4714	-1.1866	1.0893	1.6643	-0.6118	0.5992	0.7976	0.3050
-1.5329	-0.1549	1.4998	-1.4746	0.9172	1.1080	-1.4002	0.8300	1.4661	-0.4779
-1.6234	0.2731	1.1066	-0.7837	1.0693	0.5039	-0.0458	1.2769	2.0443	-1.1811
-1.3750	-0.0845	1.4260	-0.4559	0.7480	1.0926	-0.6623	-0.2510	2.7945	-0.1548
-1.3532	-0.4678	0.8893	-0.3255	0.4159	0.6711	-0.2907	-0.9603	1.1010	-0.8968
-1.4434	-0.3310	0.9376	-0.7497	0.5821	1.0551	-0.3857	0.6424	2.0875	0.6227
-1.5028	0.0197	1.1782	-1.1431	1.3108	1.8329	-0.6462	0.8295	1.7485	0.3092
-1.5378	-0.0489	1.1981	-1.6008	0.7338	1.4321	-1.1977	-0.6799	2.1726	0.8371
-1.5082	0.1067	0.5776	-0.7994	1.4631	-0.1108	-0.1000	-0.6800	0.2569	1.0214
-1.5803	0.1485	0.7032	-0.6932	0.8887	0.0407	-0.8888	1.1946	1.0763	-0.5505
-1.4070	-0.0770	1.1465	-0.9472	1.6146	1.1143	-0.6037	0.0082	1.7505	-0.2165
-1.3682	-0.1657	1.9835	-1.2140	1.5952	1.4037	-1.7623	0.2756	2.0023	0.3025
-1.3735	-0.3352	1.6809	-0.8652	1.2184	1.8668	-2.2512	0.3786	1.3248	1.2699
-1.5347	0.0291	1.6026	-1.0857	1.1487	1.8681	-1.7416	0.9624	1.2012	1.3519
-1.5037	0.0514	1.6353	-0.5234	1.6254	1.4265	-2.3005	0.6255	1.7466	0.3574
-1.1867	-0.5564	1.5802	-0.3858	0.4551	1.0713	-1.2538	-0.1313	1.0749	0.8795
-1.4693	-0.0152	1.6445	-1.3146	1.6308	1.8940	-1.2960	0.4548	1.1664	0.3151
-1.5355	-0.1489	1.4353	-1.5690	1.6397	1.0799	-0.7794	1.2838	1.2583	0.3028
-1.4964	-0.0636	1.3692	-1.3566	1.5033	0.6709	0.2551	0.2386	1.8615	0.2392
-1.4563	-0.1749	1.4001	-1.1647	1.3513	1.3349	-0.6787	-0.1541	1.3721	0.8926
-1.6048	0.2172	1.8388	-1.1976	1.5312	0.9259	-1.0963	0.3884	2.1574	0.2633
-1.6095	-0.0717	1.3925	-1.3527	1.3342	2.0116	-0.3412	0.1108	2.1212	0.2829
-1.3526	-0.2533	1.3321	-0.9480	0.8876	1.5687	-1.1828	0.5715	1.4007	0.1532
-1.3779	-0.0732	0.5718	-1.3780	1.0028	1.0629	-0.9624	0.7616	1.0252	-1.1972
-1.5920	0.2115	1.5274	-1.3168	1.7850	2.1059	-0.4851	0.9092	1.6368	-2.0471
-1.5290	0.0938	1.1036	-1.5407	0.6580	0.6412	-0.9544	-0.2554	1.3693	-1.4943
-1.5579	0.1266	1.8687	-1.4749	1.3288	1.6108	-0.2240	-0.7277	2.0761	-1.4829
-1.3835	-0.0274	1.5012	-2.0560	0.6490	0.9908	-0.4113	-0.2445	2.2041	-0.7659
-1.4004	0.2255	1.3454	-1.3356	1.6992	0.8713	-0.6101	-0.4395	1.7433	-0.8766
-1.4642	0.0098	1.4753	-1.2329	1.4129	1.2594	-1.4043	0.7973	0.5239	-0.7557
-1.6728	0.2993	1.2146	-1.2484	0.8908	0.8159	-0.0539	0.2584	1.7666	-0.9864
-1.4115	-0.2502	1.7514	-1.1979	1.0828	1.5562	-0.2900	0.0928	1.0049	-1.3579
-1.5074	-0.0310	0.8979	-0.9992	0.7910	0.4946	-0.0366	-0.5456	-0.8262	-1.1722
-1.5638	0.2274	1.4637	-1.1152	1.5127	1.3495	-1.4141	-0.2683	1.2604	-1.1660
-1.4653	0.3184	0.8831	-1.3731	1.0815	1.1157	-0.7551	0.1860	0.3511	-1.3499
-1.5409	0.1880	1.3658	-0.6667	1.0669	1.1712	-1.8826	0.1640	0.5505	-1.9031
-1.5257	0.0202	1.2177	-1.2983	1.2781	0.4229	-0.0763	-0.3397	1.8395	-1.0271
-1.4069	0.1709	1.3189	-1.3467	1.3213	1.0339	-0.0613	-0.6646	1.9108	-1.7888
-1.3766	0.3936	0.8311	-1.4006	0.7105	0.5213	-0.3815	-0.8800	1.5902	-2.3426
-1.5538	0.3836	1.0827	-0.7252	0.5688	0.6324	-0.6300	0.6698	1.3606	-1.3994
-1.5004	0.2816	1.2841	-0.9553	1.4359	1.0352	-0.3319	0.4700	1.0126	-1.3109
-1.3902	0.2686	1.3012	-0.5219	0.9608	0.4291	0.2562	0.5684	0.6703	-0.0766
-1.4868	0.2278	1.5030	-1.2338	1.2764	1.4977	-0.5228	0.3916	2.6396	0.0581
-1.5443	0.0405	1.6058	-1.2344	0.8960	2.0072	-0.1726	-1.5073	1.7883	0.4566
-1.5121	0.1707	1.8250	-1.2027	1.1750	1.6751	-0.7199	-1.1109	2.1583	-1.1725
-1.5885	-0.0067	0.9594	-0.4620	0.4085	0.8175	-0.4913	-2.0543	2.1058	-0.9392
-1.4355	-0.0822	1.5165	-1.1679	0.5407	2.4044	-0.9023	-0.9481	0.7260	-0.4313
-1.6135	-0.1980	1.7983	-1.8977	0.9063	1.5560	-0.2847	-0.5077	1.1443	-0.2329
-1.3313	-0.0189	1.8174	-1.9174	0.9523	2.2354	-1.9026	-0.5214	1.9511	-0.1508
-1.4301	-0.0023	2.0993	-1.2396	0.6215	2.1557	-0.2043	-1.0115	2.0578	0.7956
-1.5079	0.1692	1.5324	-1.6682	0.8081	2.3093	-0.4265	-0.6432	0.8855	-0.3218
-1.3654	-0.1506	2.4213	-1.4876	1.0957	1.4910	-1.4099	-0.7968	1.8427	-0.0667
-1.5742	-0.0094	1.7229	-1.3780	0.5228	1.7821	-1.2022	-0.2494	2.3727	0.0450
-1.4328	-0.2718	1.7737	-1.3809	0.8166	2.3074	-1.3456	0.0963	2.2871	0.1605
-1.5602	0.3755	1.0918	-1.1757	0.6436	1.5501	-0.7579	-0.4982	1.9327	-0.7654
-1.4208	-0.1120	1.4455	-0.8429	0.4452	1.3350	-0.7428	0.1267	2.3393	1.3560
-1.3351	-0.1015	1.2495	-0.9990	1.0791	0.9406	-0.5363	-1.3961	2.5171	0.0360
-1.3745	-0.3768	1.6367	-1.0750	0.8601	1.0498	-1.7679	-0.5643	2.3056	0.3792
-1.5181	0.0380	1.6883	-1.2015	1.2552	1.0089	-0.9612	0.7456	1.3700	0.4012
-1.3466	-0.1368	1.6771	-0.8708	0.8696	2.0028	-1.3667	-0.7167	2.6215	-0.0456
-1.3228	-0.2740	1.5903	-0.3505	0.2733	2.2100	-0.9881	1.1701	0.4594	0.1715
-1.3316	-0.2988	1.6925	-0.6644	0.3601	1.8684	-2.1047	1.0167	1.4450	0.4442
-1.2633	-0.3270	1.7665	-0.6186	0.5090	1.8531	-2.1251	1.2314	1.1240	0.0991
-1.5602	0.1259	0.9989	-1.0720	0.3744	2.0316	-1.1852	1.6041	-0.6995	-0.8759
-1.4775	-0.0042	1.2353	-0.7576	-0.1768	1.1240	-0.9518	1.7460	-0.2306	-0.5708
-1.3053	-0.2109	1.4272	-1.3030	0.6608	1.9969	-1.1888	0.8209	0.5074	0.4020
-1.4006	-0.4491	1.4116	-1.2520	0.5766	1.2996	-1.3947	0.4950	-0.2576	-0.4297
-1.5291	-0.0891	1.1974	-0.8126	0.5423	0.7422	-0.2833	0.3910	0.6905	0.2936
-1.4626	-0.3004	1.2214	-0.7882	0.7801	1.6269	-0.7462	-0.2897	0.3524	0.5346
-1.3841	-0.1879	1.2999	-0.6963	0.8598	1.7870	-0.6371	0.7651	-1.3615	0.0331
-1.3697	-0.0670	1.1119	0.0805	0.6163	1.5276	-0.9271	1.2377	-0.5663	-0.4103
-1.3483	-0.0013	1.4149	-1.0523	0.7612	1.8129	0.6736	-0.6230	0.0919	-0.4587
-1.3463	0.0346	1.5155	-0.5780	0.4299	2.0881	-0.6535	0.9591	-0.5400	-1.0754
-1.3435	-0.3093	1.9424	-1.2083	0.7190	2.1687	-0.9948	0.5896	0.0311	-1.7110
-1.2734	-0.2374	2.2694	-1.3925	1.0739	2.9010	-1.3756	0.5280	-0.0841	-1.8117
-1.4474	-0.0059	1.6822	-1.0783	0.3425	2.0598	-1.6039	0.8193	0.2521	-1.2611
-1.2799	-0.0631	2.1700	-1.5238	0.7395	2.5586	-1.3430	0.4979	0.3450	-1.9638
-1.4255	-0.2238	2.3109	-1.6659	0.9318	2.4255	-0.3545	-0.4246	0.5056	-2.3513
-1.2441	-0.0628	1.7876	-1.2009	0.8488	1.3869	-0.7268	-1.4041	0.4991	-1.8224
-1.2878	-0.2590	2.0914	-1.3874	0.7385	2.4472	-0.9231	-0.0999	-0.3948	-2.4541
-1.3439	-0.1994	1.7564	-1.2091	0.7279	1.8962	-0.5127	0.0036	0.2705	-1.2933
-1.2282	-0.5408	1.8926	-1.3740	0.8764	1.7477	-1.2889	-1.0014	-0.2384	-1.9687
-1.2841	0.0537	1.3167	-0.6687	0.4978	1.5741	-1.3282	-0.7518	0.0741	-2.4278
-1.1835	-0.1351	1.9203	-0.5889	0.3724	2.3862	-0.8146	-0.9592	-0.7808	-2.1426
-1.2576	-0.0906	1.8438	-1.1353	0.2267	2.5448	-0.6449	2.1924	-0.1417	-1.3443
-1.1067	0.0215	2.0436	-0.8474	0.5638	2.1540	-0.6556	0.8280	0.1173	-2.9902
-1.3323	-0.1603	2.5035	-0.6463	0.6339	1.1420	-0.6889	-0.7032	0.8820	-1.6376
-1.2709	-0.0257	1.6178	-0.5393	0.3764	0.8008	-1.0473	-0.4867	0.1752	-2.2891
-1.3812	0.4801	1.0357	-1.0958	0.8245	0.4084	-0.1349	-0.1740	0.4081	-0.5343
-1.3430	0.0972	0.5970	-1.1688	0.7251	0.2882	-0.4751	-1.0574	-1.0347	-1.1487
-1.4149	-0.2743	1.3333	-0.2502	0.9019	0.9508	-0.1776	-1.1451	-0.1061	-0.6681
-1.2504	-0.2898	1.9363	-1.2476	1.0860	1.6833	-1.9047	0.2268	-0.3826	-0.6327
-1.2237	-0.1058	1.2585	-0.8158	0.5770	1.9927	-1.4220	0.6258	0.3396	0.3610
-1.1835	-0.4947	1.6095	-1.1065	0.9444	1.4888	-1.2296	-1.1676	-0.1230	0.5364
-1.2610	-0.1408	1.8521	-1.0945	0.7218	1.3334	-0.6072	-1.3561	0.2457	-0.4933
-1.1063	-0.1576	1.7699	-0.5633	0.0577	1.3750	0.7831	-2.6133	0.3252	-0.6570
-1.2629	0.0878	1.7804	-1.3019	0.0763	2.0693	-0.4009	-0.3319	0.2678	0.4242
-1.3751	0.2787	1.4926	-1.0761	0.5279	0.4789	-0.8671	-0.9400	0.1871	-1.0601
-1.2584	-0.1866	1.8738	-1.5572	0.0603	1.8803	-1.2858	-1.0799	0.8176	-0.5050
-1.2557	0.0249	1.9254	-1.1127	0.2489	1.7923	-0.8030	-0.7747	1.8685	0.3787
-1.2010	-0.0497	1.2800	-1.0298	-0.0084	1.6651	-0.7402	-0.5669	0.7916	0.7989
-1.1835	-0.2969	2.1692	-0.6315	0.2453	1.6078	-0.5124	-0.5972	0.7611	0.5448
-1.2214	0.1779	2.2987	-0.6588	0.3482	1.8914	-0.8112	-0.2483	0.2826	-0.5212
-1.2042	-0.1018	2.1072	-0.9253	0.1503	1.9640	-0.5984	0.8607	1.1989	1.1207
-1.2004	0.0116	2.3288	-0.9076	-0.0073	1.7421	-0.6390	-0.4082	1.4997	0.6228
-1.2540	0.1298	1.5295	-1.0714	-0.2565	1.7233	0.0474	-0.9527	0.9858	0.2495
-1.2244	-0.0138	1.3676	-1.0306	-0.0269	0.9638	0.5680	-1.5607	1.1610	0.6734
-1.3405	-0.1255	2.2235	-0.9909	0.0087	1.3831	-0.9868	0.3856	0.8003	0.4520
-1.1615	0.0391	1.7371	-1.1587	0.1749	1.3131	-0.0195	-0.1035	-0.2710	0.0351
-1.1772	0.1878	1.6276	-1.0453	0.3126	1.1601	-0.1118	-0.7722	-0.5188	0.1833
-1.1847	0.0666	2.1506	-1.1366	0.2870	1.9654	-0.7952	0.3939	0.5270	-0.4836
-1.1817	-0.2470	1.0029	-0.3587	-0.5870	1.6534	-0.3784	0.4078	-0.4356	-1.2881
-1.3124	-0.5161	1.7195	-0.6026	0.2893	1.4281	-0.1846	0.3782	-0.6715	-0.3630
-1.2212	-0.2147	1.1854	-0.3848	-0.1610	1.5594	0.0544	0.6400	-2.1672	-1.3898
-1.4442	0.3127	1.5097	-0.6046	-0.1094	1.4438	-0.7692	1.3601	-1.7754	-1.2468
-1.3115	-0.0526	1.9141	-0.7348	-0.1982	1.2127	-0.2367	0.4508	-1.5605	-0.7999
-1.2979	-0.1766	1.8484	-0.8510	0.0337	2.4032	-0.4495	-0.3540	-1.4044	-1.6492
-1.1434	-0.4324	1.8720	-0.8083	0.0670	1.5287	0.6154	0.0901	-0.8627	-0.4653
-1.2531	-0.1096	1.5750	-0.0846	-0.6183	1.6554	-0.1853	-1.3758	-1.2873	-1.7388
-1.3517	0.0810	1.5310	-0.6260	-0.3500	1.1920	0.0850	0.7282	-1.7016	-0.7990
-1.2985	-0.0649	1.7860	0.2594	0.4154	1.0660	-0.0011	0.3886	-0.8252	-0.0931
-1.1348	-0.4170	2.6797	-0.3363	0.1681	1.6963	-0.5987	-0.5098	-1.1591	-0.1584
-1.2080	-0.1985	1.9483	-0.0281	0.1117	1.3262	-0.9893	-0.5771	-1.6524	-0.0198
-1.0541	-0.2163	2.3648	0.0522	-0.1816	1.7131	-1.0055	0.2377	-0.7011	-0.7305
-0.9352	-0.3863	2.3202	-0.5123	0.1967	2.3579	-0.5156	-0.1163	-0.7579	-0.7113
-1.1226	-0.1671	2.3049	-0.6111	-0.0617	1.8213	-0.8876	0.1308	-0.9038	0.2380
-1.1579	-0.4068	2.2845	-0.7461	-0.1378	2.0496	-0.4219	0.2655	-0.9031	-0.1109
-1.2213	0.0673	2.1365	-0.6905	0.2856	2.1322	-0.9866	0.3247	-1.2694	-0.6201
-1.0447	-0.1073	2.0497	-0.2213	-0.0747	1.6297	0.1211	-0.2228	-1.1534	-0.1665
-1.0468	-0.2481	1.3173	-0.3071	-0.1002	0.8255	0.5448	0.1889	-1.1865	-0.9461
-0.9187	-0.2384	2.0643	-0.3925	0.3705	1.4813	0.2310	-1.7516	-0.4627	-0.4245
-1.0118	-0.3828	2.0174	-0.2797	-0.3773	1.2885	-0.0731	-0.0304	-1.3010	-0.3555
-1.0259	-0.4050	1.7955	-0.1724	-0.0517	2.5374	-0.6079	0.6038	-0.5361	-0.4559
-1.0029	-0.1719	1.7344	-0.3364	-0.6044	1.4226	-1.1038	0.2065	-1.9340	-1.7133
-0.9902	-0.0642	2.3793	0.0037	-0.1964	1.6559	-0.0349	0.7527	-0.6668	-0.3924
-1.0746	-0.1454	2.6779	0.0992	0.1550	1.5196	0.0228	-0.3420	-0.4601	-1.8824
-1.1209	-0.2138	2.3456	0.0513	-0.3033	1.5772	-0.5427	0.1525	-0.4935	-0.3502
-1.2335	-0.2384	1.7432	-0.5392	-0.6172	0.8385	0.5000	-0.2384	-1.6083	0.2146
-1.0097	-0.3800	1.9671	-0.1398	-0.5698	1.1804	0.0491	-0.3978	-1.3291	0.3374
-1.2020	0.0392	1.1852	-0.5895	-0.6437	0.7865	0.3361	-0.7247	-2.0097	0.0979
-1.0668	-0.4743	2.1431	-0.8987	-0.4834	1.2198	-0.3028	-0.4273	-0.8898	0.0573
-1.1540	-0.2152	1.3030	-0.6708	-0.6870	0.6947	-0.2239	-0.4526	-1.2845	0.7682
-0.8807	-0.4081	2.0255	-0.2112	-0.4788	1.2951	-0.1446	-0.2076	-1.5741	0.3669
-0.9793	-0.0941	2.0153	-0.3645	-0.2578	0.8587	0.1145	-1.1704	-0.9282	1.1430
-1.0346	-0.2567	1.9448	-0.2147	-0.2954	1.7814	0.2640	0.5360	-1.8554	0.3408
-0.9989	-0.3300	2.1200	-0.6789	-0.4857	1.3478	-0.0953	-0.5935	-1.1749	-0.6833
-0.9868	-0.3134	1.9710	-0.4577	-0.5772	1.3729	0.2644	-0.1518	-1.0192	0.9611
-1.0516	-0.1806	2.1020	-0.5936	-0.8524	0.6749	-0.1203	0.1282	-0.3621	0.0587
-0.9642	-0.1905	2.1066	-0.5183	-0.2136	1.0128	-0.4364	0.1282	-0.0519	0.3768
-1.0337	-0.5840	2.5221	-0.8127	-0.2255	1.6867	-0.1179	0.2674	0.2572	0.2008
-0.8935	-0.0794	2.2299	-0.7114	-0.4861	1.5482	-0.8946	-0.5984	-2.0721	0.2763
-0.9975	-0.1860	2.4959	-0.5533	-0.1653	1.8275	-0.0840	0.1897	-0.9422	0.4684
-1.0204	-0.2650	1.8639	-0.2607	-0.4750	1.2609	0.2419	-0.6384	-1.2527	-0.5629
-1.0020	-0.4439	1.8258	-0.0874	-0.8372	1.7115	-0.4182	0.2625	-0.6675	0.4146
-0.9377	-0.7217	2.3417	-0.4050	-0.3663	1.4944	0.5014	0.0376	-0.8479	1.1721
-0.9417	-0.4951	2.0080	-0.0380	-0.6386	1.1245	-0.3768	0.0639	-0.5810	0.6412
-0.9328	-0.3587	2.0691	-0.4462	-0.5835	1.6386	0.2413	-0.3107	-1.2557	1.0706
-0.8734	-0.1094	2.3196	-0.8716	-0.7874	1.4860	0.6118	-0.2713	-0.6932	0.0171
-1.0405	-0.1478	1.8486	-0.2442	-0.6548	1.3869	-0.2969	1.6210	-0.7842	0.5801
-0.9737	-0.3353	1.9564	-0.3719	-0.8991	1.1810	-0.2155	0.5238	-1.4169	1.0798
-0.8999	-0.3835	1.8841	-0.3404	-0.6146	1.0446	0.1353	0.2337	-1.2125	0.7184
-0.9066	-0.4120	1.6093	-0.5407	-0.8660	1.6995	-0.2579	0.1456	-1.5392	0.2816
-0.9695	-0.2719	1.7182	-0.4435	-0.0645	1.4873	-0.2246	-0.3098	-0.6498	0.2931
-1.0133	-0.4393	2.1086	-0.5480	-0.4587	1.2103	0.0814	0.3932	-1.2133	-0.0584
-0.8031	-0.6436	1.7651	-0.4667	-0.7235	1.5375	-0.0630	-0.3969	-1.6093	0.1249
-0.8879	-0.4749	2.1774	-0.0097	-0.6730	1.2804	0.1400	0.3100	-1.2931	0.2187
-0.8064	-0.6967	1.5071	0.0681	-1.0622	2.0367	0.1583	-1.8122	-1.1432	-0.2146
-1.0610	-0.0264	1.2080	-0.9370	-0.9694	0.9286	-0.4370	-0.2011	-2.3675	-0.4650
-1.1349	-0.4438	1.9362	-0.3492	-0.1915	1.1229	0.5152	0.0698	-1.5480	-0.8827
-0.9852	-0.3758	1.5447	-0.5522	-0.9210	1.8577	-0.6382	-0.1201	-1.3458	0.1828
-0.4632	-0.6991	1.5148	0.4885	-1.0694	0.3204	1.1990	-0.7509	-2.5757	0.5339
-0.3355	-0.6154	2.1083	-0.0114	-1.7040	0.4577	0.4556	-0.3287	-2.1552	0.5910
-0.5479	-0.8738	2.7045	0.6006	-1.0823	0.6577	0.3457	0.0303	-2.7450	0.4083
-0.3860	-0.7692	2.2143	0.1677	-0.9524	0.8864	0.3722	0.3203	-2.3433	-0.0554
-0.4612	-0.4830	2.1013	0.2263	-1.4303	0.4043	0.5641	-0.5225	-2.2380	0.2315
-0.3635	-0.7562	1.4062	-0.2434	-1.0265	0.5957	-0.0966	-0.0576	-2.1812	0.7179
-0.3583	-0.6344	1.5682	-0.3310	-1.5212	0.5087	0.4763	0.5357	-2.6615	0.7893
-0.6567	-0.5760	2.1356	-0.2850	-1.1944	1.0621	1.0308	-0.3024	-2.5383	0.1321
-0.7012	-0.6792	2.3079	-0.0183	-1.0777	0.9027	0.8711	-0.0076	-2.3357	0.4398
-0.7079	-0.6452	1.9526	0.4766	-1.0761	0.3734	1.5720	-0.6941	-1.8885	0.4927
-0.4152	-0.9349	2.1914	-0.3018	-1.4489	1.0842	0.8936	0.0665	-1.8298	0.1973
-0.6160	-0.4284	2.0274	-0.1005	-1.1793	0.2328	0.7767	-0.0353	-2.0177	0.6537
-0.6630	-0.6848	2.1006	0.5031	-1.0864	0.3976	0.1699	0.1122	-2.2790	1.2821
-0.5121	-0.8112	1.9662	0.3113	-1.5706	0.5825	0.0575	-0.5651	-2.1960	0.6449
-0.5156	-0.6183	2.1348	-0.1425	-1.4340	0.9096	0.1600	-0.5611	-2.3032	1.2491
-0.6076	-0.6505	2.7007	0.3557	-0.7450	0.8957	0.2365	-0.8070	-1.8161	0.9686
-0.6305	-0.7725	2.2741	-0.0019	-1.0068	0.8394	0.6133	-1.1063	-1.5533	1.6588
-0.6115	-0.5950	2.4665	0.3547	-1.3092	0.6682	0.6127	-0.1167	-2.5309	1.4011
-0.5929	-1.0588	2.4106	0.4513	-1.2747	0.3514	0.5933	-0.7042	-2.1723	1.6847
-0.4613	-0.8176	2.2073	-0.1457	-0.7592	1.1900	0.7034	-1.3119	-2.8461	0.7911
-0.6044	-0.9297	2.3055	0.6667	-0.8405	0.4071	0.8320	-0.4234	-2.4921	0.9671
-0.4780	-0.7999	2.5040	0.3333	-1.4313	0.5061	1.1900	-0.2998	-1.9026	0.6167
-0.7065	-0.7179	2.6746	0.3304	-1.0535	0.5012	0.8339	-0.0984	-2.6590	1.0672
-0.5257	-0.6499	2.6568	0.2157	-1.2524	0.5345	1.5134	-1.0123	-2.8749	1.1045
-0.3645	-0.8236	2.6431	0.7987	-1.4447	-0.0856	0.7486	0.5763	-2.5420	1.0888
-0.3065	-1.0815	1.9588	0.7004	-1.1796	0.1511	0.2275	-0.1695	-1.7242	0.2574
-0.2245	-0.8293	2.1404	-0.0048	-1.1354	0.5017	0.4884	0.2388	-1.3362	0.7946
-0.4313	-0.9946	2.2688	-0.0955	-1.3567	0.3229	1.2566	-0.0191	-1.0028	1.0697
-0.1600	-1.2532	1.8782	0.1156	-0.9896	-0.0418	0.7966	0.0053	-0.5693	0.6356
-0.2537	-1.0634	1.7699	0.0643	-1.5359	0.3507	0.2044	0.9705	-0.5234	0.9893
-0.4841	-0.9455	2.7527	0.4677	-1.0673	0.4701	0.1010	-0.3664	-0.4618	1.7347
-0.7213	-0.4184	2.2450	0.2538	-1.5612	-0.0978	0.1847	0.9821	-0.3418	1.5824
-0.8448	-0.9962	2.5597	0.5367	-1.2374	0.0014	1.1776	0.5778	-1.0358	1.6074
-0.3810	-0.8235	1.9106	0.5309	-1.2273	0.2944	0.1402	1.5097	0.1800	0.8922
-0.2813	-1.2701	1.5632	0.8363	-1.0901	0.3109	0.9805	0.9367	-0.3412	0.0586
-0.3946	-0.9141	1.4287	1.1463	-1.2640	0.1052	0.7252	0.6943	-0.9149	0.1187
-0.5602	-0.5846	1.6710	1.5659	-1.0363	0.4804	0.4020	0.2296	0.1224	1.4218
-0.3526	-0.7851	1.1790	1.3595	-1.2619	0.3136	0.1655	0.3192	-1.2167	0.5659
-0.3641	-0.9548	1.1214	0.8989	-1.0835	0.1752	0.4450	1.2771	-0.6826	0.2184
-0.3041	-0.7207	0.9453	0.8581	-0.7093	0.3729	0.7108	0.7754	-0.4248	1.1455
-0.6613	-0.9147	1.8704	1.1080	-0.9815	1.1434	2.1875	0.4859	-1.4029	0.2629
-0.2558	-0.9035	1.0307	0.7784	-0.6280	0.0145	0.7570	1.0526	-1.0651	0.6538
-0.2760	-0.9065	1.5256	0.8383	-0.9720	0.5118	0.8384	0.5890	-0.0140	-0.1455
-0.3338	-1.2366	1.6243	0.6804	-0.7578	0.3106	1.1267	0.6858	-0.9130	0.1346
-0.2904	-1.0619	1.4509	0.9021	-1.2027	-0.1117	0.3955	-0.1006	-0.8424	0.3327
-0.3752	-0.8895	1.2664	1.1618	-1.0671	0.0559	0.8743	0.4006	-0.6220	-0.2144
-0.3829	-0.6683	1.1798	1.1162	-1.2778	-0.2601	1.3848	1.1906	0.1187	0.4882
-0.3043	-0.7279	1.2609	0.4684	-1.1484	0.6206	1.5957	1.0838	-1.3651	0.1678
-0.5041	-1.2073	1.5964	0.9245	-1.0631	0.2530	0.7637	0.4776	-2.2316	0.1982
-0.5743	-1.0032	1.8301	0.4924	-0.9197	0.5555	1.2538	0.4825	-2.0818	0.4902
-0.3174	-0.9577	1.8941	0.1521	-0.7548	0.6850	1.2804	0.4930	-2.5738	0.8157
-0.4719	-1.1654	1.5847	0.5983	-1.1817	0.4334	1.5991	0.4471	-2.6216	0.4398
-0.4455	-0.9504	1.6279	0.9831	-0.6365	0.8296	1.0674	1.1222	-2.2166	0.9028
-0.4387	-1.2095	1.0452	0.6226	-0.9752	0.3058	2.0878	1.1209	-3.2593	0.9463
-0.3475	-0.9853	1.6958	0.3452	-1.6170	0.6679	2.1171	0.7544	-3.1756	0.0552
-0.6712	-0.5699	1.6834	1.2163	-1.1805	0.1892	1.6194	1.0763	-3.2089	0.5634
-0.5637	-1.1122	2.1138	0.2856	-1.7832	0.3152	1.6266	1.3437	-2.7467	1.3571
-0.2265	-0.8085	2.4974	0.3712	-1.3565	0.6239	2.0213	1.8250	-2.0455	0.8571
-0.6274	-0.7737	2.3194	0.2277	-1.1761	0.5220	0.8306	0.6192	-2.4500	1.4088
-0.4111	-1.2496	1.6422	0.7031	-0.9674	-0.3280	1.6130	0.7656	-2.2817	0.4980
-0.1948	-1.3112	1.9737	0.4027	-1.5349	-0.3967	1.6412	0.1748	-0.4377	0.4985
-0.2237	-1.0946	1.4861	0.4443	-1.2853	-0.7983	1.7768	-0.5080	-1.1434	-0.4039
-0.4463	-1.0661	1.9328	1.3795	-1.7888	-0.6447	1.1065	-0.1051	-0.8189	0.6715
-0.2979	-1.2722	1.7004	0.5958	-1.3316	-0.4656	0.3395	-0.5278	-1.8820	1.1655
-0.4778	-1.1957	2.2056	0.9517	-1.4327	-0.6366	0.8763	-0.6338	-1.3290	0.8857
-0.3873	-1.2637	1.6943	1.0406	-1.1426	-0.6055	1.0440	-0.9516	-1.2872	0.8673
-0.4622	-0.9035	1.8100	0.8317	-1.5718	-0.6771	1.5424	-0.6752	-0.6789	1.2205
-0.3945	-1.1701	1.5666	1.2628	-1.1526	-1.1120	1.3619	-0.2705	-0.6257	1.4110
-0.1875	-1.0979	1.9255	0.8447	-1.2398	-0.6834	0.9225	0.0126	-1.2869	0.6519
-0.2565	-1.0535	1.5134	0.3361	-1.0372	-0.8883	2.0769	-1.3162	-1.3435	1.6827
-0.3289	-1.1517	1.7776	1.3459	-1.6648	-0.6498	1.0666	0.2250	-1.5808	1.8415
-0.1504	-1.6506	1.2353	1.1697	-0.7680	-0.5361	0.6018	-0.4567	-0.8455	-0.2527
-0.2238	-1.5609	1.5580	0.9913	-0.9609	-0.3639	1.8923	0.4493	-0.9421	0.8259
-0.1400	-1.1906	1.9353	1.0130	-1.1203	-0.4295	2.4105	-0.2926	0.3537	0.1635
-0.1830	-1.3232	1.8246	0.7632	-1.1024	-0.1033	1.7969	0.2507	-0.1614	0.5532
-0.1921	-1.0522	1.6080	1.3880	-1.0412	-0.5686	1.9281	0.0821	-0.7831	0.5623
-0.0009	-0.9546	1.2729	0.6941	-0.9759	-0.1174	1.2552	0.7070	0.1729	0.6341
-0.1802	-0.9045	1.5854	0.9085	-1.5758	-0.0335	1.6748	1.4759	-0.9557	0.5836
-0.1170	-1.4767	1.8529	1.8037	-0.4342	-0.1835	0.7789	0.4911	-0.9493	0.3851
-0.0449	-1.0492	2.0228	1.0776	-0.9468	-0.1746	0.9613	0.7745	-1.1504	0.5713
-0.1189	-0.9882	2.0503	1.3134	-1.2509	-0.1267	1.6624	1.0701	-1.2036	0.0313
-0.1628	-1.1260	2.2529	1.5261	-1.3975	-0.6910	0.6275	-0.2326	-0.9375	-0.1580
-0.0056	-1.1138	1.6553	1.3024	-0.9822	-0.3168	0.9201	0.9732	-0.3257	0.8962
-0.0875	-0.9874	1.5900	1.5714	-1.3058	-0.5567	0.7749	0.8268	-0.3947	0.0638
-0.3065	-1.1988	2.0059	1.6038	-1.1037	-0.4592	2.2177	0.2226	-0.0820	0.1981
0.1473	-0.7594	1.3103	1.4218	-0.2372	0.1451	0.3971	0.8662	-0.9235	-0.4421
0.1179	-1.0931	0.8551	1.0367	-0.9669	-0.3261	1.0705	1.3642	-0.3540	-0.9804
0.1938	-0.8975	0.4952	1.3854	-0.7626	-0.4901	0.3407	1.2169	0.1185	0.3928
-0.0244	-1.2106	1.3235	1.3494	-1.0599	-0.1455	0.7414	1.0032	0.4098	-0.2256
-0.0497	-1.2654	0.9139	1.0806	-1.0919	-0.3127	0.8830	0.3845	0.7602	-0.2617
-0.3133	-0.9701	2.1413	1.5353	-1.6205	-0.8326	2.3301	0.0037	-0.1380	0.5155
-0.4274	-1.3276	1.9937	1.9432	-1.0021	-0.4265	2.3479	0.0972	0.0018	0.3803
0.1238	-0.8758	1.2102	0.8672	-0.9491	-0.1540	1.0102	0.8369	0.4032	0.2272
0.1907	-0.7527	0.8917	0.9581	-0.5201	-0.2254	1.3149	1.2604	0.7628	0.0913
-0.1893	-1.2414	1.3097	1.2010	-1.3027	-0.0436	1.2236	0.1276	-0.3713	-0.5868
-0.0488	-1.2646	1.6888	0.9695	-0.8439	-0.1352	1.8216	0.0178	0.1017	0.7342
-0.1956	-1.2726	1.6561	1.4344	-1.3581	-0.3985	1.3804	0.4953	-0.4456	0.2808
-0.0772	-0.9959	1.2891	0.9810	-1.0873	-0.6377	1.5468	0.6266	0.3110	0.6230
-0.1155	-1.2803	1.4289	1.6778	-0.7996	-0.9059	0.7852	0.1031	0.0593	-0.6465
-0.1040	-0.7565	0.7684	1.2211	-1.3056	-0.8923	0.1940	1.4257	0.2491	0.6639
0.0471	-0.8194	0.7709	0.6502	-0.9325	-0.2373	1.0700	1.7629	0.2952	-0.2080
-0.2459	-1.1693	1.5071	1.6183	-1.2756	-1.0873	0.5011	1.2519	-0.6053	0.4694
-0.1841	-1.4094	1.4933	1.6537	-1.1264	-0.9590	1.5055	1.1233	0.3893	0.0492
-0.0055	-1.2922	1.2923	1.2863	-0.9545	-0.8815	1.0941	1.3484	0.1369	0.7561
0.0308	-1.0654	1.0093	1.1218	-0.8058	-0.7686	0.3549	0.8563	-0.6993	0.0425
0.0553	-1.2944	0.5771	0.8113	-0.9376	-0.7969	-0.0706	0.0990	-0.6833	-0.0790
-0.1003	-1.8506	1.5164	1.6784	-1.2038	-1.4877	1.4195	0.0920	-0.0640	0.2525
0.0837	-1.4639	0.9692	1.2857	-0.6840	-0.7452	1.0741	0.7201	-1.0852	-0.2483
-0.0348	-1.0540	1.1596	1.4030	-1.1143	-1.3259	0.4724	1.5058	-0.4577	0.0516
0.0620	-1.2301	1.1282	1.1646	-1.0025	-0.8518	0.5241	0.9202	0.3635	0.0943
-0.1058	-1.2597	1.1568	1.6622	-1.3662	-1.3076	0.9856	1.2409	0.1622	0.5239
-0.0296	-1.3333	1.0439	1.4283	-0.8598	-0.9733	1.0535	0.8824	0.3486	-0.1467
-0.1729	-1.3380	1.5809	1.3920	-1.6803	-1.8473	2.1686	0.4312	0.9475	-0.1928
-0.1338	-1.4787	1.0927	1.4088	-1.2919	-1.3473	1.8787	0.9463	1.0781	0.9450
0.0647	-1.2112	1.3759	0.9927	-0.6934	-0.6190	1.3701	1.4999	0.1887	0.3398
0.0087	-1.1051	1.1799	0.9925	-1.0183	-0.5160	1.7778	1.1090	0.9586	0.1528
0.0393	-1.3552	1.2511	1.3350	-1.4158	-0.9311	0.8835	0.6933	0.0175	0.7275
0.0747	-1.0773	0.8455	1.2466	-1.1055	-1.1089	1.5374	0.3223	0.2373	0.0001
0.0422	-1.2533	1.3856	1.4769	-0.6972	-0.7043	1.2700	0.8783	-0.0755	0.3321
-0.0175	-1.1306	1.6332	1.3457	-0.9362	-0.6136	1.9200	1.0512	-0.8315	0.9986
-0.0498	-0.9801	1.3999	1.8983	-0.7976	-0.6218	2.0594	0.7420	0.0127	1.0958
-0.0932	-1.2727	1.6182	2.0566	-1.0824	-1.1885	1.1229	0.5605	-0.1943	0.4120
0.1171	-1.2643	1.1575	1.5232	-0.7312	-0.9924	1.1238	0.8069	-0.5871	1.0269
-0.0450	-1.1678	1.3595	1.5908	-1.0298	-0.8327	1.5516	0.8564	0.5478	0.2229
-0.1042	-0.7369	1.4624	1.5115	-0.8494	-0.6488	1.9889	1.4703	0.5702	1.1212
-0.0131	-0.8914	1.2089	1.1536	-1.3688	-0.6912	2.3158	0.6852	0.3255	0.6019
-0.1572	-1.3712	1.2641	1.7978	-0.9549	-1.4074	0.8871	1.3061	0.2142	0.3136
0.0639	-1.0449	1.2252	1.4967	-1.2288	-0.6594	0.6192	1.1024	-0.3053	-0.5142
0.1745	-0.9515	1.3532	0.9319	-1.2898	-1.0647	1.5321	0.7319	0.4972	0.0341
0.0894	-0.7819	1.4928	1.6158	-0.9045	-1.0186	1.0965	0.1084	-0.1662	0.0016
0.0686	-1.2796	1.5638	1.0617	-1.6618	-1.2455	1.1692	0.4867	0.7563	-0.4065
-0.1519	-1.1608	1.5715	1.5082	-1.5827	-1.6309	0.7028	-0.1602	0.2953	0.4694
0.1663	-1.0274	1.1049	1.0718	-1.7151	-0.9142	0.7591	0.5556	0.3398	-0.4391
0.1670	-0.8758	1.2760	1.1285	-1.5723	-1.0632	0.7131	1.1385	0.3396	0.2767
-0.0531	-1.0742	1.6973	1.3998	-1.7609	-1.1473	1.3737	0.7577	0.6940	-0.2758
0.1817	-1.0636	1.3613	1.2755	-1.4142	-0.9876	0.3649	0.1037	0.4482	-0.2079
-0.0439	-1.3922	1.5457	1.7381	-1.5908	-1.2334	0.7114	0.2038	1.1443	-0.4025
-0.1756	-1.5241	1.0427	1.5355	-1.1774	-0.5809	1.0928	0.6603	0.6797	-0.2959
-0.0937	-1.1463	1.1187	1.5350	-1.7343	-1.3063	0.4417	-0.0097	1.4730	0.2555
-0.0463	-1.2219	1.6308	1.4964	-1.3995	-1.2868	0.5133	1.0284	0.8408	0.4769
0.1677	-1.1003	1.4216	0.9911	-1.2455	-0.7096	0.5980	0.5878	0.8881	-0.1879
0.0482	-1.2367	1.3893	1.5956	-0.9677	-0.6975	1.2496	0.9114	0.9291	-0.4865
0.1012	-1.0996	1.2465	1.4835	-0.9922	-0.8642	0.8796	1.2552	0.8563	-0.1948
0.0620	-1.2941	1.5854	1.5741	-1.4936	-1.1347	0.7529	0.7491	1.4103	-0.4201
0.1537	-1.1566	0.8983	1.4059	-0.9829	-0.8337	0.4710	0.2435	1.6072	0.0944
0.1138	-1.6329	0.9410	1.1596	-0.6816	-1.0847	1.7061	-0.5401	1.4741	0.2516
0.0769	-1.3732	0.2589	0.8204	-1.0367	-0.9455	1.2455	-0.0309	0.8685	0.1514
0.0745	-1.4989	1.0217	1.5464	-0.8528	-1.0684	0.5787	0.3302	0.9995	1.1525
0.0797	-1.7098	0.7821	1.3294	-0.4964	-0.9999	1.3190	0.7419	0.9092	0.6741
0.1081	-1.2843	0.3227	0.2675	-1.5016	-1.4991	2.2488	0.4839	1.1722	0.2818
0.1085	-1.8271	0.4553	0.6316	-0.9206	-1.0990	2.0266	0.1320	1.2574	0.3083
-0.0722	-1.7757	0.6158	1.6369	-0.4596	-1.4332	1.5654	-0.2278	0.2121	0.3811
-0.0234	-1.0190	0.8378	1.7069	-0.4732	-1.0413	0.7077	0.1138	0.8761	-0.0397
-0.0586	-1.2619	0.8624	1.7926	-0.9254	-1.6712	0.3711	0.0813	0.5917	0.6236
-0.1585	-1.8757	0.9805	1.5525	-0.5813	-1.6671	0.8279	0.8020	0.3247	0.6114
0.0515	-1.1601	0.4820	1.1015	-0.9409	-1.2373	0.9204	0.2179	0.2670	0.2500
-0.1028	-1.1856	0.7379	1.8186	-0.6940	-1.9714	0.9706	-0.1876	0.3269	-0.7701
0.0986	-1.2428	0.7007	1.2069	-0.9448	-1.3391	0.9874	0.5496	1.0730	0.0743
0.1688	-0.9027	0.5807	1.1071	-0.9734	-1.0946	0.4265	0.4344	1.4320	-0.4895
0.0974	-1.3116	0.6449	1.0908	-1.1177	-1.4249	0.9422	-0.2820	1.3541	-0.1257
0.1769	-1.4628	0.3901	0.8239	-0.9267	-1.1839	0.9505	0.6124	0.5726	-0.6165
0.0537	-1.0959	0.1132	1.6803	-1.1723	-1.5802	1.7115	0.7083	1.2425	-0.8918
0.0863	-1.2024	0.6104	1.0349	-0.8665	-1.2119	0.7906	1.1124	1.2111	-0.6658
-0.0089	-1.4471	0.2187	0.7597	-1.1830	-1.3108	1.5432	1.1660	1.7384	0.3984
0.0030	-0.8690	0.7829	1.0666	-0.7134	-1.3517	1.0593	-0.3181	0.9640	-0.1865
-0.0361	-1.4841	0.1960	1.2661	-0.5695	-1.4893	1.4754	0.6411	0.7126	-0.5566
-0.0156	-1.2464	0.0988	1.3437	-0.4703	-1.0008	0.4962	0.8883	0.4765	-0.8880
-0.0540	-1.3224	0.2646	1.4603	-0.4122	-1.4399	0.5476	0.2436	0.7312	-0.7559
-0.0429	-1.1119	0.4605	1.8232	-0.6640	-1.1638	0.6434	-0.0165	0.4139	-0.2622
0.1827	-1.2873	0.2412	1.3058	-0.6729	-1.0826	-0.2250	1.1612	0.6215	-0.3516
0.0714	-1.3238	0.6712	1.1960	-0.8012	-1.5573	-0.0126	0.2249	0.5727	0.9096
0.1132	-1.3194	0.5652	1.5353	-0.5214	-1.2197	0.7714	-0.1115	1.0644	0.0103
0.0311	-1.2936	0.7493	1.1495	-0.7293	-1.1985	0.3604	0.2971	1.3732	0.5430
0.0908	-1.0445	0.2646	0.9171	-0.5070	-0.6764	0.0998	1.1701	0.6291	0.1214
0.2555	-1.2526	0.2597	0.8021	-1.0320	-1.0727	-0.3074	-0.2903	0.7153	0.5801
0.0553	-1.0497	0.9191	1.0907	-1.3149	-1.4539	0.7048	0.2860	1.4517	0.8139
0.1179	-1.1880	0.8158	1.0750	-1.4227	-1.5795	-0.0687	-0.1839	1.3482	0.8939
0.1881	-1.0969	0.7886	0.9372	-1.5860	-1.4830	-0.1669	0.1936	1.6203	-0.4142
0.1480	-1.1966	0.3405	1.0134	-0.4670	-0.7774	0.8639	-0.1604	0.9966	-0.1069
-0.0995	-0.8682	0.1316	1.2781	-0.5688	-1.2482	0.0410	-0.0974	1.1160	-0.4443
0.0523	-1.2494	0.2722	0.7206	-0.6047	-1.1138	0.1373	-0.0892	0.9884	-0.4050
0.1672	-1.1926	0.6124	0.7356	-1.2724	-1.8836	0.2422	-0.0824	1.7613	1.0377
0.0457	-1.1593	0.7483	0.9031	-0.9772	-1.9096	-0.1600	0.1853	2.5151	0.7905
0.3023	-1.0030	0.5051	0.6338	-1.2725	-1.6604	-0.6707	-0.0251	0.7045	-0.0190
0.1714	-1.2435	0.9711	1.5800	-0.5015	-1.2971	0.0580	0.1025	0.6219	-1.0322
0.0102	-1.2813	0.5790	1.1744	-0.7739	-1.1077	0.6781	0.2077	1.8241	-0.2679
0.1172	-1.3342	0.6137	0.6942	-1.0244	-1.0222	0.2227	0.2244	2.2321	-0.2291
0.0263	-1.2362	-0.0342	0.9559	-0.8757	-0.8900	-0.2444	0.9738	1.9305	-0.6977
0.0246	-1.2510	1.1530	0.9705	-1.3990	-1.2393	0.1157	0.1867	2.2948	-0.2408
-0.0228	-1.7122	0.9566	1.4315	-0.5115	-0.7986	0.0071	0.5727	1.2932	0.2942
0.1506	-1.1544	0.6937	1.5279	-0.5524	-1.3333	-0.6498	0.1002	1.1714	-0.1876
-0.1280	-1.1075	0.7840	1.3704	-1.1708	-1.2597	-0.4222	0.0580	0.5424	0.2145
0.0326	-1.1467	0.5676	1.6097	-0.4964	-1.3398	-0.9025	0.3098	1.5088	0.4480
0.1258	-1.1537	1.0768	1.3778	-1.3252	-1.2516	-0.4100	0.4955	2.2148	0.1496
-0.0134	-0.9425	0.7551	1.0268	-1.1339	-0.9653	-0.1485	-0.0387	1.3919	0.2165
0.0033	-1.1298	0.4067	0.9320	-1.1883	-0.5385	0.6127	-0.0242	1.7528	-0.3187
-0.1927	-1.2445	0.0312	1.2244	-0.8816	-1.2213	0.0846	-1.5128	2.4179	0.0534
0.0524	-1.0771	0.4935	1.2970	-1.0643	-0.7930	0.7725	-0.7089	1.8501	-0.4242
0.0820	-1.2956	0.1789	0.8549	-0.7208	-0.7222	-0.0283	-0.4930	1.4268	-0.1532
0.0370	-1.6198	-0.2199	1.0326	-0.5340	-0.7711	0.1673	-1.3094	0.6149	-0.2689
0.0684	-1.4580	0.2592	1.5198	-1.1931	-1.1645	-0.6562	-0.5535	1.5256	-0.3947
-0.2746	-1.5771	0.3482	1.0708	0.0672	-0.8530	-0.1686	-1.1635	1.0922	0.1425
-0.2244	-1.1558	0.5567	1.3053	-0.7104	-1.1318	-0.0421	0.3460	1.7456	0.2237
-0.1192	-1.0663	0.5402	0.7798	-0.9181	-1.0986	0.2003	-0.0222	1.8998	-0.0618
-0.0193	-1.0313	0.9063	1.1612	-0.8711	-0.7019	0.8005	-1.4019	1.8337	0.3944
0.0723	-1.2312	0.9542	1.6807	-0.6972	-1.0142	0.7276	-0.8382	2.1519	0.4214
0.0129	-1.1050	0.9012	0.8180	-1.0573	-1.2682	0.5076	0.5000	1.0237	0.0305
-0.0143	-1.3465	0.0877	1.3273	-0.5511	-1.1560	-0.2484	0.4390	0.7653	-0.5569
0.1232	-1.4294	0.1704	0.7941	-0.7442	-0.8839	-0.4014	-0.3025	0.4476	-0.3683
-0.0641	-1.4730	0.2464	1.0426	-1.0071	-0.8692	0.4931	-0.8482	1.7751	-0.5428
0.0116	-1.4680	0.3103	1.0079	-0.3874	-0.7684	1.0047	-0.7552	1.1375	0.4231
-0.0014	-1.4292	-0.1747	1.0096	-0.7383	-1.2633	-0.2392	-0.1132	1.8151	-0.6655
0.0057	-1.5838	0.0206	1.3590	-0.4120	-1.3715	-0.1729	0.5778	1.7788	-0.0826
0.1233	-1.4435	0.0502	0.7497	-0.1762	-0.2349	0.5410	0.8179	1.1009	-0.8951
0.1970	-1.2229	0.4820	0.9676	-0.2376	-0.2884	-0.2147	-0.4352	0.9750	0.1662
0.2434	-1.6925	0.2682	0.9154	-0.3152	-0.4357	0.0393	-0.8952	0.3529	0.4245
0.1414	-1.5441	0.4346	0.9961	-0.4627	-0.7001	0.3612	0.0627	0.7453	0.7175
0.2272	-1.3711	-0.1250	0.7420	-0.0933	-0.1681	0.3505	-0.6976	-0.0507	0.3886
0.1839	-1.4920	0.1418	0.4901	-0.0213	-0.1034	0.4684	0.2771	0.5688	0.2632
0.4143	-1.1415	0.1357	0.5582	0.2353	-0.7544	0.4718	0.0170	1.2059	1.3113
0.3423	-1.1883	-0.0465	1.1469	-0.1694	-0.8478	-0.1148	-0.2764	1.3835	0.2265
0.1659	-1.5022	0.4432	0.9936	-0.3700	-1.3492	0.1789	0.0926	1.2044	0.6368
0.1953	-1.2709	-0.0917	0.4530	-0.2553	-0.3283	-0.1855	0.0835	0.7776	-0.0685
0.1915	-1.5680	-0.0672	0.9139	0.1282	-0.6015	-0.7150	0.1612	-0.0687	0.3172
0.4071	-1.2454	0.0375	0.8044	0.1322	-0.7240	0.0584	0.0140	0.9606	-0.1073
0.1038	-1.4293	0.0041	1.0011	-0.1446	-0.7435	-0.2812	0.2010	1.5755	-0.4478
0.1527	-1.4014	0.0619	0.9069	-0.3120	-0.6477	0.1335	0.3203	2.0722	-0.4138
0.3427	-1.3227	-0.0645	0.3731	-0.5732	-0.6822	-0.1295	-0.2996	1.0867	-0.3939
0.1557	-1.2420	0.0495	0.6253	-0.4983	-1.2115	-0.4507	-0.0025	1.4763	-0.5404
0.1616	-1.5258	-0.0257	0.8536	-0.8817	-1.2177	-0.5271	0.0467	1.3978	-0.2291
0.0952	-1.4586	0.3209	0.7128	-0.1780	-0.7257	-0.1574	0.0175	-0.1739	-0.0295
0.2751	-1.3830	-0.1931	0.3180	-0.1648	-0.9029	-0.2291	-0.0352	0.6172	0.1652
0.1623	-1.8141	-0.1287	0.5192	-0.5636	-0.7691	0.0243	-0.0604	0.7025	-0.2166
0.1722	-1.5616	-0.1390	0.3142	-0.5182	-0.7959	-0.0398	-0.2251	1.3179	0.1962
0.1848	-1.6704	0.0556	0.3389	-0.5235	-0.9840	-0.6941	-0.2673	0.6252	0.1642
0.1081	-1.3899	-0.3875	0.3939	-0.5296	-0.5917	-0.0556	0.0424	0.6740	-0.4070
0.0313	-1.4977	0.4093	0.3859	-0.5664	-0.8065	-0.6047	-0.4630	1.0310	0.1925
0.3025	-1.3076	-0.0510	0.9297	-0.0554	-0.7065	-0.4310	-0.7260	0.8704	0.6228
0.1160	-1.1284	0.3154	1.2197	-0.4863	-0.8469	-1.5566	-0.9629	0.8680	0.1326
0.2060	-0.9727	0.8110	1.0018	-1.5998	-0.8921	0.4571	0.5737	1.7139	0.0702
0.1165	-1.3096	-0.0301	0.8885	-0.4408	-0.4629	-0.2324	0.2813	1.3720	-0.4869
0.0524	-1.3632	0.4053	1.1073	-0.4082	-0.7681	-0.7057	-0.1366	0.8415	0.5805
0.1852	-1.2140	0.0096	0.4584	-0.4178	-0.3922	0.1639	-1.0089	1.6058	0.3573
0.2360	-1.0799	0.2890	0.6329	-0.8896	-0.2344	-0.2391	0.4541	0.5640	0.3414
0.1599	-1.6262	-0.1889	0.7172	-0.0762	-0.5437	0.0200	0.1432	1.9078	0.9474
0.1844	-1.3906	0.2731	1.0059	-0.4647	-0.6209	-0.4425	-0.3157	1.3642	0.2313
0.1159	-1.5443	0.2614	1.1144	-0.4199	-0.7753	-0.3726	-0.0398	1.6476	0.9012
-0.0219	-1.5726	0.6258	1.4205	-0.2937	-0.6667	-0.1070	0.4973	1.6182	0.7459
0.1230	-1.3965	0.2268	1.3919	-0.6545	-0.6809	-0.5636	-0.0361	1.7332	0.2039
0.0017	-1.6672	0.2558	0.9572	-0.5254	-1.1882	-0.9818	-0.7143	1.1697	0.7546
0.1846	-1.7231	0.0326	0.6420	-0.4293	-0.7698	-0.3780	-0.3851	1.4176	0.3210
-0.0891	-1.8507	0.5618	0.6104	-0.6038	-1.1404	-1.2028	-1.2832	0.6627	0.6491
0.1470	-1.3434	0.2633	0.5197	-0.6301	-1.1249	-1.1114	-0.5851	1.7333	0.6020
0.1908	-1.5587	-0.2663	-0.0986	-0.2597	-0.3271	-0.0905	-0.0404	0.5860	0.2073
0.1887	-1.6380	0.2363	0.4294	-0.3034	-0.6579	-0.7486	-0.0902	1.3283	1.0257
0.2469	-1.2999	-0.0826	-0.6402	-0.0480	-0.5517	-0.3271	0.2052	1.7085	1.4656
0.2996	-1.3126	-0.2999	-0.2187	-0.1666	-0.5900	-0.4245	0.2536	0.1015	0.4020
0.2483	-1.6862	-0.4415	0.4695	0.0570	-0.8295	-0.4158	-0.2502	0.0829	0.4779
0.1734	-1.1861	0.1602	1.1371	0.2855	-0.6941	-0.2753	0.6886	0.8712	0.1458
0.2736	-1.3194	0.0023	0.5729	0.5143	-0.5667	0.1695	0.6511	1.4680	0.3234
0.3510	-1.4155	-0.6236	0.0224	-0.6173	-0.6232	-0.7674	-0.0495	1.9629	-0.3683
0.3913	-1.2384	-0.5429	-0.0107	-0.2582	-0.9717	-1.3293	-0.3635	1.5414	-0.2897
0.4696	-1.3801	-0.4801	-0.2878	-0.0410	-0.1935	-0.7243	0.3318	1.2997	0.6647
0.4701	-1.2495	-1.0838	-0.2367	0.5510	-0.1449	-0.5478	0.0095	1.3713	0.5086
0.5323	-1.0527	-0.3782	0.0738	0.2361	-0.5470	-1.5247	-0.3888	0.9536	0.1265
0.4725	-1.1394	-0.1633	0.7468	0.0472	-0.8386	-1.5293	-1.2141	1.9993	-0.4089
0.4221	-1.2503	-0.4696	0.3436	-0.2606	-0.8427	-0.7528	-0.0807	1.8435	-0.0099
0.3637	-1.1374	-0.6192	0.5770	0.1682	-0.4387	-0.8518	-0.3403	0.6201	0.0808
0.5328	-1.4425	-0.5933	0.3189	0.1148	-0.6726	-1.7968	-0.4027	0.7558	-0.4866
0.2861	-1.6194	-0.2419	0.9124	0.0689	-1.0003	-1.5722	-0.8498	1.6068	-0.5371
0.4357	-1.3051	-0.6765	0.4018	0.1063	-0.7687	-0.7750	-1.0923	2.1100	0.1801
0.3471	-1.0549	-0.1115	0.8561	0.1907	-0.7812	-1.4190	-1.0145	0.9608	-0.3500
0.3908	-1.0964	-0.6274	0.9628	0.1033	-0.8034	-2.3228	-0.7239	1.1996	-0.0110
0.2642	-1.4587	-0.3086	0.4161	-0.2058	-0.7473	-2.1215	-0.6429	0.8840	-0.2918
0.2767	-1.3799	-0.3862	0.8792	-0.1248	-1.1265	-1.4360	-0.7336	1.4659	-0.1558
0.3460	-1.1672	-0.0051	1.2245	-0.0389	-0.8034	-2.4924	-0.6245	0.7407	-0.4377
0.1806	-1.4169	-0.2883	0.2962	-0.2552	-0.4509	-2.1276	-1.3503	1.1245	-0.2594
0.1516	-1.2916	-0.0311	0.4097	-0.3213	-0.8387	-2.1947	-0.7525	0.9595	-0.6406
0.2430	-1.5797	-0.0702	0.9265	-0.1923	-0.9094	-2.7231	-0.3655	0.4034	-0.5257
0.1563	-1.3502	0.0140	0.6071	-0.7638	-0.9108	-2.8130	-0.6965	1.1604	-0.3846
0.1081	-1.1256	-0.0357	0.8921	-0.4543	-1.1436	-1.7613	-1.1273	1.3466	-0.0612
0.2082	-1.6399	0.1420	1.3107	0.0888	-0.8466	-3.1680	-0.8022	0.8310	-0.0108
0.1052	-1.5327	-0.1758	1.1345	0.2390	-0.5138	-3.0642	-1.6508	-0.1926	0.4745
0.1535	-1.2826	0.3880	1.1658	0.0277	-0.8068	-1.1263	-0.5691	0.7028	0.7924
0.2277	-1.3460	-0.0670	0.6278	-0.3318	-0.5698	-2.2289	-0.6393	1.0478	0.0208
0.1644	-0.7961	-0.3139	1.1034	-0.2632	-0.9444	-2.5066	-1.0855	0.9827	-0.1695
0.3833	-1.1753	-0.0051	1.1031	0.1205	-0.2848	-2.1668	-1.3669	0.3901	-0.3330
0.3442	-1.2446	-0.3473	0.4810	-0.0019	-0.1401	-2.3701	-0.8257	1.2227	-0.1397
0.2607	-1.1652	0.1636	0.8487	-0.0619	-0.5721	-1.6081	-0.7169	2.4473	0.8345
0.3624	-1.1340	-0.0727	1.1705	-0.1251	-0.8186	-1.7446	-0.4078	1.2202	-0.6850
0.2275	-1.4172	0.1369	0.9701	-0.4634	-0.6644	-2.3479	-0.7067	0.1079	0.9324
0.2290	-1.3089	-0.2227	1.0012	0.0066	-0.3369	-1.3658	-1.0512	-0.2966	0.1826
0.1541	-1.2643	-0.5287	1.0846	0.0017	-0.1771	-0.7717	-0.1777	0.0063	-0.5002
0.3540	-1.1621	-0.0751	0.4859	-0.0134	-0.1685	-1.5204	-0.3516	-0.2137	0.1310
0.2195	-1.1017	-0.4525	0.5135	0.1295	-0.1696	-1.4529	-0.3513	0.3932	0.3145
0.2933	-1.0891	-0.2487	0.4088	0.2926	-0.1097	-1.1273	0.0303	0.7028	1.3687
0.2830	-1.0014	-0.6975	0.1322	-0.0771	0.0070	-0.2907	0.2852	0.2344	1.1581
0.3727	-1.2069	-0.5287	0.6491	-0.0984	-0.4394	-2.3834	-0.8854	0.4586	-0.6037
0.4265	-1.2688	-0.4706	0.2049	-0.3359	-1.0927	-2.4012	-0.6396	1.5221	0.1766
0.4774	-1.2948	-0.4640	0.3346	0.1637	-1.0715	-1.8287	-0.7129	1.0116	-0.2945
0.3137	-1.5953	-0.3486	0.1834	0.2750	-0.9043	-1.7630	-0.5131	0.5112	-0.0037
0.4280	-1.4925	-0.2841	0.0317	-0.0616	-0.6853	-1.2296	-0.4428	0.6217	0.2292
0.2840	-1.0199	-0.1707	0.5553	-0.4445	-0.9706	-1.7328	-0.2201	0.8149	0.4658
0.3821	-1.3472	-0.0836	0.4430	-0.0684	-1.2178	-2.2829	-0.4329	1.4844	-0.3297
0.4387	-1.3622	-0.3972	0.1764	-0.0534	-0.9023	-1.6623	-0.3843	1.4725	-0.4425
0.2939	-1.5525	-0.5310	0.7490	0.4161	-0.6595	-2.0964	-0.3700	-0.0025	-0.6564
0.3926	-1.4749	-0.4915	-0.1894	-0.0008	-0.6642	-2.0695	-0.7294	1.0406	0.2012
0.1652	-1.7162	-0.6376	0.4335	0.3268	-0.6768	-2.2447	0.0216	-0.7805	-0.4055
0.3480	-1.2485	-0.3762	0.2109	-0.0725	-0.7081	-1.1282	-0.4111	0.9265	0.2630
0.4105	-1.3755	-0.3745	0.1385	0.3378	-0.3467	-0.8433	-0.0377	-0.1312	-0.6002
0.2539	-1.1525	-0.3983	0.3402	0.0565	-0.2820	-0.8129	-0.2738	0.8344	0.0523
0.4178	-1.4766	-0.4850	-0.0231	0.0396	-0.5060	-1.4054	-0.1045	0.8662	-0.5706
0.3345	-1.3466	-0.2089	0.1000	-0.1864	-0.9800	-1.2504	-0.3464	1.4072	-0.5052
0.3942	-1.6740	-0.6712	-0.0232	0.0343	-1.0106	-2.4042	-0.1087	1.0728	0.0180
0.3747	-1.5585	-0.3605	0.7230	0.1830	-0.2704	-2.3570	-0.6901	-0.3646	-0.9911
0.1438	-1.2885	-0.1568	0.9602	0.5472	-0.1981	-1.4756	-0.4640	0.0211	-0.6547
0.2893	-1.2582	-0.3009	0.9951	0.6864	-0.2842	-1.7669	-0.0376	0.4512	-1.1565
0.2693	-1.4622	-0.6743	0.3300	0.2236	-0.5985	-1.0578	0.0460	0.2932	-0.2331
0.4117	-1.5145	-0.3226	0.6516	0.6456	-0.5299	-2.1458	-0.0024	0.2819	-0.0500
0.3440	-1.4165	-0.3462	0.4323	0.2301	-0.3577	-1.8511	-0.5901	0.2904	0.2550
0.3670	-1.6290	-0.0685	0.3568	0.4207	-0.2600	-1.7959	-0.5248	0.3832	1.0231
0.3524	-1.5914	-0.1354	0.6667	0.5266	-0.5581	-1.7019	-0.8125	1.3782	0.4123
0.2919	-1.4419	-0.3044	0.0808	-0.0318	-1.3148	-1.9033	-0.4423	1.7725	0.4190
0.2316	-1.4779	-0.3692	0.3305	-0.2169	-1.0091	-1.8433	-0.1815	0.8399	-0.3200
0.4052	-1.4947	-0.2799	0.5488	0.4932	-0.7069	-2.7729	-0.6839	0.7209	0.5952
0.3513	-1.6273	-0.4698	0.3356	0.4257	-0.8522	-2.4444	-0.5266	0.5485	-0.0507
0.4478	-1.5356	-0.5303	-0.0278	0.3494	-0.3351	-1.6619	-1.2751	0.4754	0.9294
0.5797	-1.2286	-0.4591	0.3623	0.4178	-0.4819	-2.1864	-0.9284	0.1727	-0.7935
0.4427	-1.1680	-0.5733	0.6042	0.6889	-0.5653	-2.3844	-1.1708	0.2714	-0.2873
0.4350	-1.1850	-0.1190	0.6831	0.5267	-0.7485	-2.9011	-0.9918	0.4945	-0.1652
0.4425	-1.2138	-0.0461	0.6446	0.3127	-1.1875	-2.2343	-1.0578	1.2914	0.2786
0.3596	-1.2344	0.1654	0.8917	0.3001	-1.0645	-2.2906	-0.4421	1.4400	0.3594
0.3439	-1.5128	-0.4687	0.5814	0.6912	-0.5859	-2.3261	-0.9201	0.0911	0.2043
0.3016	-1.1803	-0.2610	0.8964	0.3984	-0.5155	-2.1346	-0.9118	-0.4524	0.1193
0.1339	-1.7341	0.1995	1.2043	-0.1414	-0.5472	-2.3740	-0.1483	0.2038	0.3508
0.2163	-1.4838	-0.2869	0.6846	0.5147	-0.5357	-1.6039	-0.7413	0.3637	0.3840
0.2266	-1.7184	-0.0438	0.9762	-0.2382	-0.6814	-2.0482	-0.1227	-0.5168	-0.5712
0.1480	-1.6603	-0.0529	0.8414	0.2794	-0.6483	-1.6890	-1.5139	0.1593	0.7515
0.4156	-1.3832	-0.2673	0.3421	0.3547	-0.2922	-1.7154	-1.0622	-0.2345	0.1120
0.2689	-1.2633	-0.0515	0.9491	0.2048	-0.5982	-1.6233	-0.7769	0.5944	0.3773
0.4594	-1.1270	-0.3072	1.1583	0.7847	-0.4215	-2.1217	-0.8050	0.5240	0.3403
0.3476	-1.0874	-0.6687	0.6555	0.3807	-0.4266	-1.9725	-1.5497	-0.3477	0.3048
0.2599	-1.2446	-0.1605	0.9110	0.2107	-0.7464	-2.7518	-1.1131	0.2635	-0.3128
0.3143	-1.3173	-0.3318	1.1581	0.4112	-0.8294	-1.8979	-0.8519	0.0978	0.0604
0.3535	-1.4340	-0.5320	1.1565	0.5089	-0.7735	-2.1837	-0.9729	0.0547	-0.6654
0.1874	-1.5054	0.1239	1.1203	0.1421	-0.7354	-1.2118	-0.6813	0.0386	-0.4362
0.3218	-1.2527	-0.4676	0.9976	0.5666	-0.6410	-2.1473	-0.6888	0.0996	-0.6349
0.2517	-1.6117	-0.5121	0.8698	0.3899	-0.8829	-2.1825	-0.9008	-0.4361	-0.5191
0.4298	-1.4312	-0.3669	1.0103	0.5163	-0.4250	-2.8763	-0.9212	-0.0263	-1.0270
0.3172	-1.6345	-0.8564	0.4901	0.3785	-0.4782	-2.3265	-1.0051	-0.5329	-0.1818
0.3152	-1.5461	-0.5566	0.6775	0.6825	-0.5133	-2.4174	-1.1749	-0.4705	-0.1252
0.3502	-1.6924	-0.5167	0.3956	0.6913	-0.3082	-1.9465	-1.1331	-0.5667	0.3568
0.3740	-1.6498	-0.2191	1.1014	0.4677	-0.5267	-1.9740	-0.9522	0.9419	0.7202
0.3786	-1.3719	-0.4800	0.5343	0.4596	-0.4948	-2.9987	-0.9184	0.6835	0.9699
0.5194	-1.4775	-0.6820	0.1024	0.2860	-0.4244	-2.0076	-1.0837	-0.0012	-0.1898
0.3919	-1.5084	-0.8003	0.0930	0.3704	-0.1491	-1.9577	-1.2011	-0.4078	-0.1040
0.4950	-1.2435	-0.8374	0.1965	0.6773	-0.0759	-2.0704	-1.0554	-0.4340	-0.1916
0.3976	-1.7067	-0.5044	0.2000	0.7317	-0.1376	-2.3394	-0.7027	-0.7322	0.2514
0.4636	-1.3460	-0.5534	0.1894	0.7996	-0.1587	-1.9186	-1.0036	-0.3363	0.4180
0.5543	-1.2118	-0.5840	0.3423	1.1152	0.4500	-0.7843	-0.5831	0.1216	-0.2872
0.5320	-1.1545	-0.4199	0.3378	0.7269	0.0598	-1.1826	-0.4309	0.0800	-0.0053
0.5617	-1.4826	-0.5725	0.5039	1.0343	-0.1496	-2.4870	-0.5944	-0.5401	0.5191
0.5338	-1.5298	-0.4119	0.0410	0.7104	-0.2201	-1.5766	-0.7062	0.3217	1.0891
0.4060	-1.5073	-0.8450	0.3680	0.8170	0.2244	-1.2801	-0.8948	-0.9060	0.1209
0.3509	-1.7312	-0.4562	0.6598	0.9454	0.1560	-1.5415	-1.0068	-0.4796	0.4419
0.3748	-1.4533	-0.2176	0.3684	0.8011	-0.0511	-1.8328	-0.7730	-0.3273	0.0351
0.5079	-1.3710	-0.4198	0.1457	0.7759	-0.1679	-2.0829	-0.8078	-0.0452	0.0471
0.5841	-1.3211	-0.9437	0.0546	1.0784	0.1676	-1.9758	-0.1561	-0.1369	-0.0629
0.6213	-1.3123	-0.7174	0.2253	1.0165	0.0612	-1.9430	-0.1224	-0.3520	0.0395
0.6066	-0.9688	-0.5937	0.1847	0.9929	0.1403	-1.6382	-0.8287	0.1037	0.2488
0.6180	-1.1555	-0.4088	0.1932	0.8606	0.1653	-1.5500	-0.0890	0.3835	0.3832
0.4370	-1.2564	-0.1260	0.5801	0.8272	-0.0684	-1.7787	-0.1651	0.3552	0.1654
0.5584	-0.9693	-0.5221	0.0634	0.9614	-0.3920	-1.9419	-0.3532	0.3704	1.0135
0.5089	-1.3271	-0.4671	0.6385	0.6854	-0.3378	-1.0707	-0.1968	0.7848	0.0072
0.3880	-1.2838	-0.7419	0.1607	1.1415	0.2696	-1.4807	-0.4850	-0.5188	0.2725
0.4122	-1.2909	-0.4484	0.2317	1.2619	0.3695	-1.1266	-0.6221	-0.6808	0.4984
0.5106	-0.9197	-0.4349	0.4379	1.0854	-0.0451	-1.6455	-0.5879	-0.1051	0.2941
0.6296	-1.1163	-0.9905	0.4593	1.0718	0.1439	-1.0786	-0.1972	-0.3887	-0.5553
0.5022	-1.3469	-0.9202	0.8478	1.3493	0.0205	-1.8533	-1.2135	-0.6910	-0.4546
0.6107	-1.1477	-0.3193	0.4783	1.2624	0.2654	-0.8819	-0.6730	-0.3746	-0.2744
0.5828	-1.1461	-0.6476	-0.0606	0.9061	0.1543	-1.1881	-0.5812	-0.4213	0.3581
0.6045	-1.2579	-0.5150	0.7186	0.7599	-0.4297	-1.9688	-0.9037	-0.5365	-0.2667
0.4438	-1.2105	-0.2228	0.8354	0.5545	-0.8308	-0.6538	-1.1257	0.3791	-0.3491
0.4765	-1.3827	-0.6045	0.5147	0.8119	-0.1950	-2.6859	-1.1895	-0.2987	0.0677
0.5819	-1.1940	-0.7581	0.2383	0.6445	-0.1874	-1.9128	-0.7837	-0.3174	0.6925
0.5820	-1.3294	-0.5709	0.1048	1.3926	0.1441	-1.6520	-0.6609	-1.3453	1.0962
0.5528	-1.0452	-0.4931	0.6559	1.0025	-0.1458	-1.4688	-0.4328	0.3391	-0.2378
0.5149	-1.4450	-0.6721	0.8899	0.9683	-0.1892	-1.8189	-1.3363	-0.7156	-0.7073
0.5909	-1.2717	0.0071	0.9339	0.5290	-0.2744	-2.8428	-1.1243	-0.3128	0.0989
0.5652	-1.2529	-0.5416	0.3272	1.1320	0.5122	-1.9065	-0.5130	-1.3373	-0.7454
0.4178	-1.3152	-0.4299	0.8576	0.0130	-0.2400	-2.1751	-0.1344	-1.1527	-0.8337
0.6800	-1.1575	-0.7248	-0.3552	0.4962	0.2585	-1.4610	-0.7952	-0.0468	0.1495
0.6416	-1.3712	-0.6666	0.2381	0.5040	-0.3253	-2.3141	-0.9097	-0.4595	-0.3455
0.6292	-1.0818	-0.3284	0.9837	1.2350	-0.0295	-1.8691	-0.2987	-0.6200	-0.4530
0.4612	-1.5414	-0.1812	0.9631	0.8670	-0.2292	-2.3586	-0.9318	-0.1840	0.1185
0.5827	-1.0461	-0.3675	0.3875	0.6317	-0.1392	-1.8663	-0.7647	-0.0528	-0.1885
0.5839	-1.1732	-0.3205	0.5239	1.1210	0.2614	-1.6183	-0.0650	-0.0243	0.0422
0.5567	-1.1133	-0.1771	1.0276	0.6401	-0.5536	-2.3590	-0.3921	-0.9530	0.4688
0.4950	-1.0772	-0.5044	-0.0174	0.3918	0.3136	-1.9520	-0.4450	-1.3364	0.4822
0.5588	-1.1581	-0.1253	0.3427	0.6871	0.3927	-1.7475	-1.4747	-1.2146	-0.2585
0.4334	-1.5737	-0.2729	0.3754	0.4757	0.1288	-2.2224	-0.9410	-0.9308	0.1409
0.4536	-1.4445	-0.4394	0.4054	0.7382	-0.1265	-1.5855	-0.8454	-1.5869	0.9065
0.4740	-1.1042	-0.4591	0.5739	0.8002	-0.1200	-1.9936	-0.1771	-0.6943	0.1820
0.3911	-1.3164	-0.3000	0.5835	0.9976	0.0115	-1.7200	-0.7204	-1.3203	1.2156
0.3836	-0.9258	-0.4129	-0.0910	0.8569	0.3484	-1.4150	-0.7090	-1.0508	1.0537
0.4192	-1.2124	-0.3614	-0.1330	0.8886	0.5024	-1.1910	-0.4137	-0.7901	0.6243
0.4195	-1.1405	-0.5713	0.1237	0.8429	-0.0066	-1.5629	-1.0396	-0.6814	-0.2595
0.5778	-1.1084	-0.4935	0.2487	0.8646	0.2070	-0.9377	-0.4376	-0.7387	0.0755
0.6749	-0.9248	-0.6629	0.1997	1.1599	0.6462	-0.2723	-0.3361	-0.5233	-0.4089
0.3877	-1.0262	-0.5392	0.0876	0.2371	0.7915	0.1673	0.7273	-0.9689	-0.7230
0.2317	-1.2685	-0.2835	1.0485	0.7066	0.0734	0.5664	-0.1306	-1.4142	0.0612
0.4444	-1.2001	-0.7871	0.1319	0.6142	-0.1749	-0.9809	-0.1752	-0.1968	0.6090
0.5333	-1.3030	-0.3567	0.2383	0.7961	-0.2193	-0.3729	-0.3033	0.1642	0.6935
0.3236	-1.5376	-0.2370	-0.1901	0.5908	0.2087	-0.3004	-0.2905	-1.0953	0.3607
0.4514	-1.2089	-0.4321	0.2073	0.4755	0.5100	-0.5974	-0.0825	-0.5890	-0.0317
0.5479	-1.4066	-0.4626	0.2549	1.0006	0.4513	-1.2106	-0.1795	-1.0111	0.3952
0.6249	-0.9548	-0.7952	0.3903	1.0024	0.1752	-0.9990	0.2148	-0.9036	-0.2897
0.4727	-1.0765	-0.3987	0.8200	0.9563	-0.0371	-1.1885	-0.3704	-0.8662	-0.2713
0.4656	-1.2680	-0.2128	0.7362	0.6614	0.0363	-1.4681	0.1503	-0.4842	-0.1743
0.3108	-1.3054	-0.3674	0.4486	0.6344	-0.0945	-1.1355	-0.0662	-0.5554	-0.0072
0.4511	-1.3097	-0.7145	0.1578	0.7437	0.2612	-0.8929	-0.2674	-0.7131	0.2366
0.5470	-0.9889	-0.5788	0.1401	0.7258	0.2586	-0.4585	-0.2535	-0.1076	-0.2083
0.4602	-1.2603	-0.6000	0.2045	0.5659	-0.0350	-0.8063	-0.0585	-1.2055	-0.0757
0.6060	-1.1289	-0.0153	0.0652	0.6452	0.5107	-0.1344	0.3062	0.1054	0.2629
0.5164	-1.1103	-0.4953	0.1934	0.9812	0.3918	-0.5996	0.2119	-0.8781	0.3262
0.3829	-0.9701	-0.5017	1.3016	0.7901	0.2612	-0.9197	-0.1962	-0.2646	-0.0682
0.5442	-1.1788	-0.3847	0.5736	1.1427	0.3356	-0.9361	-0.4668	-0.5113	-0.5011
0.4820	-0.8369	-0.7293	0.1260	0.7803	0.3036	-0.1884	0.0070	-0.3135	-0.9114
0.4467	-1.1782	-0.2416	0.5736	0.6878	-0.1556	-1.6221	-0.5452	-0.4168	-0.5551
0.7216	-1.1050	-0.6715	0.4410	1.1245	0.0049	-1.5758	-0.8080	-0.5980	0.2167
0.4701	-1.1281	0.4743	0.9000	0.6866	-0.1854	-0.5200	-0.2298	0.0547	0.1025
0.3249	-1.4368	-0.4409	0.4167	0.7639	-0.3314	-1.0662	0.1733	-0.4332	0.5432
0.5080	-0.9597	-0.4448	0.1681	0.4340	0.1280	-0.6654	0.0686	-0.3162	0.0444
0.3783	-1.4343	-1.0399	-0.3206	1.0055	0.4078	0.0343	0.3892	-0.9543	0.2167
0.6135	-1.2571	-1.0628	-0.1532	0.8580	0.4024	-0.4345	0.6220	-1.6514	0.9771
0.5842	-1.0539	-0.4709	0.0200	0.6841	0.5778	-1.3482	0.4217	-0.5420	0.1212
0.4646	-1.1701	-0.2149	0.5427	1.0211	0.4939	-0.1472	0.3282	-0.8555	-0.0733
0.5269	-1.3871	-0.5383	0.1548	0.9315	0.2613	-1.4621	-0.0904	-0.9908	-0.1324
0.6354	-1.1638	-0.4557	0.4470	1.0363	0.4524	-0.8544	0.1868	-0.9356	-0.7513
0.6599	-1.3353	-0.5969	0.4819	0.8735	0.0825	-0.5789	-0.1425	-0.8650	-0.0997
0.4335	-1.6056	-0.7335	0.3555	0.3203	0.5861	-1.0117	0.5347	-2.1077	-0.2742
0.4887	-1.3534	-0.4455	0.7866	1.0997	0.2648	-0.2748	0.5093	-1.4077	-0.5660
0.6413	-1.0185	-0.3823	0.4631	1.0812	0.2257	-0.7618	0.4098	-0.8916	-0.5314
0.3885	-1.1934	-0.1850	1.2843	0.8369	0.3498	-0.4961	0.1975	-1.7016	-1.0371
0.4913	-0.9966	0.0684	0.8794	0.8210	0.0544	-1.0026	0.4836	0.0121	-0.0469
0.3495	-1.2088	0.1402	0.4485	0.5726	0.6257	-0.6630	-0.3887	-0.4670	0.7643
0.5809	-0.8552	-0.3423	0.8518	1.6391	0.9984	-0.6157	0.3196	-1.4661	0.0039
0.3744	-0.7783	-0.0551	1.0886	0.9642	0.3284	-1.6073	-0.1080	-0.8197	1.2200
0.4835	-1.0494	-0.9402	0.1115	0.9308	0.5408	-0.3270	-0.1300	-1.8436	0.2062
0.6232	-0.6379	-0.8855	0.1415	0.9867	-0.0480	-0.9542	-0.6258	-0.7707	0.7019
0.5431	-1.0250	-0.1165	0.7229	1.1978	0.3213	-0.3208	0.1823	-0.5220	-0.0224
0.4822	-1.1336	-0.4241	0.7195	1.1197	0.0638	-0.6456	-0.2705	-0.9612	0.1699
0.5510	-1.0459	-0.5084	0.2646	1.6279	0.9426	-0.2043	0.0816	-1.5593	0.2913
0.5600	-1.2068	-0.2491	0.3544	1.3101	0.5520	-0.0757	-0.0734	-0.9090	-0.0179
0.5987	-0.8366	-0.4531	0.3885	1.1200	0.6774	-0.6303	0.0025	-1.3557	0.3691
0.5198	-1.2459	-0.7768	-0.0200	1.0823	0.2775	-0.6321	-0.3524	-0.6060	-0.6649
0.5766	-1.1199	-0.9159	-0.3316	1.2391	0.7512	0.6106	-0.7147	-0.9102	-0.5300
0.6596	-1.0204	-0.7755	0.0599	1.1524	0.2788	-0.8833	-0.7968	-0.9081	0.4633
0.6510	-0.9681	-0.4924	0.5376	1.3458	0.3056	-0.4106	-0.0831	-1.0676	0.0365
0.6351	-0.9746	-0.5007	0.1712	1.4557	0.7483	-0.4908	-0.4674	-1.1728	-0.7897
0.6021	-0.9719	-0.6396	0.3575	1.2675	0.4665	-0.3327	0.2305	-0.9146	0.1820
0.6355	-0.6128	-0.8226	0.2375	1.1044	0.4136	-0.7899	-0.1576	-1.5025	0.2249
0.5551	-1.1726	-0.6959	0.8040	1.3260	0.0586	-1.2394	-0.8262	-1.1618	0.3835
0.6522	-0.9853	-0.6805	0.1715	1.7696	0.9321	0.3339	-0.0741	-1.0218	-0.9946
0.5082	-0.8477	-0.5021	0.5769	1.2124	0.3918	-0.1557	-0.1433	-1.8199	-0.6780
0.4332	-0.4865	-0.5355	0.6951	0.3754	0.1280	-0.5130	0.1415	-1.9207	-0.5153
0.2944	-0.8537	-0.6461	0.5106	0.7468	0.0635	-0.0586	0.3218	-1.3371	-0.0692
0.4342	-0.4930	-0.7265	0.2822	0.5729	0.3308	-0.2849	0.7237	-1.3771	-0.9039
0.3651	-0.4163	-0.7962	0.4146	0.6172	0.2427	-0.4929	0.6146	-1.1241	-0.4931
0.4097	-0.8054	-0.6226	0.8522	1.0331	0.2753	-0.5276	-0.2399	-1.3400	0.2087
0.6288	-0.5035	-0.0939	0.9748	1.6029	0.6476	0.2464	-0.9616	-0.5682	0.5181
0.5141	-0.6835	-0.3013	0.4045	1.0523	0.9097	-0.6541	-0.0142	-1.6719	-0.0208
0.4264	-0.6423	-0.5661	0.0940	0.6883	0.7387	0.0349	0.1132	-1.3341	0.2672
0.5375	-0.6224	-0.7994	0.2216	1.0693	0.6284	-0.5459	0.1643	-0.8990	0.0148
0.5461	-0.5482	-0.4871	0.6834	1.4834	0.9512	-0.0253	0.5777	-1.4036	0.7006
0.5967	-0.6296	-0.3168	1.1228	1.1061	0.5243	-0.3287	0.5457	-1.5022	-0.0946
0.6922	-0.8918	-0.5753	0.4504	1.4992	0.6726	-0.2457	-0.1008	-0.9074	-0.3177
0.6554	-0.7801	-0.6450	0.3053	1.1989	0.5007	-1.0094	-0.1538	-1.0516	-0.2490
0.5066	-0.3505	-0.8160	0.0836	0.6872	0.1310	0.0244	0.4136	-0.5537	-0.3089
0.4263	-0.6747	-0.6652	-0.0630	0.9035	0.5741	0.4343	-0.0521	-1.6499	-0.6516
0.5105	-0.9108	-0.9110	-0.3422	0.8699	0.7298	0.1116	-0.0347	-1.6332	-0.4748
0.5839	-1.1803	-0.6975	-0.4342	0.8588	0.5847	0.6404	0.0892	-0.5828	0.3362
0.6726	-0.8562	-1.2105	-0.3306	0.5218	0.2571	-0.2607	0.1300	-0.4104	0.2456
0.6650	-1.0240	-0.8064	-0.2599	0.9994	0.1401	-0.0295	-0.3069	-0.7227	0.1200
0.5943	-0.9114	-0.8601	0.2750	0.4280	0.1778	-0.4002	0.0188	-1.1507	-0.1829
0.6049	-0.8156	-1.1536	-0.2132	0.9054	0.7316	-0.0258	0.4825	-1.8741	-0.7813
0.6124	-0.8749	-1.0538	-0.2243	0.8766	0.4717	-0.1583	0.4154	-1.5071	-0.1330
0.5545	-1.2443	-1.0463	-0.3930	0.7887	0.4466	-0.1250	0.0908	-1.6511	-1.0882
0.5930	-1.3864	-0.8994	0.3601	0.5688	0.1530	-0.3940	0.4184	-0.9864	-1.1712
0.7068	-0.8138	-1.0228	-0.3212	0.9585	0.4498	-0.3593	0.2203	-1.0971	-0.2563
0.5490	-1.1863	-0.6216	-0.3322	0.6048	0.2357	0.1847	0.3098	-0.7128	-0.4657
0.6715	-0.8241	-0.6507	0.5395	0.9706	-0.1272	-0.8441	0.0457	-0.9842	-0.8810
0.6950	-0.5875	-0.7160	-0.0326	0.5720	0.3998	0.5816	0.2913	-0.6485	-0.6361
0.5296	-0.9445	-0.3890	0.1216	0.6265	0.1791	0.1311	-0.0415	-0.5070	-0.4287
0.4812	-1.1069	-0.9143	0.1629	0.8754	0.1409	-0.5170	0.3234	-1.2252	-0.3378
0.5001	-0.9840	-0.6188	-0.2351	0.4855	0.8458	0.1953	0.5958	-1.3039	-0.6555
0.5587	-0.6851	-0.4018	-0.0074	0.8581	0.8693	-0.1173	0.0969	-1.4144	-0.6428
0.5934	-0.2324	-0.6193	0.3158	0.8460	0.3920	0.3982	0.4647	-0.5286	0.0302
0.6709	-0.8459	-0.5787	0.1949	1.4648	0.7481	1.0074	0.3843	-1.0904	-0.8437
0.3711	-0.7712	-0.2728	0.9896	0.8903	0.5223	0.4755	-0.2176	-1.1864	-1.3739
0.5202	-1.0365	-0.1717	0.7864	1.4760	0.5390	0.1857	0.3548	-0.6901	-0.1875
0.5568	-0.9168	-0.7156	0.6286	1.5284	0.7531	-0.1419	0.0141	-1.5146	-0.3831
0.2920	-0.9135	-0.3723	0.2212	0.7005	0.6740	-0.0482	0.2748	-1.4112	-0.0385
0.3684	-1.0093	-0.4139	0.7422	0.9454	0.5753	-0.0201	-0.2346	-1.2561	-0.8914
0.7703	-0.8936	-0.2984	0.4562	0.5161	0.8021	0.2275	-0.0013	-1.5243	-0.3267
0.1733	-0.9852	-0.4689	0.1725	0.4706	0.4544	0.2215	-0.8972	-2.4865	0.2111
0.4093	-0.6104	-0.4402	0.5863	0.6024	0.3697	0.4323	0.0843	-1.4936	-0.6060
0.4304	-1.0150	-0.1408	0.3973	1.0706	0.8169	0.0653	0.3185	-1.6051	-0.2577
0.3422	-0.6709	-0.8708	-0.2225	0.6188	0.8947	-0.2952	0.1372	-2.7489	-0.4594
0.5611	-0.5818	-0.5113	0.2123	0.8265	0.5892	0.3777	-0.2083	-0.8664	0.2246
0.4292	-0.8192	-1.0982	0.0541	0.8833	0.5713	0.0392	-0.4043	-0.6250	-0.2563
0.3964	-0.8145	-0.6653	-0.0532	0.6558	0.3829	-0.1218	-0.1530	-1.2773	-0.2180
0.4706	-0.7969	-0.8933	-0.3848	0.4983	0.3326	0.1038	-0.1266	-0.6117	-0.3457
0.4916	-1.0571	-0.7708	-0.2384	0.6505	0.1781	-0.2380	0.2785	-0.2800	-0.8437
0.3636	-1.4027	-0.8734	-0.3416	0.3304	0.5168	0.4362	0.1002	-1.5818	-0.6300
0.4210	-1.4280	-1.0757	-0.3096	0.3941	0.0904	-0.3730	0.1300	-1.3100	-1.1557
0.2718	-1.2529	-0.8261	0.2099	0.4428	-0.3760	0.6447	0.1332	-0.1288	-0.7965
0.3977	-1.0361	-0.7556	-0.1422	0.4940	0.3324	0.3634	0.3547	-1.8270	-0.8068
0.3995	-1.1302	-0.8654	0.4078	0.5894	0.1136	0.3574	0.0575	-1.5137	-1.6818
0.4406	-1.1616	-0.7671	0.0044	0.4112	-0.1630	-0.3341	-0.7355	-0.9360	-0.5882
0.4941	-0.7616	-0.9030	-0.0290	0.5364	0.3057	0.3104	-0.3129	-2.0479	-0.4163
0.6277	-0.6938	-0.9008	0.0732	0.7043	0.0117	-0.4194	-0.3105	-0.9216	-0.8009
0.4701	-1.1459	-1.1706	-0.5331	0.5697	0.0487	-0.0776	-0.2302	-1.3674	-0.9650
0.3042	-0.9284	-0.9602	-0.1642	0.4680	0.2477	-0.2982	0.4067	-1.3526	-0.7037
0.4494	-0.8260	-0.8053	0.1736	0.9070	0.3004	0.0307	-0.0897	-1.1846	-0.5257
0.4076	-0.8134	-0.9141	0.0661	0.2554	-0.2776	-0.6328	0.4523	-0.5628	-0.8853
0.4762	-0.9345	-1.3426	-0.2023	0.5209	0.0497	-0.2303	0.3197	-0.8420	-1.0650
0.3574	-0.8334	-0.9986	-0.4839	0.0954	0.5525	-0.1013	0.2565	-0.5838	-0.2766
0.4398	-1.1526	-0.6134	-0.3471	0.7877	0.8179	0.7611	0.3818	-0.7353	-1.0261
0.6146	-0.9496	-0.9450	-0.4168	0.5629	0.6325	1.2623	0.6927	-0.7400	-1.1147
0.4209	-1.3689	-0.9611	-0.3629	0.5672	0.5260	0.5324	0.3927	-1.1179	-2.0010
0.5048	-0.9362	-0.9478	-0.0199	0.5653	0.4271	0.0666	-0.2621	-1.5527	-0.8722
0.5411	-1.3484	-0.7450	-0.1695	0.7192	0.5054	0.0724	0.0984	-1.7190	-0.6921
0.5529	-1.3081	-0.9901	-0.5484	0.4553	0.7331	0.5572	-0.1921	-1.3864	-1.0818
0.3293	-0.9629	-0.6513	0.8233	0.5999	0.4037	0.3151	-0.5732	-1.4418	-0.9341
0.5232	-0.9036	-0.7422	-0.0325	0.9671	0.3842	0.3602	-0.0295	-0.8738	-0.0268
0.4791	-1.1137	-0.6085	-0.1817	0.8029	0.5963	1.6020	0.4601	-0.8079	-1.0328
0.4931	-1.3193	-1.1576	-0.5015	0.2842	0.4977	0.9739	0.3515	-1.0974	-1.3717
0.4920	-0.7611	-0.9986	-0.1838	0.2721	0.3768	0.0121	-0.0353	-0.9554	-1.4397
0.7292	-0.8449	-1.4540	-0.5472	0.8986	0.0486	0.0615	-0.2375	-1.4577	-0.7770
0.6516	-1.0669	-0.8654	0.0073	0.8020	0.3209	-0.6414	-0.1888	-0.8257	-0.5813
0.5854	-1.1198	-0.4143	0.5022	0.5900	0.4431	-1.0670	0.2781	-1.0328	-0.7424
0.6742	-0.6168	-0.5625	0.1171	0.5839	0.4029	-0.1152	-0.6243	-0.9351	-0.4588
0.6846	-0.8453	-0.4974	-0.3752	0.6942	0.1200	0.1190	-0.8617	-1.0601	-0.5081
0.3277	-1.0969	-0.7110	-0.1130	-0.0356	0.4032	0.2341	0.2209	-1.4757	0.0810
0.4707	-1.1027	-0.6565	-0.0828	0.3345	0.4263	0.4005	0.7666	-0.8364	-0.2318
0.6803	-0.7785	-0.4510	0.0542	0.2712	-0.0332	0.0013	-0.3376	-0.9247	-0.2054
0.3617	-1.4852	-0.5317	0.1808	0.2633	0.0819	-0.4740	0.7396	-1.7335	-0.6193
0.6426	-1.1140	-0.5903	-0.2412	0.4703	0.5718	0.0380	-0.0884	-1.3781	-0.9773
0.4707	-1.2060	-0.9403	0.0194	0.2787	0.3505	0.2461	-0.1621	-1.0939	-0.6805
0.5236	-0.9235	-0.6176	0.6486	0.4772	-0.0155	-0.7790	-0.1328	-1.4086	-0.4994
0.5294	-1.2414	-0.5091	0.1352	0.3495	0.6026	0.2426	-0.3782	-1.2301	-1.6502
0.4776	-1.1008	-0.3098	0.3648	0.3029	0.4140	-0.0609	0.4941	-1.3796	-1.2608
0.4500	-1.1840	-0.7590	0.2054	0.4336	0.8612	1.0017	0.7650	-1.7435	-2.0075
0.5060	-1.7466	-0.4497	0.1021	0.3809	0.3043	0.3674	0.1806	-1.4230	-1.3467
0.3563	-1.7213	0.0288	-0.0146	-0.3052	-0.0509	0.2040	0.0248	-0.6794	-1.1881
0.5547	-1.4351	-0.7008	-0.5236	0.1441	0.6064	1.5340	0.2763	-1.0873	-1.5938
0.4142	-1.6075	-0.1885	0.0627	-0.0134	0.4747	0.2811	0.4242	-1.0448	-1.0352
0.6925	-1.0830	-0.7238	-0.2564	0.5137	0.6525	0.2412	0.3928	-0.9299	-1.1105
0.6679	-0.9403	-0.7810	-0.6613	-0.0885	0.2930	0.1780	0.0232	-0.5747	-1.3885
0.5599	-1.1287	-0.7581	-0.6042	0.0257	0.3055	0.8522	0.1696	-1.0014	-0.7612
0.6020	-1.1147	-0.6002	-0.6897	0.3840	0.3669	1.1264	0.3311	-0.9055	-0.2133
0.6910	-1.0604	-1.2093	-1.0381	0.0414	0.3050	0.8264	-0.1952	-0.3706	-0.7807
0.5956	-1.0957	-0.6470	-0.2375	0.5730	0.3421	0.4812	-0.0139	-1.2573	-1.6376
0.5725	-1.0814	-0.8921	-0.4565	0.2572	0.5023	0.3970	0.7312	-1.0562	-0.8839
0.4986	-1.3229	-1.2043	-0.6475	-0.0773	-0.0211	0.3462	-0.3934	-1.0139	-0.6866
0.5733	-1.0130	-1.0407	-0.6139	0.2597	0.0037	0.3698	-0.2104	-0.3601	-0.7631
0.5398	-1.0721	-1.3601	-0.7823	0.5663	0.7845	0.1828	0.3699	-1.3960	-0.4403
0.5131	-1.3519	-0.6598	-0.1417	0.8005	0.7204	0.7387	0.3124	-1.6380	-1.1162
0.4504	-1.2728	-0.8595	-0.4896	0.3459	0.7262	0.5796	0.4450	-1.2973	-1.1238
0.3633	-0.9283	-0.7662	-0.0602	0.1575	0.9828	2.1926	0.3322	-0.1853	-1.3174
0.5753	-1.1570	-1.0984	-0.7892	0.3503	0.6176	1.2248	0.6747	0.0047	-1.1711
0.4449	-1.0602	-0.6324	-0.0637	0.1022	0.5465	2.2684	0.5104	0.4593	-1.4065
0.6147	-0.6907	-0.3851	-0.6331	-0.1430	0.1552	1.2943	-0.3203	0.3646	0.1977
0.5194	-0.3674	-0.4721	-0.5190	0.2990	0.6944	1.6345	0.3988	-0.0445	-0.4726
0.4802	-1.0469	-0.4281	-0.5671	0.1282	0.4254	0.9884	-0.2925	0.1065	-0.5452
0.4143	-1.1521	-1.0245	-0.8602	0.0735	0.6705	0.8146	0.2722	0.0803	-0.2057
0.5273	-0.7591	-0.9879	-0.5743	0.3613	0.0826	0.1817	-0.2678	-0.9976	0.1166
0.5785	-1.0985	-0.8180	-0.2485	0.4329	0.2151	0.7516	-0.4144	0.0624	-0.6610
0.5334	-0.9348	-1.1783	-0.1156	0.2381	0.6767	1.0942	0.1412	-0.3770	-0.7777
0.5483	-0.5550	-1.0267	-0.1639	0.8206	0.6277	0.6140	-0.2711	-1.2076	-1.2628
0.4961	-0.8310	-0.8152	-0.3938	0.1192	0.5562	0.3799	0.9435	-1.6068	-1.2246
0.5101	-0.5677	-0.5707	-0.3730	0.0884	0.4828	0.7969	0.8278	-1.6657	-1.3328
0.6248	-1.0801	-1.0524	-0.2683	0.4323	0.5454	0.0962	0.1288	-1.3467	-2.0837
0.6424	-1.1447	-1.3269	-0.6088	0.5179	0.3377	-0.4475	-0.2143	-1.0561	-0.8150
0.6671	-0.8890	-1.2857	-0.6192	0.6485	0.8087	0.2580	-0.2177	-1.5249	-0.7842
0.6858	-0.8011	-0.9868	-0.6395	0.5236	0.6111	-0.1127	-0.6422	-1.4978	-0.4866
0.4766	-0.9668	-0.7635	-0.4589	0.0980	0.1022	0.0675	0.2405	-0.8557	-0.5366
0.4889	-1.1433	-1.2099	-0.1210	0.3762	0.3589	-0.6884	-0.1345	-1.8820	-1.2164
0.6835	-0.9145	-1.3735	-1.1589	0.7589	0.8169	0.4428	0.1203	-2.1796	-0.7602
0.6018	-1.0093	-0.9457	-0.7306	0.4776	0.5035	0.9699	-0.0330	-1.2011	-1.0315
0.6916	-0.7872	-0.7808	-0.2843	0.9539	0.5972	0.0129	0.2504	-1.8982	-0.3796
0.7236	-0.9385	-1.0706	-0.4680	1.0174	0.6362	0.5780	-0.0406	-0.6780	-0.7062
0.7796	-1.1176	-0.9076	-0.8769	0.1650	-0.2258	0.2567	-0.4583	-0.3455	-0.4451
0.5506	-1.0331	-1.1107	-0.7135	0.3092	0.2775	-0.2829	-0.3458	-1.7699	-0.2600
0.4606	-1.3952	-0.7473	-0.2850	0.7795	0.8210	-0.5018	-0.4719	-0.8732	0.0885
0.6099	-1.2013	-1.1071	-0.8339	0.5639	0.2942	0.2569	0.0132	-1.3164	-0.1978
0.6930	-0.8796	-1.0175	-0.9298	0.7379	0.6638	0.0742	-0.2669	-1.6393	-0.4245
0.5453	-1.0101	-0.8734	-0.6883	0.4322	0.2415	0.3188	-0.7967	-1.9477	-0.1848
0.4951	-0.7356	-1.0377	-0.7376	0.1353	0.5510	0.7677	0.3756	-1.2453	-1.1415
0.3715	-0.9441	-1.1446	-0.9461	0.0210	0.3772	0.6911	0.1969	-0.6559	-0.3438
0.5676	-0.7694	-1.0649	-0.6999	0.7918	0.6233	0.8609	-0.2027	-0.8719	-0.2960
0.5802	-0.7871	-0.8437	-0.5164	0.5264	0.5762	0.8423	0.7216	-0.8404	-0.8326
0.4686	-0.8400	-0.5898	-0.1710	0.2038	0.1332	0.6487	0.1696	-0.0394	-0.2660
0.6190	-0.7500	-1.0370	-0.6151	0.5376	0.5226	0.4160	0.4547	-0.1797	-0.6686
0.4537	-1.3571	-0.4102	-0.3209	-0.1898	0.0116	0.1365	0.9393	0.2968	-1.3583
0.5710	-1.2049	-0.9084	-0.6202	0.5684	0.8207	-0.2476	-0.2502	-0.9764	-1.0788
0.5554	-1.2050	-1.0504	-0.1867	1.0407	0.3287	-0.1725	-0.5585	-1.0990	-0.2873
0.6317	-1.4450	-0.6047	-0.3534	0.8462	0.4563	0.3382	-0.0226	-1.8049	-0.0064
0.5748	-1.1404	-0.9349	-0.6333	0.7566	0.8136	0.2879	-0.0902	-0.9656	-0.0098
0.6096	-0.5561	-1.0000	-1.0038	0.4038	0.5382	0.8901	0.0350	-1.6314	-0.2484
0.4391	-0.7612	-0.9976	-0.9786	0.1097	0.8018	1.4007	0.8502	-0.7814	-0.9966
0.6938	-0.7448	-0.6640	-0.6552	0.3882	0.5620	0.6619	-0.0690	-1.0554	-1.0841
0.6024	-1.0614	-0.8762	-0.5738	0.4850	0.5368	0.3547	-0.0344	-0.0184	0.1562
0.5780	-1.2734	-0.6805	-0.5712	0.2064	0.1540	0.5701	-0.0812	-0.7072	-0.3389
0.6501	-0.8236	-1.0846	-1.1339	0.5336	0.8211	1.1807	0.2813	-0.9521	-0.5623
0.6363	-0.6016	-0.9183	-0.4099	0.5866	0.2489	-0.4916	0.6118	-0.4174	-0.3320
0.7137	-0.7369	-1.2014	-1.0000	0.5243	0.7455	0.5353	0.4566	-0.6883	-0.4466
0.8208	-0.1583	-0.8589	-0.3317	0.8724	0.5790	0.5580	-0.6076	-0.0180	-0.6098
0.6147	-0.6387	-1.4356	-0.9835	0.8614	0.7238	0.1569	-0.0399	-1.5004	-0.5582
0.6165	-0.8155	-1.0009	-0.6743	0.7359	1.0991	0.8372	0.5920	-0.8555	-1.4964
0.6045	-0.8731	-0.8573	-0.1441	1.0641	0.8368	1.0493	0.0507	-0.6973	-1.1071
0.7541	-0.8021	-0.9392	-0.5009	0.7165	0.5316	0.6197	0.3097	-0.9915	-0.6287
0.7246	-0.4281	-0.7741	-0.4593	0.5621	0.7532	0.8161	-0.1784	-0.3301	-0.4383
0.3874	-0.9836	-0.5129	0.0393	0.7068	0.7415	0.3217	0.1988	-1.3859	-0.4264
0.3453	-1.1387	-0.7859	0.0311	0.6243	0.7284	-0.5244	-0.2658	-0.9096	-0.4840
0.4385	-0.7217	-0.2813	0.2919	0.7742	0.4705	-0.9141	0.1290	-0.7327	0.5535
0.5120	-1.1585	-0.9417	-0.3392	0.7886	0.3988	0.0159	0.4120	-1.0366	-0.2332
0.4725	-1.2824	-0.9520	-0.4639	0.3814	0.3634	0.5839	0.3702	-0.6339	-0.4869
0.5536	-1.1143	-1.3967	-0.7792	0.5895	0.8044	0.9173	0.2164	-1.3925	-0.8946
0.5937	-1.0685	-1.1249	-0.1368	0.7967	0.7664	0.4966	-0.0826	-0.9672	-0.9888
0.5406	-1.1018	-0.9009	-0.8463	0.0505	0.3639	0.9777	0.2395	0.6116	-0.1947
0.4774	-1.1814	-1.2570	-0.9178	0.0650	0.5952	0.1709	0.4173	0.0802	-0.3206
0.6516	-0.4540	-1.3058	-1.1776	0.6319	0.9552	1.3472	0.8224	-0.0466	-0.4641
0.7483	-0.4571	-1.0366	-0.6903	0.8371	0.2597	1.7138	-0.2488	0.5072	-0.1076
0.7547	-0.5706	-0.6962	-0.5780	0.3166	0.0018	-0.2489	-0.2914	-0.3630	0.7561
0.6321	-0.6875	-0.6269	-0.8276	0.2819	0.2202	1.1126	0.1278	0.8821	0.5941
0.7803	-0.4685	-0.8677	-0.9189	0.4258	0.2381	0.9994	0.0766	0.2277	0.5059
0.5356	-0.8063	-0.7150	-0.1890	0.2052	0.0643	0.0837	0.2538	0.1077	-0.3796
0.6515	-0.8243	-0.8128	-1.0706	0.3294	0.6457	1.0299	-0.1646	0.5113	-0.2024
0.8062	-0.6784	-1.0169	-1.0888	0.4577	0.7563	1.4666	-0.0042	-0.2592	0.0383
0.8174	-0.3607	-0.8147	-0.9543	0.3459	0.5328	0.9431	0.6833	-0.3602	0.6169
0.6890	-0.8389	-0.7626	-1.3442	-0.2168	0.4214	1.1846	-0.1304	-0.2932	0.7425
0.7066	-0.5549	-0.6592	-0.5773	0.3048	0.5104	0.9063	-0.4154	0.1496	-0.3932
0.6831	-0.8971	-0.8688	-0.8049	0.4033	0.4207	0.3430	-0.2125	-0.0421	-0.2814
0.7426	-0.7598	-0.9513	-0.9541	0.6214	0.0883	0.4237	-0.1418	0.9607	0.6845
0.7025	-0.5695	-1.0819	-1.4330	0.5555	0.7660	1.1760	0.5082	0.2261	-0.1539
0.6384	-0.6239	-0.8643	-1.2796	0.1711	0.4596	1.1614	0.0554	-0.0664	1.2263
0.6801	-0.8554	-1.0970	-1.0921	0.4368	0.5593	1.3755	0.1897	0.0571	0.1532
0.5856	-0.3105	-1.1141	-1.0740	0.3487	0.5531	1.6961	0.3294	-0.1444	0.6009
0.6954	-0.7229	-0.9172	-1.6310	-0.1301	0.0647	0.8503	-0.1672	-0.9659	-0.2800
0.6697	-0.6250	-0.6257	-1.3989	0.4592	0.7370	1.0783	-0.0608	-0.0462	0.6038
0.6720	-0.3443	-0.9247	-0.7146	0.7103	0.5644	0.8308	0.0508	0.0854	1.2350
0.5277	-0.3146	-1.1439	-0.7549	0.5349	0.7260	1.2035	0.2523	0.1759	0.7126
0.7112	-0.4036	-1.1088	-1.4640	0.0925	0.5833	1.2380	0.8501	0.4945	0.5495
0.6532	-0.8790	-0.9694	-1.0566	0.3773	0.5382	0.9666	0.0307	0.0044	0.3688
0.6983	-0.7797	-0.9406	-1.2222	0.4546	0.6199	0.4584	0.0288	0.4083	0.7489
0.5379	-0.4597	-0.7896	-0.4041	0.2479	0.4146	0.6118	0.0621	-0.0353	0.6797
0.6977	-0.7774	-1.1191	-0.7585	0.4097	0.3698	0.7461	0.0098	-0.9341	-0.1245
0.6821	-0.7048	-1.3811	-1.5840	0.3045	0.9960	1.3240	0.3984	-0.3214	0.6447
0.8291	-0.6379	-1.0549	-1.1674	0.8142	1.3401	0.8126	0.0979	-0.9470	-0.5117
0.7308	-1.0272	-1.2198	-0.6270	0.9595	0.5120	1.1251	0.2773	-0.7300	-0.2545
0.8397	-0.4966	-0.8183	-0.3773	0.6855	0.6016	0.7658	0.6897	-1.0126	0.3002
0.6155	-0.9039	-1.0738	-0.3490	0.6387	0.2631	0.3157	0.2303	-0.2683	0.1769
0.8715	-0.3445	-0.8624	-1.2284	0.0580	0.2087	-0.0306	0.1532	-0.3315	-0.2284
0.7625	-0.6070	-1.2891	-1.3930	0.0937	0.0898	0.4218	-0.0171	0.6310	0.2746
0.6841	-0.1509	-1.1499	-1.4218	0.0107	0.4131	0.5037	-0.0306	1.0232	1.3566
0.9376	-0.2310	-1.1863	-1.1834	0.2763	0.6088	0.7946	0.3639	0.1342	0.7157
0.8689	-0.2882	-1.3209	-1.2701	0.7502	0.9270	1.5325	0.3607	0.6187	0.5544
0.7599	-0.8135	-1.1958	-1.4642	0.6858	0.8111	2.0122	-0.1090	-0.1487	0.7834
0.6789	-0.8926	-0.9164	-0.8947	0.6289	0.6384	1.5819	0.1125	0.6220	0.0799
0.5386	-1.6556	-1.1672	-1.0264	0.6085	0.2375	1.0532	0.3846	0.9242	-0.6514
0.6722	-0.7120	-1.1155	-0.7895	0.6230	0.5742	1.2147	0.6006	0.5707	0.0661
0.5814	-0.9518	-0.7332	-0.6168	0.6890	-0.0486	0.5186	0.4801	0.6878	0.4336
0.5076	-1.1200	-0.7899	-0.5499	0.3154	0.3002	-0.1259	0.5340	-0.2717	0.6145
0.5610	-1.1409	-0.8473	-0.8892	0.6658	0.3673	0.3047	0.4279	-0.1220	0.9788
0.5422	-1.0241	-0.7275	-0.7171	0.3515	0.1903	0.1341	0.4412	0.5688	1.4744
0.4989	-1.1967	-0.4391	-0.5016	0.6461	0.0845	-0.1583	0.5062	0.3823	1.1364
0.5043	-0.9538	-0.8557	-0.6798	0.7862	0.1078	-0.1415	0.5674	0.1765	0.9646
0.5698	-1.0991	-0.6745	-1.2235	0.2400	0.8725	0.8434	0.4326	-0.1727	2.3152
0.5636	-1.1682	-1.0474	-0.9453	0.8716	0.6817	0.4021	0.3169	0.1310	0.9167
0.6582	-0.9102	-0.8534	-1.0872	0.4315	0.7102	0.8951	1.1266	-0.0550	1.3464
0.6867	-0.5806	-1.1289	-1.2508	0.7606	0.7480	0.6782	0.7340	-0.4723	0.8495
0.6843	-0.7882	-0.8398	-1.1497	0.5902	0.8113	0.2409	0.4006	0.5895	1.8842
0.5203	-1.0319	-0.6196	-1.1093	0.4477	0.7661	0.3009	-0.0913	0.3413	1.7816
0.5289	-0.8509	-0.8688	-0.9855	0.2121	0.4102	0.4366	-0.3525	0.2119	2.0257
0.4524	-0.7155	-0.6122	-0.9063	0.5172	0.4770	0.5533	-0.3009	0.6137	2.2961
0.6055	-1.0948	-0.8334	-1.0794	0.6376	0.6197	0.1533	0.1356	0.1006	2.0653
0.5047	-0.9283	-0.8837	-0.3758	0.1742	0.2862	0.4668	0.1063	0.0303	1.0309
0.5040	-0.8351	-1.0758	-0.6054	-0.1510	-0.0684	0.1449	0.0039	0.2052	1.4699
0.5042	-0.9223	-0.6659	-0.1121	0.3338	0.3603	0.2128	-0.1325	-0.5716	0.6269
0.5332	-0.8896	-0.6983	-0.3663	0.4572	0.3708	-0.3387	0.2763	-0.0556	0.6872
0.7814	-0.5379	-0.8369	-1.1207	0.8849	0.7213	-0.3578	-0.0710	-0.1842	0.7273
0.7001	-0.8368	-0.7369	-1.0089	0.3940	0.9833	0.1443	-0.1615	-0.0490	0.6113
0.6082	-1.1281	-1.1446	-1.1038	0.2326	0.9505	0.0344	0.3704	-0.5835	0.5786
0.5867	-0.7445	-0.8525	-1.6055	-0.1487	0.4243	0.5836	0.0072	0.8095	1.9247
0.6366	-0.5742	-1.0193	-1.8591	0.1773	0.8614	0.4956	0.1435	0.7161	1.2543
0.7232	-0.8234	-0.8537	-1.1532	0.2079	0.0412	-0.1447	0.1465	0.8046	1.4555
0.6765	-1.1412	-0.7853	-1.3383	0.1114	0.6576	0.6043	-0.0727	1.1524	-0.2731
0.5107	-1.0513	-0.8126	-0.5633	0.3768	0.1560	0.0632	-0.4493	-0.0053	0.5464
0.5616	-0.9212	-0.7625	-0.7368	0.2444	0.5181	0.6915	0.3731	0.8352	0.0547
0.6188	-0.7743	-1.3319	-1.0769	0.3062	0.4814	0.3314	0.4963	0.8777	0.9295
0.4880	-0.9901	-1.1789	-0.8693	0.3856	0.7937	0.8718	0.1503	0.9102	0.3621
0.7528	-0.8518	-0.5591	-0.6120	0.8493	0.5881	0.8401	0.5984	1.6069	0.7886
0.6250	-1.0787	-1.2480	-1.4789	0.3354	0.8354	1.8014	1.0472	1.6317	1.2818
0.6389	-0.6989	-1.2358	-0.7133	0.6511	0.5297	1.1160	0.4035	0.6050	0.4320
0.7527	-0.9119	-1.3719	-1.0634	0.5745	0.6156	0.9731	0.2823	0.8890	1.0920
0.5865	-1.3362	-0.9229	-0.7547	0.9388	0.5127	0.1769	0.2065	-0.6762	1.3395
0.6101	-1.0709	-1.2299	-0.7037	0.8452	0.4450	0.6374	0.2954	0.5353	0.0125
0.7048	-0.9898	-0.9480	-1.2482	0.2632	0.3898	1.1743	0.8758	1.3769	0.4171
0.6256	-1.2411	-0.9411	-0.8629	0.3375	0.5348	0.8751	0.8554	1.1972	1.3048
0.6940	-0.8253	-1.1616	-1.6050	0.2229	0.4666	1.5032	0.5086	0.9981	0.8916
0.7298	-0.8000	-1.0251	-1.4677	0.4872	0.5573	1.6531	0.7243	0.3139	0.9275
0.5516	-1.3794	-1.1792	-1.2669	0.1130	0.4349	1.0072	0.9022	0.7665	1.6756
0.6780	-1.0777	-0.7875	-0.6567	0.4452	0.0633	0.3880	0.7203	1.0927	0.6440
0.7404	-0.8038	-1.1141	-1.1167	0.9616	0.0825	0.4412	0.0979	1.5620	0.9884
0.6831	-0.4630	-0.8120	-0.9030	0.5257	0.0836	1.0991	0.2533	1.5083	1.1062
0.5760	-1.1261	-0.9660	-0.7148	0.1778	-0.0102	0.6261	0.8243	0.9189	1.6089
0.7050	-0.8784	-1.1429	-1.5422	0.5692	0.3595	1.6818	0.7587	0.3170	1.9305
0.6642	-0.7114	-0.8434	-0.8402	0.4980	0.0123	1.0758	0.8352	1.5168	1.2610
0.6872	-0.5530	-0.8409	-0.8552	0.3035	0.0082	1.1973	0.1967	1.2480	1.1499
0.6770	-0.5358	-0.6399	-0.8276	0.3389	-0.1453	1.2871	0.6095	1.2652	1.4056
0.6477	-0.5510	-1.0131	-0.9075	0.5349	0.2891	1.1667	0.7385	0.9313	0.5291
0.4881	-0.9093	-0.7023	-0.7827	0.1759	0.3812	1.1491	1.0650	0.6048	1.3477
0.6065	-0.3802	-0.9373	-0.3237	0.5053	-0.1164	0.4013	0.4787	1.8186	1.0882
0.6946	-1.2744	-1.2249	-1.3169	0.3084	0.3400	1.0851	0.5715	0.4831	0.3124
0.6262	-0.5362	-0.8173	-0.9712	0.2974	0.2724	1.2408	0.0513	1.4385	1.4540
0.6060	-0.5563	-0.5912	-1.0362	0.6753	0.7466	1.2949	1.2940	1.6582	3.1125
0.6277	-1.1220	-1.0334	-1.1209	0.5733	0.2437	0.8789	0.0899	0.4824	1.4947
0.5140	-1.1665	-1.1306	-1.4385	0.4075	0.5033	1.2800	0.8319	0.0893	1.0033
0.6024	-0.5778	-0.9972	-1.2673	0.2506	0.3942	0.7569	-0.0168	0.5185	0.9870
0.5929	-0.4786	-0.8313	-0.7052	0.6207	0.1954	0.1238	0.0972	1.3971	1.4743
0.5977	-0.5198	-0.8177	-0.9310	0.0284	0.5249	0.9180	0.1661	0.0354	0.8992
0.5394	-0.2574	-0.4935	-0.6524	0.5706	0.2430	0.8145	-0.3912	0.6357	1.3754
0.7372	0.0546	-0.9890	-1.1122	0.8482	0.5990	0.6566	0.3721	0.2723	1.5738
0.4727	-0.4107	-0.8720	-1.3589	0.5313	0.5129	0.6676	-0.2116	1.5448	1.7169
0.6291	-0.2192	-0.8388	-0.6442	0.8352	0.4994	1.0455	0.3293	0.9148	1.7325
0.6728	-0.5992	-1.1325	-1.1092	0.6469	0.2543	1.0694	0.1013	0.8191	1.6265
0.6471	-0.4623	-0.5674	-0.5839	0.3015	0.0825	1.0557	0.4524	1.0402	0.9169
0.6209	-1.1170	-0.8079	-0.6460	0.5360	0.3005	0.7739	0.6065	0.6291	1.2863
0.6334	-0.7331	-1.0479	-1.5495	0.3099	0.6559	1.7406	0.8465	1.2732	0.3398
0.8424	-0.6038	-0.9816	-1.2876	0.4410	0.5219	1.3643	-0.1268	0.3159	0.9473
0.9119	0.0164	-1.1169	-1.0176	0.7071	0.4309	2.0854	0.2639	0.6675	0.4926
0.9365	-0.2997	-0.9958	-1.1898	0.6106	0.5759	0.9861	-0.4615	1.1059	0.2547
0.8039	-0.5209	-0.9878	-0.7670	0.6357	0.5019	0.9178	0.0587	0.1897	0.5312
0.6874	-0.5135	-1.1336	-1.0514	0.6529	0.8197	0.9960	0.5207	0.2773	0.9454
0.7406	-0.6365	-0.6882	-0.7991	0.8546	0.5595	1.0054	-0.2982	0.8716	0.6803
0.7569	-0.2535	-0.4192	-0.3112	0.8002	0.3463	1.0368	-0.4850	0.6108	0.3506
0.8999	-0.4175	-0.8678	-0.9255	0.7401	0.2175	0.7761	-0.5112	1.1219	0.5487
0.7518	-0.5605	-0.4679	-0.7084	1.1095	0.6988	0.6454	-0.2874	0.5840	1.4472
0.7511	-0.5860	-0.9997	-0.8621	0.6600	0.4730	0.6466	0.1772	-0.3324	0.3631
0.8217	-0.3343	-1.0049	-0.8037	0.7938	0.6262	0.5032	1.0638	-0.1015	0.6143
0.7301	-0.5258	-1.1602	-1.0183	0.8915	0.8529	0.9481	1.7411	-0.3903	1.0393
0.5928	-0.6497	-1.1590	-0.9271	0.5444	0.5005	0.1590	0.5319	-0.2180	-0.0865
0.6349	-0.6528	-0.8558	-1.1528	0.6348	0.6108	0.9334	-0.1202	-0.1075	0.8183
0.5663	-1.0669	-0.5282	-0.2663	0.1583	0.2099	0.8042	-0.0410	0.3038	-0.1745
0.7223	-0.6513	-0.8368	-0.5917	0.3709	0.2411	1.3897	0.0223	0.3314	0.0129
0.7307	-0.5117	-0.9043	-0.4562	0.4981	0.9292	0.5929	0.6217	0.4572	-0.2856
0.5852	-0.7434	-1.1932	-0.4143	0.8604	0.7009	0.5130	-0.0711	0.7168	-0.0342
0.7418	-0.8212	-1.0866	-0.9561	0.7538	0.8064	0.5238	0.3280	0.7590	0.0510
0.7688	-0.6530	-1.2587	-0.8638	1.1240	0.4319	1.0753	0.1236	0.8098	0.0230
0.7438	-0.6751	-0.9985	-1.8925	0.7711	1.0877	1.7129	0.6470	2.0431	1.9843
0.5956	-0.9018	-0.9764	-1.1845	0.4494	0.8879	1.5814	0.7053	1.4973	0.7591
0.7834	-0.2273	-1.1709	-1.3038	0.5596	1.0000	2.0736	0.8108	1.1241	1.0108
0.6749	-0.5387	-0.7659	-1.2862	0.4183	0.1685	0.7937	0.7958	2.2261	0.7495
0.6974	-0.8401	-0.8426	-1.0337	0.4337	0.5213	1.9706	1.0821	1.4014	-0.0693
0.6942	-0.5567	-0.7697	-1.0369	0.2052	0.3677	1.0727	0.5533	1.3358	0.9057
0.5332	-0.7701	-0.6390	-0.9816	0.0631	0.6727	1.6491	0.3965	1.4716	0.5045
0.6350	-0.6228	-0.6983	-0.9759	0.6390	0.6025	1.6939	0.8105	0.8860	0.8547
0.5948	-0.5918	-0.4807	-1.2009	-0.1116	0.4143	2.0952	0.0397	0.8133	0.8302
0.5523	-0.8099	-0.7904	-1.0423	0.3712	0.6634	2.0405	0.7539	0.2130	0.4136
0.5766	-0.4638	-1.1483	-1.3731	0.2847	0.7519	1.9716	1.0323	0.7888	0.3941
0.5327	-0.6018	-0.6958	-0.9933	0.3344	0.6426	1.8819	0.6984	0.5639	0.8847
0.5449	-1.0623	-0.5961	-1.5223	0.4469	0.4113	1.4585	1.0100	1.8651	1.2371
0.5264	-0.2039	-0.7466	-0.8192	0.4604	0.1905	1.6405	-0.0677	1.7783	2.3637
0.5060	-0.1377	-0.8156	-1.2851	0.2423	0.2932	1.9870	0.6608	1.5079	1.3379
0.7818	-0.4727	-0.7776	-1.4324	0.7549	0.4777	1.1026	0.0951	1.7284	1.0931
0.3878	-0.8187	-0.8045	-1.1448	0.9365	1.1111	1.2620	-0.2166	0.1864	1.6264
0.5161	-0.9151	-0.8445	-1.7106	0.2365	0.4335	0.9227	-0.1631	0.5969	0.6669
0.5930	-0.5651	-0.8995	-1.1439	0.6033	0.4345	1.4886	0.2736	0.9028	0.6878
0.6815	-0.5418	-1.2010	-1.5261	0.4128	0.5973	1.1804	1.0229	0.9633	1.4388
0.5156	-0.7234	-1.1988	-1.2112	0.3515	0.6832	0.8082	-0.1577	0.4906	0.3577
0.7146	-0.4383	-0.9284	-1.2963	0.4304	0.3746	1.3191	0.4428	1.1337	0.7951
0.8246	-0.3319	-1.0089	-0.9160	0.4510	0.7402	1.6209	0.1584	0.2682	0.9556
0.5486	-0.3768	-0.8299	-1.0580	0.2678	0.8798	2.0544	0.3886	1.2414	1.0485
0.6080	-0.4093	-0.7983	-1.3317	0.1322	0.5473	1.9888	0.8694	1.5181	0.7648
0.5702	-0.3570	-0.9912	-1.3404	0.3859	0.7370	1.3877	1.4456	0.5329	1.3409
0.7610	-0.4664	-0.8891	-1.0982	0.8172	1.1703	1.8153	1.0266	1.8239	0.2450
0.5522	-0.3936	-0.7236	-1.1441	0.0947	0.3998	2.3906	0.9420	1.8764	1.1856
0.6109	-0.5135	-0.6184	-1.4373	-0.1055	0.7502	1.7266	1.3956	1.8157	1.2100
0.5808	-0.6916	-0.8219	-1.1136	0.2201	0.6391	2.0009	0.7189	1.3263	0.9816
0.6897	-0.5413	-0.4851	-1.2123	0.2733	0.8782	1.6224	0.5565	0.9031	0.4617
0.6225	-0.3338	-0.5850	-1.0193	0.1791	0.5647	1.7924	0.4137	0.7211	0.7375
0.6429	0.0961	-0.4628	-0.5795	0.1707	0.7326	1.3296	0.0518	1.8791	0.2400
0.8353	0.0200	-0.5454	-0.5066	0.4401	0.1280	1.3823	-0.1835	1.6146	0.5457
0.5892	-0.5582	-0.6644	-1.0732	0.3129	0.6891	3.1077	0.4473	1.4089	1.0721
0.5876	-0.4552	-0.6429	-1.3746	-0.0268	0.5749	1.7130	0.4545	1.0127	0.9440
0.7025	-0.3173	-0.8320	-0.8178	0.5320	0.4705	1.6706	0.7553	-0.0332	1.0495
0.9232	-0.0860	-0.5577	-1.1520	0.8750	1.3117	2.1691	0.5292	0.1989	0.7348
0.6617	-0.5831	-0.6318	-0.9041	0.4212	0.5913	1.6326	-0.0571	0.5438	1.1944
0.5998	-0.5186	-0.5293	-0.3260	0.2564	0.5555	1.0197	-0.2017	0.1151	1.4984
0.8362	-0.3447	-0.8017	-0.9703	0.6797	0.7349	1.0642	0.0196	0.0273	0.9655
0.7408	-0.1091	-0.9123	-1.1008	0.2124	0.3198	1.7438	0.0738	0.1264	1.1867
0.7541	-0.2419	-0.9794	-1.3094	0.5859	0.9802	2.0559	0.2853	-0.2039	0.6603
0.7207	-0.3670	-0.4139	-0.8805	0.1635	0.4782	0.9508	-0.2253	0.2154	0.7565
0.8026	-0.6699	-0.9809	-0.8744	0.5111	0.7223	0.6812	-0.1234	-0.7226	0.4427
0.6655	-0.2496	-0.6217	-1.2274	0.0803	0.4445	1.5918	-0.6382	0.8403	1.4151
0.6737	-0.1126	-0.5866	-1.0606	0.4494	0.5982	1.5136	0.3596	-0.2111	1.1543
0.7716	-0.1173	-0.9080	-1.1765	0.5388	0.7504	1.5793	-0.5434	0.5212	1.7709
0.6714	-0.3006	-0.8315	-1.3339	0.1918	0.7566	0.9876	0.5865	0.0657	1.3102
0.5728	-0.5419	-0.9371	-1.4403	0.2079	0.7719	1.2465	0.3480	0.8273	0.9894
0.7212	-0.2057	-0.9167	-1.5212	0.1621	0.8749	1.8134	0.0320	0.7103	1.8601
0.6111	-0.5204	-0.8698	-1.5327	0.0235	0.9955	0.9468	0.3969	-0.3948	0.6392
0.5717	-0.7022	-0.8298	-0.3628	0.3280	0.2160	1.1048	0.2693	0.8791	0.8470
0.7453	-0.2538	-0.7484	-1.0327	0.1150	0.3799	1.1156	-0.0457	0.8311	0.3955
0.5681	-0.7681	-0.7461	-0.9373	-0.1466	0.2649	0.9081	0.5536	0.8218	0.4442
0.8053	-0.4542	-0.8875	-1.2494	0.5624	0.6820	1.1929	-0.1946	0.3205	-0.0569
0.7106	-0.2441	-0.7379	-0.9197	-0.2177	0.3050	0.7856	0.4933	0.5659	-0.1537
0.5989	-0.6486	-0.9378	-0.7572	0.0866	0.6229	1.3794	0.3858	0.2380	0.5123
0.6845	-0.1090	-0.8346	-0.6437	-0.0995	0.4122	0.8785	-0.0513	0.4491	0.2202
0.6075	-0.4664	-0.5639	-1.1060	-0.2682	0.0560	0.8572	-0.0389	1.1107	0.6036
0.7340	-0.0380	-0.7910	-1.0975	-0.0629	0.3781	1.1431	0.0015	0.7523	1.1264
0.6457	-0.5482	-0.9366	-0.5204	0.1443	0.4074	1.0080	0.0859	0.5834	1.1059
0.8498	-0.0344	-0.8756	-1.4041	0.0179	0.8146	1.4818	-0.4115	0.4171	0.6427
0.7475	-0.1772	-0.9173	-1.3821	0.0395	0.5242	1.4117	0.0022	0.5529	1.0745
0.7531	-0.5299	-0.9135	-1.1054	0.1158	0.3232	0.8506	-0.0767	0.1781	0.2604
0.5956	-0.0837	-0.7520	-0.3780	0.2270	-0.0368	0.9845	0.2100	0.2908	0.8454
0.8043	-0.7341	-1.0609	-1.2486	0.5364	0.5826	0.9544	-0.1991	-0.3815	-0.0957
0.7665	-0.4968	-1.0216	-1.3980	0.2267	0.4793	0.4732	0.1154	0.5947	0.5863
0.7353	-0.8064	-0.9337	-0.7216	0.4690	0.1502	0.5694	-0.1707	0.4374	0.0711
0.6245	-0.4206	-0.8873	-1.0008	0.0290	0.4508	0.3870	0.3734	-0.2794	0.4815
0.6500	-0.0291	-0.8765	-0.7274	0.2602	0.3341	0.2459	0.1282	-0.4744	-0.2386
0.6063	-0.5915	-0.8075	-0.8183	0.3223	0.1804	0.5233	0.1608	1.1144	0.9277
0.5937	-0.3043	-0.6373	-0.6449	0.1386	0.4539	0.9016	0.4494	0.5326	0.0530
0.6590	-0.5351	-0.8116	-0.8828	0.2367	0.6005	0.7228	-0.0986	0.2278	-0.4456
0.6638	-0.7282	-1.1505	-1.3631	0.3068	0.6445	0.3147	-0.4828	0.2589	0.4345
0.7717	0.1031	-0.7024	-0.5381	0.4450	0.6253	0.8150	0.1798	-0.1572	-0.0280
0.7723	-0.6841	-0.6863	-0.9503	0.5978	0.7776	0.8056	-0.2464	0.2327	0.1825
0.7375	0.0129	0.0406	-0.4981	-0.4602	0.3640	1.3081	-0.0984	1.0492	-0.3303
0.6052	-0.6358	-0.1081	0.0331	0.0589	-0.3416	1.2896	-0.2646	1.5505	0.2170
0.5563	-0.3530	-0.2380	-1.2467	-0.6042	0.6393	1.1126	0.0681	0.1277	0.7315
0.5100	-0.4765	-0.1412	-0.7551	-0.5709	0.4627	0.3888	0.4989	0.1261	0.1402
0.5963	-0.2601	-0.4025	-1.0547	-1.3555	0.2988	0.9060	0.2127	1.0246	0.0244
0.5209	-0.1088	-0.4841	-1.1555	-1.1145	-0.0445	1.1942	0.2887	1.4669	0.6195
0.7451	0.1014	0.0127	-0.9660	-1.1511	0.0904	0.9430	0.1883	0.4937	-0.2447
0.5700	-0.1503	-0.1070	-1.3230	-1.3724	0.3163	1.2681	0.0741	0.8527	0.5951
0.5405	-0.3683	-0.1172	-0.7347	-1.0591	0.1129	1.3588	0.0526	0.4877	0.1892
0.4546	-0.5619	0.0822	-0.2327	-1.1489	-0.5710	0.3422	-0.1527	0.4236	0.4533
0.8289	0.0532	0.0159	-1.2651	-0.9911	-0.3600	0.7515	-0.4545	0.3471	0.9952
0.7083	-0.1388	-0.0299	-0.9257	-0.9880	-0.0876	0.3339	0.0472	0.0043	0.1469
0.7315	-0.0009	-0.4696	-1.4815	-0.7715	-0.1975	0.2658	0.2501	-0.0583	-0.0723
0.5679	-0.1953	-0.6916	-1.7632	-1.4816	-0.0626	0.1542	0.2624	0.0657	-0.2717
0.7179	-0.0806	-0.2830	-1.5929	-1.0878	-0.0367	0.8837	0.0388	0.2168	0.2280
0.6584	-0.3508	-0.4465	-1.2823	-0.5546	0.1189	0.1398	0.2142	-0.3280	-0.0654
0.7739	-0.2297	-0.2418	-1.2846	-0.6562	0.2094	1.3383	0.0760	0.1237	-0.5505
0.7021	0.3001	-0.4043	-1.2341	-1.0591	-0.0616	0.6869	0.3156	-0.1786	0.0826
0.6081	-0.1217	-0.7080	-1.1081	-0.7779	0.0810	0.4500	0.3131	0.5458	1.1076
0.6343	-0.1017	-0.1372	-1.1839	-0.9991	-0.3340	-0.0526	-0.0997	-0.3968	0.4333
0.7140	-0.0336	-0.6638	-1.8079	-0.7899	0.2901	0.6060	-0.0065	-0.2387	-0.2692
0.4553	-0.7509	-0.4518	-0.8993	-0.8133	-0.0324	0.1982	0.3877	-0.0640	-0.1471
0.7221	-0.6192	-0.4622	-1.5040	-0.8223	0.2006	0.5644	0.1021	-0.2373	0.4992
0.8322	0.0679	-0.4615	-1.2279	-0.5901	0.4072	1.0270	0.1634	-0.3170	0.3042
0.7110	-0.0336	-0.2090	-1.2857	-1.1014	0.0005	0.2265	0.2909	0.2424	0.1445
0.6357	0.1584	-0.3099	-1.0966	-0.5894	0.1222	0.3169	0.1074	0.4756	-0.1193
0.7723	-0.0064	0.0192	-1.3120	-0.4854	0.1916	1.3948	0.1105	0.2353	-0.0799
0.7783	0.1617	-0.4045	-0.9778	-0.2692	0.2701	0.6204	0.4806	-0.0589	0.1903
0.7775	0.3553	-0.0380	-0.8826	-0.7786	-0.1256	0.7665	0.4544	0.6152	0.0723
0.9696	0.3677	-0.5211	-1.3771	-0.6349	0.1282	1.4918	0.1063	-0.1353	-0.1715
0.9860	0.8626	-0.2240	-0.8742	-0.4616	0.1208	-0.0424	0.1741	-0.0268	0.3938
0.8959	1.0334	-0.4206	-1.2263	-0.5771	-0.2817	0.3415	-0.2070	0.9280	-0.7907
0.8924	1.0382	-0.2315	-1.2812	-1.3409	-0.4076	0.2859	-0.0084	0.3464	-1.1836
0.9470	0.8269	-0.0999	-1.3779	-0.7387	0.2030	1.2126	-0.1709	0.4399	-0.4280
0.7729	0.5068	-0.2634	-0.7551	-0.8511	-0.5218	0.1108	-0.2429	-0.0712	-0.4027
0.8595	0.9885	-0.1469	-0.8884	-0.8616	-0.4325	-0.1211	-0.1449	0.4401	-0.8353
0.6939	0.2875	-0.1965	-0.5835	-1.1056	-0.6674	0.1883	-1.0721	0.0904	-1.8685
0.7769	0.7419	0.1631	-0.6757	-1.1297	-0.6124	0.0226	-0.7584	0.4017	-1.4459
0.7921	0.6376	0.2164	-0.7488	-1.3732	-0.5426	0.4471	-0.3158	0.2227	-1.9989
0.7146	0.3933	0.0185	-1.1585	-1.5458	-0.3342	0.4631	-0.7654	0.2672	-1.8969
0.7241	0.2031	-0.0441	-1.0546	-1.1411	-0.1791	0.1478	0.0167	0.6755	-2.1360
0.8264	0.3658	-0.4305	-0.9603	-0.4516	-0.1262	0.4079	0.1615	1.0320	-0.8237
0.8280	-0.1642	-0.4138	-1.5769	-1.0551	0.4122	0.3317	0.0148	-0.6622	-0.5226
0.7602	0.1118	-0.4964	-1.0197	-0.5458	0.5186	1.0746	-0.0638	-0.2209	-1.6844
0.8617	0.3973	0.1487	-0.8769	-0.5162	0.3956	0.9732	-0.1195	-0.2089	-1.2196
0.7904	0.5409	-0.3741	-1.1936	-0.7682	0.4749	0.0004	0.4995	0.3598	-2.0350
0.9115	0.6612	0.0436	-0.7971	-0.9799	0.2009	0.0760	-0.5592	-0.3134	-1.7849
0.7927	0.7552	0.1811	-0.3333	-0.6478	-0.1452	0.0863	-0.3729	-0.4098	-0.6292
0.7151	0.5795	-0.1230	-0.4939	-0.8170	-0.4215	-0.7481	-0.3629	-0.4520	-1.4995
0.7020	0.5349	-0.0812	-0.8691	-1.2558	-0.2926	0.0731	-0.4753	1.0614	-0.3011
0.7975	0.2595	-0.2616	-1.0004	-1.1085	-0.2450	0.2572	0.2955	0.4020	-0.7959
0.6780	0.2238	-0.4360	-0.6703	-0.9335	-0.5801	-0.8075	-0.4584	0.2542	-0.1986
0.9789	0.0480	-0.6351	-1.0521	-0.4114	-0.0259	-0.0500	-0.3624	0.6557	-0.2433
0.7961	0.0062	-0.4768	-1.3831	-0.9322	-0.2062	-0.0984	-0.0255	0.4175	-0.7226
0.7778	0.4845	-0.0990	-0.6556	-1.2788	-0.2807	-0.1701	0.0889	-0.0590	-0.1115
0.8327	0.8314	-0.2940	-1.5845	-1.0793	-0.3856	-0.5863	-0.5681	0.2873	-1.2522
0.7696	0.8996	-0.0181	-1.4648	-1.4641	-0.4837	0.0344	-0.2102	0.3379	-1.0326
0.7444	0.7040	-0.1611	-1.4480	-1.6720	-0.6127	0.1601	-0.1377	-0.0115	-0.6432
0.7483	0.7745	0.4935	-1.5256	-1.6139	-0.3048	0.7713	-0.3357	-0.1963	-0.0214
0.6317	0.2930	-0.0638	-1.1781	-1.2446	-0.7381	0.6991	-0.0000	0.0415	-0.8207
0.6067	0.4423	-0.0880	-1.0169	-1.6776	-0.6870	0.5579	0.2707	0.0532	-0.6774
0.6768	0.7110	-0.2309	-1.5044	-2.0864	-0.9128	0.7879	0.1320	0.3418	-1.1958
0.6417	0.4478	-0.4140	-1.3361	-1.1868	-0.3899	-0.0151	-0.0825	0.1594	-0.6794
0.8599	1.0806	-0.1902	-0.8918	-1.4603	0.0535	-0.5267	0.4420	-0.4684	-0.3195
0.7292	0.8017	-0.2417	-1.3818	-1.4403	-0.0950	0.0284	0.3068	-0.0372	-1.4384
0.8031	0.5886	0.0676	-1.1257	-1.2477	-0.3422	-0.7404	-0.4314	-0.6589	-1.5112
0.8262	0.4416	-0.1072	-0.9141	-1.6427	-0.1775	0.1578	-0.0269	-0.8042	-2.0659
0.8218	0.3454	0.0878	-0.9157	-1.3561	-0.3060	-0.2318	-0.2167	0.0761	-1.6664
0.7682	0.4062	-0.0064	-1.0246	-1.5501	-0.2459	-0.4605	-0.0853	-0.5467	-1.9912
0.8721	0.7178	-0.1110	-1.6076	-1.7376	-0.3403	-0.0234	0.0428	0.2749	-1.3069
0.7781	0.4674	-0.1588	-1.0754	-1.5897	-0.2834	-0.2869	0.0032	0.0043	-1.4062
0.8915	0.3736	-0.1852	-1.4803	-1.4894	-0.2735	-0.7500	-0.2423	1.3727	-1.1425
0.9029	0.6986	0.1845	-0.8166	-1.1889	-0.8986	-0.0363	0.2054	0.9394	0.0633
0.8217	0.8616	0.0825	-1.2979	-1.6061	-0.5103	0.0317	-0.3031	1.1515	-1.4807
0.8460	0.8134	-0.1594	-1.4659	-1.6733	-0.5171	0.6620	-0.2009	0.8178	-1.0775
0.6365	0.4616	0.5684	-1.2044	-1.8692	-0.6969	0.9496	-0.1323	1.2749	-1.9362
0.8550	0.9964	0.2916	-1.2327	-1.8889	-0.9670	0.5432	-0.3529	1.1696	-0.9380
1.0047	0.7499	0.0708	-1.5734	-1.8256	-0.3342	0.8406	-0.3640	0.8033	-1.7665
1.0253	0.6780	-0.2329	-1.3914	-1.7542	-0.4110	0.8852	-0.2911	-0.4294	-1.9263
0.8709	0.7661	0.2150	-1.1970	-1.4187	-0.1855	0.7225	-0.0235	0.2341	-1.6811
0.8827	0.3978	0.1889	-1.4028	-1.4941	-0.0423	0.2335	-0.0016	0.3345	-0.8086
0.7253	0.5125	0.2839	-1.2827	-1.9977	-0.6629	0.7348	0.3838	0.3413	-1.5376
0.7124	0.2157	-0.0171	-1.7722	-2.0249	-0.2346	0.2924	-0.0896	0.8244	-1.1373
0.7895	0.5676	0.2777	-1.1729	-1.8411	-0.4411	0.7239	0.1606	0.6216	-1.3395
0.9523	1.1928	0.3346	-0.9166	-1.6499	-0.5322	0.1775	-0.2094	0.5203	-1.4800
0.8363	0.9846	0.0857	-0.9932	-2.0248	-0.6886	-0.0540	0.1051	0.9353	-1.5809
0.6356	0.5311	0.4272	-1.0050	-2.0141	-0.3556	-0.1169	0.0923	1.0779	-1.0536
0.7527	0.6392	0.2541	-1.1270	-2.0045	-0.5919	-0.3717	-0.0708	1.0404	-1.5435
0.8941	0.7665	0.4330	-1.1113	-1.8956	-0.3417	0.0770	-0.1526	0.4724	-0.7065
0.9053	0.5766	0.2365	-0.9935	-1.5113	-0.2252	0.3440	0.0996	0.0931	-1.3887
0.7926	0.2711	0.2600	-1.0695	-1.5104	0.1521	0.5969	0.3707	0.4552	-1.6553
0.7644	0.4968	-0.0415	-1.3249	-1.7462	-0.1790	-0.0840	-0.3249	-0.9517	-1.2782
0.7003	0.2496	0.0896	-1.4928	-1.8485	0.3807	0.1144	0.2613	-0.1009	-1.9300
0.7708	0.4350	0.0306	-1.3745	-1.7074	-0.0233	0.2201	0.1140	-0.6374	-2.1330
0.8985	0.3153	0.2585	-1.0825	-1.4695	0.1947	0.3050	-0.3055	0.0060	-1.5999
0.8443	0.4248	0.1455	-1.1744	-1.6185	-0.2975	0.1961	0.0635	-0.1213	-1.5258
0.9009	0.5082	-0.1010	-0.9951	-1.1840	-0.1455	0.1100	-0.5934	-0.7643	-1.9831
0.7258	0.4360	0.1956	-0.8964	-1.4257	-0.2316	0.3046	0.0950	-0.3272	-2.1291
0.6857	0.1812	-0.0941	-1.3874	-1.7486	-0.3132	0.2296	-0.5861	-0.2859	-1.4211
0.7526	0.5672	0.2089	-1.5687	-1.8421	-0.1204	0.8370	-0.4249	0.6278	-1.2114
0.8790	0.4561	0.0697	-1.0599	-1.5876	-0.3710	-0.0738	-0.1156	0.0330	-1.6710
0.8797	0.4072	-0.1364	-1.0347	-1.5338	-0.3967	-0.2686	0.2302	-0.0158	-0.7920
0.8866	0.4343	-0.0717	-0.6077	-1.2456	-0.3740	-0.2678	-0.0363	-0.2878	-1.7480
0.7692	0.2573	-0.0661	-1.5484	-1.8285	-0.2717	0.4623	-0.3062	0.1345	-1.9595
0.8736	0.3796	0.1938	-1.7145	-1.9075	0.0107	-0.2001	-0.1314	-0.1766	-1.5642
0.7063	0.1742	0.2068	-0.9402	-2.1022	-0.8723	-0.5832	-0.2634	0.1898	-1.7234
0.6288	0.0283	0.5120	-0.8020	-2.1284	-0.7285	-0.7333	-0.4922	-0.5074	-1.2363
0.7597	0.2398	0.2257	-1.4151	-2.0646	-0.4322	0.1116	-0.2339	0.1106	-1.1571
0.7043	0.3955	0.4733	-0.7988	-1.9483	-0.6243	-0.6912	-0.0505	0.0488	-1.0606
0.7912	0.3454	0.2162	-0.8483	-1.8479	-0.8950	-0.8233	-0.4086	0.3193	-1.7135
0.7698	0.4885	0.1534	-1.2511	-1.9878	-0.6161	-0.8085	0.1882	0.4557	-1.6342
0.7969	0.3143	0.0283	-1.4132	-1.5635	-0.2224	-0.3328	0.0036	-0.1953	-1.1362
0.7782	0.2559	0.5921	-1.3439	-1.8737	-0.4627	-0.3003	-0.8482	0.6275	-1.4742
0.8694	0.3261	-0.0347	-1.3146	-1.5122	-0.6130	-0.8708	-0.7672	-0.0627	-0.9031
0.7855	0.4267	0.3178	-1.2407	-1.7842	-0.3111	-0.4668	-0.4688	0.1353	-1.6234
0.7152	0.5129	0.5891	-1.1533	-2.2473	-0.6868	-0.4155	-0.5219	0.1094	-1.7962
0.7401	0.4387	0.1865	-1.0651	-2.1970	-0.7359	-0.5256	-0.2692	0.4701	-1.4761
0.8475	0.5259	0.0544	-1.5176	-1.8836	-0.3265	-0.9694	-0.0779	-0.5324	-2.1929
0.7544	0.2004	0.1560	-1.0964	-2.0090	-0.4312	0.1460	0.1116	0.7496	-1.1290
0.8002	0.4811	-0.1400	-1.0164	-1.3117	-0.4734	-0.7271	-0.0611	-0.6069	-2.0683
0.6485	0.0973	-0.0910	-1.2765	-1.9093	-0.2351	0.0250	-0.4992	-0.2518	-1.3138
0.6969	0.2522	-0.1942	-1.2030	-1.1104	-0.0428	0.4351	-0.1651	0.2130	-0.5943
0.6713	-0.1997	-0.3342	-1.4195	-1.0869	-0.2092	0.2293	-0.9056	1.1507	-0.7516
0.7228	-0.0368	-0.2214	-1.5284	-1.1854	-0.3586	-0.5692	-0.4034	-0.1213	-1.8263
0.5706	0.1354	0.1230	-0.9641	-1.9084	-0.5111	-0.4896	0.1319	0.8883	-0.9535
0.6489	-0.0086	-0.0229	-1.4468	-1.5176	-0.3607	0.3585	-0.4393	0.5597	-2.1821
0.7034	0.5573	0.7152	-1.1047	-2.1119	-0.8174	0.1456	-1.1587	1.5158	-1.4455
0.7408	0.4947	0.2633	-1.3543	-2.2076	-0.6017	0.3824	-0.7013	1.6803	-1.8292
0.7156	0.8023	0.5616	-1.2582	-2.6329	-0.9310	-0.2123	-1.4607	0.7516	-1.0471
0.8252	0.8179	0.5914	-1.2442	-2.0879	-0.4203	-0.4425	-1.2737	0.1431	-1.3677
0.7600	0.5717	-0.0339	-0.8941	-1.7260	-0.5727	-0.3468	-0.4519	-0.0442	-1.2419
0.5825	-0.0426	-0.0573	-1.0912	-1.3769	-0.6844	-0.9270	-0.5397	0.2850	-0.5343
0.7063	0.2443	0.4730	-1.3496	-1.8776	-0.8343	-0.1507	-0.0930	0.8532	-0.4677
0.8131	0.8690	0.0426	-1.4175	-1.1742	-0.8327	-0.8029	-0.4615	1.0763	0.5163
0.7993	0.6529	-0.2698	-1.3743	-1.5721	-0.6531	0.3070	-0.5328	-0.3555	-1.8283
0.8306	0.6199	-0.0646	-1.2683	-0.7729	-0.1811	-0.1577	-0.3135	0.4103	0.9880
0.7975	0.5395	-0.0148	-0.8263	-1.1411	-0.7738	-0.8341	-0.3005	0.2640	-1.0937
0.8084	0.6940	0.0029	-1.2264	-1.3029	-0.5537	-0.6416	-0.4569	0.3543	0.3272
0.8110	0.6152	0.0763	-0.8931	-2.1904	-0.7294	-0.1545	0.0472	0.9670	-1.3142
0.7563	0.8658	0.1734	-0.9048	-2.1360	-0.7006	-0.2741	-0.4971	1.0915	-1.9457
0.6760	0.4708	0.1354	-1.2466	-1.8368	-0.2205	-0.3288	0.3012	0.1039	-0.6607
0.7525	0.5217	-0.2242	-1.1275	-1.8526	-0.3375	-0.7148	-0.3154	-0.2787	-0.9730
0.7101	0.5250	0.2352	-1.2524	-1.8557	-0.2617	-0.5525	0.3668	-0.4196	-1.4557
0.6976	0.9579	0.0319	-1.0365	-2.1519	-0.7512	-1.2781	0.4375	0.2511	-1.3602
0.8123	0.9939	0.2479	-1.0694	-1.6557	-0.6736	-0.6402	-0.6141	0.6608	-1.4443
0.7710	0.9156	0.3810	-1.0339	-2.0758	-0.5940	-1.0975	0.1789	0.3740	-0.9299
0.8381	0.8519	0.1904	-1.2807	-1.7854	-0.8150	-0.7409	0.0623	0.4018	-1.2629
0.7890	0.6653	-0.2920	-1.4024	-1.9685	-0.4443	-1.5513	-0.0643	-0.0848	-1.3553
0.8851	0.6754	0.3151	-0.9892	-1.6708	-0.4305	-1.3693	-0.2144	0.0946	-0.9162
0.6185	0.2461	0.1927	-0.7740	-1.7167	-0.4878	-0.2321	-0.5861	0.8851	-1.4611
0.7436	0.6164	-0.1133	-1.7218	-1.7574	-0.4309	-0.4898	-0.7229	-1.0141	-1.3293
0.7147	0.7105	-0.0199	-1.5738	-2.0440	-0.5715	-0.3727	-0.4939	1.1111	-1.3011
0.6047	0.5440	0.1951	-1.1624	-1.9751	-0.5653	-0.7299	-0.3990	0.1102	-1.9351
0.7450	0.8083	0.0545	-1.5271	-2.1743	-0.7064	-0.2094	0.0205	1.2810	-2.6004
0.8286	0.5027	-0.1370	-1.2365	-2.0580	-0.3046	-0.8007	0.3456	-0.0787	-1.0516
0.7796	0.6269	-0.0157	-1.5507	-2.1648	-0.3223	-0.7147	-0.1445	0.0766	-1.5218
0.7625	0.8701	0.1989	-0.9296	-1.7947	-0.9378	-0.9674	0.0944	0.3183	-1.2683
0.6847	0.0634	-0.2117	-1.5204	-1.4252	-0.6662	-0.5710	0.1014	0.2968	-0.5488
0.6981	0.4713	-0.0940	-0.9585	-1.6326	-0.2593	-1.4337	-0.1820	-0.1842	-0.7272
0.7562	0.5325	0.0660	-1.4573	-1.7274	-0.2931	-0.3626	-0.5723	-0.4108	-0.3179
0.7516	0.7614	0.0329	-1.6499	-1.7497	-0.2289	-0.4136	0.5663	-0.1872	-0.8555
0.7777	0.8750	0.2281	-1.5723	-1.5076	-0.3027	-0.4621	0.6653	-0.0717	-0.8674
0.8277	0.2466	0.2233	-1.1451	-1.6348	-0.8005	-0.8662	0.4545	1.0065	-0.6843
0.6785	0.4729	-0.1868	-1.6418	-1.6880	-0.3950	-0.5747	0.2304	0.4568	-0.6378
0.7868	0.4661	-0.0028	-1.2500	-1.9794	-0.8963	-0.9990	0.1415	0.2768	-1.5238
0.7716	0.7633	0.2881	-0.7779	-1.4034	-0.5511	-0.8920	0.2085	0.7586	-0.6131
0.7879	0.6921	-0.2825	-1.7263	-2.0871	-0.7928	-1.0433	0.3537	-0.0313	-1.3870
0.6558	0.6442	-0.5300	-1.3877	-2.2848	-1.2867	-1.4904	0.1527	-0.0819	-2.2523
0.7846	0.4111	-0.1602	-1.4201	-1.8137	-0.6894	-0.6039	0.3100	0.8451	-0.3951
0.8622	0.7732	-0.3103	-1.7047	-1.7877	-0.7514	-0.1516	-0.1732	0.7867	-1.0019
0.7865	0.5533	-0.1917	-1.3343	-1.4272	-0.5347	-1.1993	0.3606	1.0563	-0.2005
0.7181	0.2951	-0.4669	-0.8022	-1.7216	-0.7370	-1.3408	-0.3235	-0.0368	-1.6852
0.7531	0.2787	-0.4755	-1.9886	-2.0075	-0.5731	-0.6293	0.0064	0.5990	-0.7479
0.7475	0.7038	0.0989	-1.6007	-1.6066	-0.6068	-0.4238	-0.6589	0.5057	-2.5547
0.6672	0.1934	-0.3250	-1.0146	-1.1224	-0.2352	-0.0307	-0.7609	0.6349	-0.4789
0.8031	0.5665	-0.0855	-1.1567	-2.0270	-0.9289	-0.4361	0.1222	1.2349	-0.2991
0.8083	0.3504	-0.3912	-1.4119	-1.9399	-0.6505	-0.1363	0.0305	0.9175	-0.7454
0.7528	0.5637	-0.1038	-0.9728	-1.2717	-0.3142	0.4296	-0.5710	1.1287	-0.5034
0.8233	1.1035	0.5673	-0.8237	-1.0987	-0.3737	-0.4271	-0.7248	-0.2231	-1.1399
0.6693	0.8666	-0.1735	-0.3881	-1.1159	-0.8915	-0.8995	0.2720	-0.0394	-0.4881
0.7827	0.6737	0.0832	-0.7240	-0.9213	-0.5197	-0.7625	0.2025	0.0739	-0.4194
0.6685	1.0313	-0.0863	-0.5186	-1.7316	-1.2241	-1.2776	0.1145	0.4670	-1.1565
0.8901	1.0193	0.4628	-0.8804	-1.7266	-0.6715	0.3531	0.0353	0.7539	-1.5092
0.6706	0.5727	0.1777	-0.8080	-1.6042	-0.7279	-0.6867	0.6185	0.2936	-2.1086
0.6853	-0.0091	0.0118	-0.5329	-1.2148	-0.4364	-0.5566	-0.0239	0.1949	-1.6455
0.7260	0.4474	-0.0040	-1.3627	-1.5198	-0.0574	-0.2225	0.3964	-0.5110	-0.4103
0.7902	0.6592	0.6022	-0.8597	-1.5754	-0.6969	-0.4700	0.0389	-0.1941	-0.2907
0.6496	0.4870	0.1665	-1.5435	-1.9212	-0.0632	0.4655	-0.5381	-0.0037	-0.3705
0.5796	0.7088	0.3200	-1.1883	-2.5272	-0.5082	0.0252	0.3290	0.8276	-1.0264
0.6291	0.8576	0.2335	-1.2991	-2.5306	-0.4091	0.1018	-0.0905	0.4261	-1.5788
0.6146	0.3065	0.1808	-1.2155	-2.0655	-1.2217	0.1163	-0.2705	0.3550	0.0798
0.8289	1.1943	-0.0557	-1.1025	-2.0340	-0.9415	-0.9372	0.5436	0.3628	-1.1824
0.7416	0.7672	0.0221	-1.1904	-2.0338	-0.7924	0.0996	-0.1779	0.7830	-1.3548
0.5630	0.1309	-0.4300	-1.3479	-1.7840	-0.5524	-0.5503	0.4790	0.4219	-1.5933
0.6964	0.7581	0.0888	-1.0362	-2.0554	-0.9547	-0.6953	-0.1273	0.7831	-0.9544
0.6927	0.6233	-0.3103	-1.3539	-2.0495	-0.4627	-0.0279	-0.2359	0.9171	-0.9895
0.5539	0.7105	0.4147	-0.7542	-2.2004	-0.7049	-0.4806	-0.7254	1.2126	-0.7068
0.6035	0.5264	0.2289	-0.8363	-2.0354	-0.7058	-0.8769	0.2923	0.2681	-1.0520
0.6773	0.5320	0.4746	-0.5761	-1.8760	-0.6648	-0.8490	-0.0279	0.3668	-0.8713
0.5909	0.8894	0.5014	-0.4478	-2.1409	-0.8524	-0.5918	-0.3863	1.1492	-0.4223
0.7299	0.9677	0.0902	-0.8615	-1.7073	-0.7525	-1.3315	-0.8300	-0.3234	-0.6596
0.6059	0.4461	-0.0751	-0.9961	-1.5628	-0.5894	0.0899	-1.2708	0.9283	0.4602
0.6674	0.5825	0.0678	-0.9023	-1.1357	-0.3331	-1.0155	-0.4142	0.8083	-0.5347
0.8155	0.7548	0.0731	-0.8352	-1.1543	-0.2875	-0.0491	-0.5055	0.4722	-0.4426
0.7738	0.9138	0.3146	-0.9149	-1.4403	-0.3179	-1.3071	-0.5110	0.2116	-0.8194
0.8269	1.1308	0.1183	-0.9545	-1.3369	-0.3394	-0.6862	0.2512	-0.0811	0.5071
0.9181	0.8424	-0.0699	-1.6745	-1.5352	-0.5650	-1.1563	-0.4194	-0.2237	-0.8471
0.7535	0.8519	-0.1526	-1.6146	-1.5689	-0.5187	-0.9027	-0.0300	0.8434	0.0127
0.5829	0.8856	0.4560	-1.2717	-2.0861	-0.2776	-0.8939	0.1631	0.1664	-0.1597
0.9052	1.4487	0.2469	-1.3282	-1.1530	-0.3450	-0.1056	-0.1280	0.4165	0.5411
0.5924	0.6522	0.3394	-1.2445	-1.6568	-0.3907	-0.6486	-0.5377	0.7008	-0.2989
0.9245	1.1233	0.5266	-1.0358	-1.1343	-0.2584	0.3311	-0.1485	0.1120	0.8872
0.6554	0.4836	0.3728	-0.8419	-1.0631	0.1453	0.4644	-0.7042	0.4054	0.5740
1.0313	0.9284	0.3856	-0.2950	-0.2093	-0.0771	0.0367	-1.1534	0.8248	0.2865
0.9522	1.2764	0.3207	-0.4535	-0.9484	-0.5445	0.3552	-0.2460	1.3635	-0.6747
1.0195	1.3975	0.0961	-1.1864	-1.2437	-0.3935	0.1416	0.0351	0.5364	-0.9013
0.8987	1.1481	0.0419	-1.1114	-1.5372	-0.3423	-0.3578	0.8240	-0.4473	-0.0698
1.0531	1.3419	0.2420	-0.9384	-1.4215	-0.4481	-0.0067	-0.0198	0.6515	-1.4533
0.9365	0.8649	-0.5038	-0.9189	-1.3451	-0.8312	-0.9870	-0.0680	0.1608	-1.0518
1.0186	0.9170	-0.6397	-1.1169	-0.8225	-0.1619	-0.6709	-0.0699	-0.2299	-1.6437
0.8537	0.7436	-0.3201	-0.7977	-1.3328	-0.0558	-1.0958	0.1318	0.1285	-0.6073
0.9595	0.7269	-0.1258	-0.8530	-0.9258	0.2551	-0.2442	0.3717	0.2711	-0.3717
0.9213	0.2721	-0.7101	-1.7207	-1.3107	0.2778	0.0378	-0.0729	-0.7525	-0.0803
0.9493	1.0755	-0.1004	-1.5991	-1.7847	0.1445	-0.0224	0.2665	0.3894	-0.0319
0.7808	0.8780	-0.1878	-1.0671	-1.4822	-0.3429	-0.0627	-0.0910	-0.4511	-0.7773
0.9045	0.7878	-0.0728	-0.5922	-0.2962	0.2033	0.4921	-0.2837	-0.4720	0.3646
1.1342	0.7804	0.0512	-1.0384	-0.7715	-0.2426	-0.0997	0.5130	0.0081	-0.3098
0.8240	0.9265	-0.4228	-0.4902	-0.2485	-0.2812	-1.3187	-0.1913	-0.7139	-0.1305
0.8430	0.4605	-0.4943	-0.3728	0.0615	-0.4411	-0.2282	-0.3920	-0.3178	-0.0544
0.8181	0.5224	-0.5956	-0.8528	-0.3659	-0.0952	-0.7601	0.4536	-0.7202	-0.5942
0.8335	0.8378	-0.1163	-0.5632	-0.3423	-0.4833	-0.6615	-0.4328	0.2245	-0.5318
0.5644	0.9635	-0.0642	0.1094	0.0538	-0.2330	-1.3797	0.2711	-0.6248	1.7160
0.8414	1.1482	-0.0189	-0.2989	-0.3529	0.1346	-1.3286	-0.6174	-1.0833	-0.1753
0.9984	1.3490	-0.1364	-0.5305	-0.2141	-0.0073	-0.8484	-0.3616	0.3222	0.9920
0.9119	0.7890	-0.1596	-0.4432	-0.7736	-0.7992	-1.6334	-0.6020	-0.7614	-0.1887
1.0863	1.1700	0.2891	-1.2415	-0.7502	-0.1558	-0.1427	-0.2022	-0.2162	-0.1977
1.0945	1.2957	-0.1533	-1.1186	-0.6801	-0.0683	-0.7907	0.1521	-0.1792	-0.0758
0.8244	0.7378	0.1996	-1.0177	-0.9024	-0.1880	-1.1029	0.1723	0.4736	-0.3691
0.7189	1.3713	0.1883	-1.3451	-1.7189	-0.4527	-1.7499	0.3804	0.2111	-0.0513
0.9839	1.4862	0.3668	-0.8002	-0.9887	-0.4048	-0.5044	0.2620	0.2778	0.6430
0.9003	1.1673	0.3973	-0.3330	-0.1403	-0.2689	-0.7442	-0.1311	-1.1612	0.9521
0.9742	1.5192	0.4537	-0.6689	-0.3905	-0.0508	0.6442	0.1920	-0.0764	0.6148
0.8879	1.2088	0.3336	-0.0950	-0.1100	-0.1382	-0.3872	0.2749	-0.3314	0.4821
0.9127	1.3861	0.1436	-0.0363	-0.1307	-0.0260	-1.3946	-0.9828	-0.8355	-0.1645
0.9614	1.4774	0.1722	-0.8902	-0.1463	0.1378	-0.5389	-0.1805	-0.6334	-0.1780
1.1015	1.5480	0.0398	-0.5531	0.1604	-0.2273	-1.4615	-0.6479	-0.1973	0.4796
1.0204	1.3453	0.1770	-0.3501	-0.2350	0.0802	-0.6214	-0.4488	-0.2191	0.6149
0.9048	0.9752	-0.0862	-0.7291	-0.1466	0.3748	-0.6304	0.5313	-0.4954	0.6996
0.8292	1.4760	0.4457	-0.1904	-0.5743	-0.3944	-0.8092	0.2827	-0.4494	0.3452
0.9021	1.0135	0.0723	-0.5435	-0.5663	-0.3261	-0.8339	-0.2025	-1.4305	1.0805
0.8976	0.9965	-0.2011	-0.5862	-0.1985	-0.1573	-1.1430	0.1523	-0.3016	1.1248
0.7284	0.7845	-0.1896	-0.5152	-0.5690	-0.4790	-2.0098	-0.0484	0.0963	0.6780
0.8722	0.9050	0.0143	-0.0024	-0.0619	-0.6290	-1.0276	-0.7065	0.4956	0.6251
0.8279	0.9357	-0.1361	-0.2295	0.2929	0.0096	-1.0522	0.4618	-0.8042	-0.4429
1.0237	1.8339	0.6126	0.1003	-0.1896	-0.4823	-0.5363	-0.4793	0.0557	0.6005
0.9647	1.0812	0.2000	0.0290	-0.0348	-0.6438	-1.1709	-0.2040	0.1143	-0.0146
0.8333	0.7539	-0.2250	-0.2181	0.3093	-0.1630	-1.3243	0.0743	-0.3044	0.6447
0.7832	1.0258	-0.0651	-0.5006	-0.1690	-0.2304	-0.2439	-0.7895	1.2929	-0.4175
0.9234	1.5086	0.2606	-0.1175	-0.2220	-0.4031	-1.1796	0.0580	0.8529	0.6081
0.8837	0.8930	-0.0820	-0.7739	-0.6644	-0.1035	-0.3546	-0.0780	-0.1934	0.2229
1.0678	1.5090	0.6379	-0.8559	-1.1132	-0.4858	-0.5383	-0.0778	0.2381	1.3587
1.0091	1.9545	0.0951	-1.0170	-0.9505	-0.3848	0.2316	0.1303	-0.3781	0.7894
0.8135	1.0007	0.1920	-0.4725	-0.4864	-0.0321	-0.7581	0.3821	-0.6812	-0.1297
0.7208	0.9946	0.2756	-0.2344	-0.8117	-0.1906	0.1502	0.0759	0.1903	0.8012
0.7487	1.0273	0.3609	0.0834	-0.1751	-0.3484	-0.8924	0.2029	-1.0421	1.1521
0.6791	1.0262	0.5358	-0.4832	-0.9036	-0.4716	-0.4184	0.4808	-0.9768	1.6638
0.8334	1.2770	0.2819	-0.4236	-0.7756	-0.1281	-0.7824	0.3624	-1.1402	1.7305
0.9578	1.4414	0.3071	-0.0950	-0.1506	0.0961	-1.1985	0.1216	-0.2731	1.4640
0.8179	1.2134	0.4493	-0.1981	-0.4386	-0.2127	-0.9504	-0.0680	-1.1304	1.5520
0.9390	1.2840	0.6278	-0.6952	-0.7112	-0.5230	-0.9741	-0.4932	-0.7279	0.9380
0.7810	1.3589	0.9792	-0.2201	-0.9186	-0.3255	-0.5381	-0.1650	-0.1359	1.1896
0.9369	1.6921	0.4662	-0.4228	-0.6391	-0.1822	-0.6307	-0.0219	-0.1073	1.1369
0.8736	1.1449	0.6890	-0.3371	-0.8651	-0.3464	-1.2685	-0.5268	-0.6331	0.7458
0.7133	0.9916	0.2286	-0.0284	-0.6035	-0.2756	-1.1887	-0.8758	-0.5030	0.2803
0.8282	0.9864	0.2281	-0.4694	0.0481	-0.0911	-1.3636	-0.0724	-0.6279	0.7832
0.8573	1.2799	0.1182	-0.5786	-0.4157	-0.1843	-0.5933	0.1237	-1.5218	0.8612
0.8290	1.2125	0.3797	-0.7108	-0.3556	0.0578	-0.7307	-0.1168	-0.7318	1.1115
0.9075	1.5173	0.4520	-0.3525	-0.3144	-0.1030	-0.8212	0.4759	-1.1099	1.9040
0.9226	1.3512	0.2494	-0.3682	-0.2352	-0.0660	-0.1924	0.0493	-0.8756	1.1085
0.9929	1.4998	0.5251	-0.2478	-0.1084	-0.0606	-1.0192	0.1363	-1.0160	1.3780
0.6854	1.0325	0.5894	-0.3418	-0.5292	-0.4750	-1.0722	-0.2258	-1.0480	2.3700
0.8586	1.5009	0.6098	-0.0131	-0.5888	-0.5664	-1.1880	-0.4308	-1.2290	1.1007
0.8171	1.8369	0.2462	-0.2961	-0.8816	-0.7563	-1.2038	-0.2896	-1.3974	1.1336
0.7568	1.1915	-0.3002	-0.3125	-0.8059	-0.3852	-0.9833	-0.6822	-1.2280	0.8415
0.8295	1.3766	0.5512	0.0864	-0.6991	-0.3211	-1.1843	0.2403	-0.8374	1.8584
0.7468	1.1175	0.2915	-0.6164	-1.2084	-0.4893	-1.2140	-0.2838	-0.8832	1.3231
0.8003	1.1890	0.6939	-0.2749	-0.9950	-0.5608	-0.5539	-0.4590	-1.8582	1.0237
0.8924	1.5565	0.5148	-0.5565	-0.9852	-0.1306	-0.8450	-0.4959	-0.5587	0.9296
0.7422	1.3525	0.1885	-0.9431	-0.8937	-0.1837	-1.1690	-0.3525	-1.4378	1.7985
0.7755	1.0506	0.5095	-0.5615	-0.8628	-0.0734	-0.9052	-0.0566	-0.6710	1.2258
0.9905	1.6560	0.4888	-0.2606	-0.6788	-0.5164	-1.1606	0.1039	-0.7696	1.5621
0.8899	1.6935	0.7384	-0.4538	-0.8905	-0.5339	-1.3813	-0.3521	-0.4831	1.9054
0.7507	1.1711	0.2660	-0.5219	-0.7206	-0.3752	-1.1760	-0.0326	0.0432	2.2264
1.0185	1.1991	0.3407	-0.4505	-0.2026	-0.6531	-1.0346	-0.6689	-0.2168	0.9785
1.1179	1.8529	0.4463	-0.5420	-0.7002	-0.3608	-0.5002	-0.3908	-0.3390	0.3424
1.0451	1.9599	0.5211	-0.6965	-0.3863	-0.0298	-0.7304	-0.4994	-0.3067	1.9625
0.8991	1.9867	0.2374	-0.0326	0.0437	-0.2266	-0.7098	0.1931	-0.1135	1.1455
0.8195	1.5415	-0.1432	0.7525	0.6510	0.0087	-0.8382	0.4683	-0.0506	0.8383
0.6557	1.7182	-0.0083	0.6154	-0.3098	-0.2690	-0.1834	0.1358	-1.2248	1.8046
0.9450	1.6335	0.0911	0.3631	0.3592	0.3397	0.2604	0.3306	-0.6997	0.6690
0.7402	1.5998	-0.1874	0.0987	0.0411	0.0530	-0.0026	-0.2405	-0.6755	0.6929
0.6263	1.5086	-0.1381	0.3646	-0.1989	-0.2072	-0.1499	0.8479	-0.6381	1.3772
0.8767	1.6775	-0.0894	0.4708	0.4399	0.3568	0.2010	0.5692	-0.9914	0.9689
0.8583	1.4585	-0.2594	-0.2954	-0.0613	0.2244	0.0364	-0.0167	-1.0758	1.0608
0.8843	1.5618	0.3728	0.8031	0.1449	0.1886	0.1038	0.2579	-0.8756	0.3094
0.8133	1.4803	0.2636	0.7325	0.2817	-0.0086	-0.3420	0.1357	-0.8205	2.2768
0.9507	1.8901	0.1650	0.3723	0.0364	-0.0475	-0.6419	-0.4232	-1.2700	1.7296
0.9087	1.5073	0.2712	0.0417	-0.0320	0.0971	-0.5542	0.0445	-1.1070	1.9801
1.0036	1.5609	0.4106	0.2126	0.4891	0.3815	-0.0762	0.3829	-0.0146	1.0027
1.0562	1.3860	0.5634	0.0529	0.1033	0.0780	-0.4048	-0.0281	-0.4915	1.1238
0.9369	1.5620	0.2115	0.2138	-0.0106	-0.1254	-0.5300	0.3097	-0.8460	1.1838
0.8620	1.5807	0.6003	0.6090	-0.3294	-0.4085	-0.9432	-0.3377	0.0916	1.1499
0.7756	1.4040	-0.0545	0.0264	0.0013	0.3914	0.4461	0.1433	-0.9550	1.5640
0.9667	1.5683	0.4762	0.1663	0.3828	0.2290	-0.4035	-0.0107	-0.3805	1.0312
0.8655	1.5642	0.3032	0.0323	0.0149	0.0535	-0.5529	0.0318	-1.0560	0.8694
0.9573	1.6927	0.3920	0.4935	0.6885	0.0232	0.1441	-0.0218	-0.7077	0.2075
1.0137	2.1635	0.0969	0.1583	0.2711	0.2647	-0.2038	0.5589	-0.8092	1.5716
1.0047	1.8063	0.5626	0.5872	0.4473	0.0405	-0.4107	0.0309	-0.6498	1.5626
0.7539	2.0552	0.5067	0.3993	-0.2758	-0.1198	-1.1057	0.5481	-1.5665	1.2222
0.7972	1.6150	0.2289	0.3248	0.0360	-0.1288	-0.7954	0.6110	-1.3162	1.6146
0.9445	1.8036	0.5971	0.2978	-0.3529	-0.1105	-0.6140	-0.0666	-0.7570	0.7939
0.9898	1.5170	0.4189	-0.2127	-0.4449	0.0676	-1.1008	-0.3909	-1.0442	1.2723
0.9253	1.7023	0.0482	0.2050	-0.0281	0.3802	-0.5505	-0.4798	-1.5831	0.9897
0.9032	1.5381	0.2069	0.1372	0.2239	0.1304	-1.4016	-0.2140	-0.8382	1.4960
0.8480	1.5249	0.5057	0.4420	0.1024	-0.4221	-1.4255	-0.8608	-0.7432	1.1318
1.0414	1.6613	0.2415	0.2291	0.2761	0.0778	-1.7839	-0.5891	-1.3833	1.0914
0.8324	1.6268	0.4027	0.0293	-0.2313	-0.0112	-0.7531	-1.3515	-1.4203	1.1789
1.1366	1.9924	0.4614	-0.4069	-0.0628	0.5804	-0.7825	-0.3090	-0.7760	1.9068
0.8348	1.7512	0.7187	0.1514	-0.6782	0.1207	-2.0159	-0.4543	-1.9444	1.7403
0.8445	1.8903	0.6669	-0.3935	-0.5073	-0.0162	-1.4766	0.0984	-1.6310	1.8804
0.8784	1.4572	1.0204	0.2148	-0.2161	-0.0367	-1.7870	-0.6216	-1.9403	2.7538
0.8267	1.4746	0.8815	0.4588	0.0666	0.1359	-1.3453	0.2809	-2.2575	1.7556
0.8842	1.7453	0.4972	-0.1405	-0.1796	0.1470	-0.7558	-0.0055	-0.9139	1.2305
0.7626	2.0234	0.6157	0.4016	-0.0682	-0.1642	-1.4801	-0.3230	-1.3419	2.9359
0.8892	1.7246	0.3081	0.0584	-0.2624	0.2320	-0.1047	-0.2231	-0.8440	1.2461
0.8776	1.5253	0.4566	-0.1133	-0.2799	0.0871	-0.9255	-0.8292	-0.6081	1.1616
0.7856	1.7597	0.6165	0.1129	-0.2598	-0.0666	-0.4721	-0.3611	-0.7644	1.3992
0.9371	1.5043	0.4469	-0.3493	-0.3056	0.0235	-0.6168	-0.5641	-1.0993	0.7349
0.8783	1.3278	0.3767	0.0148	-0.6338	-0.2194	-0.7108	-0.2766	-0.7864	0.4949
1.0824	1.9673	0.6734	0.1761	-0.3496	-0.1892	-0.1879	0.6414	0.2222	0.9602
0.8883	1.6043	0.7447	0.8520	0.1873	-0.2903	-0.7116	0.0784	0.5964	2.2136
0.9345	2.0882	0.7403	0.3491	0.1358	-0.2746	-0.6743	-0.1336	-0.3713	1.6754
1.0799	1.8479	0.3419	-0.0646	0.2806	-0.1093	-0.5970	0.1470	-0.1797	2.0069
0.9606	2.1018	0.1307	0.0437	-0.0592	-0.1375	-0.4456	0.2623	0.0313	3.4233
1.0236	1.8369	0.4197	0.2987	0.4820	-0.0797	-0.3316	0.0151	0.1210	1.4014
0.8371	1.6347	0.2187	0.9889	0.2071	-0.2300	-0.5870	0.1175	-0.2323	2.3094
0.9821	1.9346	0.0022	0.3456	0.2105	-0.4249	-0.4571	0.0929	-0.4716	1.1862
1.0524	1.9245	0.5307	0.4790	0.0827	-0.5097	0.0099	0.2626	0.4187	1.2181
1.0666	2.0475	0.6113	0.1312	0.0918	-0.3152	-0.8123	-0.1038	0.4042	1.4255
0.9356	1.5840	0.2510	0.8014	0.5538	-0.6345	-0.3515	-0.4276	0.5763	2.3123
0.9496	1.7053	0.2737	0.7115	0.1113	-0.3112	-1.1175	0.1309	1.0418	1.6149
1.1886	2.1721	-0.0144	0.4755	0.7779	-0.2934	-0.8131	0.4873	0.9136	0.6886
1.2185	2.2823	0.5442	-0.6835	-0.6158	-0.4348	-0.8810	0.4252	-0.0258	2.2108
0.9263	1.7842	0.1714	-0.3369	-0.2940	-0.4021	-1.7080	-0.3672	-0.3836	1.9581
0.6800	1.3000	0.0876	1.1027	1.1470	-0.0625	-1.0836	-0.4086	-0.4075	1.8534
0.7802	1.7288	0.2136	0.8064	0.3163	-0.5585	-1.5891	0.2801	0.5639	1.4138
0.6971	1.8429	0.3058	0.7671	0.4097	-0.5925	-0.8208	0.3700	0.1125	2.4856
0.8524	1.8621	-0.3375	0.0648	0.2596	0.1406	-0.8325	0.2052	-0.4532	1.9447
0.7811	1.6546	-0.0420	0.1890	0.2610	-0.5070	-0.8363	0.3203	-0.0465	1.7030
0.9033	2.0548	0.4861	0.2457	-0.0034	0.2373	-0.9618	0.8626	-1.3608	1.5877
0.8445	2.2348	0.4708	-0.1321	-0.8123	-0.4461	-0.9551	0.0623	-1.8336	0.6333
0.7884	1.6981	0.4027	-0.3203	-0.6717	-0.5327	-1.1223	-0.5622	0.2040	1.1273
0.8144	1.8714	0.0473	0.0339	-0.4867	-0.4081	-0.5917	-0.8139	-0.2316	1.1293
0.8898	2.0190	0.4510	0.3736	0.2608	0.0587	0.3020	-0.2711	-0.3999	2.4198
1.0073	1.9168	0.7339	0.1699	-0.3193	-0.2694	-0.7431	0.5608	-1.0823	0.8530
1.0834	1.7718	0.5615	-0.9630	0.0378	0.2347	0.2676	0.0551	0.1968	0.5609
1.0216	1.8390	0.1826	-0.0181	0.5723	0.2768	0.5410	0.4520	-0.0709	0.7727
1.0571	1.7136	0.4918	0.0798	0.7607	0.4151	-0.0452	0.5109	0.4430	1.5931
1.0438	2.1261	0.5682	0.1932	0.3401	0.4860	-0.3287	-0.0663	-0.6169	1.1600
0.9711	1.7119	0.5181	0.3889	0.8450	0.6731	0.0109	-0.0926	-0.8599	0.6169
0.8398	1.7569	0.5994	0.0766	0.2293	0.2344	-0.7791	-0.5142	-1.1720	1.5590
0.9477	1.6915	0.5632	0.1074	-0.1989	-0.1309	-1.2905	-0.7613	-1.0292	1.3408
0.9125	1.4023	0.2801	-0.2407	-0.3739	-0.0825	-0.5713	-0.9601	-0.8559	1.7286
0.9804	1.7176	0.2161	0.1063	0.2088	0.0529	-0.4038	-0.4057	-0.8745	1.9563
0.8315	1.7636	0.1353	-0.0963	0.1789	-0.1703	-0.8759	-1.2810	-1.3795	1.6647
0.9461	1.7812	0.2493	0.2431	0.6441	-0.1374	-0.7362	0.1485	-0.3099	1.4754
0.8517	1.6023	0.0004	-0.1060	0.0311	0.1343	-0.7815	-0.2328	-0.6899	0.6441
0.9187	1.3043	0.0807	0.0732	0.3026	0.0433	-1.2634	0.3217	-1.0678	0.9241
0.9983	1.3426	0.0401	-0.0690	-0.2013	-0.3847	-1.1416	-0.2605	-0.4623	-0.2479
1.1113	1.4206	0.5665	-0.9978	-0.6266	0.0009	-0.8630	-0.4948	0.0084	0.9290
0.9700	1.3691	0.4350	-0.0330	0.1398	-0.4139	-0.6928	-0.2987	-0.4999	0.2200
0.9732	1.5680	0.2015	-0.7964	-0.7561	-0.6134	-0.7962	-1.0332	-0.1379	1.1517
0.9848	1.6658	0.3673	-0.9115	-1.2679	-0.3345	-0.7408	-0.2082	-0.3236	0.5443
0.9902	1.7322	0.3081	0.0337	-0.2293	-0.2247	-1.2489	0.2314	-0.4873	0.7626
0.9292	1.4496	0.2050	-0.3519	0.1622	-0.1834	-0.8922	0.0112	-0.8542	1.0471
1.0642	1.3542	0.2362	-0.7405	-0.0544	0.1276	-0.4920	-0.0785	-0.3937	1.4243
1.0806	1.2403	-0.0830	-0.6304	-0.1780	-0.0476	-1.2379	-0.2543	-0.7873	0.3600
0.9023	1.3380	-0.0079	-0.7737	-0.6515	0.0166	-0.7273	-1.5032	-1.0481	0.8037
0.9957	1.8692	0.6345	-0.1855	-0.6190	-0.2307	-1.5222	-0.9677	-1.2063	0.4385
0.9792	1.3735	0.2188	-0.1623	-0.2918	0.0123	-1.1673	-0.2749	-1.2374	0.4711
0.8474	1.0225	0.1036	-0.5847	-0.5358	-0.0152	-1.0428	-0.7755	-0.1051	1.2924
1.1159	1.9960	0.3807	-0.6613	-0.1387	0.3978	-0.9804	-0.3476	-0.3530	0.8000
1.0037	1.5138	0.3324	-0.1691	0.1543	0.0672	0.0715	-0.1672	0.1818	1.7657
0.8350	1.2232	0.2306	0.2543	0.6006	0.1717	-0.5748	0.6189	-0.8598	1.9376
1.1191	1.3935	0.2694	-0.5426	0.1097	0.3472	-0.3886	-0.2004	-0.3948	0.6638
1.1245	1.4917	0.4794	-0.2770	-0.2298	-0.2592	-0.4973	0.0579	-0.7553	0.4938
0.9992	1.6588	0.6737	0.3353	0.0895	-0.0106	-0.1572	0.0953	-1.0263	0.6382
1.0242	1.4727	0.3749	-0.2495	-0.6721	-0.0496	-0.1058	0.4709	-0.7381	0.8576
0.9629	1.5239	0.0427	-0.3362	-0.2365	-0.1412	-0.2543	0.3850	-1.4664	1.0849
0.7559	0.7776	0.0422	-0.3188	-0.1757	0.1897	-1.0520	0.2365	-1.2181	0.7882
0.8432	1.0233	-0.2078	-0.2070	-0.2679	0.3063	-0.8941	-1.3993	-0.6323	0.5320
0.9191	1.3317	0.0619	-0.0699	-0.1382	-0.0688	-0.4292	0.1962	-1.0555	1.0570
0.9613	1.0665	-0.2428	0.0255	0.4064	0.2041	-0.1483	0.2328	-1.1262	0.6753
0.9547	1.3086	0.1182	0.4340	0.4473	-0.0797	-0.5121	0.1916	-0.6236	1.4210
0.9720	1.2324	0.3740	0.0172	0.5307	-0.1393	-0.1724	-0.2093	-0.2994	1.2967
0.7849	1.0145	0.4172	-0.2190	0.3242	-0.0939	-1.0835	-0.2627	-0.6787	2.4362
0.9955	1.7608	0.2031	0.0317	0.2508	-0.2863	-0.3404	-0.0457	-0.7741	2.0580
0.8482	1.1753	0.1882	-0.2542	0.0887	-0.2809	-0.1042	0.6628	-0.9067	1.0748
1.0407	1.3030	0.4002	-0.3747	0.1500	0.2290	0.4098	0.3849	-0.6599	0.7579
0.7990	0.6024	0.0580	-0.2789	-0.0602	0.1239	0.8144	-0.0551	-0.2366	0.8683
0.7352	1.0060	0.5074	-0.2100	-0.0997	0.0133	-1.2359	-0.7297	-1.2813	1.4602
0.7548	0.5696	0.2135	0.0241	-0.0627	-0.1659	-1.3691	0.0747	-1.3173	0.2850
0.9405	1.1534	0.2143	-0.0757	-0.2402	0.1382	-1.1328	0.4743	-0.3686	0.1210
0.9481	1.7402	0.2409	0.0716	-0.0217	-0.1277	-0.8161	0.3469	-0.7182	1.7230
1.0251	1.1010	0.3611	-0.3540	-0.1125	0.0049	-1.2753	-0.1557	-0.9528	1.9992
0.9642	1.6333	0.4395	-0.1740	-0.2233	-0.1987	-0.6372	0.3440	-0.3857	1.1911
1.0672	1.5420	0.4631	-0.2011	-0.4050	0.0156	-1.5176	0.0729	-0.9306	0.6966
1.0378	1.4936	0.7473	-0.1654	0.0212	-0.2297	-0.8231	-0.2581	0.0755	1.9490
0.9455	1.1066	0.6581	-0.0664	-0.4875	-0.4626	-0.9581	-0.1085	0.5264	1.9201
1.0370	1.5346	0.1942	-0.3418	0.0449	0.2404	0.4909	-0.3671	-0.0057	0.4875
0.8408	1.6792	0.3971	0.1499	-0.1145	-0.4692	-0.1727	-0.4188	-0.0287	1.8962
0.8725	1.1885	-0.1690	0.1802	0.3218	0.1080	0.2790	-0.0663	-0.3519	0.7960
0.9555	1.3846	0.5965	-0.1510	-0.5689	-0.1201	0.1775	-0.2864	0.1830	0.0960
1.1037	1.9229	0.5164	-0.3433	-0.1374	-0.1683	-0.0519	0.1614	0.1401	0.9815
0.9782	1.2932	0.3550	0.1720	-0.0788	-0.1310	0.0984	-0.4056	-0.6688	0.8595
1.0956	1.6567	0.1818	-0.4906	-0.2470	-0.3594	-0.1610	-0.7845	-0.5485	1.4900
0.9118	0.9411	0.2990	0.1907	-0.3458	-0.1518	-1.3172	-0.4871	-0.5413	1.0413
0.8846	1.7187	0.4651	0.4436	0.2959	-0.2112	-0.4093	0.0973	0.0310	1.8838
0.9975	1.2540	0.3341	0.6032	0.0705	-0.4234	-0.7149	0.0569	-0.3516	0.9626
0.9393	1.3196	0.0957	-0.1196	-0.0400	-0.0719	0.0977	0.0574	0.4489	0.8632
0.8827	1.3547	0.0415	0.5825	0.4763	-0.2141	-0.3382	-0.3060	0.0891	1.1972
0.9895	1.4471	0.2816	0.3656	0.9301	0.5014	-0.1565	-0.0181	0.3278	0.8444
1.1093	1.6071	0.3528	0.0793	0.0390	0.1856	0.2278	-0.3685	0.4269	1.4306
0.9522	0.8705	0.2073	-0.0951	-0.1666	-0.1252	0.2060	-0.4288	-0.0561	0.5363
1.0313	0.9094	-0.0630	-0.0691	0.6162	0.4722	-0.4753	0.1903	-0.5021	0.3964
0.8703	1.0660	0.6654	0.4075	-0.0922	-0.1308	-0.5314	-0.1082	-0.4008	1.1893
0.7428	0.7769	0.1913	0.4387	-0.1343	-0.0801	0.1050	0.3464	0.2018	0.4685
0.6123	1.0501	0.2781	0.1602	-0.0782	0.2533	-0.3898	-0.2669	-1.1049	0.8940
0.7400	0.5660	-0.2494	-0.7029	0.0151	0.4741	0.2129	0.6468	-0.4464	-0.6987
0.8501	1.0634	0.2250	0.5838	0.4372	0.4747	1.4328	0.6339	-0.1307	-1.1009
0.8396	0.7761	0.0018	0.5275	0.7752	0.4799	0.2236	-0.2715	0.0687	-0.2163
0.8211	1.2960	-0.0700	0.3631	0.4892	0.4398	0.1175	0.6090	-0.7713	0.5773
0.7141	0.6024	-0.1364	-0.0886	0.4899	0.1705	-0.2869	0.4991	-0.2940	-0.4633
0.9135	1.1508	0.4406	0.2716	0.3807	0.3470	-0.1053	0.2741	-0.4324	-1.6856
1.0524	1.0158	0.0898	-0.5821	0.3509	0.5853	-0.2809	-0.4962	-0.5828	-0.6166
1.0783	0.7671	0.3547	0.1097	0.2374	0.3026	0.3302	-0.0364	-1.0123	-0.0547
1.0177	1.4233	0.2300	0.2783	0.6114	0.4711	0.2634	0.4286	-0.7374	0.0691
0.9983	1.0190	0.2924	0.7016	1.0147	0.2905	0.1929	0.3166	-0.7904	0.3199
0.9388	1.6492	0.4691	0.8287	0.6227	0.0838	0.1588	0.0908	-0.3380	-0.1041
1.0112	1.1459	0.1689	-0.1861	0.1196	0.1006	0.1522	-0.1143	-0.3781	-1.6439
0.9150	0.9211	0.1367	0.4410	0.7351	0.0735	0.4885	0.0818	-0.3529	-1.0552
0.9920	1.3180	0.1653	1.0424	0.8041	-0.0111	0.1239	-0.1095	0.1236	-0.1286
1.1173	1.1173	-0.1110	0.5460	1.2498	0.5405	0.0792	-0.1296	-0.3492	0.6274
1.1465	1.5504	0.1071	0.8384	1.3711	0.4200	0.8065	0.2692	-0.4275	-0.2556
0.8448	0.6569	0.2889	1.1075	1.0268	0.0625	-0.0181	0.3939	-0.9928	0.3273
0.9203	0.9973	0.3001	0.2407	0.6929	0.2264	0.3266	0.6357	-0.1511	0.2641
0.9578	0.4151	0.3495	0.7826	1.0077	0.1037	-0.0756	-0.2884	-0.6099	-0.5228
0.9177	0.9948	0.2676	0.6285	0.8073	0.3674	-0.1021	0.3253	-0.6821	-0.7781
0.8742	0.6995	0.2430	0.6381	1.1351	0.5262	0.0738	0.1579	0.0702	0.4724
0.8280	1.1761	0.2163	0.4322	0.0155	-0.0543	0.0778	0.1310	0.7691	0.1943
0.8547	0.9127	0.1512	0.2113	0.1015	-0.0722	0.3671	-0.4675	0.6269	0.5384
0.7595	0.7436	0.4654	0.4501	0.7908	0.5032	0.7171	-0.1960	-0.2272	-0.0376
0.8712	1.3516	0.5627	0.3956	0.6469	0.5876	1.3566	-0.0488	0.1519	0.4245
0.7994	0.8371	0.2611	0.5008	0.2194	0.2998	0.0697	-0.0742	-0.7795	0.3683
0.7786	0.6549	0.6789	0.2411	0.3512	-0.0280	0.5993	-0.3353	-0.3209	-0.7814
0.9302	1.2890	0.5326	0.9600	0.4786	0.3188	0.4527	0.1661	-0.1921	-0.3384
0.8092	0.1892	0.5731	1.0913	1.0354	0.0613	-0.4782	-0.2563	-0.3901	-0.9208
0.8827	0.6797	0.1014	1.0987	1.3675	0.1357	-0.4304	0.0630	-0.3842	-0.8768
0.9148	0.8861	0.3431	0.7854	0.5764	-0.0484	-0.0211	-0.2408	-0.6309	-0.2735
0.9637	1.0746	0.3568	-0.0692	0.3650	0.2935	0.3286	0.1187	0.2673	0.9134
1.0258	1.1137	0.5037	0.5219	0.3744	0.2251	-0.1737	-0.4919	0.0377	0.1753
0.9610	1.1564	0.4661	1.3988	0.8079	0.1346	-0.5980	0.0875	0.2410	-0.4076
0.8667	0.9358	0.4133	1.1253	0.4730	-0.4420	-0.0872	0.1236	1.0826	0.7390
0.7948	0.7699	0.5633	0.8864	0.3324	-0.5285	0.3631	0.2557	1.2783	-0.3707
0.9126	0.5637	0.3349	0.7833	0.6829	-0.3958	0.4705	-0.5119	0.4201	-0.8062
0.9202	0.6519	0.1870	0.7173	0.4767	-0.2754	-0.0220	-0.0186	0.1573	0.6522
0.8471	0.7710	0.7151	1.1328	0.5953	-0.1451	0.2029	-0.1142	0.7528	0.1511
0.9699	0.9532	0.4756	0.8741	0.5305	-0.1628	0.0571	-0.8892	0.4793	-0.4958
0.9535	0.7436	0.3688	0.6867	-0.0448	-0.3283	0.0501	0.3526	0.1148	0.8216
0.7378	0.5351	0.2522	0.4357	0.1242	-0.4345	-0.1451	-0.1703	1.1968	0.6378
0.8310	0.7936	0.3290	1.3739	0.5264	-0.3468	-0.2043	-0.1978	1.4393	-0.0201
0.7954	0.4999	0.4157	0.5522	0.3672	-0.1686	-0.1487	0.1980	0.8195	0.8346
0.6916	0.9308	0.5796	1.3272	0.4799	0.1836	0.2939	1.1849	1.1041	0.3230
0.8478	1.1358	0.3497	0.9442	0.3309	-0.1361	0.2835	0.2556	1.0366	0.6134
0.8866	1.0787	0.2233	1.1036	0.7129	0.0980	-0.2841	-0.0413	0.6634	0.3441
0.8719	0.7340	0.0873	0.9986	1.2195	0.1764	0.1698	0.3459	-0.4810	0.0821
0.8600	0.8168	0.3301	0.5856	0.0469	-0.5848	-0.5216	-0.3310	1.2860	0.7631
0.8131	0.6103	-0.0090	0.2176	0.4215	0.2113	-0.0335	0.1592	0.9400	1.4757
0.9938	0.6897	-0.1607	0.2275	0.4959	0.2997	0.6536	0.0101	0.6360	-0.2154
0.9003	0.9760	0.4254	0.5726	0.2982	0.2795	1.4224	0.3662	1.0573	-1.3792
0.8628	0.7290	0.1272	0.9363	1.3268	0.1491	1.2310	0.6768	1.2440	-0.2402
0.8546	0.8005	0.6602	1.1678	1.2328	0.1304	1.2765	0.3064	0.7432	0.7051
0.8327	0.6009	0.3991	1.3311	1.2502	0.1270	0.3355	-0.2091	0.5979	0.4648
0.8604	0.8209	0.1993	0.6409	0.6521	-0.3073	0.2565	0.2297	1.3656	0.8901
0.8381	0.6103	0.1803	0.9562	0.7465	0.2532	0.1750	0.0733	0.2647	0.0539
0.8977	0.2380	0.5314	1.2454	0.7098	-0.2815	-0.6022	-0.1616	0.3653	0.7649
0.9194	0.6586	0.3348	1.9212	1.3830	-0.1685	0.3925	0.4632	0.2619	-0.9591
1.0181	0.5979	0.2246	1.6248	1.9428	0.4353	0.9166	0.2662	0.3434	-0.6856
0.8812	0.8250	0.3784	1.6300	1.3796	-0.2389	-0.0797	0.6783	0.7622	-0.5646
0.7271	0.7018	0.6284	2.0035	1.3019	-0.3351	0.3200	0.0497	0.5156	-0.8543
0.9487	0.5746	0.4192	0.8474	0.7730	0.1697	-0.0008	0.0320	0.1654	-0.9232
0.8710	0.5200	0.1989	1.1900	1.1549	-0.1658	0.5995	-0.6931	1.0883	0.1381
0.9319	0.5281	0.0321	0.9290	1.1004	-0.2499	-0.7632	-0.5069	0.8695	0.7297
0.7970	0.2262	0.1662	1.0284	0.9060	-0.1567	-1.0020	-0.7839	-0.5737	0.2874
1.0112	0.7843	0.3241	0.7348	0.9415	0.1142	-0.3418	-0.5963	-0.0229	-0.5797
0.9178	0.4081	-0.2006	0.0877	0.5504	0.0540	1.0279	-0.1622	0.1998	-0.5907
1.0228	0.6144	0.3690	0.6491	0.6759	0.6964	0.9916	-0.2086	0.3008	-0.8374
1.0270	0.7194	0.0814	0.6423	1.4419	1.1333	1.3905	-0.8329	-0.6075	-1.1142
1.0538	0.6294	0.3035	1.2178	2.0399	0.9134	0.7751	-0.4000	0.1997	-1.1971
1.0210	0.7527	0.2073	1.8166	1.6928	0.6147	0.4775	0.4848	1.1172	-2.3569
0.8581	1.1639	0.3107	1.3416	1.4642	0.4206	0.9818	0.1341	-0.0030	-1.5909
0.9051	1.0916	0.2271	1.0617	1.2048	0.4451	1.1758	0.0443	1.1510	-1.4178
0.7913	0.7113	0.1646	1.2249	0.9592	-0.2326	0.9907	0.5765	0.2813	-0.3482
0.9938	0.8558	0.1581	1.2854	0.9111	0.1398	0.5503	-0.0048	0.2186	-1.0305
0.9072	0.7830	0.5924	2.0971	1.4286	0.1497	-0.1389	0.6789	0.2345	-2.2400
0.8851	0.7725	0.4811	2.0032	1.4044	0.2864	-0.1009	-0.4124	0.0154	-1.4596
0.9054	0.3083	0.3775	1.7335	1.3879	0.1767	-0.3565	-0.0472	-0.1754	-1.5594
0.7437	0.7374	0.5050	2.3827	1.1047	-0.2163	0.8268	-0.3421	0.4022	-0.6406
0.9653	0.7354	-0.0491	1.3417	1.4193	-0.1177	1.1870	-0.1620	0.8833	-0.8636
0.7751	1.1261	0.0026	1.3211	1.5234	0.0656	0.8116	0.1990	0.0607	-0.4685
0.7089	0.6533	-0.1352	1.7126	1.5673	0.2709	1.1127	0.1295	0.7031	-0.8757
0.9036	0.9851	0.2448	1.9693	1.8207	0.1391	-0.1912	0.5034	0.1152	-1.8078
0.8937	1.0218	0.6240	1.7542	1.1871	-0.2671	0.3128	-0.2131	0.8915	-1.0213
1.0486	1.3048	0.5264	0.8221	0.7968	0.6120	0.9388	0.6457	0.4081	-1.0202
0.8723	0.9005	0.8888	1.7527	1.1996	0.1492	1.0935	0.6347	0.6344	-1.4485
0.8671	1.1271	0.8353	1.5790	0.7989	-0.1411	0.7035	0.8943	0.6833	-0.9254
0.8547	1.3683	0.4952	1.7820	0.8343	0.2375	0.7862	0.1955	0.4866	-1.3196
0.8946	1.4589	0.3704	2.1456	1.3754	-0.3292	0.3088	0.2957	1.2642	-0.8923
1.0098	1.5612	0.5645	1.6697	1.2054	0.1786	-0.8591	0.7191	0.9959	0.0700
1.0679	1.6924	0.7234	1.7085	1.4278	-0.0558	0.4903	0.4837	1.4143	0.4775
0.9550	0.9702	0.6250	1.7693	1.5829	0.5269	0.3370	0.0167	1.2724	-0.3565
0.9337	1.2796	0.6811	1.7203	1.0224	0.0708	0.1834	0.3847	0.1026	-0.4617
0.8623	1.4125	0.1017	0.7758	1.4793	0.4805	0.8705	0.5951	0.6755	0.5179
0.8792	1.5364	0.6827	1.2301	0.8587	0.1465	-0.1896	1.0032	2.2389	0.0602
0.9705	2.1422	0.5004	1.1745	0.9975	0.4719	1.3734	1.2898	0.9486	0.4425
0.8941	1.2330	0.6755	1.0553	1.4621	0.6792	0.0801	0.8926	0.5705	-1.1633
0.7834	0.9808	0.6881	1.1166	1.1340	-0.0178	0.1177	0.8832	1.5177	-0.1029
0.8833	0.9166	0.7674	1.0677	1.4512	0.7320	0.9642	-0.6468	1.2877	-1.3880
0.8694	1.0517	0.1135	1.6904	1.9089	0.2071	-0.4973	0.0052	0.1868	0.4760
1.0136	0.9820	0.8942	2.1119	1.8361	0.3258	-0.5765	-0.0022	0.2617	-1.4482
0.8441	1.0374	0.2898	1.6255	1.8135	0.3131	-0.2899	0.5428	-0.0796	0.5496
0.9228	1.1742	0.3713	1.4803	1.2430	-0.0802	-0.3795	-0.0943	0.6995	0.5288
0.8884	1.3611	0.2896	1.8732	2.0339	0.2968	-0.0703	0.1177	0.7173	-0.4218
0.9546	1.1766	0.4508	1.6404	1.4878	0.5465	-0.3395	-0.5397	0.4701	-0.5360
0.9170	1.1340	0.1779	1.6064	1.4201	0.1472	-0.4262	-0.5205	0.2816	-0.6445
0.9018	1.2813	0.6169	2.4900	2.0643	0.1567	-0.1465	-0.4267	0.7668	-0.7397
0.8522	1.0084	0.4730	1.6884	1.6457	0.0593	-0.4460	-0.5060	0.4471	0.0950
1.0185	1.5948	0.3345	0.8940	1.0635	0.0377	0.3246	0.4622	-0.3769	1.3451
1.0970	1.4944	0.1319	0.9433	1.6550	0.1300	0.4212	-0.0786	0.1850	-0.1588
0.9016	1.2210	0.4077	1.6310	0.7852	0.2873	-0.2446	0.3686	0.0303	-0.5490
0.9095	0.9208	0.0754	0.9418	1.1446	0.4211	-0.5027	-0.1176	-0.0427	-0.2877
0.9490	1.2727	0.1867	1.4108	0.9886	0.1334	0.4207	0.5120	0.7195	0.5905
0.8184	0.6735	-0.2562	1.0718	1.8405	0.6423	0.9220	0.1785	0.0895	-0.1331
0.9535	0.9863	0.5260	1.4768	1.0541	0.1723	0.3108	0.0972	0.2428	-1.0574
1.0721	1.1137	0.1050	1.2953	1.7665	0.4174	-0.4366	-0.1323	-0.0022	0.1100
1.0388	1.1673	0.0576	0.9576	1.3982	0.4805	0.6157	-0.1483	-0.1315	0.5792
1.0020	1.2142	0.3254	1.3310	1.3693	0.3054	0.1382	-0.1219	-0.0148	-0.4205
1.0776	0.8961	0.1795	0.9188	1.2686	0.8252	0.7476	-0.2430	-0.6606	-1.2946
0.7330	1.0429	0.6063	1.6181	1.4928	0.4763	0.9985	-0.0180	-0.4207	0.0767
0.8418	0.9267	0.0312	0.7069	1.1611	0.7265	1.3780	0.1109	-1.1778	-0.7296
0.9276	1.2846	0.3686	1.2845	0.8177	0.3140	1.3662	-0.2447	0.0464	-0.2239
0.9807	1.1558	0.0444	1.1436	1.1420	0.6219	1.2870	-0.5738	-0.3385	-0.2704
0.9776	1.0668	0.3423	1.0174	1.8492	0.5396	1.3540	0.0325	0.6097	-0.5805
1.0580	1.4712	0.7416	1.0071	0.4641	0.1813	1.0136	-0.2997	0.4927	-1.0052
0.9634	1.1301	0.5061	1.7136	1.7547	0.3467	0.6936	0.7187	0.5050	-0.6262
0.7978	0.8984	0.0869	0.5860	0.7060	0.4672	1.4675	0.5557	0.2641	-1.4036
0.7575	0.7433	0.2663	1.4853	1.5642	0.2567	0.4212	-0.4265	0.4609	-1.0132
0.8497	1.4332	0.5785	2.3136	1.5303	0.6897	1.2633	-0.8993	0.6521	-0.8945
0.7829	0.9713	0.6493	2.0248	1.3909	0.4125	1.0821	0.4008	0.9744	-1.2133
0.8215	1.1671	0.1907	1.8310	1.7205	0.4759	1.1470	-0.2961	1.1506	-0.9996
0.8852	1.1230	0.1915	1.9042	1.6598	0.1741	0.1469	0.5718	1.0049	-1.3482
0.7938	1.1763	0.5844	2.0183	1.3598	0.1326	1.2691	0.0329	0.5524	-1.9251
1.0725	1.2981	0.2897	1.4352	1.2472	0.3242	0.7724	-0.3718	0.2309	-1.8402
0.8437	1.3302	0.3640	1.6254	1.3546	0.3513	1.4239	-0.1715	0.6973	-1.5110
0.8489	1.1696	0.3484	1.6648	1.0318	0.0705	0.7273	0.3425	0.3415	-0.6673
0.8375	1.3168	0.8123	2.1766	1.8716	0.4002	1.9893	0.0651	1.5747	-1.6158
0.9966	1.7229	0.4520	1.6459	1.4965	-0.0319	0.5212	0.2838	0.9848	-0.1984
0.8483	1.8329	0.5353	1.9577	1.7853	0.2777	0.7066	0.5490	0.4184	-0.6818
0.8505	1.6308	0.6337	2.2080	1.6493	0.0968	0.0831	0.8839	0.8624	-0.7053
0.9691	1.8938	0.8684	1.5924	0.9481	0.0817	0.6336	0.1359	1.0611	-0.4358
0.9872	1.6306	1.0584	1.7769	1.3853	0.8390	0.9047	0.9228	1.3416	-0.9888
0.9255	1.5906	0.5872	1.5352	1.3204	0.5789	1.3566	1.4528	0.7314	-1.3664
0.8209	1.5238	0.7954	1.2585	1.3029	0.3347	1.3858	0.6452	0.4648	-0.8072
0.9270	1.5631	0.6910	1.0516	1.2298	0.4114	1.6145	1.0850	1.1832	-0.8013
0.9905	1.1436	0.7269	1.7761	1.0931	0.1446	0.4140	0.0256	0.4233	-1.1979
0.9840	1.4934	0.9748	1.7895	1.3180	0.0420	0.7001	0.1864	0.7111	-0.5028
0.9226	1.6909	0.5235	1.6007	1.5682	0.1745	1.4528	1.1511	1.0392	-1.0869
0.7500	1.2685	0.6917	1.6888	1.1905	-0.1566	0.0035	-0.1639	0.4489	-0.8775
[truncated: 84 more rows]
