# Supplementary material for: Binding mechanism of the matrix domain of HIV-1 gag on lipid membranes
Source: eLife. 2020 Aug 18;9:e58621. doi: 10.7554/eLife.58621 (PMC7476761; doi:10.7554/eLife.58621)
Supplement: Figure 7—source data 2. [file elife-58621-fig7-data2.txt]

-0.8348	-0.5055	0.2355	0.9523	-3.9977	1.9405	0.4857	-3.2697	2.3724	-4.7113
-1.0138	0.2130	0.2065	-0.3382	-1.8241	1.0260	0.8063	0.7331	0.4864	0.4396
-0.8142	0.3114	0.1376	0.3544	-1.9743	0.2242	1.6284	0.9210	-0.2429	0.1622
-0.7831	0.0484	-0.2150	0.0918	-1.4092	0.1230	-0.1551	0.4472	-0.2840	-0.4435
-0.9511	-0.0870	-0.0808	0.2525	-2.1384	1.0439	0.3503	0.1092	0.9488	-0.0808
-0.9546	0.0433	0.0914	-0.0888	-1.7089	1.3564	-0.2078	0.6667	0.1348	-0.8202
-1.0296	-0.0366	0.1486	0.3949	-2.1477	0.6974	0.5379	-0.0160	0.9757	-0.3048
-1.0218	-0.0240	0.0864	0.1909	-1.2239	1.1281	0.6376	0.4600	1.2752	-1.0589
-1.1385	0.0351	0.3175	0.1795	-2.0268	0.7739	0.8142	0.1238	0.6653	-1.0066
-0.6910	-0.0233	-0.3751	0.3785	-2.1784	0.8679	0.6223	-0.4059	-0.2769	-0.7284
-0.7013	0.0031	-0.4214	-0.1243	-1.2519	1.7123	0.2650	-0.1959	0.3088	-0.1625
-0.7633	0.0192	0.2220	0.4569	-1.8376	1.2599	0.2666	-0.2552	-0.5102	-0.6195
-0.7674	-0.0042	0.1408	0.4287	-2.0163	1.4341	-0.0604	-0.7081	-0.5368	-0.3061
-0.6689	0.1265	0.1703	0.3722	-1.7673	1.2361	1.3441	-0.3932	-0.1636	0.5261
-1.0267	-0.1427	-0.1369	0.1257	-2.5044	1.5594	0.1242	-0.5277	0.3486	0.2954
-0.7470	-0.1247	-0.7007	0.6022	-2.1209	1.2017	-0.2934	-0.7197	-0.8909	0.0142
-0.5914	0.2677	-0.0039	0.1017	-1.4571	0.9128	0.5078	0.5935	-0.7683	-0.4425
-0.7957	-0.1906	-0.0368	0.2962	-1.8660	1.6912	1.0072	-1.0990	-0.2773	-1.2462
-0.9189	-0.1093	0.1666	-0.2057	-2.0780	1.9955	1.2407	-0.6768	0.0410	0.1369
-0.8961	0.1877	-0.0255	-0.3439	-1.7525	1.3739	0.8847	0.0927	0.2823	-0.5503
-0.9655	0.3185	-0.3427	-0.0285	-1.7295	1.1468	1.1318	1.4690	0.0475	0.2080
-0.7420	0.1798	0.0222	-0.2051	-1.3901	0.9562	1.0186	0.4779	0.7094	0.1704
-1.0017	-0.2193	-0.3589	-0.3560	-1.7549	1.0744	2.1502	-0.4100	1.1360	-0.7100
-0.8920	-0.2622	-0.3788	-0.0334	-1.9267	1.9703	1.2484	-0.2378	0.8568	0.6021
-0.7152	0.0377	-0.6797	0.3163	-2.1549	1.4145	0.8646	0.0384	1.4136	0.6740
-0.9456	-0.5477	-0.5667	0.5050	-3.1555	2.1398	1.1030	0.0617	0.9519	-0.2430
-1.2387	-0.4470	-0.4824	0.4437	-2.9361	2.0448	0.6108	-1.8891	1.1203	-0.0722
-0.8804	0.0633	-0.4013	-0.1893	-1.9646	0.4648	1.1423	-0.0652	0.2212	-0.7003
-0.6434	-0.0497	-0.4221	0.4351	-2.2196	1.3239	0.5645	0.7071	0.7936	-0.0366
-0.9153	-0.2549	-0.4458	0.0012	-2.4227	1.1606	0.1554	-0.0951	1.4300	-0.6076
-1.1344	-0.1411	-0.1934	0.1119	-2.3686	0.5432	2.2893	-0.0582	1.3375	0.9137
-0.8406	-0.1955	0.0535	0.3897	-1.8379	1.5556	0.1988	0.7330	0.5277	-1.0671
-0.8353	0.0902	-0.2725	0.1338	-2.0454	1.2961	1.2750	0.2657	0.5660	0.4260
-0.7565	-0.2331	-0.2563	0.1566	-2.5305	1.3363	0.5402	-0.9513	0.9208	-1.4710
-1.0588	-0.1699	-0.2444	-0.0452	-2.3128	0.9905	1.2098	-0.8607	1.0277	0.2741
-1.0754	-0.3873	0.3373	0.2320	-1.9889	1.0985	0.7242	-0.3231	0.0721	-0.9566
-0.9330	-0.2008	-0.2926	-0.4998	-1.9803	1.0690	0.8665	-0.4722	1.2633	-1.0827
-0.7157	-0.2803	0.0266	0.2324	-2.4188	0.8971	0.6640	-0.9240	1.2845	-0.1854
-1.0211	-0.6296	0.1738	-0.4930	-2.3182	1.4099	0.1382	-0.3010	0.3889	-0.8072
-0.8454	-0.3663	0.2313	0.0036	-2.1637	1.1034	0.8479	-0.7848	0.5315	-1.2254
-0.8617	-0.0217	-0.1232	-0.1609	-1.7396	0.2658	0.8265	0.3355	0.0475	0.0280
-1.0362	-0.2188	0.3492	-0.3603	-2.8965	1.0199	0.3298	-0.8027	1.0129	-0.5905
-0.9930	-0.6851	0.2571	0.3855	-1.7535	1.7090	-0.4271	-0.0772	0.2500	-0.1981
-1.1038	-0.7541	1.0754	0.2107	-2.1644	0.8735	-0.5403	-1.6186	0.4823	-2.0163
-0.9172	-0.4449	0.6017	0.2096	-2.4556	0.2693	-0.5931	-1.5570	-0.1329	-2.3117
-1.0564	-0.7149	0.5821	0.0374	-2.1357	2.2256	0.4127	-1.5474	0.8611	-1.8367
-1.0090	-0.2976	0.4732	0.3169	-2.6727	1.1025	0.1174	-1.1694	0.5319	-1.0836
-1.0483	-0.4269	0.0893	0.1522	-2.4916	1.9475	0.7686	-1.6172	1.0123	-0.8190
-0.7104	-0.1617	-0.1495	0.1273	-2.6040	1.0140	1.3164	-1.5051	0.5655	-0.5130
-0.8910	-0.2905	0.3776	0.6266	-2.4159	1.2336	0.3574	-0.7573	-0.2429	-1.6526
-1.2353	-0.5643	0.2917	0.3183	-3.1646	1.6404	0.1702	-2.2760	1.9205	-1.7006
-1.0455	-0.5315	0.2016	0.4702	-2.1255	1.4538	0.9000	-0.0121	0.6324	-0.4850
-0.8359	0.1372	0.1160	0.2703	-1.7428	1.2398	1.4951	-0.2239	-0.4075	0.0378
-0.8764	-0.2188	0.0014	0.6245	-2.2760	1.0153	-0.2842	0.1566	-0.0806	-0.3181
-0.7259	-0.2006	0.2997	0.2051	-1.9814	0.8456	-0.3349	-1.0480	0.4189	-0.8712
-1.1350	-0.4836	0.2506	-0.1490	-2.7498	1.4267	0.1512	-0.6356	1.2162	-0.3809
-0.7458	-0.4767	0.1818	0.4024	-2.3584	1.8384	0.2651	-0.4245	0.5822	-0.4686
-1.2846	-0.5744	-0.1265	-0.2520	-2.2435	1.5952	0.5684	-0.6077	1.3646	-1.1697
-0.9656	-0.2407	0.3869	-0.2079	-1.9250	1.3450	-0.5405	0.0886	0.8781	-1.3422
-0.8809	-0.5045	0.2197	0.5040	-2.2769	1.3891	0.1925	-0.2822	-0.5604	-0.9097
-0.9371	-0.0932	-0.4653	0.2817	-2.1024	0.8313	-0.0673	-0.0090	-0.1148	-0.6339
-0.8518	-0.3540	0.2043	-0.1423	-2.0392	0.9327	0.3934	-0.5829	0.9551	-0.2186
-0.8948	-0.2978	-0.0056	0.4885	-2.3101	0.8579	-0.1846	-0.0039	-0.2574	-0.2737
-0.8980	0.0457	0.0690	0.3496	-2.0829	1.1582	0.8275	-0.7556	-0.2779	0.0553
-0.7489	-0.0854	0.0002	0.6106	-2.1735	1.0054	-0.0713	-1.0814	-0.2240	-0.2953
-0.7505	-0.0283	0.0136	0.6792	-1.7306	0.6841	0.5015	-0.1245	-0.5911	-0.0252
-0.6612	-0.3344	-0.0503	0.3319	-2.3996	0.8503	0.5355	0.2301	0.3039	-0.6500
-0.8700	-0.2567	-0.1713	0.4941	-1.8898	0.8421	0.2765	-0.1031	-0.9672	-0.6171
-0.6849	-0.1534	-0.3380	-0.0395	-2.4939	1.1763	0.7258	-0.8477	-0.7609	0.2509
-0.8688	-0.2838	-0.3697	0.1183	-1.9487	0.8223	0.9309	0.1092	-0.6660	0.0651
-0.9394	-0.3368	-0.2113	0.4348	-2.0546	0.8324	0.7168	-0.1068	-0.6104	1.0854
-0.9293	-0.1578	-0.5374	-0.1649	-1.6045	1.3723	0.7652	0.5218	0.1835	0.4196
-0.8535	-0.3915	-0.3228	0.3971	-1.5698	0.6199	1.2506	0.6746	-0.1014	0.1133
-0.7317	-0.3758	-0.3157	0.4071	-1.0644	0.7718	0.7320	-0.8105	0.6029	0.2505
-0.7051	-0.0348	-0.9871	0.1099	-2.4737	1.5283	-0.2182	0.1612	1.0509	-0.4222
-0.8007	-0.4010	-0.0642	0.6568	-2.1627	1.2865	0.4574	-0.4255	0.3829	-0.2751
-0.7374	-0.1242	-0.1640	0.4958	-2.0142	1.6110	-0.0885	-1.0317	0.3220	0.1677
-0.8000	-0.3357	-0.5920	0.3983	-2.6237	0.1480	0.0307	-0.6752	0.6512	-0.2130
-0.6377	0.2403	-0.2342	0.4172	-2.1517	0.8335	0.3211	0.0264	0.0663	-0.2331
-0.7363	-0.2205	-0.4450	0.2453	-2.0559	0.5963	0.2106	-0.2562	0.2421	0.0930
-0.7657	-0.0131	-0.4299	0.4978	-2.6471	0.5448	0.2293	-0.3623	0.6440	-0.0476
-0.8585	-0.3533	-0.1788	0.3822	-3.1148	1.1523	-0.1663	-0.1793	0.6665	-0.9803
-1.0136	-0.7170	0.0434	0.3763	-3.1306	1.7211	-0.3902	-0.8943	0.6397	-2.0471
-0.9414	-0.4518	0.1498	-0.0521	-2.4834	0.8161	-1.1361	-0.7813	0.9101	-2.3312
-0.8423	0.1896	-0.2701	0.2859	-1.8939	0.8961	0.0807	0.2561	0.8737	-0.4096
-1.0176	-0.6035	0.1575	0.5580	-2.8106	1.2809	-0.0114	-1.6021	0.0254	-1.3432
-1.0025	-0.6728	0.1277	0.0560	-2.3681	0.9584	-0.6697	-1.7888	1.9611	-1.8502
-1.1559	-0.6212	0.4715	0.7172	-2.8508	0.4855	-1.3025	-1.5851	0.7294	-1.1681
-1.1580	-0.8430	0.5114	0.5170	-2.8526	0.8386	-1.1377	-1.3208	0.9290	-0.7354
-1.1098	-0.5629	-0.0493	0.3999	-3.7791	1.3573	-0.6664	-1.2880	1.3557	-1.2689
-1.0108	-0.3951	0.1195	0.6946	-3.3551	1.1408	0.3028	-0.5053	0.1783	-0.0741
-1.2223	-0.7409	0.0410	0.3415	-3.3820	1.9723	-0.0788	-1.6639	0.4489	-1.6620
-1.1956	-0.9556	-0.1179	0.1551	-2.7103	1.0976	-0.1345	-1.1767	0.0708	-1.0656
-1.0318	-0.7814	0.4567	0.4025	-2.6482	1.3398	0.2063	-1.5499	0.2281	-1.3517
-1.0897	-0.6083	0.8650	0.4209	-1.7452	0.7101	-0.7524	-1.2940	-0.2723	-1.4072
-1.1389	-0.6922	0.3493	0.0717	-1.3639	0.9374	-0.0137	-0.7419	0.3358	-1.6375
-1.1136	-0.3294	0.2825	0.3362	-2.9903	1.1326	0.4755	-0.9579	-0.0442	-0.1412
-1.2060	-0.5140	0.2581	0.2484	-2.1314	1.2211	0.4801	-1.4543	0.0748	0.1187
-0.7908	-0.1563	0.0620	0.4709	-2.0852	0.6213	0.4180	-1.2704	0.6897	-0.9476
-1.1950	-0.4969	0.2088	0.3159	-2.6297	1.8595	-0.0483	-1.0681	-0.2122	-1.5036
-1.1247	-0.3748	0.6866	0.6798	-2.3997	1.3107	-0.2757	-2.0655	0.7652	-0.7229
-1.0404	-0.4340	0.4291	0.5560	-2.6650	0.8242	-0.2346	-1.0392	-0.1823	-0.8631
-0.9731	-0.4871	0.2530	0.2859	-2.1704	0.7931	-0.8204	-0.9889	-0.1567	-1.9617
-1.2203	-0.5260	0.5471	0.4970	-3.1101	0.9124	-0.5386	-1.2558	-0.9919	-0.3560
-1.1197	-0.6275	-0.0638	0.3786	-2.0831	0.8357	-0.0356	-0.9668	0.6960	-1.2018
-1.0244	-0.5787	0.2585	0.1377	-2.4777	1.3263	0.8995	-1.3107	0.7058	0.1358
-0.9717	-0.2765	0.4777	0.4921	-2.4579	0.8764	-0.6689	-0.9271	0.8806	-1.4445
-1.1803	-0.6562	0.0943	0.0926	-2.1608	0.7435	0.4693	-0.6020	-0.9246	0.1080
-1.0700	-0.3304	0.4661	0.5180	-1.9289	0.5196	-0.7941	-0.3531	-0.6817	-0.3150
-0.8308	-0.6961	0.2713	1.1064	-2.5149	0.8412	-0.4854	0.1325	-0.6949	-0.0969
-0.7422	-0.5848	-0.1814	0.5691	-1.7952	-0.3144	0.3893	-0.3204	-0.1994	0.5542
-0.9180	-0.7291	0.6784	0.6108	-1.5227	0.7251	-0.3317	-0.8791	-0.1353	-0.7225
-0.9877	-0.4978	-0.1405	0.3829	-1.6643	-0.1096	-0.4520	-0.4175	-0.3537	-0.1835
-0.6307	-0.4836	-0.2751	0.2134	-2.1479	0.6968	1.6198	-1.8415	-2.1468	0.9359
-0.8847	-0.5100	-0.0073	0.8604	-0.4549	0.2310	0.2511	-1.8202	-0.3695	0.2413
-0.8432	-0.5857	-0.1395	0.5581	-1.6219	1.4799	-0.2808	-1.0130	-0.8466	0.2652
-0.8732	-0.6363	-0.1814	0.9610	-2.3445	0.2729	0.1479	-0.1120	-1.5976	0.9738
-0.7236	-0.3847	-0.2278	0.5061	-1.7497	0.0856	-0.3718	0.1921	-1.1203	0.8284
-0.8369	-0.4779	0.1082	0.5060	-1.6576	0.1496	0.4083	-1.5424	-1.0060	1.3322
-0.8361	-0.2485	0.2503	0.8264	-1.6375	0.2542	1.1769	-0.2240	-0.4095	0.6196
-1.0540	-1.0356	0.2303	0.8949	-1.9587	0.5138	0.3620	-0.8427	-0.0334	1.1351
-0.7940	-0.1921	-0.4357	0.5165	-1.9270	1.0844	0.8435	-0.2456	-1.0974	0.5641
-0.8737	-0.3002	-0.2608	0.6442	-2.3317	0.0777	0.4066	0.1840	-1.1870	0.3975
-0.6308	-0.6072	-0.2581	1.0341	-2.3990	0.2228	1.1805	-0.5146	-0.7219	1.1526
-0.7096	-0.4193	-0.3943	0.7368	-2.7327	1.1616	0.0050	0.0156	-1.0856	-0.3605
-0.9149	-0.4576	-0.3936	0.4377	-3.0500	0.3897	-0.1882	-0.1479	-1.1163	-0.9344
-1.1185	-0.6289	0.4901	0.8048	-2.2815	0.2005	-0.3481	-0.3521	-1.3944	-0.1472
-1.1486	-0.6447	-0.0364	0.5991	-3.5413	0.0207	-0.5605	-0.6248	0.3667	-0.6650
-0.9963	-0.3889	-0.1645	0.9948	-3.5858	0.0612	-0.6165	-1.0193	-0.7339	-0.7486
-0.8597	-0.1431	0.0187	0.2983	-2.2054	0.7711	-0.2688	-0.5192	-0.0214	-0.2654
-0.8138	-0.4187	0.1849	1.2676	-2.4192	-0.2076	-1.0262	-0.6101	0.5231	0.4921
-1.0579	-0.7997	-0.1248	1.0879	-3.5001	0.4050	-1.1537	-0.9113	0.0915	-1.0942
-1.1682	-0.9908	0.4600	1.2983	-3.3776	0.1594	-1.4829	-1.5802	0.1432	-0.9589
-1.1973	-0.6179	-0.1212	-0.0324	-2.6233	0.3554	-1.6966	-0.2221	1.4727	-2.6009
-1.1630	-0.8300	0.0255	0.5676	-2.7784	0.3846	-0.5196	-0.6516	1.7677	-0.5690
-0.9691	-0.4108	0.1121	0.6820	-3.3139	0.5117	-0.8651	-0.6092	0.6593	-1.2960
-1.1868	-0.7103	0.0584	0.5046	-2.9322	0.2441	-1.3815	-0.4313	0.2506	-1.7186
-1.1805	-0.4898	0.3707	0.7080	-2.6264	-0.1387	-1.1568	-0.4009	0.2240	-1.6443
-1.0450	-0.8545	0.5830	1.0055	-2.8174	-0.0690	-0.7752	-0.7705	-0.1500	-0.5619
-1.2628	-1.1215	0.2171	0.6049	-2.8000	0.4093	-1.4544	-0.9886	1.7270	-1.9825
-0.9606	-0.6109	0.3318	1.3731	-3.3782	0.4237	-0.7682	-1.0677	-0.0172	-0.5606
-1.3844	-1.0946	0.1808	0.7775	-2.9822	0.9734	-0.5143	-1.5948	1.1126	0.4090
-1.2028	-0.7270	-0.0924	0.6049	-3.4682	0.7865	-0.3197	-1.1777	-0.1965	-0.9945
-1.1476	-0.8504	0.2824	0.6949	-2.3672	0.7028	-0.7295	-0.6472	-1.1199	-0.5809
-1.2764	-0.6722	0.4181	0.5426	-2.3455	0.2897	-0.4809	-0.8723	0.0098	-0.0972
-1.3643	-1.1274	0.3588	0.6132	-2.5328	0.2916	-0.8604	-0.7189	0.0413	-0.7794
-1.2075	-0.7219	0.2842	0.5396	-2.6702	0.4229	-0.2142	-0.6219	0.6370	-0.3422
-1.0845	-0.8191	0.8227	0.7227	-1.5761	-0.5271	-0.4578	-0.4857	-0.8579	-0.6599
-1.1357	-0.7496	0.7519	0.9902	-2.1888	-0.5513	-0.4788	-0.4502	0.0798	0.0373
-1.1756	-0.5683	0.6803	1.3329	-2.6841	-0.1290	-1.8393	-0.7332	-0.9800	-0.7544
-1.1110	-1.0592	0.3179	0.6304	-1.8843	0.4761	-1.2987	-0.5619	-0.1343	0.1514
-1.3783	-0.9056	0.7981	0.9809	-2.8513	-0.0988	-1.5195	-0.6624	-0.2440	-0.0870
-1.3606	-0.9318	0.4986	0.2620	-2.6701	0.2942	-0.8024	-1.1845	-1.0578	-0.5795
-1.1372	-0.7794	0.5296	0.2345	-2.2805	0.0023	-0.0518	-0.3619	-0.5860	-0.2024
-1.1083	-0.7926	0.3729	0.3537	-1.7610	0.5453	-0.3328	-0.6470	-0.4785	0.5045
-0.9990	-0.9475	0.3715	0.5032	-1.6531	-0.2847	0.0425	-0.4631	-1.3349	0.4725
-1.1459	-0.7454	0.4131	1.0970	-1.0792	0.1242	-0.4176	-0.2587	0.1056	-0.1159
-1.0899	-0.6954	-0.1972	0.4648	-2.6449	0.6720	-0.3543	-1.4798	-1.1895	-0.3249
-0.9784	-0.5274	0.3924	0.6187	-1.3381	0.1816	-0.1198	-0.8126	-0.9552	0.8127
-1.1149	-0.6586	0.1412	0.4807	-1.1521	0.2404	0.0707	-0.6380	-1.0494	0.3378
-0.9321	-0.6314	0.3894	0.9491	-2.0096	-0.5817	0.5701	-0.4942	-0.8639	1.4814
-1.2958	-1.0218	0.5451	0.4571	-1.3120	0.6466	-0.4287	-0.7685	-1.1816	0.4460
-1.1798	-0.8363	0.3750	0.7114	-1.2639	-0.2957	0.1673	-0.9273	-2.2337	1.1081
-0.8721	-0.7710	0.1409	0.4117	-1.8436	1.1379	0.8774	-0.2608	-0.8508	-0.0023
-0.9308	-0.8295	0.5483	1.0321	-0.7390	0.0460	-0.2072	-1.3451	-0.4669	0.9877
-1.1519	-0.8974	0.5772	0.7443	-0.6161	0.3257	-0.8387	-0.1648	-1.2588	1.9979
-0.9704	-0.6766	-0.0428	0.5615	-1.8413	-0.6754	0.5392	-0.1449	-1.4808	0.7968
-1.0133	-0.4164	0.5314	0.8408	-0.8919	-0.0549	-0.1118	-0.0433	-1.5935	1.0137
-1.2922	-0.5365	0.3912	0.4533	-1.0910	-0.6359	0.1738	0.1384	-0.8675	0.9178
-1.0741	-0.4576	-0.0314	0.6412	-1.9607	0.1138	1.1552	-0.4538	-2.0291	0.9424
-0.9255	-0.7038	0.2106	0.8369	-1.3346	-0.6360	0.0911	-0.6538	-1.2062	0.9413
-0.8725	-0.2279	0.2105	0.7728	-1.1310	-0.5539	-0.0516	-0.0757	-0.9724	1.8819
-0.9300	-0.3297	0.0174	0.9234	-1.6922	-0.9642	0.4810	-0.0119	-1.2611	1.3710
-0.9249	-0.4627	0.2680	0.9001	-1.5700	-0.9825	0.5514	0.1575	-1.7914	1.1670
-0.8123	-0.0846	0.1329	0.8784	-1.4528	0.0779	1.1593	0.7275	-1.2832	0.6690
-1.0788	-0.4329	0.1162	0.2118	-1.6520	-0.2577	0.4206	-0.4084	-0.2778	1.0116
-0.8005	-0.4225	0.2057	0.6892	-1.7407	-1.3683	-0.9053	-0.4269	-1.6633	0.2449
-0.7782	-0.4699	0.2037	0.3758	-1.7642	-0.4755	-0.4073	0.7684	-0.1395	0.9370
-1.1667	-0.7502	0.5146	0.6385	-1.8955	0.0582	-1.0527	0.7782	-1.1436	-0.2355
-0.9343	-0.5600	0.3145	0.6107	-2.0107	0.7205	-1.1567	-0.5635	-1.7106	0.7028
-1.0510	-0.7376	0.3387	0.7551	-2.1079	-0.1522	-0.5728	0.4464	0.3050	0.6768
-1.3315	-1.0514	0.4675	1.0652	-1.9169	0.2345	-0.4027	-0.4176	0.8427	-0.5356
-1.2932	-1.0019	0.1271	1.2184	-1.8547	-0.9888	-2.0886	-1.5368	0.6940	0.1084
-1.0722	-0.8205	0.4437	0.1451	-1.6991	-0.5751	-1.8488	-0.2788	2.2318	-2.3699
-1.3150	-1.0958	0.6718	1.2203	-2.8810	-0.5881	-1.7434	-2.0914	2.2302	-1.6099
-1.0702	-0.3308	-0.0324	0.4237	-2.1317	-0.1998	0.3272	0.0167	0.6151	0.3931
-1.3839	-0.9180	0.6040	0.9455	-1.8926	-0.8042	-1.2068	-0.8125	-0.0904	-0.7942
-1.4850	-0.8757	0.9097	0.4077	-2.1490	-0.1059	-0.3951	-1.0716	1.4156	-1.9945
-1.0479	-0.5884	-0.0871	0.4107	-2.7404	0.8598	-0.4051	-0.0392	0.1744	-1.4551
-1.0928	-1.1652	0.5506	1.2508	-1.9998	0.3270	-1.6034	-0.3779	1.5040	-1.4379
-1.1023	-0.9390	0.4620	0.3596	-1.6202	0.6541	-0.8096	-0.3410	1.0177	-0.5311
-0.9940	-0.5317	-0.2183	0.4406	-1.5416	0.0224	0.0187	-0.0392	0.5120	0.0308
-1.3077	-0.5753	0.4777	0.0645	-1.0244	0.3434	0.0830	0.0021	0.8188	-1.1602
-1.3691	-0.5585	0.7561	0.8685	-1.8749	0.8952	-0.9219	-0.2503	1.0375	-1.2659
-1.4975	-0.8843	0.8170	0.2873	0.4122	-0.7867	-0.2085	1.3484	0.3961	0.9537
-1.5663	-1.1852	0.9961	0.6359	-0.7789	-0.6156	-1.5521	0.0781	1.4311	0.1101
-1.3440	-0.9475	1.0249	0.8785	-0.4859	-1.0836	-1.2811	0.4782	0.1456	0.1369
-1.3325	-1.2026	0.8647	0.8042	-0.4527	-1.4308	-1.6275	0.6558	0.1041	-0.1735
-1.3728	-1.1966	1.0820	0.3874	-0.6648	-1.6647	-1.5746	0.4741	-0.0246	-0.4040
-1.4098	-1.1122	1.1710	1.2900	-0.7292	-1.5460	-1.7953	-0.0021	0.5094	-0.5442
-1.3042	-1.4103	1.0339	1.1111	-0.8009	-1.3223	-1.6944	0.3508	-1.4870	0.8387
-1.4864	-0.9113	0.7800	0.7285	-0.7675	-1.4205	-0.8537	1.7938	-0.5705	-0.7294
-1.2142	-1.3940	0.7988	0.9275	-1.1132	-1.0154	-1.1031	0.0227	-0.8275	0.3173
-1.2886	-1.2825	0.9407	0.8000	-0.4992	-1.9798	-1.1195	0.6688	-1.7459	1.2258
-1.2784	-1.0831	0.8471	1.0844	-0.8291	-0.8435	-0.5005	0.0926	-0.4505	1.1597
-1.2013	-1.2878	1.1177	0.8290	-0.3674	-1.5736	-1.6621	0.2293	-1.7636	1.2540
-1.1359	-0.8019	0.9987	1.1249	-0.3540	-1.3952	-1.8757	0.3119	-1.4266	1.1905
-1.2050	-0.5474	0.4602	0.8223	-1.3354	0.2006	-0.3248	0.0276	-0.9723	-0.3410
-1.3610	-0.6973	0.5343	0.7075	-1.1803	0.6086	-0.7031	-0.5916	-0.8729	0.2096
-1.4437	-1.0425	0.8462	1.1050	-0.3574	-0.6273	-1.5086	-0.1440	0.0377	0.5789
-1.3534	-0.9412	1.2017	0.9748	-0.4258	-1.3650	-1.5784	-0.9634	-1.2014	0.7155
-1.0515	-1.0233	0.7876	0.8699	-1.2264	-0.6749	-1.0519	-0.4463	-2.5026	1.9740
-1.0015	-0.7771	0.2238	0.7214	-0.4941	0.5572	-0.5881	0.3874	-2.8807	1.4843
-1.2816	-1.1657	0.9913	1.5932	0.1903	-1.3749	-0.1575	-0.1475	-3.0618	3.0974
-1.2084	-1.3959	1.0574	1.1312	0.4750	-2.1295	-0.2964	0.8153	-3.6240	3.4773
-1.3957	-1.2456	0.7731	1.1660	-0.5376	-0.8416	-1.0026	-0.5875	-2.8266	2.3909
-1.1579	-0.9483	0.8895	0.6792	-0.5935	-0.8227	-0.6463	-0.5554	-2.7481	1.3348
-1.2798	-0.9199	0.8167	0.5963	0.0138	-1.5457	-1.5935	0.1513	-2.6343	1.8562
-1.2271	-0.9541	0.6656	1.3843	0.0856	-0.8210	-0.6481	0.0510	-2.9644	2.2503
-1.4534	-0.9876	0.7370	0.5875	-0.8167	-0.6357	-0.7316	-0.3549	-3.2558	1.6376
-1.3134	-0.9656	0.2441	1.0983	-0.8495	-1.6728	-0.0647	-0.2865	-2.6483	0.8155
-1.1674	-0.8358	0.7745	1.0480	0.1912	-1.7607	0.1766	0.0562	-2.3251	2.6083
-1.1746	-0.9546	0.7153	1.0309	-0.3607	-1.1420	-0.8191	0.6232	-2.3191	2.6553
-1.2369	-1.0364	0.6037	0.8180	-0.5130	-1.6507	-0.3621	-0.0184	-2.2958	2.5146
-1.3225	-1.0599	1.0255	0.5955	-0.8216	-1.2702	-0.1597	-0.6031	-1.3626	0.0701
-1.3674	-0.9936	0.8507	0.5905	0.1117	-1.2050	-0.7072	0.4818	-1.7075	1.0233
-1.3329	-0.8707	0.9715	0.7293	-0.4605	-1.0877	-1.1550	0.4374	-1.0534	0.8254
-1.1646	-1.0716	1.0560	0.8541	0.0847	-1.0669	-1.2537	0.5334	-2.0276	1.9917
-1.2206	-1.2796	0.7340	0.9615	0.1522	-1.1850	-1.3873	1.1066	-2.6146	2.1341
-1.2140	-0.9872	0.7248	0.9850	-0.6123	-1.2123	-0.7141	-0.3225	-2.1055	3.0287
-1.3864	-0.8332	0.8038	1.2329	-0.4333	-1.3253	-1.5619	0.2062	-1.9980	1.1096
-1.1741	-0.9181	0.8858	0.5696	0.1453	0.2328	-0.1950	-0.7083	0.4360	0.0557
-1.3756	-0.8398	0.7900	0.7483	-0.1519	-1.4433	-0.7488	-0.0915	-0.4071	0.5290
-1.2955	-0.7532	0.8835	0.6969	0.2020	-0.9041	-1.1314	-0.4589	0.3720	-0.3447
-1.3079	-1.1558	0.9594	0.3474	0.7945	-1.2491	-1.5916	0.2045	1.6360	-0.4375
-1.4206	-0.9837	1.0171	0.1383	-0.0391	-0.8629	-1.0126	0.3577	0.4246	-0.0993
-1.4584	-1.2475	0.6161	0.7136	-0.3605	-1.5709	-0.7235	0.7787	0.1267	0.4490
-1.2503	-0.8527	0.5126	1.0346	-0.3212	-1.6270	-0.8843	0.2898	0.7423	-0.7888
-1.4521	-1.2319	0.2091	0.4681	0.2285	-1.2647	-0.7057	0.3920	1.1852	0.0289
-1.4794	-1.3949	1.1283	0.8983	-0.5487	-1.0430	-1.2071	0.9045	0.4167	-0.3277
-1.3253	-1.1483	0.5345	0.7047	-0.3938	-0.4552	-0.8384	0.3123	0.5628	-1.1031
-1.1726	-0.9365	0.2585	0.9583	-0.5366	-0.5353	-1.0115	0.5116	0.1196	0.9295
-1.3683	-1.0595	0.9492	0.3191	-0.0541	-0.9859	-0.9941	0.7273	0.0114	-0.4118
-1.2112	-0.6866	0.8149	0.3399	0.2841	-0.9640	-0.3697	0.5392	-0.2496	-0.4028
-1.3531	-1.1389	1.1859	0.3759	0.4470	-0.8203	-0.9859	0.2575	0.8814	0.1520
-1.2610	-1.4390	0.8222	0.9375	-0.0390	-0.7548	-0.9989	0.0324	0.4984	0.2317
-1.6213	-1.3442	0.7659	0.4222	0.2602	-0.3882	-0.5775	1.0708	1.5436	-0.2605
-1.4292	-1.3685	0.7631	0.9887	0.0202	-1.3577	-1.8552	0.7691	0.0261	0.5789
-1.4550	-1.1142	0.8748	0.4167	0.2485	-1.0241	-1.2396	0.8371	0.1357	0.3293
-1.3822	-1.1695	0.8312	0.6003	0.1403	-0.7504	-0.8867	0.0936	-0.1842	-0.0995
-1.3785	-0.8769	1.0023	0.9103	0.0976	-1.8069	-1.0618	0.6781	0.1088	-0.3899
-1.1925	-1.0203	1.0941	0.6343	-0.0343	-1.7104	-1.1443	1.0274	-1.0125	0.4541
-1.2555	-0.8583	0.6100	0.8481	-0.0706	-1.2121	-0.7082	1.0543	0.1921	0.3957
-1.4149	-1.3089	0.9682	0.7419	0.3706	-1.7239	-1.1329	0.7513	-1.7997	0.1921
-1.3250	-1.1419	0.8762	0.9184	-0.7188	-1.0440	-1.3809	0.2766	-1.2835	-0.7182
-1.2084	-1.2198	1.0356	1.1091	-0.4222	-1.4597	-1.3134	-0.3487	-1.6202	1.2483
-1.3007	-1.2292	1.0704	0.8121	0.1634	-1.0770	-1.3779	0.7876	-0.9960	0.8093
-1.1329	-1.1532	0.8485	0.4967	-0.4050	-0.7232	-0.9910	0.7477	-2.2991	0.9337
-1.3056	-1.2129	1.1623	0.6906	0.0876	-1.5891	-0.6962	0.9581	-1.0067	0.5165
-1.3668	-1.3469	0.8674	0.5128	0.1960	-1.9071	-0.9881	0.9501	-1.2276	1.2394
-1.2678	-1.0978	0.7338	0.6387	-0.4146	-1.1935	-0.3638	0.5780	-0.0015	0.6336
-0.9246	-0.8679	0.5245	1.0512	0.3159	-1.2452	-1.1914	-0.0035	-1.9351	1.0733
-1.3520	-1.3677	0.6502	0.4656	0.3551	-0.5472	0.0478	0.5271	-1.6460	1.3355
-1.1227	-1.4804	1.2192	1.1451	0.5884	-0.7480	-1.4315	-0.8830	-2.4049	1.8001
-1.2730	-1.0585	1.1527	0.9455	0.8866	-0.8936	-0.2001	1.3319	-1.9912	2.5482
-1.1042	-1.0324	0.7419	0.6119	0.3091	-0.8974	-0.3881	0.3217	-3.0682	1.7343
-1.0700	-1.2605	1.0298	1.1599	-0.1206	-1.6070	-1.1811	0.1376	-2.4822	0.3828
-1.1361	-1.5668	0.7779	1.1001	-0.1896	-1.7260	-1.3767	0.3890	-2.2728	1.4295
-1.2244	-1.3740	0.6548	1.1699	-0.0039	-1.2965	-1.3807	0.8477	-1.9070	1.5476
-1.3849	-1.2978	0.6939	1.0094	-0.8160	-1.3998	-0.7653	0.1264	-1.5447	1.4111
-1.5635	-1.3694	1.3590	0.4517	-0.1939	-1.7590	-0.3281	0.2497	-3.0111	0.7072
-1.3182	-1.2776	0.7749	1.0826	-0.1237	-1.2615	-0.5205	0.3892	-1.7482	1.9514
-1.2733	-1.4087	1.2026	0.7062	-0.3407	-0.9717	-1.1273	0.1806	-1.0824	0.8339
-1.3433	-1.3500	1.0879	0.7379	-0.2195	-1.2468	-0.5286	-0.0337	-2.0729	1.8321
-1.2059	-1.2529	0.9522	0.8563	-0.7840	-0.7847	-0.6709	-0.1433	-1.3899	-0.2740
-1.3322	-1.2799	0.9823	0.9002	-0.3473	-1.4990	-0.8852	0.8550	-2.0262	1.9021
-1.5906	-1.3695	0.8827	0.5188	-0.2340	-1.0013	-0.3359	1.0604	-0.9305	0.6704
-1.2640	-0.9986	1.4043	0.7517	0.8701	-1.6783	-0.8769	0.9834	-0.7980	0.2909
-1.1594	-1.6635	0.8801	0.9175	1.0730	-0.6307	-1.3797	0.2599	-1.5908	1.4733
-1.3503	-1.1230	0.8553	0.5772	0.0068	-1.2631	-0.5925	0.4600	-1.7050	2.0229
-1.1650	-1.3695	1.0230	0.6979	0.6771	-1.1368	-0.2346	0.4763	-2.5872	1.1721
-1.2758	-1.3093	1.1874	0.3905	1.7255	-0.4847	-0.7620	1.0962	0.5781	0.5717
-1.3254	-1.0057	1.3197	0.8018	0.7102	-1.9052	-1.2356	0.8992	0.1213	0.1510
-1.3796	-1.1578	1.0148	0.5013	0.8061	-1.0290	-0.7515	0.6069	-0.3908	-0.6187
-1.1375	-1.0689	1.0372	0.8640	0.6435	-0.8914	-0.7507	0.4143	1.0416	0.5318
-1.2609	-1.1308	0.7803	0.3049	0.5699	-1.3508	-0.6537	0.3285	0.1954	0.1604
-1.4394	-1.3829	0.7098	0.7051	0.9840	-1.8957	-0.7655	0.6827	0.6541	0.4813
-1.3530	-1.3110	1.5016	0.7236	0.6726	-1.1707	-1.3714	0.3276	1.1715	-0.2278
-1.4535	-1.2625	1.0159	0.3346	0.2627	-1.3324	-0.8255	0.7180	0.0296	-0.0824
-1.3763	-1.3255	0.8646	0.7955	0.0716	-0.8550	-1.8345	0.8540	0.2451	-1.4431
-1.1905	-1.2242	0.9183	0.5083	0.5440	-1.3449	-1.3250	1.2744	0.1526	-0.0494
-1.5025	-1.5110	1.2609	0.6099	1.6161	-0.8255	-1.0220	1.5044	0.4721	-1.2723
-1.4898	-1.3390	1.4208	0.4746	1.7579	-1.5060	-0.7533	0.7826	0.2272	-0.9581
-1.1896	-0.9532	1.0385	0.3864	1.2154	-1.4098	-0.2369	0.6655	0.1373	-0.5902
-1.2958	-1.3216	0.8851	0.5750	0.9633	-1.0709	-0.6620	0.3240	0.1953	-0.6133
-1.3764	-1.6615	1.2490	0.7943	0.7618	-1.0906	-0.9652	-0.1512	0.4979	0.8140
-1.3167	-1.1201	0.7186	0.1106	-0.0771	-0.7309	-0.5420	0.7061	1.0379	-0.3318
-1.3179	-1.0764	0.4187	0.4651	0.1552	-0.4409	-0.8005	0.9920	0.7831	0.1431
-1.5634	-1.1520	0.9610	0.4065	-0.2239	-0.7634	-0.6702	-0.0045	-0.7333	-0.3475
-1.2754	-1.2757	0.7152	0.2600	0.7400	-0.0291	-0.2810	0.2723	0.1888	-0.8227
-1.3895	-1.1795	1.2176	1.0230	0.8520	-1.9892	-0.9342	0.4205	0.3927	-0.4702
-1.4113	-1.0837	0.9584	0.1504	0.7807	-0.8322	-0.9103	1.0978	0.9716	0.3118
-1.4483	-1.0457	0.7114	0.5887	0.2006	-2.0386	-0.7923	0.7612	0.4669	0.0765
-1.3571	-1.3315	0.7720	0.4287	1.5980	-0.0375	0.8280	0.5068	-0.0475	-0.7712
-1.4839	-1.3593	0.8682	0.9938	-0.0171	-1.0465	-0.6615	0.3770	0.1693	0.1918
-1.4014	-1.5248	1.0544	0.5621	0.9461	-0.6463	-0.5908	-0.1264	0.1215	0.6088
-0.9885	-1.3700	0.9098	0.9249	1.1581	-0.7581	-0.0473	-0.1605	0.2111	0.2849
-1.2635	-1.5895	0.9474	0.8646	1.2087	-1.4130	-0.8657	0.6146	0.6966	-0.0401
-1.5273	-1.3420	0.7308	0.5077	1.1057	-0.7759	-0.3536	0.7854	-0.4316	-0.1507
-1.1830	-1.3521	0.8149	0.7094	1.5681	-0.4051	0.4914	0.5822	-0.5305	0.1030
-1.5006	-1.5421	1.1070	0.3698	0.7727	-1.0527	-0.6087	0.5184	0.0692	1.1413
-1.1303	-1.4900	0.8091	0.6931	0.4987	-0.8010	-1.6537	0.3699	0.0468	-1.0391
-0.5932	-1.8094	1.2290	0.5106	0.6238	-1.4639	-1.0893	-0.6644	-1.5969	-0.2491
-0.6873	-1.9129	1.1018	0.0420	1.4044	-0.7537	-0.9947	-0.7347	-0.4530	0.7490
-1.0399	-1.5327	1.3139	0.4815	1.6350	-0.9250	0.2925	-0.7226	-0.8733	-0.4586
-1.4261	-1.6048	1.0799	0.2982	1.9483	-0.3161	0.0801	-0.2581	-1.2096	0.2930
-1.5814	-1.6510	0.9088	0.6200	0.6480	-0.5334	-0.3001	0.2161	0.0071	1.5885
-1.2029	-1.2362	0.7804	0.5318	1.2341	-1.5260	-0.4382	0.5266	0.4661	0.6395
-1.5059	-1.5172	0.6587	0.2492	1.2961	-1.6499	-0.0579	0.3490	0.4087	0.5169
-1.4268	-1.3950	0.9780	0.7097	-0.3218	-0.8655	-0.6041	0.4945	0.4759	1.0962
-1.4161	-1.4309	1.0932	0.9358	1.1370	-0.7182	-0.7802	0.2749	-0.7938	-1.6920
-1.2587	-1.2600	1.0943	0.1332	1.3211	-1.2519	-0.7507	0.9976	-0.2817	0.2351
-1.3343	-1.2647	1.0139	0.7902	1.5400	-1.2686	0.2023	1.1215	0.0027	0.1173
-1.4616	-1.2794	1.1146	0.4597	0.7153	-0.9351	-0.5172	1.0917	-0.6834	0.6091
-1.4596	-1.6447	1.3637	0.3191	0.8460	-1.2163	-1.0492	0.3614	-0.9904	-0.6971
-1.3011	-1.1194	0.7086	1.0571	0.2253	-0.7975	-0.6466	0.9170	-0.9620	0.7008
-1.3955	-1.0815	1.0332	0.6760	0.8101	-0.7836	-0.0305	0.8865	0.7292	0.0409
-1.6501	-0.9713	1.3362	0.5371	0.8167	-1.1080	-0.6790	0.5047	0.6005	0.4996
-1.3140	-1.5644	1.0409	0.9493	1.8088	-1.8285	0.1117	0.5976	0.6202	0.6255
-1.3075	-1.2346	0.7188	0.2391	0.6443	0.6856	0.0753	-0.0451	-0.3576	0.3832
-1.2190	-1.2931	1.1689	0.7070	0.5298	-0.1419	-0.5358	0.0319	-1.0426	-0.7945
-1.5519	-1.7044	0.8633	-0.0393	1.6524	-0.1075	0.4463	1.1848	0.9194	0.3134
-1.5629	-1.2269	1.3560	0.2414	0.9856	-1.3406	-0.3395	0.4962	-0.2631	-0.3134
-1.3482	-1.3129	1.2541	0.3198	1.4168	-1.1059	-0.0578	0.0437	-0.1826	-0.4233
-1.4503	-1.2234	1.4717	0.4154	1.4037	-1.1818	-0.6954	0.8233	0.7228	-0.3014
-1.2435	-1.0684	1.2274	0.5733	1.8265	-0.6617	0.0840	1.1326	0.3616	-0.2276
-1.3043	-1.3858	1.2288	0.8874	1.8104	-0.3133	-1.1835	0.2376	0.3076	-0.2893
-1.3863	-1.1255	1.4100	0.5173	2.5826	-1.6802	0.2390	2.1090	0.9217	-0.0906
-0.7981	-0.8610	1.0069	0.3543	1.9263	-0.3405	-0.4773	1.1313	0.3703	-0.9492
-1.0776	-0.7404	1.5789	0.4960	1.8925	-1.1049	-0.4054	0.6152	1.0497	-0.8581
-1.1837	-0.9667	1.4096	0.4735	2.0726	-1.9140	-1.0177	1.0028	0.1190	-0.0535
-1.1950	-1.2402	1.5244	0.8190	2.0436	-1.5624	-1.1586	1.5678	0.4139	-1.6719
-1.4944	-1.5713	0.8592	0.1033	1.5472	-0.4848	-0.1106	0.5870	0.5104	-0.0612
-1.3523	-1.1398	0.9602	-0.0235	1.2229	-0.7728	-0.2391	0.9727	0.7475	-0.2748
-1.3457	-1.3230	1.2821	0.1089	2.3143	-0.6958	0.0805	0.5279	1.3032	-0.1625
-1.2053	-1.4677	1.0600	0.7576	1.4662	-0.0864	-0.2300	-0.1121	0.4568	-0.3089
-1.3973	-1.2121	1.1649	-0.2701	1.5215	-0.0183	0.0214	0.4304	0.4388	-0.7619
-1.0795	-1.1327	0.8972	0.3169	1.8891	0.3022	0.3711	0.4023	0.5728	-1.3206
-1.1834	-1.2552	0.9755	0.3703	1.9912	0.0883	1.2502	-0.6796	1.0295	-1.4019
-1.0201	-0.8777	0.4882	0.4519	2.0134	-0.0486	1.2843	0.4035	1.1475	-1.2522
-1.3409	-1.3276	1.0211	0.3189	1.7733	-0.1346	0.7896	0.8490	0.9102	-0.1568
-1.3933	-1.3548	1.2234	0.2858	1.5784	-1.4729	-0.2240	1.0735	0.6611	0.2845
-1.4219	-1.2901	0.9822	0.3480	1.9607	-0.8973	0.4786	0.8684	0.8317	-0.3372
-1.5520	-1.4777	1.2938	0.1533	1.7032	-1.0756	0.2364	0.6188	0.4725	-0.6915
-1.2417	-1.2225	0.9988	0.8240	1.6432	-0.3594	0.5373	0.3769	0.4278	-0.8371
-1.3874	-1.2362	0.8707	0.5120	0.6674	-0.2980	0.7087	0.2787	-0.0287	1.2740
-1.0612	-0.7974	0.3419	0.8180	0.7656	-1.3901	0.1337	0.4770	-0.7372	1.9414
-1.2902	-1.7686	0.6657	0.6243	1.9846	-1.8003	-0.2324	0.7529	-0.2278	1.1904
-1.3905	-1.5508	1.2692	0.8029	1.2361	-1.7148	-1.5994	0.3121	-0.9261	0.3855
-1.3005	-1.5301	1.1251	0.6036	1.4199	-0.7229	1.3870	-0.3443	-1.3937	0.4212
-1.4857	-1.3232	0.9653	0.3896	0.7924	-1.0916	-0.2671	-0.0632	-0.8238	0.6498
-1.3658	-1.5627	0.7053	0.7086	0.7756	-0.6208	-0.6035	-1.0732	-0.0307	1.0020
-1.0231	-1.3047	1.1326	0.9088	1.3658	-0.8706	0.1238	0.5909	0.0704	1.8481
-1.1758	-1.4152	0.6986	0.6538	1.3224	-0.5834	-0.2795	-0.2160	-0.1941	0.6376
-1.2241	-1.3381	1.1985	0.7865	1.6315	-0.6455	0.0332	-0.4190	-0.6940	0.7295
-1.1274	-1.3707	0.5861	0.2410	1.7407	-0.0996	0.2531	-0.0233	-0.5230	0.4405
-1.2571	-1.4601	1.0596	0.4215	1.5106	-0.7579	-0.2251	-0.3088	0.0042	1.4818
-1.1601	-1.1404	0.8173	0.8595	1.1002	-0.9758	0.3238	-0.5358	-0.7712	1.4416
-1.3413	-1.1689	0.4535	0.6532	0.6053	-1.4200	0.3411	0.1737	0.4693	1.0285
-1.3429	-1.6559	1.0992	0.7159	0.9285	-1.7378	-0.4222	0.4199	-0.8243	0.7862
-1.2102	-1.3703	0.8135	0.7769	1.0010	-1.1055	-0.8437	0.8963	-1.0306	0.7353
-1.5471	-1.4721	1.1833	-0.0123	1.1848	-0.8051	-0.4183	1.1122	-1.2470	0.8142
-1.3254	-1.4605	0.8299	0.8594	1.0626	-2.1648	-0.2961	1.2980	-0.9400	0.1546
-1.5354	-1.6574	0.6238	0.3078	0.6313	-0.3442	0.3340	0.5124	-0.7041	0.3658
-1.4040	-1.1424	1.0978	0.1679	1.3818	-0.6745	-0.6697	0.2488	-0.3841	-0.4510
-1.0175	-0.8963	0.5223	0.3118	0.4544	0.3347	0.6247	0.8096	0.6094	0.0559
-1.0940	-1.1762	0.8615	0.7691	0.6150	-0.5993	0.0087	-0.0511	-0.5340	1.1550
-0.9468	-0.9936	1.1643	0.3938	0.3867	0.1171	0.2885	-0.6340	-0.3808	0.3361
-1.4161	-1.2636	0.5559	0.2492	1.6681	-0.8583	0.3484	1.3553	1.8196	1.4960
-1.0119	-0.5901	0.1638	-0.4581	0.0607	1.9539	0.4083	0.4042	0.5790	-0.3821
-1.4385	-1.3501	0.4572	0.2268	0.0672	0.9584	0.2778	0.1459	-0.2331	-1.1228
-1.3713	-1.0868	1.2023	0.0238	0.5760	1.4761	0.2126	0.5861	0.7950	0.0261
-1.5560	-1.5354	1.0622	0.1781	1.7411	-0.8608	0.5102	0.4870	0.6447	0.2724
-1.2875	-1.5233	1.1521	0.6642	1.8210	-1.3077	-0.6648	0.5561	0.3273	-0.4925
-0.8631	-1.3205	0.9921	-0.0400	1.4683	-0.2880	0.2364	0.7478	0.4495	-0.1650
-1.3255	-1.0646	1.2417	0.5168	0.5050	0.0310	-0.1269	0.4940	-0.5240	0.5291
-1.4234	-1.3414	0.9945	0.3896	1.5019	-0.5402	-0.7131	0.7307	0.7385	-0.4793
-1.5452	-1.4399	1.0149	0.1548	2.0133	-1.0545	0.1641	0.7636	0.9127	0.9169
-1.1900	-1.2682	1.2925	0.3031	2.5949	-0.6834	0.0648	0.8248	0.8107	-0.4731
-1.4253	-1.4776	1.1499	-0.1036	1.9143	-0.9382	-1.0323	0.2387	1.4451	0.1430
-1.2748	-1.3859	1.1147	0.6285	2.0905	-0.6379	-0.2074	0.2254	0.9737	-0.2245
-1.4092	-1.4322	1.0979	0.2443	2.1130	-1.0433	0.4964	1.0807	0.5226	-0.7577
-1.3591	-1.2739	0.9332	-0.2152	1.5389	-0.1751	-0.1139	0.5374	1.0166	-1.4599
-1.5047	-1.5509	1.1846	0.3568	1.5264	-1.3519	-0.1567	0.4328	0.1078	0.6955
-1.4466	-1.5387	0.8176	0.2753	1.9072	-1.0865	0.4803	0.4413	0.9864	0.4287
-1.5274	-1.3191	1.1414	-0.1694	2.2097	-0.1722	0.2151	0.2718	1.3454	-0.7430
-1.3804	-1.3037	0.8439	0.0835	2.2310	-0.4693	0.5544	0.2023	0.4693	0.2090
-1.1364	-0.9709	1.0151	0.1320	3.1534	-0.7626	1.4057	-0.1344	0.8133	-0.3271
-1.4844	-1.3718	0.8321	-0.7438	1.7551	0.0081	1.4490	-0.6555	-0.0751	0.1085
-1.2799	-1.2968	0.9508	-0.3359	2.4257	-0.3598	1.1744	0.3744	0.8733	-0.3090
-1.3262	-1.6252	0.8784	-0.0265	2.8039	-1.1505	1.6037	0.4970	0.3431	0.9354
-1.4717	-1.2799	1.0453	0.2414	1.8640	-0.7732	1.2876	0.3159	0.8436	0.8857
-1.2791	-1.5125	0.7895	0.2426	2.4245	-0.3222	1.7710	0.0474	0.1614	0.2835
-1.4714	-1.6405	0.9563	0.4661	1.8160	-1.3856	0.5735	-0.4047	-0.3245	-0.9271
-1.6146	-1.4195	1.1249	0.3312	1.4313	-0.3591	0.3160	0.2743	-0.2448	-0.5188
-1.3062	-1.2791	0.8632	0.3703	1.4448	-0.5524	0.5957	0.6154	0.2289	0.2792
-1.2719	-1.3029	0.9770	0.6778	1.9302	-0.8318	0.8261	0.2396	0.5967	0.0440
-1.3772	-1.5004	0.5264	0.3951	1.8457	-0.8898	0.5931	0.3637	0.4457	0.2451
-1.3752	-1.6852	0.7027	0.0885	2.1229	-1.4647	0.5745	0.4329	0.2293	1.1840
-1.4445	-1.6228	0.6090	0.2052	1.9021	-0.5562	0.7541	0.3336	0.6839	-0.1467
-1.3386	-1.4617	0.7069	0.0386	1.9895	-0.6455	0.4895	0.7672	-0.0410	1.0062
-1.5271	-1.5986	1.1723	0.2131	0.4604	-0.1138	-0.0835	-1.0171	0.3979	-0.5614
-1.4482	-1.3157	1.1441	0.4483	1.3577	0.2770	0.2496	-0.0470	0.9339	0.5270
-1.1987	-1.4882	0.7889	0.6602	0.9223	-0.0794	0.0030	-0.7581	-0.1599	0.3414
-1.2351	-1.1789	0.7544	-0.4279	1.7975	1.3638	1.3183	-0.5234	-0.0692	0.7132
-1.0885	-1.1756	0.7452	-0.2295	1.5538	1.1311	1.1820	-0.8933	0.0397	-1.2451
-1.2530	-1.3837	0.5940	-0.2619	2.0177	0.1576	0.5412	-1.2154	0.6093	0.3617
-1.1378	-1.3369	0.9810	-0.2954	1.5365	0.1197	1.3716	-0.7441	0.3913	0.0951
-1.3515	-1.4889	0.3433	-0.5332	1.3958	0.8106	1.2543	0.0542	1.8449	0.1065
-1.0801	-0.9638	0.6104	-0.2352	2.2719	-1.1300	0.9830	0.1016	1.1806	0.1373
-1.2078	-1.0576	0.5388	-0.2647	1.2185	-0.1512	0.2942	0.9772	0.6010	-1.2722
-1.3200	-1.1144	0.3839	-0.2772	0.8843	1.5992	1.0059	0.1656	0.3314	-0.4252
-1.1980	-1.2380	0.9082	-0.0561	1.3803	-0.1795	0.0806	0.0453	0.2764	-0.8164
-1.3605	-1.1983	-0.4087	-0.9583	0.7225	0.0036	1.1444	-0.4485	0.8011	-0.6471
-1.5612	-1.2862	0.5084	-0.3993	1.7311	0.1427	0.0388	1.1181	0.8985	-1.4232
-1.3648	-1.2682	0.4225	0.0135	1.3375	0.4105	0.2038	-0.0291	1.0834	0.2009
-1.3419	-1.4546	0.4977	0.0855	0.9451	0.2693	1.2893	-1.3441	0.5376	-0.3910
-1.1670	-1.7002	0.8104	-0.9412	1.5895	0.7715	1.0804	-0.6747	1.4711	-0.0212
-1.6088	-1.3645	0.6053	-0.1718	0.7469	0.3415	1.0823	-0.4535	2.1260	0.5012
-1.5701	-1.5181	0.8374	-0.6762	-0.0804	0.5749	0.7796	-0.7986	0.6956	-0.4418
-1.4771	-1.2721	0.3819	-0.5546	0.6141	1.0216	1.1772	0.1558	1.4642	-0.7199
-1.5812	-1.4066	0.1557	-0.5957	0.4364	0.6441	0.2486	0.3999	1.8757	-1.3562
-1.6042	-1.3618	0.5085	-0.7838	1.3361	-0.0993	1.9056	0.0201	1.6044	-0.6420
-1.3487	-1.1654	0.6925	-0.5197	1.5476	0.3388	1.2157	-0.1024	0.7679	-1.0952
-1.3658	-1.1147	0.3296	-0.3348	0.9885	0.9007	0.8401	-0.1170	1.7596	-0.1831
-1.2686	-1.2182	0.1228	-0.0584	1.1322	0.4924	-0.0378	0.2530	1.2438	-0.3231
-1.3543	-1.1602	-0.2066	-0.2555	1.3398	0.9634	1.7773	0.0134	0.2313	-1.8593
-1.2760	-0.8961	0.2859	0.0320	0.9572	0.3950	-0.0318	0.2717	0.9096	0.1319
-1.4691	-1.2519	0.4854	-0.5313	1.5864	0.7540	0.7640	0.0116	1.7257	-0.4501
-1.4099	-1.1005	-0.0814	-0.5753	1.9292	0.3173	1.5376	-0.5837	1.5018	-0.6478
-1.4041	-1.2247	0.5564	-0.0883	1.1567	0.5999	1.1276	-0.7415	1.3814	-0.3781
-1.5028	-1.0135	0.6347	-0.4946	0.9654	0.8914	1.5452	-0.8465	1.2611	-1.2446
-1.2220	-1.2447	0.3573	-0.5681	2.1913	1.2507	0.8240	-1.3155	0.4087	-1.7944
-1.3611	-1.1421	-0.1555	-0.5785	0.4328	0.8775	0.7380	-0.2659	1.8232	-1.7895
-1.3437	-1.5663	0.5460	-0.1614	1.6035	0.3703	-0.0415	0.1006	1.5054	-0.9789
-1.2408	-1.1857	0.5160	-0.4930	1.9818	0.7437	1.3239	-0.4862	1.0062	-1.3892
-1.0910	-1.2845	0.4452	-0.0464	2.7163	-0.4996	1.2897	-0.1012	1.1189	-0.3799
-1.2975	-1.1192	0.8880	-0.0537	1.6432	0.1210	1.0192	-0.7733	0.7039	-0.7120
-1.3770	-1.4015	0.7003	-0.3803	2.0323	0.1022	1.8226	-0.8642	0.3033	-0.5358
-1.1738	-1.1657	0.3616	-0.3790	2.6356	0.1271	1.1016	-0.1587	1.2603	-0.8931
-1.2784	-1.5146	0.4890	-0.2869	2.9796	-0.1209	1.6731	-0.0124	1.0823	-0.6082
-1.3910	-1.6791	0.5056	-0.4738	2.8481	0.3199	2.3635	-0.9324	1.2945	0.4707
-1.2609	-1.1587	0.0915	-0.2938	2.4831	0.3987	1.9993	-0.4105	1.5227	-0.3408
-1.2177	-1.2395	0.3208	-0.2186	1.5442	0.9724	2.4101	-2.0069	-0.4276	-1.2295
-1.5289	-1.4173	0.9299	-0.1797	1.1577	1.3615	0.6510	-0.9441	-0.0713	-2.1528
-1.3420	-1.2335	0.3278	0.0634	2.2045	0.6122	0.9674	-0.2158	1.1927	-0.4689
-1.4703	-1.1936	0.2518	-1.1304	2.1461	1.2160	1.7208	-0.3091	0.2855	-1.1413
-1.4329	-1.1694	-0.1332	-0.2649	1.3572	0.8000	1.7631	-0.7995	0.3752	-0.9898
-1.2470	-0.8742	0.4198	-0.2211	1.8147	-0.2926	1.2730	-0.3723	0.3239	0.5541
-1.2490	-1.3080	0.5814	-0.2174	2.3494	-0.2230	0.8250	0.3567	2.2759	-0.0681
-1.1542	-1.0682	0.0410	-0.2285	1.2611	-0.1626	0.6620	-0.0589	-0.1633	1.2584
-1.3877	-1.4213	0.5842	-0.5167	0.9999	0.0587	1.9759	-1.0284	-0.2473	-0.0791
-1.0849	-0.9995	1.0094	-0.0460	1.3760	0.6544	1.9065	-1.5294	-0.0741	-0.7681
-1.1523	-0.9262	0.9356	0.0099	1.6470	-0.0773	0.7145	-0.6071	0.9456	-1.0042
-1.3544	-1.0264	0.4416	0.0135	-0.2565	0.4121	0.1083	-1.5284	-0.2017	-0.0514
-1.0994	-1.1678	0.5877	-0.1635	1.4672	1.2047	0.6361	-0.7284	0.3881	-2.6747
-1.2458	-1.4036	0.4218	-0.6834	1.2371	1.6797	1.3479	-1.2884	1.0947	-1.5182
-1.0008	-1.5041	0.9183	-0.8130	1.6669	0.4388	0.4638	-0.1398	0.8002	-0.8700
-1.0570	-1.9107	0.5878	-0.5823	0.9519	1.8816	0.6897	-2.6203	1.2289	-1.5793
-1.1712	-1.2574	0.8061	0.4042	0.3652	0.8692	0.3644	-0.9023	0.3063	-0.4229
-1.3536	-0.8677	0.5295	-0.2980	0.2031	1.1135	0.6331	0.5517	0.6383	-1.6154
-1.3697	-0.9919	0.5239	-0.5272	0.2092	0.5260	1.2367	0.0294	0.0900	-0.1788
-1.3409	-1.1640	0.7756	-0.3816	0.4737	1.4933	0.3126	-0.2785	0.1025	-0.4591
-1.3710	-1.1929	0.5195	-0.0617	0.6376	0.6746	1.2947	-0.4552	0.4183	-0.9311
-1.4335	-0.7615	0.4787	-0.0339	0.5741	1.7325	-0.2461	0.4526	1.0673	-1.9355
-1.0314	-0.9069	0.8529	0.4219	1.0489	1.0431	0.4031	-0.1924	0.3620	-0.8260
-0.8871	-1.0974	0.3364	0.1140	0.0273	1.6138	1.0269	-0.8120	0.4071	-0.9851
-1.1713	-1.2237	-0.2638	-1.3993	1.9483	0.3791	0.8630	-1.0789	1.3805	-0.4358
-1.3688	-1.4627	0.5259	-0.5610	1.4674	0.9063	1.0835	-0.6584	1.1319	-0.3098
-1.4712	-1.0376	0.3609	-0.1549	-0.3987	1.5682	1.2738	-0.1072	1.4402	-0.5350
-1.4488	-1.0307	-0.3714	-0.9635	-0.2936	1.2176	1.3445	-0.7864	0.5346	-0.5721
-1.5668	-1.4309	-0.0033	-0.9246	-0.6082	1.0846	0.3369	-0.8095	0.2009	-0.3819
-1.4535	-1.4199	-0.1609	-0.6053	0.3992	1.8556	1.3063	-0.6152	1.2270	-0.7503
-1.2950	-1.0263	-0.4143	-1.0620	0.4864	1.3121	0.3148	-0.9318	1.6877	-0.4676
-1.3201	-1.2300	-0.6934	-1.0967	-0.2024	1.5154	0.7536	-1.6726	1.8297	1.0033
-1.2256	-0.8591	-0.5200	-1.0107	0.0331	1.9349	0.4061	-0.9572	1.2005	-0.0318
-1.3711	-0.7232	-0.4881	-1.0862	0.6595	0.6161	0.5477	-0.3108	0.9557	-0.1002
-0.9526	-0.6964	-0.5544	-0.8214	0.4218	1.0134	0.8039	-1.4590	0.0691	-0.6958
-1.1400	-0.8916	-0.5715	-0.9361	0.5447	0.5573	0.7537	-0.1342	0.7989	-0.1946
-1.2361	-0.8129	-0.2874	-0.9454	1.0018	1.4378	0.9088	-0.0952	1.3548	-0.2305
-1.4925	-1.1388	-0.4394	-1.8842	-0.1553	1.2078	-0.1146	-1.2331	1.3025	-1.8155
-1.0733	-0.8914	-0.5807	-1.3409	0.3552	2.5444	0.8442	-1.4160	1.8040	-0.7354
-1.4486	-0.9689	-0.4697	-1.2148	-0.0150	1.7445	0.1946	-1.4365	1.7573	-1.3939
-0.8618	-0.5635	-1.2830	-1.0616	0.6385	1.3535	1.8724	-0.4333	1.7406	-0.4340
-1.0131	-0.5289	-0.8215	-1.4865	1.4635	0.8447	1.1784	-0.6593	0.6460	-0.4253
-1.1173	-1.0471	0.0229	-0.8060	1.0129	0.7985	1.3857	-1.7644	0.1103	-1.5142
-0.7709	-0.6139	-0.5424	-0.7148	1.3889	0.7923	0.7483	-0.7578	0.3944	0.0973
-1.0195	-1.3305	0.3759	-0.5075	1.6499	1.5224	1.0500	-1.3486	0.6647	-1.9304
-1.0527	-0.6783	-0.4261	-0.8976	2.1316	1.0481	1.5141	-1.0963	-0.1947	-1.1143
-1.0029	-0.6613	-0.1931	-1.7025	2.2055	1.6304	1.3240	-1.5692	0.3365	-2.2829
-1.0476	-1.1229	-0.2635	-1.1211	1.6205	1.4773	1.0907	-1.2055	1.2429	-1.4137
-1.1384	-1.1911	-0.0520	-0.8726	1.5012	1.1239	1.4722	-0.8614	1.2775	-1.0052
-1.0228	-1.1010	-0.3585	-0.7923	0.8443	1.3184	1.1304	-1.1859	0.9379	-0.3431
-1.2271	-1.0594	-0.6435	-1.6026	1.2873	1.6514	2.2220	-1.4036	0.2310	-0.7092
-1.1641	-0.8519	0.2614	-1.0507	1.1977	1.0512	0.8409	-0.8073	0.3343	-0.6593
-0.9156	-0.8775	-0.2712	-1.3779	2.8238	1.2260	1.6041	-0.9355	0.4797	-1.0935
-1.2667	-1.0330	-0.6559	-1.6804	2.0930	1.1194	1.3462	-0.6014	-0.2113	-2.2346
-0.9932	-1.2097	-0.4138	-1.2244	0.2919	1.1784	0.8310	-1.8238	0.3025	0.2723
-1.1938	-0.8426	-0.7166	-1.3909	0.8931	0.5600	0.1081	-1.2286	-0.3012	0.0417
-1.2330	-0.7773	-0.7992	-1.1221	0.9148	0.8515	0.6875	-0.0899	1.3559	0.6773
-1.0597	-0.6106	-1.2115	-1.4492	0.2685	-0.2217	0.3151	-0.2119	0.8433	0.4257
-0.8496	-0.7025	-0.7424	-0.8683	0.9526	0.7136	0.7644	-1.0099	-0.2996	-1.0127
-0.8312	-0.3466	-0.5905	-1.2372	0.4003	0.6877	1.8781	-0.6178	0.4331	0.5020
-1.0323	-0.6815	-0.0413	-0.6578	0.9336	-0.2265	0.9842	-0.9370	0.1985	-0.4100
-0.9977	-0.7707	-0.1703	-1.3794	0.2405	0.6112	0.4426	-1.1259	-0.8382	-0.6445
-0.7996	-0.9328	-0.2786	-0.7076	0.6673	1.1128	0.3632	-0.9976	0.3394	-0.4776
-1.2032	-0.9727	-0.8645	-1.2824	-0.0904	1.4573	1.0577	-0.3772	1.4031	-1.1049
-0.9796	-0.6963	-0.3332	-1.1647	0.3924	0.8714	1.1014	-0.4703	0.9368	-0.5621
-1.3635	-1.0035	-0.3070	-1.3463	0.5019	1.2865	0.0310	-1.0958	1.1883	-0.6791
-0.8209	-0.7606	-0.2622	-0.9362	0.0696	1.3902	0.8818	-1.6003	-0.4404	-0.2609
-0.9399	-0.4393	-0.5032	-0.8711	0.8498	0.5110	1.5038	-0.4411	0.2892	0.5003
-0.9269	-0.6679	-0.1842	-0.8009	1.2225	1.6459	1.0528	-0.6767	-0.3448	-0.6011
-1.0670	-0.5438	-0.1791	-0.5950	0.1979	1.4530	1.2105	-0.6114	-0.0555	-0.2424
-0.9114	-0.7806	-0.3946	-1.0821	0.9182	2.0254	1.0372	-0.1922	-0.3786	-0.4689
-1.0963	-0.8482	-0.0684	-0.9892	0.9183	2.4766	0.4231	-0.2640	0.0467	-2.4956
-0.8599	-1.0399	-0.2654	-0.9020	0.5399	1.2671	0.5930	-0.7721	0.3670	-1.1758
-1.0191	-0.5085	-0.1048	-1.1155	0.1031	1.8015	0.5587	-0.8306	0.8008	-0.6714
-1.3182	-0.9968	-0.4221	-1.1658	0.3580	1.1160	0.3666	-1.1243	1.3580	-0.7175
-1.0066	-0.8536	0.0545	-0.8678	0.1289	1.9946	-0.0155	-0.5187	0.3652	-0.7871
-0.9351	-0.7647	-0.4604	-0.5918	0.6282	2.0975	1.1228	0.2337	-0.4821	0.2688
-1.1546	-0.9420	-0.3466	-1.0092	0.2469	1.6877	1.0523	-0.3325	0.8699	0.7155
-1.0142	-0.4887	-0.5224	-0.6331	-0.6028	1.0031	0.1573	-0.3134	-0.2306	0.4011
-0.8694	-0.4773	-0.8550	-1.3680	0.4172	1.2982	1.2827	-0.3236	0.6348	0.2805
-0.9758	-0.4805	-0.9237	-1.1050	0.7022	0.3609	0.4595	-0.3090	0.9567	-0.0785
-0.8316	-0.8544	-0.5897	-1.2421	1.4772	1.3852	1.1918	0.0656	0.7522	-0.2978
-1.0234	-0.5545	-0.5330	-1.2744	0.0411	0.9605	0.6678	-0.6833	1.7018	0.3238
-0.8520	-0.7296	-0.7536	-1.1124	0.3718	1.6806	0.8379	-0.9214	1.1110	-0.3879
-1.1234	-0.7365	-0.5300	-1.2091	-0.5852	1.3402	0.1942	-0.8521	1.3074	-0.9294
-1.0558	-0.8176	-0.4668	-1.0006	0.9440	0.5870	1.1325	-0.0783	0.2076	0.9638
-1.0018	-0.4365	-0.3369	-0.8385	0.4290	1.1059	0.7142	-0.4016	1.4843	-0.4727
-1.0686	-0.8522	-0.6988	-0.7638	0.2736	2.0190	0.2309	-0.7558	0.5479	-0.4731
-0.9030	-0.7547	-0.3396	-0.8336	-0.0307	2.0458	0.5422	-0.7919	-0.0138	-0.0694
-0.9182	-0.9748	-0.3026	-0.8992	1.1718	1.6660	1.1637	-0.4144	0.3875	-0.6452
-1.0940	-0.9300	-0.8973	-1.0460	0.4603	1.6689	1.1251	0.0706	1.3737	-0.1302
-1.1534	-0.6306	-0.6683	-1.4981	-0.1258	1.1015	1.2142	-0.6675	0.9693	0.3571
-1.0556	-0.6630	-0.4422	-1.0518	-0.4342	1.1965	-0.0478	-1.5835	0.5440	-0.8967
-1.1203	-0.4855	-0.5564	-1.3879	-0.2242	1.1287	1.4534	-1.5050	-0.1883	0.0232
-0.8452	-0.7231	-0.3702	-1.2793	0.3420	1.9644	1.2927	-0.9101	-0.3170	0.4068
-1.0165	-0.5925	-0.5970	-0.8955	0.2341	1.7491	0.8161	-0.1877	-0.0701	-0.7783
-0.8701	-0.4046	-0.1986	-1.4717	1.3934	1.8588	0.8505	-0.4175	0.5524	-0.9338
-0.9632	-0.5681	-0.6751	-1.1233	0.1443	1.0416	0.9659	-0.7173	0.7439	-1.0192
-0.9319	-0.6629	-0.6819	-1.0527	0.6346	1.0023	0.6703	-0.9716	0.1423	-0.9105
-0.9396	-0.4543	-0.6601	-1.0011	0.1144	0.7988	1.2395	-0.7478	0.7215	-1.1768
-1.2025	-0.7649	-0.7099	-1.3060	0.7425	1.3648	2.2944	-0.1223	0.0565	1.0215
-1.1835	-0.9106	-0.4217	-1.0684	0.3084	2.3792	1.0243	-0.3141	0.9136	0.4067
-1.0932	-0.6386	-0.8981	-1.3348	0.8366	1.7734	1.3068	-0.5945	0.3067	-0.7650
-0.9405	0.0581	-1.4390	-2.0470	0.9740	0.8767	0.7158	0.0140	-0.5401	-1.1433
-0.8435	-0.0149	-0.8431	-1.7610	0.3442	0.9878	1.0174	-0.2276	0.1580	-0.3932
-0.7195	0.0898	-1.1513	-1.5191	-0.4218	-0.3905	-0.0700	-1.4390	-0.9915	0.9493
-0.6573	0.1722	-1.2682	-1.1645	-0.6056	-0.6294	0.3177	-1.1127	-0.4449	1.3867
-0.5386	-0.0424	-1.4341	-1.4290	-0.4981	-0.9885	-0.8439	-1.0716	-0.9383	0.4119
-0.5193	0.0692	-1.2675	-1.6158	0.1719	0.2645	0.6756	-0.1411	-0.7250	0.6586
-0.7542	0.0188	-1.5037	-1.7552	0.2067	-0.4273	1.8037	-0.5405	0.1305	0.3072
-0.6037	0.3323	-1.0079	-0.7960	-0.6436	0.1601	-0.4214	0.3587	0.6046	0.2525
-0.6626	0.3434	-1.0295	-1.1425	-0.1080	0.0394	-0.4058	0.0037	-0.4099	0.2774
-0.7676	-0.0387	-1.3382	-1.5543	0.3202	0.9493	0.0310	0.1030	-0.4094	0.1988
-0.8935	-0.0310	-0.7522	-1.4860	-0.2452	1.2645	0.4898	-0.0882	-0.3256	-0.9094
-0.9416	-0.3381	-1.4885	-1.1826	-0.0916	1.3374	0.7581	1.3538	0.0915	0.1896
-0.9092	0.0423	-1.0133	-1.0132	-0.1440	1.0878	0.2174	-0.2906	0.6082	0.5003
-0.7939	-0.0006	-1.0806	-1.0382	-0.1423	0.7233	0.9139	-0.4983	-0.9027	0.2227
-0.5574	-0.0788	-0.5036	-0.0770	0.6939	2.2481	1.0992	0.9196	0.7001	0.4250
-0.7391	-0.1091	-0.8714	-1.4774	0.2711	2.9434	-0.3225	0.5447	-0.0653	-0.0686
-0.5599	-0.3705	-1.1237	-0.8798	0.7103	2.4565	-0.0869	-0.0223	-0.8016	0.7442
-0.6122	-0.0928	-1.2130	-1.0508	1.1138	2.2000	0.2942	0.9691	-0.2691	0.2352
-0.7987	-0.3477	-1.4887	-1.4105	1.0097	3.0346	-0.5068	1.0189	-0.2926	0.2991
-0.7942	-0.4238	-0.8980	-1.5858	0.9456	1.8435	0.4700	0.0665	-0.4739	-0.0203
-0.7155	-0.2401	-1.1822	-0.8387	0.3782	2.7162	0.4603	0.9899	0.1831	0.2558
-0.6104	-0.3182	-1.0552	-1.7632	2.1815	1.4722	-0.1198	-0.3982	-0.1332	-0.9695
-0.5631	-0.1962	-0.9496	-1.2136	1.3154	1.8568	0.0120	0.1760	-0.6536	-0.9572
-0.6796	-0.0548	-1.1958	-1.4608	0.9057	2.1601	0.8795	1.2936	-0.7515	-0.4231
-0.6836	-0.1711	-1.2904	-1.1157	0.5024	2.1542	1.2847	0.7154	-0.5822	0.5469
-0.6857	-0.0393	-0.8249	-0.9698	0.2582	1.2629	0.3546	0.4815	0.1794	-0.1929
-0.7083	0.1691	-1.2459	-1.6405	0.5240	1.6614	-0.5356	1.2675	0.4152	1.0721
-0.6460	0.0566	-0.8877	-0.7753	-0.0905	0.6207	-0.0633	1.3316	-1.1198	-0.1120
-0.5208	0.1742	-1.2594	-0.9646	0.2600	1.1399	-0.0767	1.0432	-0.2236	0.2033
-0.8671	-0.3918	-1.2605	-1.3585	-0.5568	1.6205	0.8094	0.4981	0.8954	2.2398
-0.7163	0.0071	-1.1526	-1.1561	-0.0922	0.7429	0.7616	0.2325	0.0475	1.1650
-0.9003	-0.2199	-0.6778	-1.0589	-0.6313	1.5183	0.0900	0.7509	0.2412	0.5655
-0.7003	0.0680	-1.1579	-1.5219	0.5492	0.9200	0.0289	0.7002	-0.0760	1.3201
-0.7587	0.1994	-1.0704	-1.5701	0.1173	1.4053	0.1185	1.0229	-0.0956	-0.0480
-0.7356	0.0133	-1.0907	-1.3231	0.0037	2.2658	-0.3073	0.6676	-1.1076	0.8420
-0.7689	-0.0946	-0.4389	-0.9830	-0.3887	2.4732	0.7205	0.0324	-0.2242	0.7154
-0.4265	-0.3979	-1.2301	-1.6429	0.4155	0.7269	0.2535	0.9121	-0.0311	0.6708
-0.7503	-0.3944	-0.9006	-1.6703	-0.7708	0.8593	0.8345	-0.4472	1.0237	1.0349
-0.5174	-0.3350	-0.6869	-1.3203	-0.4291	1.8561	0.8800	-1.2370	0.2935	1.2868
-0.8138	-0.1286	-0.5923	-0.6561	-0.9376	2.3899	1.0229	0.5782	0.3376	0.7472
-1.1557	-0.2354	-0.7295	-1.7684	-0.9776	2.0230	0.8142	0.4164	0.5170	1.1297
-0.8721	0.0364	-1.1704	-1.4283	-0.0567	2.2430	1.1289	0.7566	-0.1197	1.4831
-0.9399	-0.3438	-1.2085	-1.4473	-0.6468	1.2280	0.4359	0.3151	0.0747	0.8761
-0.7069	-0.2637	-1.2649	-0.9716	-0.1623	0.7073	-0.3201	0.0738	-0.1593	1.7789
-0.7440	0.0253	-1.1955	-1.6804	-0.4219	1.4788	0.3016	1.6892	0.0103	0.3895
-1.0790	-0.3191	-0.9712	-1.1776	-0.6438	2.1371	0.1611	-0.0121	0.2179	1.3786
-0.9314	-0.1017	-1.1412	-1.1269	-1.1928	0.2014	0.4109	1.1638	0.2639	0.4963
-0.8253	-0.0108	-0.7784	-1.2560	-0.7104	1.7300	0.6199	1.6617	0.0468	0.7835
-0.7027	0.1755	-1.5480	-1.2710	0.0323	1.7105	-1.0853	1.4080	0.1627	0.4073
-0.3543	-0.1245	-0.5023	-0.1256	0.0452	0.5783	2.5352	0.2235	-0.6276	-0.1875
-0.6036	-0.1087	-1.4003	-2.3165	-0.5050	0.7951	-0.0921	0.4751	-0.7226	1.0425
-0.3833	0.1858	-1.0673	-0.9643	-0.4194	0.0202	0.7574	0.7768	-0.3669	0.6406
-0.4336	0.3195	-0.9340	-0.8928	-0.6583	-0.0084	-0.4427	0.8421	-0.8152	1.3651
-0.2142	-0.0291	-0.9960	-0.9858	-0.4188	1.2155	-0.4724	0.7852	-0.7301	1.9358
-0.5077	0.4313	-1.5325	-1.5461	0.6689	0.5004	-0.4621	0.4506	0.3100	1.8076
-0.5733	0.4986	-1.2218	-0.9030	0.0502	0.8686	-0.6777	0.9640	-0.4564	1.1318
-0.1708	0.3044	-1.0445	-0.8640	0.4978	1.5075	0.4000	1.1678	-0.6582	1.2723
-0.5011	0.4436	-1.1918	-1.1551	0.2830	1.5850	-0.1257	0.7210	0.1785	2.0376
-0.5357	0.3809	-0.5622	-1.1860	-0.1951	2.2101	-0.0529	0.7210	0.1385	0.9637
-0.2384	0.0786	-1.7841	-2.3138	0.7456	1.1039	-0.1644	1.4969	-0.0789	1.8693
-0.4399	0.1100	-0.9190	-0.5412	0.0755	1.2679	-0.1664	0.7366	-1.1375	1.2710
-0.8162	0.5576	-1.0943	-0.7548	-0.2245	1.5393	-0.9293	2.2938	-0.5239	0.8732
-0.7459	0.0310	-1.1635	-0.6742	-0.4360	1.2958	-0.0255	0.8766	0.5392	0.7037
-0.8584	0.4538	-1.0516	-0.8346	0.1307	1.2264	-0.3584	1.9991	0.5105	0.5911
-0.6988	0.2709	-1.3239	-0.8427	-0.2555	1.2750	0.3621	1.3341	-0.4823	0.4978
-0.5799	0.1518	-1.0091	-1.0256	0.1710	2.2388	-1.6364	1.6443	-0.7831	1.2555
-0.4987	0.2126	-1.6727	-0.5959	-0.0881	1.7989	-0.9844	1.2528	-0.3723	1.3423
-0.5540	0.4504	-1.4040	-0.6167	0.1762	1.4029	-0.3731	1.5906	-0.1134	1.3243
-0.6648	0.0158	-1.4082	-1.6479	0.2348	2.0314	-1.7063	1.2834	0.0592	0.0579
-0.6765	0.3378	-1.4752	-1.5926	0.5746	1.9496	-1.7098	1.3138	-0.1249	0.9302
-0.5761	0.5129	-1.7518	-1.8113	0.7988	1.3525	-0.8585	1.1851	-1.3597	0.6548
-0.6885	0.5747	-2.0400	-1.8777	0.8958	1.0333	-1.4227	1.5518	-1.2407	0.7034
-0.7714	0.2555	-2.0426	-2.0993	0.6699	1.1828	-0.5506	1.8074	-0.0952	0.1314
-0.7669	0.2968	-1.4390	-1.7344	0.5088	1.7152	-1.1641	0.3146	-0.8088	-0.1137
-0.5667	0.1202	-1.6346	-1.3496	0.5103	1.7392	-0.6530	-0.0462	-0.9282	1.0696
-0.6903	0.5622	-1.4662	-1.7237	0.3997	0.5411	0.6866	0.7536	-0.5159	0.9286
-0.7403	0.2264	-0.8384	-1.2477	-1.0206	2.1669	-0.0661	1.4624	-0.1680	1.1613
-0.7056	0.1677	-0.9431	-1.0844	-0.4817	1.7130	0.5189	1.2360	-1.2981	1.2229
-0.5867	0.3599	-1.0275	-0.9330	-0.1810	1.7381	0.2268	1.9192	-0.6993	1.9564
-0.5120	0.1876	-1.3168	-0.6810	0.3508	1.5766	0.6148	1.4078	0.7979	3.6216
-0.5841	0.2481	-0.9776	-1.1753	-0.6008	1.0722	0.5867	1.5603	0.2239	2.1542
-0.6071	0.2970	-1.2923	-1.4119	-0.3201	1.8765	0.4410	1.5826	-0.4378	1.7270
-0.4726	0.3186	-1.0632	-0.7967	-0.0554	2.0739	-0.6218	1.5071	-0.8715	1.6502
-0.3791	0.2829	-1.2676	-0.6065	0.2562	1.4441	-1.3336	1.1638	-1.5811	2.0131
-0.6946	0.2158	-1.3192	-1.2338	-0.4984	1.0627	0.4344	1.6268	-0.9503	1.9585
-0.8803	0.2126	-1.5914	-1.3335	-0.0610	1.7261	0.6812	1.0870	-0.5300	1.4294
-0.5289	0.1145	-1.2514	-1.0450	0.3833	1.8380	-0.5282	1.4882	-0.2505	1.4220
-0.5883	-0.2016	-1.7214	-0.6261	-0.3640	1.0520	1.2144	1.0526	-0.0160	1.8213
-0.6732	0.1399	-1.1929	-1.7212	-0.0194	1.8206	0.7416	0.4880	-0.1782	1.9903
-0.4880	0.3225	-1.5511	-0.9307	-0.1847	0.6719	0.4645	1.2610	-0.3428	1.6110
-0.7884	-0.0451	-0.9326	-1.4075	-0.9899	1.0963	0.6455	0.9861	-0.0832	2.5996
-0.6337	0.0006	-1.3967	-1.0443	-0.3045	1.5106	0.9714	1.2747	-0.5293	1.7222
-0.6366	0.1808	-1.4494	-1.0172	0.4602	1.1558	-0.1930	0.0176	-0.2290	0.6153
-0.6397	0.1923	-1.4877	-1.1892	-0.0802	0.8249	0.2549	1.0705	-0.3943	1.9873
-0.5734	0.0169	-1.1628	-1.3126	-0.1103	0.8087	-0.4805	0.3329	-1.0347	0.1579
-0.8098	0.3558	-1.5642	-1.3363	-0.6259	0.6083	0.2865	1.8288	-0.7237	0.2669
-0.6028	0.1454	-1.1909	-1.0331	-0.5499	0.9280	-0.3350	0.4811	-0.4467	0.3731
-0.3520	0.1841	-1.5725	-1.3430	0.2160	1.1649	-0.7923	1.8757	-0.5397	0.8195
-0.2048	0.4971	-1.7166	-1.0335	0.5165	0.3023	-0.7178	1.3623	0.5802	-0.1567
-0.5200	0.1709	-1.2220	-0.9474	0.1545	1.4164	0.3581	1.1211	0.1787	1.2781
-0.4967	-0.0204	-1.7862	-1.5890	-0.2380	1.6301	-0.1253	0.7239	-0.0018	0.6189
-0.3102	0.2114	-1.2468	-0.1604	-0.4006	-0.1428	-0.8538	0.5096	-0.7256	0.5330
-0.6891	0.2696	-1.5601	-1.4990	-1.2515	0.4539	-1.9031	2.2141	-1.8297	1.1938
-0.3047	0.5626	-1.7137	-0.9271	0.4857	0.9021	-2.0994	0.8341	-1.1432	0.2114
-0.5863	0.5316	-1.7910	-1.1734	0.5682	2.0758	-1.7525	1.7263	0.5226	1.6174
-0.6704	0.4447	-1.7547	-1.7542	0.0691	0.8990	-1.8057	1.3420	-0.4048	1.3312
-0.4006	0.6923	-1.1105	-0.5081	-0.1964	1.4385	-0.5026	1.6052	-1.2752	1.5278
-0.2173	0.9349	-0.9332	0.0552	0.0192	-0.1038	-1.1712	1.5900	-0.2074	1.0066
-0.4737	0.5830	-1.1841	-1.0688	0.2084	1.1597	-0.8578	1.6950	-0.8310	2.2093
-0.4730	0.2684	-0.9954	-1.3128	0.3610	1.1797	-0.9914	2.7975	-0.1840	1.0630
-0.5723	0.3918	-1.0633	-1.4150	-0.3286	0.7257	-1.1371	0.8229	-0.6878	0.7042
-0.5119	0.1603	-1.3056	-0.5147	-0.5625	1.2533	-1.4459	2.2856	-1.1336	1.4665
-0.7090	0.3041	-1.5323	-1.0276	0.0580	0.9976	-1.2769	1.3302	-0.7552	0.8059
-0.5016	0.4188	-0.7799	-0.6832	-0.8840	1.2356	-1.4004	2.6259	0.5548	0.5475
-0.3890	0.6850	-1.8763	-1.7212	0.4962	1.0968	-1.8247	0.6834	-0.5010	0.3269
-0.6518	0.4626	-1.2825	-0.9691	-0.1290	1.3117	-1.1847	1.1187	-1.2209	1.1660
-0.6788	0.2765	-1.4552	-1.0176	-0.0669	1.2229	-2.4861	1.9174	-0.8462	0.4544
-0.9236	0.2980	-1.4543	-0.5178	0.3404	2.0773	-2.3768	0.9084	0.8463	1.6171
-0.9397	0.1130	-1.4753	-0.9343	-0.6779	0.3032	-2.6044	1.1940	0.0372	1.0691
-0.5428	0.4091	-1.4941	-1.4290	-0.0364	0.3417	-2.6771	0.1974	-1.7022	0.3826
-0.5122	0.7436	-1.7725	-1.4984	0.2643	-0.2557	-1.5990	1.2344	-0.8151	0.5304
-0.7245	0.5032	-1.3459	-1.7254	-0.1314	1.0013	-1.8011	1.4467	-1.2736	0.9220
-0.8795	0.3679	-1.9911	-1.9889	0.4009	1.4436	-1.9099	1.7281	-0.8093	0.8416
-0.5709	0.5253	-1.8056	-1.0783	0.3328	0.1938	-1.5175	1.8486	-0.7968	-0.0210
-0.5768	0.3156	-1.5798	-1.0452	-0.2871	0.9491	-1.4860	0.7775	-0.3152	0.6157
-0.6918	0.4029	-1.9858	-1.2631	-0.1036	0.3544	-2.2492	1.2220	-0.0523	-0.0267
-0.6517	0.2933	-1.2341	-1.3752	-0.2569	1.2947	-1.1266	1.8190	-0.1478	1.8091
-0.7419	0.4522	-1.3643	-1.4898	-0.3862	0.4801	-1.3549	1.5906	-0.2541	1.1736
-0.5814	0.3365	-1.3361	-1.2955	-0.2518	0.6392	-0.3258	2.1338	-1.2399	1.1825
-0.6313	0.3091	-1.4865	-1.4517	0.0830	0.9196	0.3056	1.8126	1.3150	2.2741
-0.4376	0.2534	-1.1556	-1.2881	-0.4170	0.2347	0.1459	1.7395	1.2679	2.3320
-0.5673	0.3719	-1.5917	-1.3559	-0.3383	-0.1067	0.1600	1.6920	0.1382	1.6996
-0.4331	0.7871	-1.8026	-1.2775	0.2316	-0.8008	-0.6453	1.4990	-0.5025	0.6393
-0.4885	0.4416	-1.5585	-1.2471	0.0763	0.8091	-0.3122	1.8947	-0.2716	1.4974
-0.4830	0.5462	-1.3946	-1.5804	-0.1675	0.3717	0.2266	1.2009	-0.5724	1.5643
-0.4175	0.4032	-2.0283	-1.3782	0.3295	-0.3872	-0.1339	1.9835	0.3580	1.8743
-0.5753	0.4791	-1.9891	-1.5548	-0.0991	0.1805	-0.8234	2.4117	0.1521	2.0285
-0.5165	0.5125	-1.7415	-1.4297	0.1802	-0.1875	0.0800	2.1964	-1.1042	2.2542
-0.4466	-0.0965	-1.4573	-1.4857	-0.1822	0.5143	0.6170	0.5843	0.3879	2.8019
-0.7250	0.4683	-1.7346	-1.1888	-0.0608	-0.6781	-0.1625	1.9580	1.0886	1.9794
-0.3222	0.2586	-1.3750	-1.0475	0.2637	0.4156	0.0531	1.3328	0.5809	1.1030
-0.5659	0.4209	-1.7064	-1.4364	-0.1521	0.6410	-0.4659	0.9898	0.0503	1.5666
-0.5285	0.5513	-1.8988	-1.3934	0.0922	-0.4027	-1.0807	0.6772	-0.0280	-0.1557
-0.3364	0.4900	-1.4308	-1.2559	0.6815	0.1306	-0.8823	0.9157	0.0930	0.4258
-0.5640	0.1347	-1.4489	-1.1229	1.1236	0.5001	-0.3246	0.8398	-0.7193	-0.4427
-0.4795	0.4643	-1.5536	-1.0128	0.3781	-0.0741	-0.7746	1.0980	-0.0827	-0.6825
-0.6810	0.2982	-1.6782	-1.4571	0.0558	0.4162	-1.3785	1.7461	-0.6194	0.0622
-0.5810	0.3629	-1.3917	-1.0417	0.4478	0.3307	-0.5843	1.6479	0.5682	1.2078
-0.2588	0.5740	-1.6559	-0.4436	0.4314	0.1048	-1.1899	1.3390	0.5468	-0.1222
-0.4487	0.5206	-1.2776	-0.8102	-0.0776	0.3653	-0.4974	0.3486	1.2778	-1.1570
-0.3206	0.3324	-1.4366	-0.8765	-0.1166	0.3532	-0.6128	0.0917	0.1368	0.1677
-0.3276	0.4694	-1.6008	-0.4570	-0.3459	-0.5954	-0.8044	1.2345	-0.9186	0.0022
-0.6065	0.4537	-0.8274	-0.9781	-0.7298	0.2400	-1.4836	0.9885	-1.2548	0.0182
-0.5272	0.5022	-1.2429	-0.9034	-0.1530	0.0606	-1.3812	1.8727	0.0629	0.0165
-0.5597	0.4140	-1.3127	-0.9142	-0.5384	0.0915	-1.0487	0.4669	-0.5056	-0.6964
-0.4733	0.5763	-1.2662	-0.5616	0.0356	0.3409	-1.3534	0.4617	-0.1388	-0.0867
-0.4964	0.6960	-1.4944	-0.5102	0.2299	-0.1236	-0.7072	1.0033	-0.1654	0.8031
-0.4510	0.5420	-1.2239	-1.1340	-0.0797	-0.0424	-1.0137	0.9147	-0.2773	0.2713
-0.3284	0.4910	-1.0150	-0.5703	0.0468	0.2842	-0.2522	0.2436	0.1419	1.6689
-0.5630	0.6149	-0.8899	-0.2012	-1.2418	0.0094	-2.2555	-0.1371	0.5028	-0.5595
-0.4645	0.6289	-1.0359	-0.8819	0.0018	-0.5537	-1.3582	-0.0036	-0.7914	-0.1374
-0.5376	0.5982	-1.0839	-0.5373	-0.0460	0.0194	-0.9220	0.6820	0.0234	-0.9683
-0.6110	0.5496	-1.4635	-0.7390	-0.2234	-0.5424	-1.2807	0.4221	-0.7407	0.2197
-0.6248	0.6325	-1.2975	-1.2178	0.5620	-0.0063	-2.1303	0.6040	-0.3268	-1.0560
-0.5794	0.4271	-1.6019	-0.4437	-0.1102	-0.2824	-1.6298	0.3807	0.0355	-0.9290
-0.6767	0.3601	-1.7419	-1.3752	0.1869	-0.2407	-1.3969	0.3099	-0.8554	-0.5386
-0.8442	0.4867	-1.6521	-1.4119	0.2722	0.2827	-0.7971	0.5036	-0.0106	1.0045
-0.7765	0.4686	-1.5242	-1.0353	-0.5491	-0.5748	-1.9063	-0.2715	-0.4669	-0.2466
-0.6394	0.3666	-1.5147	-0.7499	-0.0468	-0.6682	-2.4180	-0.0565	0.5644	-0.6034
-0.8093	0.3795	-1.5422	-0.7998	-0.1006	0.0833	-1.7219	-0.7212	0.6332	0.5343
-0.6110	0.5405	-1.1115	-1.0208	0.0874	-0.5608	-1.6831	0.2227	-0.4625	-0.2585
-0.7092	0.4229	-1.3498	-0.9093	-0.3738	-0.5526	-1.3810	0.3348	-0.0811	0.2656
-0.7384	0.2511	-1.8053	-1.0261	0.2284	-0.2490	-2.5945	-0.2246	0.0500	-0.0779
-0.5754	0.3790	-1.3233	-0.8907	-0.2457	-0.3864	-1.7189	1.2492	-1.0212	0.3782
-0.7561	0.2284	-1.3099	-0.8880	-0.1932	-0.1104	-0.8536	0.9902	-0.4818	-0.0577
-0.6999	0.0290	-0.9486	-0.8629	-0.3151	0.9336	-1.6412	0.9523	0.2077	-0.3852
-0.5221	0.3368	-1.2533	-0.5986	-0.7417	0.2530	-1.2157	0.7679	-0.2147	0.9170
-0.5672	0.4688	-1.0029	-0.6843	-0.3596	0.1873	-1.0589	0.5887	0.2965	0.1335
-0.4430	0.4924	-1.1758	-1.1226	-0.2327	0.4468	-0.5146	1.1280	-0.4025	0.5142
-0.5456	0.4666	-1.1827	-0.8571	-0.2009	0.1795	-0.7334	-0.0672	0.4661	0.2200
-0.7398	0.4177	-1.5686	-0.7810	-0.1424	-0.6186	-0.5896	0.7017	2.0169	0.5157
-0.7211	0.7105	-1.3575	-0.7252	-0.2612	-1.4821	-0.1540	0.6703	0.0980	-0.2474
-0.4829	0.4912	-1.6641	-0.7945	-0.2786	-1.4055	-0.6882	0.2003	0.4796	-0.2474
-0.7459	0.4806	-1.5553	-1.0440	0.3237	0.0252	-0.9779	2.0277	-0.1663	0.4071
-0.5209	0.6450	-1.3740	-0.3138	-0.2679	-1.3694	-0.6716	0.7370	0.5488	0.4183
-0.6530	0.1402	-1.6070	-2.0225	-0.2158	0.0624	-1.1311	2.8815	-0.2932	1.7560
-0.3820	0.5765	-1.9920	-1.3700	0.2726	-0.7483	-0.0570	2.5564	0.3235	0.2263
-0.6084	0.4760	-2.1163	-1.8795	-0.0457	-1.4373	-0.5558	0.7466	-0.1802	0.4367
-0.6779	0.6890	-1.7308	-1.0829	0.0478	-1.9140	1.3065	0.4013	1.7066	0.1677
-0.5921	0.3803	-1.5230	-1.2911	0.5344	-1.6074	0.4811	0.2116	0.6712	1.5662
-0.2667	0.3645	-1.5568	-0.9164	-0.0872	-0.0456	-0.4464	0.2819	1.5154	-0.0310
-0.5669	0.1542	-1.6059	-1.4716	-0.5361	-1.2799	-0.0787	0.5325	0.3313	0.5985
-0.3542	0.5594	-1.4846	-1.3611	-0.1571	-1.6536	0.2527	0.8304	0.7823	0.4487
-0.6102	0.5981	-1.3771	-1.3712	-0.1537	-1.8885	0.2610	-0.3776	0.2270	-0.3747
-0.6181	0.5578	-1.6622	-1.9944	-0.3619	-0.9830	-0.6978	0.7253	-1.3092	-0.6017
-0.5054	0.5470	-1.3909	-1.4738	-0.0699	-1.3500	-0.3406	0.4212	0.0336	-0.7546
-0.6897	0.4896	-1.5869	-2.0740	-0.0586	-1.3481	-0.2562	0.6773	-1.1949	-0.5197
-0.4702	0.4673	-1.3901	-1.0453	0.4255	-0.8307	0.5363	0.1533	0.5724	0.0926
-0.5448	0.5808	-1.7411	-2.1300	-0.1849	-2.0142	-0.3435	-0.4668	-0.5297	-0.3336
-0.5706	0.6737	-1.2626	-1.6606	0.3725	-1.1040	-0.2776	-0.0161	-0.2091	-0.5752
-0.8491	0.6303	-1.7816	-1.3965	-0.2640	-1.7670	-0.7730	0.8118	0.1687	-0.0469
-0.5711	0.4301	-1.9710	-0.8919	-0.2503	-1.5284	-1.1185	1.4345	-0.0403	0.1502
-0.7819	0.5317	-1.6487	-1.6651	-0.1441	-0.3662	-0.7925	1.8009	-0.3399	-0.1638
-0.6980	0.6341	-1.3346	-1.2610	-0.4016	-0.6336	-1.2828	0.6361	-0.7301	-0.3830
-0.4824	0.6246	-1.6293	-1.2473	-0.3795	-0.8121	-0.5829	0.2073	0.0279	-0.7034
-0.7718	0.2183	-1.9270	-1.3051	0.0609	-0.9536	-0.7870	-0.6618	-0.0801	-0.4209
-0.8116	0.5892	-1.5055	-1.4573	-0.0634	-0.3426	-0.1509	-0.1740	0.5867	-0.4622
-0.6526	0.2033	-1.5382	-0.8558	-0.4190	-1.1116	-0.8910	-0.5843	-0.1344	-0.0368
-0.5106	0.6469	-1.3960	-0.8603	0.0576	-1.7217	-0.5112	-0.9816	0.9186	0.3319
-0.5600	0.5100	-1.5036	-0.9090	-0.4807	-1.3698	-0.3886	-0.8713	-0.7051	0.8936
-0.5445	0.5415	-1.9804	-1.0326	-0.0873	-0.8153	-0.8849	-0.0120	-0.4584	0.5616
-0.6668	0.4834	-1.7628	-1.1245	-0.2465	-1.1837	-0.3652	-1.0580	0.6669	0.0564
-0.4317	0.6528	-1.6533	-0.8493	0.1227	-2.0551	-1.0375	-1.4393	-0.7419	-0.7393
-0.6487	0.1557	-1.5006	-1.2686	-0.0160	-1.1811	-1.7084	0.1099	-0.9207	0.2007
-0.5836	0.3515	-2.1017	-1.0210	0.3918	-1.6206	-1.3143	0.0541	-0.3952	-0.7309
-0.5601	0.0131	-1.4498	-0.7644	-0.1304	-0.8505	-1.6367	-1.3045	-0.4965	-0.1351
-0.5514	0.3736	-1.6778	-0.2823	-0.6151	-1.0279	-1.3839	-0.7966	-0.1923	1.0418
-0.5482	0.3205	-1.8103	-0.6485	-0.4765	-1.5357	-1.5396	-0.6058	0.1980	-0.1390
-0.4427	0.3156	-1.4607	-0.3644	-0.1140	-0.6715	-2.1046	-0.4398	-0.7954	-0.4426
-0.3675	0.4704	-1.1811	-0.8363	-0.9145	-1.3891	-1.1700	-0.9922	0.0702	-0.2513
-0.4109	0.5145	-0.6616	-0.7857	-0.1303	-1.0073	-1.7679	-0.7226	-1.0009	-1.2700
-0.4119	0.5532	-0.9775	-0.6661	-0.7355	-1.0909	-0.8832	-1.9043	-0.4047	-1.1730
-0.4580	0.4743	-1.3615	-1.1836	0.4080	-0.6037	-1.8260	-0.8771	-0.2233	-0.8436
-0.1815	0.6805	-0.5782	-0.2607	-1.3311	-2.0169	-1.3949	-0.1516	-0.8559	-1.8326
-0.5069	0.6012	-1.2204	-0.9058	-0.3684	-0.8583	-0.6454	0.2759	-1.2579	-0.2282
-0.4135	0.7056	-1.1043	-1.3246	0.2491	-1.3179	-0.9596	0.2747	-0.3702	-0.6497
-0.4223	0.2803	-1.2776	-0.9546	0.4457	-1.4012	-1.4200	-0.2202	-1.1755	0.2099
-0.4879	0.0887	-0.9647	-0.7749	-0.7586	-0.2178	-1.2333	-0.5998	-0.1777	0.1277
-0.6884	0.3025	-0.9923	-1.3569	-0.0085	-0.3734	-0.4482	-0.6697	-1.4551	0.4390
-0.7273	0.5567	-0.9945	-1.5440	-0.4521	-0.9690	-1.1102	0.1863	-0.9808	-0.7939
-0.7505	0.4372	-0.7641	-1.1409	-0.3041	-0.8390	-0.9054	0.2978	0.9577	0.2145
-0.5693	0.4848	-1.1340	-1.0922	-0.4517	-0.9430	-0.4383	-0.0088	0.8277	0.3571
-0.6827	0.3876	-1.2339	-1.1054	-0.9596	-0.4744	-0.8599	-0.0775	-1.3258	-0.5169
-0.5733	0.4729	-0.9815	-1.1747	0.1698	-0.3705	-1.4602	0.6191	0.3717	0.0900
-0.7122	0.3697	-0.7850	-1.3679	-0.4482	0.1237	0.0212	-0.7780	-0.1054	-0.2652
-0.5585	0.4127	-1.3892	-1.7726	-0.6473	-1.3585	-0.4086	0.1098	-0.2258	-0.3898
-0.5771	0.1889	-0.9511	-1.1054	-0.3742	-0.6877	-0.0325	0.0865	-0.3958	-0.8864
-0.5914	0.3121	-1.4513	-1.2309	-0.2559	-1.6598	0.5412	0.6875	0.7142	-0.0178
-0.4487	0.4380	-1.1287	-1.5326	0.2506	-1.6992	0.0697	-1.0312	0.9772	-1.1568
-0.6525	0.5497	-1.1250	-1.7168	-0.3933	-1.0799	0.2650	-0.7742	0.8225	-0.1713
-0.7055	0.4746	-1.2804	-1.8604	-0.1291	-1.1740	-0.3482	-0.1836	0.7714	-1.5101
-0.5860	0.4920	-0.8904	-1.6236	-0.4456	-0.7856	-0.4335	-0.6895	0.3018	-0.8615
-0.5629	0.5617	-1.6632	-1.6399	0.0356	-0.9737	-0.1208	-0.6317	0.0765	-0.3015
-0.5657	0.5852	-0.8558	-1.8879	0.0163	-1.2055	-0.1640	-1.0573	0.4637	-1.1223
-0.5367	0.3314	-0.9085	-1.3954	-0.5550	-0.5547	-0.6741	-0.4477	-0.7779	-0.6198
-0.4093	0.2439	-1.4010	-1.2408	-0.4253	-1.8013	-0.4125	-1.1821	-0.2051	-0.3802
-0.7095	0.4040	-1.5651	-1.8213	-0.2361	-0.8464	-0.3931	-0.4249	0.3453	-0.2754
-0.4284	0.5024	-1.3738	-1.1017	-0.0696	-1.4340	0.0424	-0.1602	-1.2590	-0.8273
-0.5871	0.5203	-1.6830	-1.6250	-0.7724	-1.0876	0.3855	-0.9249	-0.2431	-0.0041
-0.4280	0.5192	-1.4473	-1.4423	-0.4325	-1.2867	0.1625	0.0301	0.9538	-0.2374
-0.6547	0.4888	-1.6538	-1.5404	-0.6047	-1.8593	0.1943	-0.6696	0.9852	0.0886
-0.6476	0.4176	-1.2811	-1.3074	-0.6122	-0.8983	-0.2045	-0.3917	-0.0481	-1.0948
-0.6885	0.6174	-1.5529	-1.5261	0.0284	-1.4948	-0.3245	0.5126	0.4944	-0.8541
-0.6467	0.5828	-1.6765	-1.5578	-0.7178	-1.0357	-0.7058	1.1602	0.3232	-0.8277
-0.5074	0.5131	-1.6057	-1.4648	-0.3937	-1.7096	-0.1181	-0.2889	0.0309	-0.2471
-0.6492	0.4131	-1.2905	-1.8484	0.1151	-0.0672	0.6686	-0.6524	0.9345	0.2052
-0.7286	0.5587	-1.5848	-1.9120	0.2089	-1.4964	-0.1020	-0.0837	0.5501	-0.1750
-0.4766	0.2947	-0.8596	-1.1690	0.2396	-1.3379	-0.5373	-0.7685	0.2468	-0.4022
-0.5578	0.3016	-1.2769	-1.0934	0.2604	-1.8142	0.8139	-1.7601	0.2766	-0.0948
-0.5163	0.3652	-1.4100	-1.2502	-0.6969	-1.4843	0.7848	-1.1457	0.3002	0.3757
-0.3355	0.8631	-1.3842	-1.3609	-0.0582	-1.7021	0.2124	-0.5071	0.5443	0.0516
-0.4434	0.4633	-1.5032	-0.9917	-0.7261	-1.4852	-1.0645	-1.6829	-0.1113	0.3381
-0.6047	0.4556	-1.3381	-1.8352	0.4242	-1.1884	-0.3510	-0.2547	-0.0283	-0.0743
-0.4057	0.7766	-1.4946	-0.8836	-0.4182	-1.8629	-0.0034	-0.4285	-0.6299	0.4802
-0.5875	0.3710	-1.4395	-0.5706	-0.4855	-1.7358	-0.9912	-0.5489	-1.2880	-0.6590
-0.1717	0.7384	-0.8268	-0.6641	-0.4428	-1.1444	-1.1932	-1.4336	-0.7985	-0.8391
-0.3207	0.7299	-1.2323	-1.1439	0.0408	-1.7148	-0.5322	-0.3838	0.4422	0.5042
-0.2435	0.8292	-1.3590	-0.9435	0.3173	-1.4603	-0.1847	-0.9984	-0.6715	-0.0932
-0.2828	0.6194	-1.1423	-1.1846	0.5206	-1.4301	-1.0534	-0.5735	-0.6695	-0.9177
-0.2595	0.8178	-0.8362	-0.8156	-0.3156	-1.8120	-0.4919	-0.9286	-1.2503	-1.1220
-0.3441	0.5325	-0.9191	-1.0298	-0.4337	-1.2210	-2.2081	-1.0246	-1.2734	-1.6194
-0.4740	0.4022	-1.1113	-0.9627	-0.1780	-0.5579	0.1406	-0.7788	0.0121	0.1104
-0.2146	0.6480	-0.8457	-0.7563	0.0384	-0.3938	-1.0640	-1.5221	-0.7075	-0.9974
-0.3343	0.2938	-1.3180	-1.0532	-0.8347	-2.4294	0.5463	-1.7662	-1.1931	-1.2325
-0.4471	0.7105	-1.6083	-1.2331	-0.6476	-1.7471	0.1697	-0.6672	-0.9413	0.4096
-0.5291	0.5563	-1.5375	-1.2576	-0.0491	-1.7091	-0.5183	-0.9767	-0.1542	-0.0881
-0.4760	0.0546	-1.1065	-1.1853	0.6480	-1.6751	-0.9298	-1.6590	-1.1177	0.5418
-0.6515	0.2034	-1.3407	-1.7198	-1.0474	-0.8012	0.1174	-1.2276	-0.8446	0.6809
-0.4905	0.0990	-1.6636	-1.3936	-0.5024	-0.8639	-0.0017	-1.5284	-0.4820	-0.2610
-0.5269	0.4817	-0.8737	-1.0085	0.0083	-1.4910	0.4392	-0.8446	0.4009	-0.4049
-0.2768	0.5987	-1.0356	-0.5794	-0.2164	-1.3769	-0.3255	-0.4098	0.3797	0.2525
-0.3806	0.5683	-1.5557	-0.8952	-0.1642	-2.3319	0.8556	-1.5170	1.6153	-0.9020
-0.1838	0.6612	-0.8528	-0.1659	-0.0823	-1.6655	-0.1261	-0.3656	0.0056	-0.8590
-0.0712	0.8656	-1.3604	-1.0023	0.2997	-2.4954	-0.3447	-0.9610	-0.1029	-0.6976
-0.1035	1.0124	-1.4219	-0.4506	-0.2248	-1.6896	0.6306	-1.1785	-0.0235	-1.1202
-0.1347	0.9292	-0.6670	-0.5728	0.1224	-1.4285	2.0810	-2.9562	0.1012	-0.4022
0.0351	0.8896	-0.4289	0.2249	-0.5317	-0.4735	0.1430	-0.6643	0.2892	-1.5783
-0.2042	0.7846	-1.4197	-0.8124	0.1518	-2.0886	0.4835	-1.0069	1.1015	-1.5826
-0.5752	0.5959	-1.6194	-0.9222	-0.1399	-2.7242	1.0143	-1.4373	1.2526	-0.3494
-0.2031	0.7582	-1.4738	-0.9739	-0.0174	-1.8475	1.0719	-1.5223	0.4255	-0.7376
-0.4246	1.1436	-1.4581	-1.3770	0.3940	-3.1452	0.8769	-0.1934	0.1666	-2.1125
-0.4156	1.1234	-0.9722	-0.8979	-0.1421	-2.2443	0.5830	-0.7984	1.6916	-1.6342
-0.2936	1.1024	-1.4967	-1.1853	0.1188	-2.9359	0.7647	-0.8810	0.3903	-1.5804
-0.2005	0.7910	-1.4501	-1.1487	0.4606	-2.5566	1.1571	-1.2612	-0.1528	-0.8947
-0.5163	0.6016	-0.9023	-0.9863	-0.6113	-1.4579	0.9569	-0.4968	-0.9456	-0.0120
-0.1256	0.6740	-1.3074	-0.4565	-0.6407	-2.6126	0.6811	-2.0470	1.2665	-0.5428
-0.1229	0.9020	-1.2503	-0.5890	0.1467	-1.9061	0.8611	-0.1241	-0.0013	-0.4280
-0.2833	0.6935	-1.3968	-0.6341	-0.4533	-1.7332	1.9790	-1.4794	-0.2757	-0.7438
-0.2701	0.8229	-1.5219	-1.2567	-0.3020	-2.8763	1.6511	-1.5268	0.2689	-0.3485
-0.2553	0.9573	-1.2042	-0.5661	0.0057	-1.3326	0.7769	-0.1697	0.0630	-1.0544
-0.4288	0.7690	-1.5831	-0.6955	-0.3265	-2.9577	0.8632	-1.9118	1.3472	0.6646
-0.5181	0.9451	-1.5476	-1.1844	-0.3633	-2.6952	0.5210	-0.8731	0.2061	0.1499
-0.3256	0.9337	-0.9440	-1.0430	-0.1037	-1.5222	0.6273	-1.1108	0.9384	-1.3525
-0.1464	0.7481	-0.4976	-0.1751	-0.3026	-0.6007	0.7706	-0.3254	0.6646	-0.1892
-0.3226	1.0945	-0.8856	-0.9245	0.2998	-1.9855	0.7256	-1.0326	1.7654	0.0182
-0.2831	0.7882	-0.9593	-0.6760	0.2452	-2.3882	0.2910	-0.5954	1.6015	-0.3630
-0.4040	1.0462	-1.0776	-1.1552	0.6239	-2.8096	0.7335	-0.5040	1.7430	0.7741
-0.3018	0.8180	-0.7273	-0.2012	0.3139	-1.7966	1.1366	-1.0419	0.7196	0.8009
-0.3192	0.9011	-0.8776	-0.4707	0.5356	-1.8310	0.3881	-1.6640	0.7812	0.1946
-0.1546	1.1783	-1.0680	-0.3497	-0.4047	-3.0596	0.5906	-1.9398	0.1340	-0.8663
-0.2025	1.0468	-1.3963	-0.3057	0.5264	-3.3140	0.9290	-2.0304	1.2458	0.9400
-0.1309	1.0683	-1.2931	-0.8551	-0.1113	-2.5995	0.9551	-0.7837	-0.3050	0.3572
-0.1914	1.2171	-1.0916	-0.5619	-0.0243	-2.3251	0.8499	-1.9243	-0.2924	-1.0012
-0.0695	1.1614	-1.2055	-0.3062	0.3179	-2.9101	0.5153	-0.7681	0.7770	-0.1161
-0.1478	0.8623	-1.0846	-0.2395	-0.3228	-2.1749	0.0489	-1.4419	-0.1576	0.2710
0.0012	0.7147	-0.9462	-0.1201	-0.8502	-1.7980	0.3934	-1.2570	-0.8447	-1.3670
-0.1719	1.0829	-1.0655	-0.4783	-0.1717	-2.4980	0.1763	-1.0666	0.6426	-0.3017
-0.0090	1.0448	-1.1327	-0.0156	-0.0108	-2.3134	0.4849	-1.5040	-0.5802	0.1860
-0.0434	1.0714	-0.8749	-0.4599	0.1189	-2.0712	-0.0274	-0.7090	-0.2181	-1.7523
-0.1922	1.2371	-0.0123	-0.5776	-0.8491	-1.5988	-0.6575	-0.6496	-0.7353	-2.0164
0.1463	1.4291	-0.0045	-0.3583	-0.1196	-1.8301	-0.7439	-1.3308	-0.0629	-2.0998
-0.2609	0.5554	-0.6783	-0.7181	-0.9374	-1.1409	-0.2223	-0.2536	-1.2058	-1.1394
0.0023	1.2000	-0.6575	-0.3507	0.5501	-1.3786	0.1331	0.3447	0.3138	-1.0381
0.0586	1.3049	-0.1350	-0.0388	0.4444	-0.7853	0.3052	-0.0632	0.7392	-0.3450
0.1184	1.4126	0.0673	0.1294	1.0396	-0.3422	-0.5460	-0.2996	0.1174	0.6073
-0.2738	1.1359	-0.4488	-0.9164	0.2309	-1.6659	0.4004	-0.7247	1.1562	-0.6741
-0.2722	0.9835	-0.7905	-0.7281	-0.0841	-1.7494	-0.2193	-1.6329	-1.6375	-0.0229
-0.2980	0.9119	-1.2004	-0.7259	-0.2872	-1.2496	0.4928	-1.0697	-0.0909	0.2481
-0.2652	0.8192	-0.6544	-0.7692	-0.0943	-1.2537	0.0399	-1.6074	0.2628	-0.7228
-0.1907	0.9867	-0.8290	-0.7121	-0.0699	-1.6489	-0.0054	-1.1417	-0.1528	-0.9666
-0.0567	0.9717	-0.7097	-0.4403	0.5405	-1.3526	0.4511	-0.2752	-0.1104	0.1479
-0.3236	1.1325	-0.7477	-0.9476	-0.0476	-1.3678	0.3541	-0.7937	-0.1926	-1.2324
-0.2972	0.8091	-0.9480	-0.6038	-0.4370	-0.9465	0.1761	-0.1666	0.3732	-0.4734
-0.2244	1.0703	-0.8858	-0.6003	0.0069	-1.3464	0.3803	-1.5566	0.0084	0.3143
-0.3410	0.8728	-1.1929	-0.9401	-0.2213	-1.2267	0.1418	-0.6579	-0.2309	-0.0810
-0.2203	1.1969	-0.6255	-0.2090	-0.1543	-1.4478	0.6765	-1.9177	0.1758	-0.3616
-0.2684	0.9754	-0.7973	-0.7939	-0.1166	-0.4678	0.2036	-0.8236	0.4231	-0.6987
-0.1374	1.2256	-0.9253	-0.8594	0.1186	-1.6869	0.3735	-0.7654	0.3010	-1.2557
-0.2678	1.1219	-0.7722	-0.2496	-0.1655	-1.5194	0.6257	-1.9066	0.3601	0.4840
0.1914	1.3711	-0.9545	-0.2482	0.2475	-2.1742	0.4566	-1.6399	0.5001	-0.4268
-0.2316	1.1159	-0.9963	-0.2794	-0.3267	-1.8702	0.0995	-1.3835	0.8258	-0.7197
-0.0975	1.1589	-0.7233	-0.2845	0.0937	-1.5157	0.1895	-1.6004	0.6525	-1.0966
-0.2637	0.8633	-0.9204	-0.3072	0.4046	-1.3981	0.3875	-1.3217	0.4477	-0.6560
-0.1391	1.3108	-0.8913	-0.7190	-0.1860	-2.1046	0.6488	-0.2218	-0.5136	-0.6167
-0.2420	0.9951	-1.1020	-0.7324	-0.5614	-2.1707	0.6130	-0.3742	-0.1983	-1.2022
-0.1325	1.0598	-0.6044	-0.3353	-0.1166	-1.6015	1.1390	-0.6837	0.0502	-0.6493
-0.2139	1.0865	-1.0294	-0.3597	-0.1869	-1.8888	0.6969	-0.0223	-0.2997	-1.1260
-0.3290	0.8420	-1.0614	-0.1014	-0.9074	-1.5548	0.7333	-1.4283	-0.4562	-0.6757
-0.2411	1.0678	-0.9728	-0.8311	-0.2806	-1.8232	0.6096	-0.2481	0.1858	-0.4327
-0.2201	0.9894	-1.2088	-0.8685	-0.3554	-1.7279	0.8823	0.5543	-0.7208	-1.2209
-0.2106	0.9164	-1.3378	-0.6717	-0.1380	-2.6083	0.9315	-1.1543	-0.4135	-0.3005
-0.3053	0.9135	-0.9147	-1.0015	-0.2423	-2.0271	-0.0022	-0.8872	0.2302	-0.0236
-0.2125	0.9723	-1.2364	-0.5900	-0.7603	-2.1964	0.2330	-1.7416	0.3804	-1.2944
-0.2120	0.9870	-1.0752	-0.2132	0.4435	-1.3824	1.7668	-0.6769	0.6199	-0.1075
-0.2392	1.0727	-0.8525	-0.2748	0.4740	-1.3661	-0.5520	-0.6052	0.7722	1.9803
-0.1324	1.2881	-0.8403	0.4710	0.2976	-2.2952	0.0375	-0.4470	1.1711	0.0556
-0.0537	1.0803	-1.2766	-0.1308	0.4481	-2.4672	0.0915	-1.1573	1.1542	1.4659
-0.1728	1.1461	-0.7406	-0.2375	0.3702	-1.8034	1.3634	-0.3599	1.3349	1.0428
-0.3126	1.0669	-0.8183	-0.3091	0.4976	-1.4276	1.0263	-0.8527	1.5907	-0.0533
-0.0681	1.0052	-0.8742	0.1344	0.2910	-1.5414	1.0278	-1.0592	0.0853	0.2828
-0.1482	1.1010	-0.9999	-0.2915	-0.0393	-1.9897	0.7966	-1.1035	-0.4914	0.5422
-0.0493	1.1147	-1.6333	-0.8518	0.2248	-3.7212	1.4591	-0.1696	-0.9036	-0.1860
0.0545	0.9176	-1.3733	-0.2783	0.2145	-2.0407	0.6204	-2.0044	-0.8524	-1.5016
-0.0732	1.0304	-1.4892	-0.5145	0.0671	-2.6397	1.3854	-0.5959	0.2848	0.2482
-0.0270	0.9885	-1.2699	-0.6270	0.4621	-2.7607	0.3075	-0.3718	0.0137	-0.4414
0.1220	0.8239	-1.0354	-0.2089	-0.3255	-1.9950	2.3939	-0.8104	-0.4961	-0.4536
-0.2784	0.9950	-0.6642	0.1995	0.5483	-1.9546	2.1179	-0.7208	0.2920	-0.0912
-0.1299	1.0785	-1.0910	-0.0884	0.1371	-1.9557	1.9854	-0.2036	-0.2398	0.3397
-0.0360	1.1684	-0.5889	-0.1910	-0.4472	-1.2558	1.2514	0.0492	-1.4122	-1.1174
-0.1732	0.8864	-0.7724	-0.2890	-0.7922	-1.2854	0.5316	-0.0566	0.3630	-1.0660
0.0672	0.8656	-0.4632	0.0474	-0.3340	-2.0592	0.5993	0.0193	0.0732	-2.6306
0.0434	0.8375	-0.3884	0.0948	-0.6678	-0.7556	0.7526	0.1928	-0.4402	-1.4712
-0.2026	1.1084	-0.3755	0.2713	-0.0023	-0.5883	1.0487	0.2551	0.6572	-0.2279
0.1846	0.5206	-0.0115	-0.0937	-0.6519	-1.8402	0.7147	-0.0801	-0.3886	-0.3863
-0.2361	1.1891	-0.7718	0.4340	0.3126	-1.2492	1.1960	0.7336	0.6297	-0.2548
-0.2684	0.9803	-0.5265	-0.2219	-0.1034	-1.3362	1.1478	-0.0915	1.5123	-1.0129
-0.3584	1.1712	-0.1910	-0.0194	-0.0213	-1.8330	1.6591	0.1256	-0.5902	0.2732
-0.3987	1.0654	-0.6763	-0.0947	-1.0106	-0.8592	0.3104	0.3265	-0.1642	-0.4028
-0.3337	1.0170	-0.2118	-0.0925	-0.5595	-1.3955	0.8955	-0.1661	-1.1085	-0.4524
-0.3127	0.6628	-0.1264	0.4202	0.0540	-0.0259	1.6285	-0.0506	-2.0397	-0.8056
-0.1053	1.0042	-0.1410	0.1367	0.0891	-0.0087	1.1610	0.4222	-0.7784	-0.2834
-0.0586	0.8547	0.2914	0.3080	-0.8854	-0.6155	1.1509	0.3547	-1.1952	-0.8214
-0.1391	0.7696	-0.4635	0.4009	-0.0802	-0.8928	0.4174	0.1694	-0.4271	0.5469
-0.2576	1.1012	-0.4406	0.0089	-0.1647	-0.2948	0.5623	-0.8250	-0.9898	-0.2941
-0.0884	0.9019	-0.2158	-0.0762	-0.1760	-0.9880	1.6867	0.4570	-1.5867	0.1438
-0.1580	0.9356	-0.1984	0.5333	-0.0766	0.0924	0.5193	-0.2076	-0.3425	0.3925
-0.2804	1.0104	-0.8832	-0.9739	0.4251	-1.0739	0.7068	-0.7400	-0.2256	0.1348
-0.1904	1.0621	-0.7759	-0.7860	-0.0096	-1.0511	0.2804	-1.2371	0.7514	-0.4246
-0.2380	1.0382	-0.5852	-0.1501	0.1077	-0.0048	1.5658	-1.7900	0.9897	1.0839
-0.0483	1.1710	-1.2605	-1.2568	0.2426	-0.9256	-0.1922	-1.1353	-0.7769	-0.1988
-0.1452	1.0149	-1.0027	-0.3435	0.1274	-1.0554	0.4092	-0.8631	0.4621	-0.3798
-0.1323	1.1585	-1.4445	-1.0247	0.6745	-1.0939	-0.4894	-0.7620	0.1300	-0.4942
0.0926	1.1883	-0.9245	0.1725	1.3849	-0.4396	0.6511	-1.5948	-0.3074	1.3179
-0.1232	1.0273	-0.8975	-0.6538	1.0082	-0.8775	0.8482	-0.9298	-0.9005	0.2279
-0.0480	0.8733	-1.0124	-0.4842	0.1946	-0.5176	0.6358	-0.8679	-1.7447	0.0766
-0.3482	0.5892	-0.7570	0.4939	-0.2862	-0.8108	1.7387	0.3278	-0.6058	1.5463
-0.2847	0.8913	-0.1965	1.0171	-0.4560	-1.4278	1.0619	0.5798	-0.5420	-0.3183
-0.3070	0.7509	-0.4759	0.7386	-1.3914	-0.9977	1.8792	-1.8568	-1.4542	-0.2348
-0.0676	1.1752	-0.6423	0.4219	0.0138	-1.1975	1.8919	-0.6090	-0.0531	-0.4362
-0.3477	1.1555	-0.4194	0.1044	-0.5420	-0.5819	1.8632	0.0269	-1.4780	-0.8860
-0.1945	0.9276	-0.5131	0.7541	-1.0998	-0.3696	1.2861	-0.1642	-1.3656	-1.4605
-0.2238	0.7627	-0.4381	0.2357	-0.7920	-0.1374	1.0704	-0.7272	-0.3961	-0.0177
-0.3359	1.0812	-0.5772	0.3174	-1.0723	-0.7760	0.9774	-0.4452	-1.0736	0.0569
-0.1694	1.3690	-0.3243	0.7727	-0.1604	-1.1609	1.1303	0.1306	0.0959	-0.0347
-0.2933	1.4219	-0.5383	0.9998	0.2830	-0.3087	1.1301	1.1461	0.1296	1.2099
-0.1871	1.2555	-0.7118	1.0161	-0.8497	-1.2301	1.1357	-0.4212	-0.6361	0.7327
-0.1503	1.1079	-0.6123	0.8289	0.2510	-1.0135	0.7697	-0.1564	0.4510	0.6946
-0.2852	1.1650	-0.4472	0.9506	0.1867	-0.4168	1.8195	0.1347	0.5154	0.5627
-0.2257	1.0891	-0.5724	0.1659	0.0283	-0.8230	0.8251	0.0866	0.8859	0.0299
-0.0623	1.4739	-0.5975	0.9938	0.3610	-1.7853	1.8536	-0.0161	-0.3536	-0.2897
-0.0920	1.3350	-0.5949	-0.1204	-0.0949	-1.1307	1.7171	-0.5393	-0.7650	0.4572
0.0360	1.0620	-0.8109	0.1619	-0.1502	-1.4519	1.9897	-0.1062	-1.4131	-0.4840
-0.0029	1.2064	-0.8019	0.1779	-0.0626	-0.4930	2.1836	-0.7077	-0.3075	-0.5412
0.0785	1.3185	-0.5759	0.8277	-0.2258	-1.5791	2.0097	0.2407	-1.0984	0.2801
-0.2735	1.0807	-0.5239	0.4160	0.1847	-0.8216	0.8579	0.4219	0.7788	-0.7029
0.1230	1.1427	-0.3911	0.9613	-0.4963	-1.2070	2.0870	0.0618	-1.0891	-0.1557
-0.3175	1.5084	-0.4248	0.2782	0.1828	-1.3801	2.6426	0.3173	-0.3874	0.2854
-0.1232	1.0809	-0.6715	0.3082	0.5203	-1.5730	1.7128	0.1022	0.0194	0.2305
-0.1552	1.3841	-0.4054	0.5622	-0.2268	-1.0613	1.8942	0.2403	-1.1885	-0.5915
-0.0218	1.3628	-0.7898	0.3532	-0.3744	-1.1645	1.8627	0.3545	0.5676	-0.3024
0.1192	1.0374	-0.2655	0.7288	0.5803	-0.6642	0.9894	0.6895	0.2115	-0.9698
-0.0130	1.1997	-0.3102	1.6044	-0.3544	-0.0051	1.4948	0.1081	-0.2010	-0.4950
-0.0501	1.0628	-0.1533	0.9189	0.0704	-0.7003	0.6895	1.3688	1.0450	1.0792
-0.0267	0.9659	-0.3310	0.3763	0.0468	-1.1182	1.4977	0.5838	0.1105	-0.6579
-0.1027	1.2923	-0.6145	0.5561	0.4856	-1.0968	0.5682	0.8859	1.2304	0.4205
-0.2016	0.9950	-0.3553	0.2007	-0.1421	0.1556	-0.4796	1.1015	0.4803	0.1479
-0.1174	0.9843	-0.4653	0.6402	-0.3939	-0.3973	2.2130	0.0956	-0.8645	2.3936
-0.3334	0.8888	-0.4155	0.8016	-0.5159	-0.8363	1.6740	0.4627	-0.0600	-0.5421
-0.1792	1.1212	-0.7483	-0.2772	-0.0550	-1.0757	0.5215	1.6568	-0.3909	-0.3056
-0.0868	1.2358	-0.3906	0.2860	0.3075	-1.1036	1.3809	0.6778	-1.8184	0.5001
-0.1138	1.3746	-0.5630	0.1795	0.6756	-1.0268	1.7043	0.6756	-1.1144	0.4464
0.0306	0.8773	-0.5449	0.3970	0.2058	-0.4101	1.1152	0.2358	-0.7131	0.7860
-0.0745	1.3663	-0.4569	0.8214	0.4973	-0.9071	1.4640	1.2806	-0.4649	1.4650
-0.2564	1.2870	-0.7530	0.2504	0.7183	-0.3514	1.3139	0.9917	0.2081	0.4942
-0.1651	1.0863	0.1063	0.3884	-0.5230	0.0653	1.5391	1.3623	-1.5406	1.7087
-0.1765	1.2932	-0.0600	0.3340	0.2042	-0.0936	1.1382	0.7809	-2.0388	0.0105
-0.1925	0.9593	-0.2014	0.4427	-0.4800	-0.3338	1.3656	0.9296	-0.7823	0.2356
-0.2613	1.1066	0.1112	0.7799	-0.2706	-0.3581	1.9012	0.9615	0.5887	-1.4300
-0.0190	1.2194	-0.4379	0.6168	-0.3865	-0.7914	2.2548	-0.0860	0.3489	0.9810
-0.1279	1.1062	-0.7205	0.2945	-0.5936	-0.3177	0.6656	-0.0066	-0.6476	-0.6563
-0.2764	1.1859	-0.3998	-0.0241	-0.3376	-0.3425	0.6840	0.4424	0.7276	-0.6740
-0.0194	0.8997	-0.5396	0.2655	-0.2021	-1.0854	1.0516	-0.6366	0.2954	-1.3747
-0.0902	1.2106	-0.2655	1.1572	-0.1797	-0.3176	1.1837	-0.2968	-1.0302	1.0451
-0.1475	0.9934	-0.0836	0.6514	-0.2405	-0.4048	0.7295	-0.1288	-0.2427	0.1344
-0.2420	1.1622	-0.2319	0.8789	-0.0668	-0.4550	0.5967	-0.2781	-0.9400	-0.0012
-0.1680	1.0203	-0.6494	1.0157	-0.3230	-0.5286	1.1026	0.6616	-0.0880	0.0411
-0.1602	0.9491	-0.2566	0.7285	-0.3635	-1.0673	1.3851	0.9434	-1.0403	-0.8005
-0.1251	1.0580	-0.0241	1.1179	0.2091	-1.0620	1.9126	0.4481	-0.4146	-1.1309
-0.0493	1.3409	-0.3998	1.0840	0.4011	-0.6750	1.1617	0.2763	1.1922	0.1207
-0.0812	1.0864	-0.5147	0.5978	-0.6063	-0.9026	0.9164	0.1872	-0.4203	-1.0549
-0.1633	1.1154	-0.6724	1.1427	-1.0991	-0.9395	1.5237	-0.9759	0.0183	-0.1529
-0.2140	1.0976	-0.7008	0.6923	-0.5311	-0.2216	1.9633	-0.1819	-0.1124	0.3944
-0.0835	1.2774	-0.5149	0.7074	-0.4919	-0.4350	1.6103	0.2231	-1.3205	-0.4049
-0.0024	1.1554	0.0953	1.4176	-0.7352	-1.2286	1.6285	-1.0203	-1.6032	0.2169
-0.2168	1.4245	-0.1552	1.5221	-0.5160	-0.9941	0.7773	0.1655	0.5182	0.7160
-0.1030	1.5976	-0.3104	0.8516	-0.1842	-0.9082	1.3236	-0.0600	-0.3415	-0.3719
-0.2147	1.2524	-0.5466	1.2442	-0.8231	-0.9319	0.8734	0.2753	0.3729	-0.0483
-0.2341	0.9733	-0.6536	0.9759	-0.6457	-0.3239	0.5504	0.2760	-0.2499	0.6112
-0.2145	1.1667	-0.4478	0.7040	0.4589	-0.2554	-0.2402	0.9572	0.3353	0.3981
-0.1600	1.2417	-0.3109	0.1164	0.0271	-0.3045	1.9480	1.3060	0.4715	0.0740
-0.1378	1.4497	0.0610	0.6975	0.1018	-0.6989	1.6443	0.3281	-0.9171	0.1138
-0.1871	1.3203	-0.1748	1.2766	0.1739	0.1259	1.7126	0.3035	-0.0314	0.0201
-0.1441	0.9636	-0.0784	0.8397	0.0078	-0.1259	2.7601	-0.7420	-0.0537	0.7917
-0.1387	1.1556	0.0961	1.0989	0.0108	0.0660	1.5901	-0.3050	-0.6254	0.5084
-0.1350	1.3393	0.3035	1.1291	0.2043	0.1991	1.0173	0.1922	-0.2987	-0.2856
-0.1414	1.3510	-0.1253	0.9228	-0.1535	-0.2397	1.3035	-0.4547	-0.5364	-0.5372
-0.3448	0.9818	0.0784	1.1529	-0.7156	-0.2446	2.3370	-0.3499	-0.4724	-0.6718
-0.1848	1.0891	-0.0012	1.0017	-0.0629	-0.0789	1.3402	-0.1676	-0.7650	0.1925
-0.1551	1.0755	0.0993	0.6231	0.3790	0.3051	1.1051	-0.0393	-1.6474	-0.5756
-0.2221	1.3250	0.2776	1.0151	0.2250	0.2480	1.1103	-0.2435	0.7019	0.3461
0.0423	1.1256	0.0754	0.1793	0.5493	-0.5060	0.6184	1.1018	0.0388	-0.1080
-0.0748	0.9919	-0.6106	1.1824	-0.4498	-0.2785	1.2752	0.4683	0.4889	0.0324
-0.0359	0.8528	-0.0654	0.6937	0.4984	-0.2594	0.5670	1.3736	0.1045	0.0757
0.0172	1.1852	0.0135	0.9989	-0.0982	-0.5568	0.8060	0.3872	-0.3258	-0.2788
-0.1123	1.1786	-0.0062	0.8935	0.3020	-0.8532	1.6836	1.9906	-0.0662	-0.1609
-0.2243	1.1879	0.0431	0.6004	0.2503	-0.3040	1.3810	2.7503	0.0652	-0.0721
-0.3305	0.9775	-0.1067	0.8733	0.3116	-0.8891	1.9829	1.6564	-0.5831	0.8892
-0.2578	1.2505	0.1024	0.8690	0.9657	-0.4746	1.9179	3.0721	0.2221	-0.6843
-0.0993	1.2730	-0.0043	0.5884	0.1707	-0.8091	0.5008	1.9331	-0.2136	-1.6086
-0.1394	1.2936	0.2832	0.8110	0.2193	-0.2477	0.6119	2.2159	-1.3246	0.1702
-0.1994	1.4187	-0.2072	0.9041	0.1895	-1.3145	1.9923	1.7663	-0.2841	0.0318
0.0371	1.1977	-0.3233	0.5567	0.4022	-0.8921	1.7169	1.0799	0.8173	1.1162
-0.1689	1.5042	0.3108	0.7430	0.4622	0.1192	1.3369	1.7615	-0.8199	-0.0789
-0.0742	1.4203	0.1721	1.0855	0.5284	-0.3731	1.5079	1.7604	0.6081	0.2260
0.0066	1.3025	-0.2021	0.7635	-0.4049	-0.8564	0.8534	1.0078	-0.8789	-0.1604
-0.0574	1.0594	0.6005	0.7980	-0.0746	0.1698	-0.6281	0.2715	-1.2750	-0.6248
-0.0950	0.8598	0.0848	0.6726	0.2274	0.3953	0.2517	1.6576	-1.0239	0.1975
-0.2969	0.9973	0.2687	0.5068	0.1688	0.6068	1.3724	1.5869	-0.6988	-0.8538
0.0467	0.9582	-0.2678	0.6096	0.7602	0.3371	1.1563	0.8696	-0.1124	0.2399
0.1621	1.1311	0.0745	1.3020	-0.1016	0.3464	0.3611	-0.6293	-0.2731	0.0938
0.1421	1.3627	0.6811	0.4084	0.2558	0.4961	-0.5555	0.1988	0.0634	-0.2857
0.2112	1.2435	0.7006	1.3663	0.3060	0.3844	0.5771	0.5936	-0.1652	0.3792
0.0214	1.2778	0.0861	0.6582	-0.5505	-0.0664	1.2847	0.8028	0.1711	0.0563
-0.0062	1.3718	0.6975	1.3787	-0.3947	-0.0276	0.6552	0.7646	0.5909	-0.7990
-0.1137	1.3297	0.3154	1.1757	0.0773	-0.2211	0.8753	1.7546	0.6006	-0.3150
-0.1124	1.1341	0.0611	1.3039	-0.3444	-0.0549	0.3001	1.7030	-0.3027	-0.6511
-0.1686	1.2099	0.2372	1.0757	0.2813	0.3259	0.6005	1.5405	-0.2448	-0.6149
-0.0898	1.0240	0.4030	1.1282	0.1913	-0.5284	1.2292	1.0481	0.4572	-0.2596
-0.2140	1.5112	0.7525	0.8956	0.1249	-0.0298	0.8329	1.4439	0.5858	-1.0808
-0.0768	1.4346	0.1617	0.7759	0.1520	-0.3628	0.9933	1.7225	0.6669	-0.7490
-0.1172	1.6068	0.2502	1.1660	0.5813	0.5936	0.6684	0.5449	0.0972	1.3819
-0.0978	1.2092	0.3593	0.8540	0.0075	0.2245	0.5444	0.7147	0.2001	0.0986
-0.1377	1.2982	0.5154	0.8879	0.3046	1.0580	0.1570	0.2731	-0.1934	0.5020
-0.0283	1.5044	0.2565	1.2802	0.4456	0.4325	1.0686	0.4358	-0.4769	1.0307
-0.0587	1.1616	0.1197	1.0430	-0.1767	-0.0955	0.7746	1.2254	-1.1705	-1.0224
-0.0528	1.3901	0.4016	1.3338	-0.3135	0.0519	0.8632	0.5964	-0.1947	-1.1877
0.0084	1.2526	0.1646	1.2535	-0.0159	0.3122	0.5549	1.3928	0.0627	-0.6607
-0.1398	1.0235	0.0264	0.9863	-0.0270	0.2625	0.6724	1.2603	-0.3496	-0.4816
-0.1210	1.2038	0.3068	1.0850	0.0443	0.8186	-0.1182	1.3337	0.6942	0.5674
-0.0200	1.3634	0.5052	1.0791	0.2931	-0.0244	1.2762	1.2460	0.0247	-0.6046
-0.1418	1.1631	0.6644	1.4452	-0.4061	0.4274	1.4024	0.9094	0.1787	-0.2792
-0.1169	1.1254	0.5102	1.3034	-0.2357	0.8236	0.6403	1.6806	0.8047	0.2582
-0.0807	1.1523	0.4153	1.2223	-0.0659	-0.2055	1.2934	0.5887	-0.4445	-0.0050
-0.1165	0.8632	0.0962	0.8854	-0.7616	-0.7039	1.0823	1.4410	0.6706	0.8102
-0.0680	1.0591	0.4192	1.0327	0.0925	0.7736	-0.0673	0.7120	0.7684	0.7547
-0.2734	1.4278	0.4489	1.2095	-0.2661	0.4111	-0.0541	1.1714	-0.0154	-0.0642
-0.0335	1.0980	0.6063	1.0283	0.6809	1.2673	-0.9834	-0.4287	-0.7957	0.3195
-0.1432	1.2607	0.6781	0.9514	0.1887	0.6568	-0.3812	-0.0688	-0.5498	0.6203
0.0053	1.4154	0.6944	1.3715	0.2605	0.7608	-0.1825	-0.2679	-0.4478	0.1846
-0.1418	1.4503	0.3085	1.2202	-0.1964	0.4136	-0.0396	1.4057	0.5197	1.1195
-0.2006	1.2287	0.4891	1.3287	-0.1715	0.4471	0.2031	0.9608	0.1288	0.5992
-0.1576	1.3043	0.5916	0.8171	0.2186	0.6969	0.7769	0.9402	-0.4339	0.3849
-0.2186	1.2472	0.4810	1.1013	0.4178	0.1713	0.2129	1.6594	0.1521	-0.5288
-0.0788	1.1978	0.2794	1.3191	-0.2648	-0.5261	1.0891	1.1209	-0.3611	-0.6405
-0.1145	1.1489	0.5111	1.1043	0.4613	0.5714	0.9614	1.9408	0.9409	-0.2471
0.0282	1.1229	0.6378	0.9783	-0.4930	-0.1610	1.0362	1.3181	0.8568	-0.7894
-0.1722	1.3700	0.6311	0.5637	-0.0982	0.0200	0.5726	1.4266	0.5649	-0.8799
-0.0633	1.3158	0.4692	1.0699	0.1741	0.0466	0.6172	1.5179	-0.1595	-0.5746
0.0658	1.2905	0.3910	0.8038	0.7561	-0.6170	0.3101	1.7925	0.2788	-1.4767
-0.1822	1.0774	0.4623	1.4030	-0.3671	-0.0582	0.6225	1.1245	0.6327	-0.1018
0.0873	1.1825	0.3864	0.8470	0.2854	-0.4895	1.1996	1.2760	0.0069	0.2167
-0.1856	1.1124	0.4254	1.0464	0.1868	-0.0423	0.9496	1.5493	0.0011	-0.1031
-0.0564	1.0418	0.4836	0.8506	0.0051	0.0753	0.6578	1.4871	-0.2059	-0.5826
0.1039	1.2051	0.7240	0.5471	0.0782	0.5875	0.0052	1.6236	0.1430	0.3330
-0.1242	1.1287	0.4399	0.7457	-0.4041	0.5375	1.1288	1.9221	0.7441	-0.0685
-0.1017	1.1025	0.3856	0.1561	0.0888	-0.2650	0.6453	1.2690	-1.2276	0.0425
-0.1881	1.0927	0.2816	0.7205	0.0265	-0.7372	1.1666	1.4988	0.5518	-0.5764
-0.1717	1.0147	0.5399	1.3210	-0.2062	-0.4735	0.7467	1.0720	0.0800	-0.5316
-0.0798	1.1969	0.5560	0.7799	-0.0026	0.2323	0.2415	1.0603	0.4965	1.2401
-0.0882	1.4042	0.4123	1.3203	0.0304	-0.2674	0.1667	1.2506	0.3856	0.3796
-0.0426	1.2823	0.2515	0.9692	0.5545	0.6225	-0.0402	1.0046	1.0227	0.1001
0.0557	1.1862	0.3686	1.2770	0.0228	0.2504	0.2553	0.6843	-0.4547	0.2383
-0.1732	1.3680	0.3457	1.2204	-0.0513	-0.3028	1.3129	0.9901	-0.2422	-0.1338
0.1042	1.4595	0.6310	1.3448	0.1744	-0.4985	0.0887	0.7728	0.1188	0.6174
-0.2043	1.4158	-0.1077	0.8222	-0.1057	0.1150	-0.5037	1.2955	0.8710	0.5006
-0.0604	1.4686	0.2933	1.1238	-0.0035	-0.0638	0.2565	1.8773	0.6994	-0.1715
-0.0714	1.3062	0.2784	1.1030	0.0367	0.3022	0.1041	1.8085	0.5191	-0.0050
-0.0922	1.4657	0.5797	1.4819	0.5597	0.4765	1.4321	1.2312	0.5511	0.7531
-0.0554	1.3843	0.6079	1.4308	0.0949	0.3980	0.7721	0.4393	0.2780	0.6477
-0.0495	1.0946	0.1008	0.4715	-0.2272	0.5491	0.1071	0.4569	0.5547	-0.6683
-0.1100	1.4618	0.5435	0.8976	0.0885	0.1480	0.1171	1.6416	0.5824	-0.1045
-0.1199	1.2157	0.2513	1.1556	0.1058	0.5471	0.0880	1.2497	0.5517	0.5193
0.0975	1.2974	0.2123	1.1395	0.2632	0.4047	-0.1949	1.6187	0.9501	0.8915
-0.0980	1.2855	0.7417	1.1626	-0.0295	1.0710	0.5477	0.6898	0.4383	0.6160
-0.1068	1.2693	0.4381	1.0325	-0.2967	-0.0033	-0.1253	0.8302	-0.1439	-1.0332
-0.0221	1.5845	0.8886	1.2823	0.2518	0.4620	0.7258	1.1471	-0.3459	-0.0029
-0.0637	1.3680	0.7992	1.0682	0.0701	0.1115	0.1274	1.3318	0.3478	0.8314
-0.0433	1.0729	0.3835	0.7515	0.2457	0.6597	0.9853	1.0427	0.8761	0.7517
-0.0223	1.3008	1.0056	0.9286	-0.3091	0.0740	0.1737	0.9113	0.2463	-0.2180
-0.0128	1.2262	0.4352	0.9706	-0.3279	0.0860	0.3819	0.9885	-0.4175	-0.1306
-0.1009	1.3598	0.7756	1.3751	0.4097	0.5251	0.7184	0.6688	0.5343	0.5158
-0.0873	1.1785	0.5656	0.9635	0.0305	0.1224	0.1854	1.0185	1.1897	-0.0666
0.0677	1.1855	0.7521	1.8461	-0.0882	0.8312	0.5849	0.5978	0.4340	0.7520
-0.0500	0.8144	0.1673	1.1057	-0.0010	0.1553	-0.3874	0.7068	-0.0419	-0.0768
-0.0128	1.4225	0.6510	1.0181	0.2716	0.5723	0.6568	1.3403	0.8294	-0.2312
-0.1357	1.3121	0.7017	0.9756	0.3111	0.8347	1.1221	1.1874	0.1909	1.3331
0.1220	1.3658	0.9984	1.6427	0.7877	1.2431	0.5620	0.6512	0.6447	1.2759
0.0174	1.1083	0.5812	1.3234	-0.0634	0.9843	0.4063	0.7589	0.4057	0.3169
-0.0520	1.1820	0.7848	0.9522	0.2019	0.2203	0.6322	0.2418	-0.2240	0.1987
0.0004	1.2726	0.5837	1.1790	0.6435	0.3600	0.3759	0.8290	1.1781	-0.2937
0.0653	1.1532	0.6891	1.2204	-0.6502	0.1874	-0.2494	1.2514	-0.6811	0.3499
-0.0905	1.3780	1.0364	1.1191	-0.0265	0.8319	0.3840	0.6611	0.0981	-0.3065
-0.0494	1.3169	0.5574	0.6385	-0.2710	0.0732	0.4699	1.1814	1.2506	0.0348
-0.2528	1.3627	0.6016	0.7982	-0.1324	0.0909	0.7494	1.6897	0.6602	-0.3683
0.0167	1.3681	0.6728	1.0504	-0.0949	0.0992	1.0083	1.4063	1.4092	0.0760
-0.0475	1.1642	0.4698	1.0352	-0.4483	0.4389	0.7421	-0.2208	0.5488	-0.8461
0.0325	1.1774	0.8104	1.2923	-0.7592	0.4029	-0.2768	1.0874	0.4329	-0.7089
-0.1769	1.2730	0.7397	1.3107	-0.4269	1.1053	0.1044	0.2855	0.0581	-1.0392
-0.0677	1.1710	0.8353	0.7786	-0.7610	0.5233	-0.1051	0.6539	0.7508	-1.0812
-0.0728	1.0703	0.8108	0.8119	-0.3414	1.0058	-0.1275	0.5859	1.0940	-0.7686
-0.0998	1.2630	1.0882	0.9208	-0.3211	0.2350	0.7346	-0.0161	-0.3886	-0.1262
-0.1289	1.2974	0.4864	0.6840	-0.0635	0.5068	1.1937	0.3222	1.2580	0.7267
-0.2038	1.2966	0.5532	1.1816	-0.7721	0.3944	1.1020	1.2550	0.4838	-0.0940
0.0478	1.4998	0.7210	1.0650	-0.7507	0.2778	0.7588	0.7788	0.5100	0.0467
0.1718	1.0774	1.0281	1.0727	-0.0971	0.3405	0.6024	1.1693	0.2862	-0.7684
-0.0244	1.2274	0.6876	0.8934	-0.1297	0.1201	0.4342	1.0543	-0.2041	-0.0774
-0.2190	1.3569	0.5707	0.7156	-0.9985	-0.6790	1.1595	1.0078	1.1297	-0.3658
-0.1210	1.2832	0.6940	0.9019	-0.3390	-0.3183	1.3142	0.8631	0.5638	0.3051
0.0487	1.1433	0.5598	1.1167	-0.2315	0.2063	0.6959	0.5329	0.4103	0.5267
0.1719	1.2935	0.7220	1.0613	-0.0929	0.1826	0.5714	0.4845	0.7084	-0.1802
0.1032	1.5086	0.5220	0.7304	0.0200	0.4304	0.7365	0.8771	0.9996	0.2519
-0.0568	1.2936	0.7645	0.9222	-0.2399	0.5514	0.5983	0.9546	0.4805	0.7227
0.0485	1.1859	0.8361	1.1699	-0.4092	-0.2757	0.6295	0.9659	0.5614	0.1005
0.0135	1.1136	0.7807	0.9370	-0.6088	0.1688	0.9181	0.4390	0.6161	-0.7745
-0.0224	1.3206	0.3356	0.3938	0.1671	0.5479	-0.7334	1.5166	1.6967	1.0588
0.0579	1.2277	0.3028	0.5198	-0.0761	-0.1570	-0.0749	0.8103	0.7544	0.1746
-0.0905	1.2687	0.6466	0.7659	0.1595	0.2349	-0.1344	0.9825	0.1005	0.5978
0.0437	1.3034	0.7017	1.4445	-0.1077	-0.0212	1.0883	0.8145	1.1802	0.3217
0.0042	1.2031	0.5169	0.8936	-0.9052	0.7042	0.5379	0.5797	1.1432	0.1604
0.0335	1.6145	0.9278	1.0848	0.2980	0.0009	1.2023	0.0177	0.9394	-0.1502
0.1520	1.4178	0.6449	1.2524	0.1589	0.5019	0.1336	0.8242	0.5302	-0.7227
0.1068	1.2923	0.5389	1.0628	-0.2371	0.5560	0.2820	1.2987	0.8536	0.1050
0.0665	1.4162	0.5766	0.8690	-0.4753	0.2623	0.2550	0.4085	0.8701	0.6974
0.1593	1.3698	0.4224	1.0213	-0.1149	-0.0064	0.3902	1.2145	0.7882	0.0594
0.2492	1.3024	1.0412	1.0221	0.2157	0.6945	-0.2603	0.0676	0.3913	-0.6681
-0.0205	0.9897	0.3098	1.0177	-0.2035	0.5397	0.3580	0.3901	-0.1443	-0.2042
0.0994	1.0992	0.2344	1.5087	-0.6346	0.5335	-0.1975	1.3453	1.5136	0.2925
0.0492	1.4814	0.6783	0.5568	-0.2528	-0.0461	0.7176	1.3740	0.1897	0.1163
-0.0597	1.3922	1.1227	1.0210	-0.3254	-0.7357	0.9833	0.1294	0.5740	-1.0280
-0.0587	1.4365	0.9819	0.6407	-0.3305	0.3637	0.5725	0.1746	-0.3731	0.1062
-0.1664	1.2266	0.4657	0.7357	-0.6469	0.0271	1.0777	0.4967	1.0447	0.2499
-0.0989	1.0982	1.0660	1.2322	-0.2215	0.0433	0.5062	-0.1278	-0.1452	-0.2087
-0.0736	1.1994	0.9841	0.8799	-0.6153	0.1253	0.8240	0.3398	0.0259	-0.4433
-0.0759	1.2171	0.7119	1.0980	-0.8467	0.6196	0.6806	0.6641	0.1727	0.0786
-0.0318	1.3652	0.8771	1.0156	-0.3780	0.7434	0.7384	0.8358	0.1105	-0.2384
0.0120	1.2589	0.9857	0.7318	0.0021	0.7293	0.6055	0.5101	-0.0059	0.7058
0.1152	1.1445	0.7246	1.3187	0.2341	0.7323	0.3862	0.7512	0.8308	0.1102
-0.0296	1.1827	0.9448	1.3466	-0.9143	0.6085	0.2075	0.0988	0.1029	-0.5316
-0.0703	1.1593	0.8625	1.0403	-0.3948	0.7212	0.3740	0.7187	0.4362	-0.4848
-0.1468	1.0186	0.7310	1.2042	-0.8273	0.6159	0.6518	0.0380	1.3787	-0.3204
-0.0827	1.2058	0.5614	1.4300	-1.3744	0.0676	0.3172	0.9696	0.1974	0.0081
0.0872	1.4092	0.8022	1.3900	0.1279	0.3951	0.8926	0.2479	0.2048	-0.4156
-0.0334	1.1227	0.4638	1.1172	-0.5739	0.3030	0.8646	0.5006	1.1850	0.3379
-0.1409	0.9636	0.0237	0.9664	-0.0335	0.3488	1.0680	-0.1079	1.4801	1.2247
-0.0960	1.2391	0.6163	0.8302	-0.1163	-0.4654	1.3202	0.4777	0.8676	0.9906
0.0193	1.2223	0.7417	0.8048	0.2124	0.5713	0.9418	0.3624	1.2648	-0.3819
0.1896	1.4398	0.9190	0.6951	0.0669	-0.0094	0.3173	0.4907	0.2212	-0.1131
0.0615	1.3825	1.1247	0.5273	0.1551	0.1205	0.4702	0.4949	0.1475	0.2668
0.0123	1.1692	0.7571	0.4904	-0.2163	0.3162	0.7219	0.8675	1.3123	0.3015
0.0432	1.2520	0.5852	0.8667	-0.6552	0.4856	0.8185	0.2889	0.1657	0.1212
-0.0470	1.3105	0.8224	1.1449	-0.2551	0.3621	0.6240	0.5080	0.1448	-0.1930
0.1864	1.4996	0.7842	1.3380	-0.0542	-0.2915	0.8762	-0.0787	0.1084	-0.1860
0.0525	1.6267	0.6865	1.2445	-0.0244	0.1487	0.9537	0.2406	0.6917	0.3918
0.0354	1.4896	0.9673	1.0214	0.2179	0.1217	0.5228	0.7886	0.7940	0.1724
-0.0839	1.3962	0.5251	1.0536	-0.6799	-0.4292	0.2275	0.3806	0.5223	-0.2067
-0.0621	1.2394	0.6108	1.1101	-0.4685	0.2761	0.6176	0.4809	0.0299	-0.0542
-0.0422	1.5934	0.5101	1.1272	-0.3611	-0.7770	1.1562	0.4187	0.7779	0.0983
-0.0441	1.5566	0.3498	0.9760	-0.4676	0.0326	0.6374	1.0616	0.4971	0.3921
0.1365	1.4308	0.8089	1.4066	0.0185	-0.3522	0.6169	0.2082	0.7526	0.7159
0.1241	1.5107	0.4197	1.6764	-0.2357	-0.2600	0.8756	-0.2517	1.7535	0.4849
-0.2108	1.5015	0.1924	1.0605	-0.6220	-0.2589	1.0810	0.9846	1.2492	0.0859
-0.1531	1.5295	0.5934	0.9711	-1.0371	0.0943	1.2316	0.6482	0.2520	1.4831
0.0277	1.1609	0.5098	1.6538	-0.3869	-0.0476	0.1568	0.7070	0.9489	0.7533
0.0515	1.3384	0.3180	1.2222	-0.2579	-0.4712	1.0613	0.7036	1.0294	0.7961
-0.0309	1.5692	0.3798	1.1873	0.0734	0.0190	1.1329	0.8269	0.7705	0.3239
0.1698	1.1109	0.0661	1.4907	-0.3047	-0.7994	0.2962	-0.0491	0.6508	0.4352
0.1890	1.3731	0.4331	1.5277	-0.1023	0.3238	0.5057	0.1667	0.6411	0.8289
-0.0835	1.3620	0.5283	1.4221	-0.4521	-0.0369	1.2591	-0.0742	0.3662	1.1115
-0.0382	1.4351	0.6214	1.2737	-0.1174	0.4604	0.7934	0.4872	1.1676	0.4442
0.0167	1.3102	0.3863	1.4205	-0.2268	0.1787	0.9111	0.2130	0.6454	0.8676
0.1238	1.5487	0.7512	1.1181	0.0297	0.1637	0.1555	0.3807	0.5411	-0.4284
0.2597	1.3603	0.2463	1.3223	0.0136	-0.1369	0.9915	0.0288	0.5794	0.2550
0.0727	1.4408	0.6342	1.5486	-0.0834	0.5283	1.4019	-0.1494	0.9756	0.4283
-0.0713	1.2607	0.7945	1.4694	-0.2444	0.2094	0.6402	0.3491	0.2777	0.1826
0.0315	1.4626	0.6964	1.0192	0.0348	0.4851	0.7810	0.8310	0.8411	0.0246
-0.1066	0.9590	0.5874	1.1941	-0.8731	0.2305	-0.2206	-0.0125	-0.0968	-0.1163
-0.0176	1.2311	-0.0674	0.4997	-0.0099	0.2564	0.2620	0.9129	0.5280	-0.2762
-0.2015	1.3964	0.3238	1.2455	0.2725	0.6897	0.3759	-0.7675	0.8683	1.8376
-0.1365	1.2401	0.2222	1.2495	-0.2560	0.1373	-0.1508	-0.3059	0.9636	-0.0410
-0.2494	1.3034	0.1388	0.9585	-0.6543	1.0254	-0.0439	-1.0289	0.2406	0.6078
-0.2408	1.4168	0.1303	1.1045	-0.2665	0.0256	1.0878	-0.7222	0.0474	0.9908
-0.0385	1.5824	0.3489	1.2875	0.2559	0.6785	0.3871	0.6172	-0.0355	0.4405
0.0387	1.2899	0.8862	1.5346	0.3454	0.4253	0.3903	-1.2519	0.8693	0.5607
-0.0030	1.4440	0.1583	1.2863	-0.0499	0.2099	0.4061	-0.3807	0.3135	0.2114
-0.1045	1.5749	0.3349	1.0321	-0.2760	0.2426	0.7948	0.2958	0.4962	-0.2491
-0.1511	1.4272	0.2528	0.6116	-0.2697	0.4175	0.7410	0.7834	0.0527	0.7958
0.0332	1.4184	0.2614	0.9666	0.3206	0.3796	0.9275	-0.2415	0.3106	1.4846
0.0673	1.3603	0.3700	1.2492	0.2893	0.5594	0.9644	-0.1247	0.1165	-1.0266
0.1338	1.3320	0.6303	1.2226	0.0521	0.7281	0.5695	-0.6058	-0.8262	-0.3786
-0.1628	1.3788	0.4988	1.2807	-0.2837	0.3933	0.5715	-0.1907	0.2045	0.4353
-0.0309	1.4284	0.4503	1.3037	-0.0591	0.5760	0.6955	-0.1280	0.1911	0.4378
-0.1522	1.6187	0.4856	0.8255	-0.1979	-0.4599	1.2102	-0.3232	0.4734	0.4416
0.0946	1.3341	0.6573	0.9196	-0.2698	0.1165	0.7200	0.0720	0.6019	0.7983
-0.1623	1.4928	0.3237	0.9452	0.2929	0.2312	0.6260	-0.3292	-0.5058	0.2278
-0.1333	1.4065	0.2592	1.1258	0.7260	0.4252	0.6018	-0.6063	0.0989	-0.0555
-0.2053	1.4661	0.2628	1.0327	-0.2818	0.8937	0.3270	0.7997	-0.1688	-0.6916
-0.3115	1.4112	0.5926	0.8260	-0.5189	1.1151	0.2872	0.7175	0.4697	-0.4207
0.0033	0.8913	0.1113	0.7695	-0.0382	0.0081	-0.0586	0.0083	1.1252	0.8136
-0.0748	1.4377	0.7391	0.5489	-0.0990	-0.0998	1.0681	0.3071	1.3759	-0.4798
-0.0556	1.4991	0.4262	0.9650	0.3330	0.3910	1.1112	0.3891	-0.3461	0.2063
0.0284	1.2886	0.4608	1.4759	0.2889	0.4771	0.1605	-0.4956	0.1754	-0.1034
-0.1742	1.4235	0.5201	1.2325	0.2877	0.6328	0.3471	-0.5084	-0.0259	0.2935
0.2354	1.4940	0.5362	1.7847	0.2764	0.1186	0.6375	-0.1736	-0.3779	-0.6986
0.1001	1.4368	0.7921	1.6292	-0.0399	0.3528	0.1428	-0.7397	0.0929	-1.9614
0.0452	1.6594	0.9050	1.5240	-0.2455	0.5522	-1.3149	-0.3480	0.2585	-0.2362
-0.2396	1.4224	0.6428	1.0927	-0.6887	0.8640	0.0524	-0.0885	1.0695	0.8402
-0.3476	1.2434	0.7071	1.4121	-1.3052	1.0535	0.1570	-0.2147	0.0180	0.1600
-0.2660	1.5878	0.5053	0.9964	-0.3267	0.5749	0.1712	0.1242	0.1175	0.6021
-0.0870	1.5182	0.4945	1.8108	-0.4638	0.2577	-0.1341	-0.2353	0.8252	1.3612
-0.0644	1.2906	0.3525	1.6275	-0.2890	0.4364	0.2161	-0.6674	0.5368	1.2502
-0.0069	1.5277	0.6356	1.1148	-0.3323	0.8988	0.4553	-0.3175	0.0723	1.5924
-0.0717	1.5195	0.3935	1.4748	0.2414	0.4844	0.7139	0.2619	0.8793	1.3259
0.0565	1.3304	0.4890	1.6454	0.3365	0.5958	0.0610	-0.1736	1.3645	0.1853
-0.0287	1.4113	0.7298	1.8804	-0.0856	0.9643	0.4356	-0.7709	1.3161	1.4588
-0.0572	1.3586	0.1598	1.2410	-0.3740	0.5378	0.5932	0.0927	1.1406	1.4828
-0.1072	1.5094	0.6459	1.2614	0.1318	0.2888	0.6648	-0.6967	0.7655	1.2831
-0.1653	1.4182	0.9329	1.5837	-0.1920	0.2872	-0.3559	-0.7717	0.4295	1.3825
-0.1625	1.5840	0.6206	1.4676	-0.4514	0.6036	0.5074	-0.3000	0.3535	1.6400
-0.0135	1.7442	0.8511	1.7447	0.0508	0.1693	-0.1973	-1.1231	-0.3435	1.2266
-0.0992	1.5774	0.6872	1.6414	-0.2248	0.3590	0.2917	-0.7009	0.6425	1.7204
-0.0893	1.8388	0.7862	1.0662	0.1339	-0.1020	0.5941	-0.5410	0.4239	-0.5505
-0.0626	1.5419	0.6860	1.2252	0.1642	0.3606	0.3435	-0.3781	0.5239	0.2485
-0.0778	1.4263	0.5665	1.5330	-0.1921	0.6827	0.5072	0.2608	0.3778	1.4734
0.0554	1.2569	0.0441	0.7115	0.7001	-0.1824	-0.0526	-0.5453	-0.6244	0.4088
-0.0822	1.4269	0.1491	1.1680	-0.0807	0.2482	0.0582	-1.0969	0.4451	-0.2285
-0.1549	1.2188	0.5505	1.5745	-0.0499	0.9389	-0.2820	-1.3623	-0.0935	0.8615
-0.1882	1.4695	0.4442	0.8769	-0.2135	0.5851	0.5666	-0.4613	0.6535	1.0201
-0.0711	1.3881	-0.2192	1.0851	1.2004	0.1197	0.8698	-0.2051	0.2765	1.5800
-0.1276	1.3804	-0.0954	0.9699	-0.3029	0.3304	-0.3385	-0.7788	1.1830	0.6231
-0.1661	1.1698	-0.1992	0.9772	0.0199	0.5855	-0.4174	-0.8483	0.4968	0.8791
-0.2333	1.1200	-0.1452	0.8333	-0.1375	0.5588	0.8053	-1.5337	-0.2119	0.6193
-0.0348	1.4929	0.0797	0.6892	0.7126	0.8882	-0.1219	-0.0559	-0.0387	1.0122
0.1233	1.5924	0.1968	1.0843	0.6476	-0.1166	0.1265	-1.2848	-0.5222	0.3850
0.1729	1.4359	0.0154	0.7118	0.8976	0.7595	-0.8601	-0.3581	-0.7848	0.9278
0.0050	1.6796	0.1951	1.3236	0.2426	-0.9588	0.7992	-0.6402	0.5473	-0.4040
-0.0072	1.2929	0.2280	0.9955	0.5026	-0.4378	0.6954	-0.6359	0.3186	0.0968
0.0466	1.2993	0.3324	1.3697	-0.0014	-0.0973	0.5519	-1.2626	-0.1890	0.8300
-0.1311	1.3398	-0.0145	0.7349	-0.4288	-0.0825	0.6068	-0.2053	-0.4994	0.2666
-0.0605	1.5382	0.4436	1.3931	0.7514	-0.1306	0.3665	0.0059	-0.1548	0.6407
-0.2127	1.3715	0.3010	1.0990	0.3537	0.4289	0.5567	-0.3628	-0.1073	1.5715
-0.1492	1.2569	-0.0856	0.7032	-0.0987	0.2948	0.1024	0.2917	0.0822	0.8267
-0.2695	1.2958	-0.1231	0.7052	-0.1298	0.4018	-0.1873	-0.2144	0.6645	0.9731
-0.0847	1.4004	0.1206	1.0034	0.2871	-0.4474	1.0236	0.5111	-0.1392	1.5302
-0.1734	1.4442	0.3963	0.9868	0.0190	0.3850	-0.4253	0.5203	-0.4488	0.2083
-0.2033	1.2389	0.2714	0.6475	0.2955	0.2746	1.2307	0.0862	0.3006	0.9721
0.0857	1.4976	0.3634	1.1962	0.2595	0.2234	0.1363	0.4503	-0.4230	-0.0369
0.0763	1.2571	-0.2241	0.7279	0.4941	0.1504	0.9331	0.1171	0.5820	0.0067
0.1518	1.2588	0.1366	1.1143	0.5974	1.0633	0.5669	0.2649	0.6742	0.6015
-0.0191	1.3172	0.1462	0.7453	0.4825	0.6064	0.5293	0.1274	0.0642	0.4545
0.1425	1.3620	-0.2151	0.4744	1.0557	-0.1539	0.4381	-0.5204	-0.2349	-0.0139
0.1036	1.2988	0.1788	0.7375	0.7777	0.6331	-0.3416	-0.2792	0.0351	0.0663
0.2108	1.1674	0.1522	0.8524	1.2254	0.7580	0.0210	-2.3872	-0.7296	-0.0993
0.4076	1.1082	-0.0106	0.4414	1.5444	0.6210	-1.0428	-1.9229	-0.1872	0.0184
0.3275	0.9219	0.3896	-0.0900	1.0175	0.5055	-0.9042	-2.0037	-1.1336	-0.3156
0.2687	0.7720	1.1372	0.8025	0.2741	0.8732	-1.7572	-1.0871	-0.1160	0.3443
0.0204	1.2097	0.0448	1.5708	1.0022	1.6763	-1.2419	-1.5940	-0.2745	0.0081
-0.1204	1.2842	0.1541	1.0540	0.6657	1.2544	-1.4392	-1.8695	0.5198	0.0608
-0.1346	1.5781	0.0931	0.4342	0.5698	0.9093	-0.4143	-0.2766	-0.1553	0.4743
-0.0433	1.6561	0.0264	0.4202	1.4968	1.1530	-0.7906	-0.9029	-0.3259	0.6447
0.1585	1.5548	0.3131	0.5796	1.6268	2.0023	-1.0271	-1.0116	-0.4253	1.5567
0.0619	1.3527	0.5695	0.6992	0.4892	0.9680	-0.9321	-0.6487	-0.4553	-0.1063
0.5054	1.2507	0.5561	0.7765	1.5005	0.8606	-0.2545	-0.6388	-0.0427	0.8733
0.1763	1.3046	0.1843	0.9812	1.0064	0.3560	-0.4982	-0.0825	0.6348	0.3548
0.1508	1.4066	0.2472	0.7587	0.7854	0.3636	0.2372	-0.9796	0.0523	0.7634
-0.1202	1.4858	-0.0696	0.7707	1.2234	0.7890	-1.3165	-0.9521	0.0745	0.3386
-0.0820	1.3478	0.6164	0.9069	0.5507	0.5246	-0.0293	0.1363	0.4438	0.8769
-0.0599	1.6981	0.7338	1.1586	1.0757	1.3888	-0.6725	-0.3536	0.1946	2.0049
-0.0492	1.5872	0.8931	1.6865	-0.0235	1.1551	-0.6939	-0.6425	-0.0293	1.0907
0.1745	1.7864	0.7727	0.9109	0.4143	0.5745	-0.0966	-0.3569	-0.7664	0.4809
0.0916	1.3439	1.0191	1.2388	0.1959	0.4569	-0.3380	-1.3190	1.0266	0.1047
0.1969	1.6555	0.0876	0.7343	1.4895	0.3577	-1.0002	-1.5502	-0.2562	0.7787
0.2071	1.7449	0.7708	0.9007	1.1635	1.7005	-0.3765	-1.1736	-0.8814	1.4229
-0.0165	1.5094	-0.0449	0.6635	1.4198	1.7443	-1.6202	-1.2569	-0.4481	1.3244
0.0282	1.7192	0.2985	0.0898	1.2915	0.9267	-0.8015	-2.0533	-0.9930	1.4225
0.1469	1.4270	0.5229	1.0550	1.5758	0.4134	-0.2729	-2.7960	-0.6387	0.0380
0.1857	1.3697	0.4275	0.2186	1.2324	1.2602	-1.7441	-2.4423	-1.1731	0.3828
0.0298	1.4604	0.3624	0.2433	0.6165	1.0262	-0.9211	-1.5718	-0.0553	1.1981
0.1433	1.3529	0.2138	0.0724	1.4007	1.4244	-1.2338	-1.8567	-1.2882	0.0557
0.0395	1.3935	0.1088	0.5349	0.9561	1.2507	-1.5505	-1.5121	-0.3086	0.5514
0.1968	1.5143	0.1283	0.5761	1.5174	0.4312	-2.1170	-1.0937	-0.1280	-0.4899
0.3213	1.4187	0.5232	0.3709	1.5757	1.2952	-2.2877	-2.1528	-1.5587	0.3392
-0.0272	1.5361	-0.2021	0.2092	1.5200	0.9091	-1.4712	-1.4056	-0.8596	-0.1046
0.1375	1.3140	-0.1239	0.1770	1.4174	0.4730	-1.3999	-0.8114	-0.4724	-0.1066
-0.1143	1.6974	0.3565	0.6386	1.2448	1.6683	-1.6091	-0.5781	-0.4572	1.1262
0.1851	1.6255	0.3969	0.7813	1.0499	0.3763	-0.5255	-0.9829	-0.3069	-0.8185
-0.0115	1.1288	-0.1785	-0.0649	0.6544	0.0148	-0.0954	-0.4978	0.2690	-0.1363
-0.0030	1.2876	-0.2247	0.3458	0.8437	-0.1597	0.0632	-1.4210	0.3563	-0.2250
0.1883	1.0881	-0.1741	0.2548	0.6589	0.3243	-0.8355	-1.2159	-0.0235	0.8931
-0.0619	1.1493	-0.6004	0.0586	0.7320	0.7787	-0.8456	-0.5875	-0.9993	1.0619
0.1682	1.1756	0.0264	0.1717	1.5879	1.1230	-0.5692	-0.8900	-0.5371	-0.5363
-0.0024	1.4230	0.2800	0.4184	0.3831	0.4668	0.1142	0.3402	0.2522	-0.1975
0.0261	1.0618	0.6360	0.6065	0.7991	0.9952	-0.4117	-1.6452	0.6906	-0.2385
-0.0305	1.3084	0.2692	0.4519	0.0495	0.5934	0.0963	-1.0541	-0.3028	1.2756
0.2169	1.1717	0.1273	0.9528	1.6070	0.8940	-1.1543	-0.4257	-0.3866	0.2295
0.0338	1.3767	0.3127	-0.2078	1.0025	1.3933	-0.9358	-0.9547	-0.1325	-0.8260
0.2220	1.0669	0.3043	0.3517	1.6571	1.4380	-1.0949	-0.8770	-0.1922	0.3620
0.1034	1.0761	-0.1113	0.7006	1.0338	0.7698	-1.0403	-0.5260	0.3013	-0.7257
0.2019	1.4523	-0.1220	0.5832	1.0746	1.3861	-1.6938	0.2459	-0.5947	-0.5450
0.1419	1.5797	0.3449	0.3163	1.1985	1.7522	-1.3690	-0.5115	0.2271	-0.3682
0.0158	1.4402	0.1167	0.5089	1.0959	1.1592	-1.1523	-0.8357	-1.4178	0.7934
0.2812	1.5717	-0.0035	0.4970	1.5120	0.5105	-1.0349	-1.2416	-0.0720	0.1317
0.1322	1.4815	0.1914	0.3297	1.8435	0.9213	-1.2908	-1.7227	-0.8483	0.1282
0.1804	1.5203	0.7816	0.8116	1.4855	0.9937	-2.1750	-1.2736	-0.6682	-0.3859
0.3087	1.4797	0.1316	1.2546	1.3265	0.3358	-1.6263	-0.8910	-1.1477	-0.3663
0.2467	1.1839	0.2008	0.7109	1.5021	0.9297	-2.4193	-0.9879	-1.3088	-0.0343
0.2069	1.4640	0.1696	1.2724	1.0321	1.4224	-1.9082	-1.0543	-0.5714	-1.1551
0.1128	1.3643	-0.0452	0.1898	1.1270	1.0658	-1.6716	-1.3934	-0.4505	0.2975
0.1313	1.3277	0.2941	0.5659	1.6690	1.7947	-1.0628	-1.2996	0.3372	0.2627
0.0935	1.5335	0.2768	0.6761	0.9960	1.1577	-1.4592	-1.1412	-1.1211	1.0044
0.0921	1.2313	-0.0283	0.5867	1.0584	1.1224	-1.0742	-1.5704	-0.4269	0.2225
0.0990	1.5474	0.3406	0.3810	1.2084	0.5364	-2.0389	-1.8964	-0.3026	-0.0084
0.3194	1.5980	0.1026	0.4243	1.9186	0.5595	-1.2083	-2.2154	-0.0510	0.2261
0.1229	1.4410	-0.1356	0.3584	1.8264	-0.2809	-1.5381	-1.2565	0.7679	1.0004
0.1625	1.2469	0.1146	1.1281	1.5110	0.7728	-1.8583	-1.0093	-0.1588	0.2953
0.0256	1.1295	-0.2712	0.3958	0.9944	0.1860	-0.7902	-2.2670	-0.8317	0.1210
0.1296	1.4950	0.1408	0.3669	0.9805	0.9472	-0.2026	-1.3276	-0.8429	0.8094
0.2640	1.4650	0.1000	0.5837	1.6395	1.1631	-1.6678	-2.7470	-1.3663	0.5042
0.2753	1.4387	0.0775	0.2353	1.5335	0.6344	-0.6258	-1.6673	0.3154	1.2683
0.0742	1.4881	0.1001	0.1713	0.8677	0.3953	-0.0867	-1.6375	-0.3359	0.9963
0.0267	1.1980	0.1039	0.0786	0.7436	0.3186	-1.7651	-1.4112	-1.4733	-0.4107
0.1722	1.4233	0.4860	0.3678	1.2446	1.5130	-1.0570	-1.4708	-0.8491	0.3045
0.1498	1.2934	0.0474	0.7605	1.5997	0.8626	-1.5700	-1.8322	-0.7657	1.5327
0.1516	1.4737	0.3380	0.7482	1.4147	1.1174	-1.3359	-1.7107	-0.5039	1.4907
0.1309	1.3383	-0.1744	0.4642	1.6521	0.5132	-1.0108	-2.6329	-0.7785	0.7929
0.1573	1.3715	0.3572	0.2263	2.2062	0.8064	-1.1040	-2.2202	0.1447	0.5846
0.1278	1.2441	0.5967	0.3729	2.1275	0.5449	-1.2364	-1.8688	-0.9609	0.6723
0.1884	1.3226	0.0150	0.5678	1.5302	0.1876	-0.6240	-1.7150	-1.1232	0.6054
0.1825	1.2862	0.4296	0.4027	1.1052	1.6015	-1.4890	-1.5632	-0.9746	1.1075
0.1928	1.5711	0.2500	0.4560	1.0820	0.6962	-1.4713	-1.9511	0.4577	-0.0731
0.1440	1.2870	0.1666	0.2003	0.8991	-0.1966	-1.2306	-2.2076	-1.0137	0.2588
0.0463	0.9653	-0.2291	0.3905	1.8723	1.4843	-1.8016	-1.5129	-0.5781	-0.2529
0.0843	1.1325	-0.1014	-0.2969	1.4126	0.4175	-1.3417	-2.0233	-0.6862	0.3320
0.2859	1.3387	0.2737	0.2588	1.8185	0.1425	-2.3144	-1.3822	0.3804	0.2157
0.1732	1.1953	-0.1306	0.1154	1.0318	0.9732	-1.6216	-1.1125	0.3083	0.4644
-0.0373	1.3541	0.0082	-0.7116	1.2146	0.9186	-1.8779	-1.1801	0.9462	0.2697
-0.0875	1.1165	-0.3879	-0.4332	-0.0652	0.0458	-0.8530	-1.1347	1.0931	-0.0778
0.1613	1.4653	-0.3393	0.1258	2.1174	0.2752	-1.1486	-0.9006	0.3075	-0.0036
0.2214	1.3717	0.5924	0.3471	1.9393	0.6439	-1.3026	-1.5010	-0.8187	-0.0608
0.3146	1.3247	0.0515	0.2409	0.9943	1.2849	-1.6397	-1.8518	-0.8405	0.1312
0.2415	1.3443	0.1561	0.6445	1.2612	1.0942	-1.2409	-1.4433	-0.9442	0.0989
0.1688	1.1869	0.6910	1.0766	1.3359	1.4863	-1.7895	-1.2794	-1.3453	-0.3666
-0.0460	1.0784	0.3422	0.6051	0.9699	1.7520	-0.8662	-1.3818	0.2884	0.0161
-0.1154	1.5885	0.0347	0.3918	1.1400	0.7691	-1.4534	-1.8755	-1.4677	0.8335
0.3932	1.1300	0.7045	0.5268	1.8064	1.7323	-1.7923	-1.8751	-0.5970	-0.1757
-0.0016	1.3082	0.3995	0.7949	1.3859	1.1580	-1.8573	-1.2914	0.3298	-0.8836
0.0984	1.4262	0.2704	0.2004	1.6362	0.9453	-1.9772	-0.7145	-1.1369	-0.1785
-0.1042	1.1641	0.2867	1.1414	1.0043	0.3785	-0.9290	-0.8424	-0.4488	-0.5771
-0.1234	1.3914	0.1739	0.6636	1.2895	1.5172	-1.1296	-1.2675	-0.3085	-0.1240
0.0031	1.4102	0.3044	0.0813	1.0857	0.8963	-1.8391	-2.3198	-1.1537	-0.8092
0.1257	1.1787	-0.1448	0.1280	1.2322	1.5831	-1.7266	-1.3878	-1.0367	0.1939
0.2681	1.4378	0.1263	0.3505	1.6590	1.4602	-1.3665	-2.2629	-0.5841	0.1054
0.3359	1.2699	0.5152	0.5034	1.7440	1.3231	-1.2789	-1.7575	-1.3987	0.0286
0.2175	1.4708	0.5669	0.9231	1.4135	1.1301	-1.4965	-1.8519	-0.5576	0.6501
0.2395	1.2481	-0.1810	0.5182	0.8543	0.7465	-1.4405	-2.4035	-1.1898	-0.5186
0.1828	0.8137	-0.2458	-0.0538	0.9530	1.0833	-2.3499	-0.4778	-0.9137	0.6630
-0.0336	0.7974	-0.5095	0.4871	0.4103	0.4422	-1.1615	-1.4614	-0.0710	-0.6946
0.1409	1.1309	-0.2678	0.3021	1.5954	0.1059	-1.1554	-1.0267	-1.8852	0.2818
0.2339	1.0297	0.0895	0.7899	0.8114	0.9388	-1.0277	-1.3181	-1.6573	-0.6780
0.0379	1.2100	0.1760	0.5952	0.8428	0.5005	-1.3813	-1.7135	-0.6991	0.0669
0.2091	1.2921	-0.3593	0.4589	1.6310	0.2368	-1.6410	-2.4300	-0.9963	0.0081
0.2083	1.2598	0.0696	-0.1366	1.2849	0.0140	-1.0187	-1.4601	-1.2231	0.1294
0.1061	1.2272	-0.2206	0.2032	1.3019	0.8197	-2.6152	-1.1132	-0.1010	-0.5899
0.2797	1.4431	0.2179	0.3556	1.8472	0.2472	-0.9112	-2.0044	-0.0699	0.2539
0.1363	1.1178	-0.0570	0.1506	0.8900	0.6147	-2.0492	-1.1994	-1.0988	-0.2651
-0.0171	1.1870	0.0759	0.2464	0.8861	0.8199	-2.0692	-1.1979	-0.3815	-0.9975
0.3899	1.0782	0.3442	0.0470	1.4588	0.3318	-1.1621	-0.9917	0.5579	-0.9110
0.3110	1.3002	0.5034	0.8923	1.0480	1.1041	-1.2995	-1.0095	-0.2758	-0.4807
0.3009	1.0715	0.4028	0.7627	1.2769	0.4302	-0.4766	-1.3057	-0.2706	0.1767
-0.0737	1.3146	0.2379	0.4624	0.2598	0.3348	-1.1736	-0.5924	-0.4321	-0.0912
0.2306	0.8823	0.1412	-0.0636	0.6525	0.7057	-1.4599	-1.1898	-1.2308	-1.4098
0.0055	1.2453	0.2348	0.3174	1.1081	0.9720	-0.8211	-0.5309	-0.1108	0.3710
0.2209	1.3896	0.2337	0.0515	0.9830	-0.0909	-1.3496	-0.5654	-0.2668	-1.3190
0.1309	0.9854	0.3556	0.5049	0.8686	0.0037	-1.1434	-1.4256	-0.6709	0.3629
0.2808	1.2280	0.4285	0.2759	1.3010	0.6117	-0.5842	-0.8725	-1.2248	-1.1131
0.2346	1.2654	0.3542	-0.0489	1.3232	-0.0474	-0.6917	-1.0409	1.0055	-1.0209
0.0179	1.0242	0.3859	0.3858	0.4954	0.5235	-1.3112	-0.6545	-0.7156	-0.4899
0.1891	1.1025	0.2878	0.4654	1.0564	0.6927	-1.3013	-1.1705	-1.2323	-0.2225
-0.0622	1.3066	0.2285	0.5348	1.3117	0.9089	-1.2792	-0.6230	0.3382	-0.4656
0.0620	1.0970	0.0134	0.3260	1.0313	0.4355	-1.0205	-0.7470	0.1652	-1.2913
-0.0358	1.0046	0.3694	0.5327	0.7720	0.4206	-1.1318	-0.7209	0.8864	-0.3910
0.0188	1.1001	0.3057	0.7830	1.5426	0.9642	-1.0603	-0.2709	0.3436	-1.1758
0.0534	1.0373	0.1791	0.1827	0.9911	1.3275	-1.2609	-1.3010	-0.4206	-0.3335
0.0181	1.2375	0.9112	0.5019	1.5041	1.3838	-1.7672	-0.6349	0.0964	-0.3897
0.0331	1.4134	0.0889	0.2943	0.6924	0.3529	-1.3404	-0.2480	-0.3182	-0.7972
0.0737	1.1078	0.1911	0.1222	0.8478	1.2544	-1.9718	-0.3025	-0.7163	-1.1080
0.0449	1.6065	0.4771	0.8831	0.5635	-0.3980	-0.9747	0.1070	-0.1787	-1.3822
0.3816	0.7879	0.0428	0.3322	1.6628	1.5510	-1.9390	-0.5709	-1.4681	-0.9832
0.1336	0.9045	0.7170	0.2465	1.0160	1.0550	-1.7949	0.7481	-0.9306	-0.9922
0.0622	1.0139	0.0089	0.0277	1.0457	0.5562	-1.4845	-0.1249	-0.1243	-1.3334
0.3757	0.9611	-0.1529	0.1867	0.9075	0.3896	-1.4336	-0.1444	0.1568	-1.2577
0.5158	1.0394	0.6752	0.8114	1.9961	-0.0269	-0.4243	-1.1029	0.4332	-1.0922
0.3028	0.9470	0.4469	0.4844	0.6003	0.7229	-1.2899	-0.5742	-0.6381	-0.7403
0.2932	1.1216	0.5694	0.5158	0.4269	0.3063	-1.1493	-1.1160	-0.6095	-0.9943
0.5385	0.8874	0.5676	-0.0108	0.8273	1.2209	-1.2245	-0.1310	-0.4954	-0.9918
0.2744	0.9825	0.6082	0.1701	0.5819	0.7367	-1.4514	-0.6900	-0.0312	-1.7948
0.2703	0.9351	0.1928	0.0258	0.8662	0.0191	-0.9509	-0.2316	-0.5915	-1.3585
0.4135	1.0363	0.6167	-0.1680	0.5401	0.2422	-1.1474	-0.2683	-0.7675	-0.8183
0.4812	1.0315	0.4709	-0.0566	0.2171	0.7933	-0.5079	-0.5416	-1.1921	-0.2929
0.2822	1.0690	0.4705	-0.4588	0.5822	-0.2524	-0.2624	-0.5986	-0.0193	-0.5526
0.4139	0.7054	0.2538	0.2141	0.2856	0.9823	-1.2408	0.5358	0.6140	-0.8435
0.1910	0.8663	0.6360	0.2084	0.3580	0.6785	-0.5858	-0.2006	0.5460	-0.7419
0.2996	0.7054	-0.1309	-0.4833	0.5670	0.1655	-1.1885	0.1377	-0.3025	-1.5686
0.3565	1.0472	0.6927	0.3917	0.4319	0.6626	-0.5480	0.5420	-0.3669	-1.2983
0.2812	0.7831	0.2282	0.0167	0.2519	0.6465	-1.1913	-0.4821	-1.3674	-0.4306
0.1638	0.9832	0.8213	0.1863	0.7911	0.2662	-0.6222	-0.9285	-0.1948	-1.0819
0.2572	0.6030	0.6018	-0.3136	0.4915	1.0708	-0.1084	-0.3004	-0.0517	-0.6906
0.4089	0.9150	0.6924	0.2219	0.7570	1.1139	-1.0607	-0.1561	-0.8054	-0.0987
0.3090	0.8212	0.7685	0.2798	0.1262	0.5118	-0.8262	-0.0808	-0.9741	0.0525
0.4506	1.0477	0.2933	-0.6199	0.7850	-0.3624	-1.6821	0.3172	0.2282	-1.4396
0.4266	0.6811	0.5443	-1.0878	1.5706	0.8605	-2.0012	-0.2919	-0.4296	-2.0282
0.4487	0.5145	0.2528	-0.6007	1.0251	0.5559	-1.7574	1.1443	0.1579	-0.6736
0.3338	0.5381	0.5200	-0.1508	0.8124	0.3699	-1.5116	1.2867	-0.3197	-0.8843
0.4129	0.5826	0.5844	-1.0530	0.7083	0.2993	-0.0962	-0.1214	-0.7105	-1.2676
0.3971	0.4901	0.0138	-0.4267	0.3960	0.5111	-0.5865	0.5692	0.0841	-1.1903
0.3357	0.6439	0.7049	-0.9999	1.2593	-0.8289	-1.0034	-0.4323	0.2216	-1.6333
0.7334	0.5677	0.6429	-0.4464	0.5783	0.7456	0.7556	-0.3206	-0.3418	-1.5760
0.4044	0.6341	0.2377	-0.6333	1.2699	0.4243	-0.6120	0.2634	-0.8237	-0.9387
0.2685	0.8137	0.6134	-0.3695	0.2638	0.2289	0.6748	-0.8697	0.4340	-0.8645
0.4032	1.1676	0.9755	0.6982	0.2547	0.7419	-0.8268	-0.9746	-0.2956	-1.7748
0.4088	0.9465	0.5461	0.0996	0.6931	0.3460	-0.8307	0.0672	0.4031	-1.8082
-0.0206	0.8317	0.6767	0.3381	-0.1794	-0.2035	-0.2078	1.0898	-0.5340	-0.4357
0.5489	0.8178	0.0417	-0.4476	0.6837	-1.2292	-1.1082	-0.9908	1.2405	-0.7162
0.0549	0.7308	-0.0505	-0.3861	0.4076	-0.5248	-0.4481	-0.0889	0.0333	0.4681
0.1376	1.1246	0.2037	-0.3401	0.2998	-0.9226	-0.9278	-0.5162	0.0470	-0.0879
0.7794	0.2645	0.2628	-0.4228	0.3714	-0.5656	-1.1586	-0.5008	0.9426	-1.6864
0.4650	0.5975	0.4659	-0.4460	-0.3633	-0.0866	-1.2758	0.0001	0.1777	0.3049
0.3862	0.7098	0.6283	-0.7764	-0.1777	-0.4693	-1.7809	0.1160	-0.1269	-0.3210
0.5117	0.7783	0.3972	-1.0264	-0.2369	0.2799	-1.9078	0.9648	0.4729	-1.2888
0.3357	0.8746	0.2393	-0.2264	0.7711	-0.1194	-0.6355	-0.5819	1.0623	-1.4517
0.5462	0.8049	0.5439	-0.2744	0.0546	-1.3140	-0.4137	0.2617	0.2801	-0.6461
0.6920	0.9791	1.1999	-0.4760	0.6674	-0.1692	-0.6313	-0.0539	1.0226	-0.7631
0.5091	1.1113	0.9683	-0.5634	0.6069	0.4532	-2.0075	-1.8757	-0.0800	-1.3683
0.4570	1.2234	1.1327	0.1992	0.9115	0.5927	-2.0255	-0.0624	-0.6165	-1.0704
-0.1315	0.7915	0.3929	0.1346	0.1373	1.0011	-0.1688	1.7373	0.1286	-0.0493
0.5848	0.6210	0.5586	0.1306	0.4538	1.0575	-0.6003	0.5046	0.3276	-0.7046
0.6250	0.9829	0.3335	-0.2259	0.1930	0.1759	0.7689	0.5415	0.9002	-0.9377
0.5364	0.7762	0.4491	0.1921	0.9760	1.3524	-0.9158	1.6740	-0.1806	-1.6804
0.4186	0.8828	0.8428	0.2697	0.6902	1.4822	0.1142	1.2673	-0.2947	-0.4336
0.2415	1.1559	0.7135	0.0186	0.6459	1.0747	-0.6575	2.1748	-0.5196	-2.1258
0.6240	0.8071	0.7803	0.6106	0.9605	1.8044	-0.7758	1.4184	-1.3466	-1.6707
0.3402	1.0557	0.8416	0.0422	1.1755	0.7191	0.3869	-0.4733	-0.9910	-1.4336
0.3983	0.9850	0.4266	0.1535	0.2745	0.4886	-2.0948	0.2491	-0.3590	-2.1398
0.6403	0.9808	0.5964	0.3544	0.9999	0.4276	-0.6982	0.1284	-0.7238	-2.3190
0.6281	0.7600	0.2823	0.1560	1.4423	0.1297	-1.1310	0.7659	-0.3343	-2.0227
0.2539	1.1288	0.4833	-0.2476	0.2944	0.1910	0.0457	0.7056	-1.2270	-1.1978
0.4429	0.7903	0.3767	-0.0820	0.1132	-0.3575	-0.8405	1.2736	-0.1517	-1.9705
0.4354	0.4410	0.3679	-0.4931	-0.4352	0.1318	-0.5669	1.1270	-0.8057	-1.4648
0.4026	0.8120	0.2725	0.1143	0.7452	0.5049	0.0370	0.4855	-0.1942	-1.6194
0.3558	0.9814	0.0056	-0.2823	1.0765	-0.0684	0.2121	-0.0589	-0.2598	-1.5055
0.2633	0.7879	0.2157	0.5401	0.3276	-0.1238	-0.7710	0.9707	-0.3853	-1.9652
0.6131	0.8672	0.6476	0.3214	1.1537	0.3887	-0.7814	0.4394	0.0468	-1.3555
0.3119	0.5589	0.3455	-0.5503	0.5480	0.6288	-1.3248	1.0243	-0.2953	-1.7359
0.6413	0.4989	0.5407	-0.0949	0.7699	1.0706	-1.3931	1.8827	-0.5765	-1.1046
1.1366	0.1269	0.8801	-1.6489	0.8485	0.1009	-2.1105	0.6820	-1.1381	-1.2744
0.9979	-0.2447	0.3487	-1.3037	1.0452	0.4915	-1.6609	-0.2565	-1.4052	-0.7814
1.3793	-0.3547	0.0552	-1.6106	1.1190	0.3872	-0.4072	0.9863	-0.2857	-0.7717
1.1817	0.1998	0.6598	-0.8359	0.6959	0.3931	-1.0804	0.1250	-0.0397	-1.2147
1.3609	-0.1790	0.9694	-0.5468	-0.8625	-0.6124	-0.6303	1.0022	-1.1748	-1.2117
1.1357	0.2514	1.5057	-1.0029	-0.4937	-0.6799	-1.1104	1.1549	-0.7587	-1.4218
1.1713	0.0793	0.9796	-0.6077	-0.3620	0.2266	-0.8062	2.1422	-1.2811	-1.7426
1.1600	0.1353	1.1485	-0.8376	-0.1096	-0.8573	-0.3231	1.9235	-0.4220	-1.7410
1.1292	-0.0954	0.7267	-0.1269	-0.5914	-0.2087	-0.6251	1.3388	0.1772	-0.8816
1.0565	-0.0317	0.5545	-0.3775	-0.7705	-0.1231	0.6829	1.5063	-1.2110	-0.4440
1.0995	-0.2394	0.3898	-0.2628	-0.4514	-1.3693	0.2804	1.3248	-0.6423	0.1788
0.9427	0.2119	0.7294	-0.2565	-0.1297	-1.6337	-0.5551	0.6915	0.7533	-2.0207
1.1451	0.1876	0.7869	-0.7069	-0.0161	-1.5087	-0.3490	0.4269	-0.2042	-2.3114
0.9551	0.1008	1.0137	-0.2232	-0.4364	-0.1288	-0.7654	1.3890	1.2531	-1.2693
1.0907	-0.2932	1.4457	-1.0296	-0.3529	0.4927	-0.3442	1.4587	0.6847	-1.6768
1.1842	0.0727	1.5153	-0.8272	-0.3950	0.3565	-0.7538	0.9009	-0.0484	-1.5940
1.4511	0.0820	0.8465	-0.5121	0.1195	-0.3456	-1.2982	-0.0263	1.0257	-1.5220
1.0931	-0.2324	0.6626	-0.7967	-0.7833	-0.5768	-0.8522	1.0511	0.9770	-1.6170
1.0014	0.0546	0.5480	-0.5523	-1.1278	-1.1237	-0.4509	1.1921	0.7936	-0.7484
0.9407	0.0057	0.2231	-1.2764	0.3605	-0.2856	-0.0316	0.4410	0.6615	-0.6425
1.1623	0.0902	0.5264	-1.0786	0.1195	-0.9894	-2.0266	0.7403	0.6551	-1.2264
0.8619	-0.0212	0.6921	-0.9329	-0.1185	0.2866	-1.1827	1.2570	0.9890	-1.5507
0.8570	-0.1222	0.0591	-1.7832	-0.6232	-1.0029	0.5109	0.5919	-0.0842	-0.7877
0.7089	0.4492	0.6735	-0.2722	-0.4199	-0.1411	0.3903	1.3712	0.3069	-0.1256
0.5655	0.1260	0.5565	-0.7220	-0.8236	-0.4878	-0.1754	1.4754	0.4420	-1.1954
0.2739	0.7669	1.1878	-1.0083	-0.2287	-0.5199	-0.4517	0.6434	0.3613	-1.1609
0.2250	0.6305	1.0987	-1.1387	0.2059	-0.3812	-0.9927	1.9482	0.4787	-1.1585
0.6165	0.6584	0.7299	-1.8096	0.5219	-0.6321	-0.7164	1.3684	0.7008	-1.8847
0.4407	0.6595	1.2900	-1.3830	0.1147	-0.0081	-1.9729	1.1536	0.4578	-1.5321
0.4752	0.6548	1.0011	-0.0383	-0.3977	0.6074	-0.7482	1.1041	-0.0011	-0.6727
0.7468	0.1471	0.4867	-0.3850	-0.2504	0.1344	-0.4516	2.3437	0.9203	-0.8859
1.1429	0.0441	0.8475	-0.3122	-0.0744	0.5207	-0.8067	0.5594	0.0300	-1.0714
0.9659	0.3325	1.0515	-0.1728	-0.5458	1.0326	-1.2931	1.7023	-0.1148	-0.9205
1.2596	0.0910	1.3387	-0.7339	0.3574	0.4055	-0.6023	1.1713	0.4162	-1.7672
1.4687	-0.1347	1.0097	-0.7993	0.3338	0.1358	-0.4258	1.9349	0.8894	-0.5879
0.9771	0.1797	0.4373	0.5250	0.1272	0.8102	-1.0862	2.0220	0.3972	-0.7592
1.1894	0.0359	0.8431	0.1993	0.0045	0.9688	-1.0622	1.6343	-0.6179	-1.5356
1.1950	-0.1041	0.4882	0.2527	0.5151	0.8339	0.0530	1.2380	0.2167	-0.4676
0.9264	0.0251	1.0005	-0.6101	-0.4086	0.7432	-0.8439	2.0114	-1.3228	-0.5535
1.0342	0.0607	0.9842	-0.6565	0.0324	1.0065	-1.0743	1.7801	-0.9774	-2.0406
0.9370	0.0480	1.0813	0.0376	-0.0262	0.8960	-0.3122	1.9810	-0.2027	-0.2260
0.9033	-0.0576	1.3097	-0.2216	-0.7914	0.3718	-1.6852	1.6575	-1.0230	-0.9251
1.2869	0.1578	1.0261	-0.6497	0.9325	1.1627	-1.0136	0.6198	-0.6698	-0.6656
0.8599	0.1626	1.2691	-0.3216	-1.2445	-0.4561	-0.9852	0.5035	0.2634	-0.9477
0.7515	0.2799	1.1237	-0.8077	0.0732	-0.3998	-0.5375	1.4769	0.4902	-1.1361
0.6957	0.3075	0.7766	-0.2796	-0.1632	-0.2527	-0.6406	0.4811	0.2584	-1.4691
1.1572	0.0110	0.8494	0.0924	0.2685	0.5074	-0.4233	1.2959	0.8934	-0.5126
1.0953	0.2705	0.8297	0.0433	0.5384	0.2924	-1.8200	0.6695	-0.0341	-1.3153
0.9567	-0.0186	0.4845	-0.9134	-0.0058	0.3577	-1.4140	0.0038	0.2237	-0.9581
1.0911	0.3409	0.6853	-0.6446	0.6500	1.0794	-1.4373	0.9896	-0.2652	-1.0506
0.9126	0.1361	0.6359	-0.5855	0.0945	1.0011	-1.4853	0.2854	-1.1734	-2.1083
1.1451	-0.0229	0.2195	-0.0949	0.7440	0.8066	-1.6877	-0.8115	-0.2009	-1.2358
0.9577	-0.4010	0.0898	-0.0543	-0.3338	-0.1667	-2.0422	1.1525	-0.4618	-1.1309
1.0563	0.0657	0.3772	-0.3462	0.7194	-0.5814	-0.6030	0.4164	0.1056	-1.2468
1.2003	0.0121	0.6107	-0.3327	-0.1531	0.2210	-0.6258	0.8359	-0.0854	-1.5959
0.7666	0.0419	0.5600	-0.1034	0.3384	-0.5223	-1.0860	0.8391	-0.4090	-1.9797
0.7728	-0.1010	1.2167	-0.4858	-1.3794	-0.5896	-1.0849	2.1053	-0.0812	-2.3671
1.1076	-0.1921	0.9095	0.0475	-0.5182	0.0983	-0.4490	2.7591	-0.2538	-0.6712
1.1365	-0.1698	0.7027	0.4017	0.2703	0.3314	-0.5664	1.8014	-0.5676	-0.8492
1.0957	-0.4337	0.6898	-0.1806	-0.1516	0.1457	0.3562	2.1167	0.0407	-1.3334
1.2607	0.0705	1.1768	-0.8629	-0.2585	-0.5302	-0.5251	-0.2852	0.6960	-0.8030
1.0286	-0.0155	0.3058	-1.1824	-0.2918	-1.9041	0.2524	0.4836	0.0072	-1.5338
0.7886	0.2691	0.8699	-0.4755	-0.2822	-0.9582	-0.3756	-0.3343	0.7198	-1.7912
1.0279	0.0080	1.5576	-0.6457	-0.6626	-0.6137	-0.7380	0.4955	1.1699	-0.9811
0.6429	-0.1683	1.6183	-0.6081	-0.7860	0.6257	0.0912	0.8063	0.5250	-0.6035
0.6013	0.1278	1.5139	-0.6528	-1.4289	-0.6519	-0.0717	0.1120	1.3246	-1.7691
0.7547	0.5656	1.2552	-0.6729	0.5428	-0.1738	-0.3129	0.0807	0.3399	-1.3387
1.0255	-0.1848	0.9302	-1.3673	-0.9879	-0.5661	-0.7967	1.2338	0.2293	-1.3403
1.0763	-0.0495	1.3493	-1.6618	-0.7141	-0.6138	-0.3612	1.7663	0.4870	-0.3007
1.2968	-0.1307	0.7954	-0.7026	-0.4602	-1.1048	-0.1139	1.9669	0.2757	-1.2294
1.1638	-0.0844	1.0653	-1.1071	-0.5229	-0.2731	-2.0678	0.8292	0.3097	-1.4608
1.0424	-0.1538	0.9024	-1.4092	-0.5287	-0.3024	-1.2854	1.3733	0.1268	-0.5773
1.2618	-0.0728	1.2469	-0.7184	-0.4377	-0.2680	-0.4860	1.7494	-0.2515	-0.9803
1.0877	0.0046	1.4953	-1.8346	-0.8196	-0.5074	-0.9634	2.3288	-0.3093	-1.0136
1.1257	-0.2394	1.3701	-0.9341	-0.7640	-1.0003	-0.0994	1.8590	-0.3154	-1.1552
0.8466	-0.1589	1.6483	-1.3834	-1.1190	-0.7069	-0.1758	1.7978	0.3155	-1.1986
0.9519	-0.0026	1.6397	-1.6930	-0.6577	-0.9395	0.2664	1.9684	-0.1567	-1.6956
1.2751	-0.3854	0.7035	-1.4674	-0.2153	-0.9171	0.3775	1.7569	0.3944	-0.3981
1.2620	0.0100	1.2886	-1.2136	-0.9918	-0.6190	-0.2904	1.6050	-0.0478	-1.0710
1.0130	0.0339	1.1304	-1.1710	-0.6531	-0.2581	0.8447	1.3950	1.1845	0.4269
1.0873	0.0827	1.6200	-1.3601	-0.7456	-0.7672	-0.1073	1.1159	0.4279	0.4087
0.8988	0.2471	1.4034	-1.0384	-0.5358	-0.8993	-0.3147	1.3964	-0.3787	-0.1777
1.0262	0.1416	1.5281	-0.7950	-0.4765	-0.1060	0.7406	0.8516	0.8082	0.1505
1.2066	-0.4637	1.0889	-1.4493	-0.8255	-0.7113	0.9424	0.6278	0.0386	0.5655
0.9371	0.1164	1.3260	-1.4238	-0.5259	-0.5569	0.0653	1.4571	0.0134	0.0135
1.1985	-0.0524	1.4765	-1.2983	-0.7994	-0.1038	-0.9539	0.6396	0.5644	0.6883
1.0295	-0.0911	1.9842	-1.0632	-0.8984	0.7420	-0.2527	1.2152	0.0682	-0.2522
1.2910	0.0062	1.6614	-1.0139	-0.6893	0.4300	-0.0622	1.3046	0.1421	-0.3108
0.9947	0.2044	1.3584	-1.0879	-0.5277	-0.0882	0.2201	0.9503	0.1437	-0.2328
1.4128	-0.1438	0.7213	-0.8053	-0.9656	0.4370	-0.0052	1.6623	0.4093	-0.3380
1.1332	-0.3610	1.2464	-1.2686	-0.7108	-0.4250	-0.3283	1.7552	0.0882	-1.0545
1.2250	-0.1468	1.7988	-1.0339	-0.9131	-0.1089	-0.2206	1.4700	0.3273	0.1933
1.2523	-0.2196	1.4694	-1.2917	-0.0223	0.2679	-0.8476	1.2606	0.0055	0.7743
0.9987	-0.0608	1.5037	-1.6244	-1.0735	-0.8544	-0.2876	0.7532	0.7155	-0.7365
1.2384	-0.1961	1.2237	-0.6497	0.0069	-0.3877	-0.2534	0.5091	0.1597	-0.1285
1.1267	-0.3125	1.0923	-0.6677	-0.5762	-0.3470	-0.0898	0.6265	0.3871	-0.1589
1.1182	-0.0406	1.7203	-1.0058	-0.4261	0.0170	-0.0786	1.2473	0.7904	-0.6499
1.2279	0.0591	1.5196	-1.0016	-0.3682	-0.0495	-0.4892	0.7437	0.8408	-0.2601
1.2917	-0.1054	1.7240	-1.0801	-0.8472	0.5109	-0.5884	0.7634	0.0069	0.3541
1.1459	-0.0155	1.5277	-1.1037	-0.9362	0.4609	0.0553	0.1798	-0.4501	0.8038
1.2589	-0.0999	1.4050	-1.1481	-0.7238	-0.4531	-0.3977	1.2892	0.0621	0.2739
1.2428	0.3015	1.1564	-1.1732	-0.5817	0.7037	-0.0550	1.0241	0.8445	0.1158
1.2911	-0.0810	1.2546	-1.1252	-0.9581	0.1031	-0.7149	1.1246	-0.3752	-0.3092
1.1496	-0.0794	1.4432	-1.6879	-0.3048	-0.2220	-0.4136	0.7674	0.2849	-0.3326
1.2434	0.1610	1.2916	-1.5156	-1.1709	-1.1157	-0.2151	1.3315	0.6530	-0.7373
1.2867	0.0176	1.4300	-1.3343	-0.5663	-0.2014	0.1247	0.8420	0.0788	0.0707
0.7758	-0.0330	1.6358	-1.4996	-0.5117	-0.7263	-0.4779	1.0766	0.4945	-0.2330
1.1230	0.0946	1.2847	-1.3387	-0.9147	-0.1686	-0.0456	0.8062	0.1062	-0.7416
0.9737	0.0626	1.4961	-1.4032	0.3279	0.1214	-0.5701	1.6764	0.4002	-0.9254
1.1257	0.1332	1.4825	-1.1865	-0.8437	-1.1402	0.1107	1.2893	0.6900	-1.0920
1.2399	0.0135	1.0151	-1.3900	-0.5972	-1.0844	1.1160	-0.1493	-0.4406	-0.7784
0.8602	0.1169	1.0786	-1.9729	-0.2718	-1.5651	0.6974	0.9367	0.6170	-0.9804
1.0658	0.0257	1.6569	-1.3677	-0.9204	-0.9360	0.2601	0.4492	1.0883	-0.2820
1.1854	-0.1082	1.3623	-1.2156	-0.9958	-0.6966	-0.1990	1.3714	1.2510	-0.1084
1.1713	-0.1043	1.7847	-1.3436	-1.3539	-0.1273	-0.3199	1.0886	0.3506	-0.8959
1.3529	-0.0697	1.3629	-0.9618	-0.6515	-0.0532	-1.0839	0.4935	0.5995	-1.0701
1.1058	0.1412	1.5084	-0.9014	-0.0001	0.1764	0.3563	0.7666	0.9791	0.3383
1.1685	-0.0685	1.1648	-1.0555	-0.9925	-0.5698	-0.8161	1.0868	-0.2631	-1.4955
1.3437	-0.0935	1.4267	-1.3825	-0.9478	-0.9591	-0.0724	1.6913	-0.4394	-0.4623
1.2011	0.0044	1.4447	-1.1930	-0.6267	-0.0747	0.3493	0.9497	-0.2660	-0.0705
1.0941	0.3125	1.2687	-1.5645	-0.3466	-0.2598	-1.0589	1.1106	0.2188	-0.1156
1.2576	0.1214	1.6253	-1.2475	-0.4679	-0.1087	-0.6404	0.6268	0.5973	-0.6116
1.3717	-0.0602	1.4109	-0.7954	-1.3351	-0.7083	-0.3438	0.3977	0.5952	-0.2145
1.2236	0.0645	1.5580	-1.3990	-1.0580	-0.1295	-0.6436	1.7637	-0.2028	-1.4569
1.2037	0.2392	1.8076	-1.3032	-1.0704	-0.0764	-0.3117	1.6997	-0.0844	-0.7606
1.0948	0.1102	1.5382	-1.3138	-0.8327	-0.8044	-0.1991	1.9039	0.9513	0.0719
1.1840	0.1683	1.4517	-0.9646	-0.1951	0.1353	0.2871	1.1547	0.0747	-0.8663
1.1993	0.2309	1.5993	-1.0549	-0.6180	-0.7627	0.3486	1.2232	1.4226	-0.3182
1.2664	0.2168	1.5271	-0.5972	-0.5756	-0.6312	0.1004	0.9054	-0.1812	-0.5333
0.9646	0.4143	1.8427	-1.7635	-0.2358	-0.3951	0.2092	0.7413	1.1275	1.5687
1.1207	0.2047	1.6629	-1.7611	0.0130	-0.4133	0.1947	-0.0549	0.6073	0.5023
1.3626	0.1597	1.8090	-1.3004	-0.3810	-0.6326	0.3902	0.2556	0.1533	0.4409
1.3820	0.0567	1.8138	-0.9742	-0.6157	0.4330	1.0525	0.3495	0.2023	0.9120
1.3870	0.0497	1.8550	-0.9184	-0.8128	-0.5309	0.1391	0.2957	0.0119	0.5996
1.2266	0.1282	1.7402	-1.0543	-0.7156	0.1213	0.1207	0.4332	-0.3680	0.3744
0.5995	0.5491	1.8682	-1.7577	-0.3925	-1.2688	1.1197	-0.1616	-0.0180	0.6018
1.3212	0.0693	1.7804	-1.4324	-0.8621	-0.1344	1.0561	0.5064	0.3314	1.0879
1.3995	0.0332	1.7589	-1.0684	-0.9684	-0.3156	0.0871	0.7230	1.2478	0.0813
1.2419	0.1739	1.4222	-0.8073	0.1215	-0.0102	0.6260	-0.3351	0.5289	0.3620
1.3357	0.0570	1.5402	-1.2749	-0.7405	0.0078	0.2671	0.4025	0.4804	0.6788
1.1004	0.1927	1.5608	-1.0155	0.0977	0.0593	0.0478	-0.2307	0.3663	0.0465
1.1907	0.1540	1.4800	-1.1695	0.0412	0.0779	0.3591	-0.5601	0.5857	0.9810
1.2672	0.0159	1.8760	-1.4111	-0.3351	-0.0320	-0.1763	0.6329	0.0200	0.0258
1.0906	0.1041	1.4578	-1.5004	-0.3290	-0.9814	0.2915	-0.0685	0.3750	-0.2740
1.1930	-0.2022	1.4304	-1.8130	-0.4492	-0.3360	0.4303	0.4413	0.4277	1.3784
1.3133	0.0308	1.8109	-1.6126	-1.0792	-0.3186	-0.0382	0.1672	0.2309	0.1805
1.2072	-0.2167	1.6409	-1.9330	-0.8016	0.6347	-0.2982	-0.2992	0.6071	1.1727
1.4439	-0.2444	1.6772	-1.2459	-0.8962	-0.0269	0.2910	0.0889	0.8953	0.3717
1.2792	-0.1905	1.9789	-1.2951	-0.6458	0.0068	0.5735	0.4884	0.4112	0.3960
1.2995	0.3612	1.7436	-1.3816	-0.6359	-0.7669	0.1247	0.3863	0.4620	1.0461
1.3203	0.1669	1.6117	-1.4405	-0.6731	-0.3103	0.3434	0.6178	0.1262	0.0380
1.1216	0.3897	1.8138	-1.8033	-0.5980	-0.3245	-0.1104	-0.0771	0.4683	1.3560
1.2726	0.0418	2.0890	-1.7268	-0.9803	0.1741	0.1705	0.1838	0.8156	0.5531
1.1929	0.1282	1.6389	-2.0838	-0.6838	-0.2861	0.0007	0.2492	0.5451	0.3318
1.3844	0.0249	1.7454	-1.4776	-0.6947	0.1370	-0.0386	-0.3140	0.8716	0.3967
1.2991	-0.0953	1.4724	-1.8942	-0.5861	-0.1794	0.1807	0.0599	0.5431	0.8256
0.9103	-0.0476	1.4752	-2.2552	-1.4395	-0.4087	-0.5116	-0.5807	1.0959	0.7789
1.2048	-0.3038	1.7591	-1.7357	-0.8195	-0.0064	-0.6034	-0.5465	-0.3635	0.6420
1.0839	-0.2471	1.6653	-2.1251	-0.1718	-0.5739	-0.3023	-0.0371	-0.1309	0.2407
1.3194	-0.1359	1.5479	-2.3446	-0.0339	-0.7381	-0.1237	0.5672	0.0220	0.1109
1.4821	-0.2369	0.9396	-1.4150	-0.0475	-1.3322	0.7412	-0.4757	0.1075	0.3634
0.9581	-0.1339	0.9887	-1.5004	-0.5300	-0.6825	0.4245	-1.1763	0.6077	0.6686
1.2026	-0.2319	1.2624	-1.6000	-0.9619	-0.6096	0.5039	-1.0471	0.9788	0.5616
1.1635	0.0409	1.8060	-1.6118	-0.5486	-0.2396	-0.1692	-0.0097	-0.0034	0.9141
1.0614	-0.0095	1.7912	-1.7793	-0.3132	-1.1419	-0.7634	-0.1261	0.2167	0.0251
1.2910	0.0407	1.6056	-1.3175	-0.5174	-0.4464	0.4338	-0.0307	0.5645	0.1027
1.2209	-0.0662	1.4201	-0.9854	-0.8905	-0.0083	-0.2349	0.2025	0.1208	0.3951
1.1039	-0.1382	1.6744	-1.6991	-0.3254	-1.2404	0.3966	0.4422	-0.2328	-0.0108
1.3315	-0.2569	1.5236	-1.7038	-0.1840	-0.6631	0.8188	0.3155	0.0752	0.4663
1.4472	0.1106	1.4298	-1.4930	-0.6047	-0.3866	0.3840	0.3281	0.0616	0.1522
1.3518	0.1793	1.7660	-1.3768	-0.4396	-0.0024	0.0071	0.4252	0.2879	-0.3529
1.3607	0.0795	1.7714	-0.7537	-0.2942	-0.2246	0.6418	-0.0273	0.0305	-0.1117
1.3126	-0.0654	1.5669	-1.6609	-1.0860	-0.7304	0.7170	0.1045	-0.3076	0.5531
1.2891	0.0361	1.5826	-1.5085	-0.5514	0.1976	0.3417	0.5085	0.0335	0.6608
1.1078	-0.0802	1.6005	-2.2899	-0.4105	-0.3303	0.5531	1.5579	0.3599	-0.2967
1.1946	-0.0449	1.7316	-1.6070	-0.8208	-0.4888	-0.7813	1.2519	1.0232	0.4076
1.1545	-0.1375	1.3958	-1.1552	-0.1919	-0.1491	0.1838	0.5542	0.5433	-1.1416
1.4354	0.0042	1.4541	-1.1860	-0.5979	-0.7179	0.5562	0.9786	0.5992	0.2849
1.3648	-0.4287	1.5556	-1.3849	-1.6279	-0.4110	0.1773	-0.4082	0.6032	-0.0475
1.4624	-0.1475	1.9563	-1.0655	-0.5053	-0.7567	0.2912	0.0058	0.6535	-0.3928
1.3678	-0.1153	1.5779	-1.5318	-0.6569	-0.6188	-0.0787	-0.1518	0.9281	1.2148
1.3917	0.1530	1.9403	-1.2475	-0.6228	-0.9348	0.7798	0.3452	0.4089	0.9699
1.3862	-0.1685	2.0055	-1.4963	-0.3112	-0.3114	-0.0122	-0.4102	0.8533	0.9363
1.0907	0.2770	1.6113	-1.6342	-0.9049	-0.3393	0.4481	-0.2063	-0.1722	1.2451
1.1085	0.1408	1.8203	-1.5768	-0.5298	-0.3910	0.2804	0.0244	0.8846	1.4779
1.4455	0.1458	1.9681	-1.4081	-0.3221	-0.0653	0.4676	-0.8523	0.0368	0.8631
1.3863	0.1119	1.6646	-1.7125	-0.5362	0.0350	-0.7673	-0.2408	1.0833	0.8937
1.2211	0.0171	1.5551	-1.3603	-0.3195	0.4227	0.0579	-0.1349	0.1962	0.4010
1.4415	-0.1087	1.7557	-1.3045	-0.7468	0.2271	-0.1482	0.4824	-0.1420	0.2181
1.2419	-0.0386	1.3273	-1.0386	-0.4194	-0.1509	0.2031	-0.0644	0.8048	0.9834
1.3652	-0.2434	1.5351	-1.2641	-0.3381	0.2915	-0.0111	-0.2174	1.0765	0.3232
1.5414	-0.0357	1.8654	-1.0564	-0.3386	-0.0096	0.4723	-1.6896	0.2127	0.5244
1.6701	0.0163	1.6349	-1.2808	-0.0885	-0.8840	-0.0104	-0.9564	0.9367	0.4133
1.5514	0.1682	1.4404	-0.8232	-0.3199	-0.3610	0.6206	-1.1483	1.1133	0.9535
1.5072	-0.6556	1.3253	-1.7552	-0.6794	-0.3254	-0.1205	-0.6905	1.3964	1.0758
1.1622	-0.3888	2.1244	-1.4897	-1.0838	0.6427	0.0156	-0.4348	0.3613	0.5995
1.4791	-0.2546	1.5194	-1.7548	-0.6278	-0.5171	-0.2888	-0.9223	0.4301	1.3144
1.5823	-0.2166	1.6489	-1.7002	-0.3121	-0.4563	0.1789	-0.5371	0.7362	1.2455
1.4665	0.1054	2.1196	-1.3236	-0.2890	0.2488	0.1694	-0.1582	1.1458	1.0613
1.5005	-0.1091	1.6061	-1.1342	-0.7775	0.1408	-0.8623	-0.3903	0.6269	1.3955
1.2625	0.0037	1.3536	-1.5429	-0.1853	-0.0138	-0.9169	-0.7344	0.7474	0.3283
0.6402	0.7347	1.2986	-1.2615	-1.1238	-0.7128	-0.4519	-1.2186	0.2606	0.8205
1.3239	-0.4542	2.0416	-2.0733	-1.0479	0.4028	-0.0986	-0.6494	0.3667	0.8882
1.2745	-0.1498	1.7003	-1.9799	-0.4183	0.6102	-1.6158	-1.4415	0.8393	1.4387
1.6756	-0.3279	1.4028	-1.4118	-0.3369	0.2211	-0.5422	-1.3736	1.1809	1.1492
1.3117	-0.1992	1.5429	-1.7378	-0.6609	-0.2536	-0.2489	-0.8476	0.0088	0.0871
1.2226	0.1138	1.7648	-2.1045	-0.6092	-0.2522	0.8878	-2.0271	0.3550	1.7504
1.7926	-0.2850	1.6483	-1.3609	0.0299	0.2547	0.1005	-1.4970	-0.2240	1.4105
1.7939	-0.3380	2.0002	-1.8376	0.8178	0.3732	-0.8651	-1.6294	0.1722	0.6609
1.7455	-0.3816	1.7141	-2.2012	0.3557	0.0062	0.0466	-1.5838	0.2413	0.8610
1.6370	-0.1874	1.6425	-1.4666	-0.5476	-0.3335	-0.4603	-1.0124	0.4685	1.1269
1.6059	-0.1949	1.7251	-1.4197	-0.3898	-1.0400	-0.2218	-1.6747	1.7470	1.1261
1.4982	-0.2134	1.5630	-1.4707	-0.6320	-0.5947	0.1381	-1.4400	0.8382	1.2422
1.4835	0.1199	2.2148	-1.5352	-0.3981	-1.2313	-0.6312	-1.6500	-0.0400	0.1371
1.4914	-0.1150	1.8068	-1.3708	-0.6046	-1.3398	0.4077	-1.1946	0.9955	0.5441
1.4614	-0.1263	1.5445	-1.4790	-0.7543	-1.7461	0.4066	-0.4980	0.1238	0.5066
1.2745	-0.2133	1.3696	-2.1062	-0.9434	-0.4964	1.2060	-0.3402	-0.7396	0.7134
1.4588	-0.2985	1.5776	-1.6362	-0.5231	-0.7834	0.7997	0.2870	-0.2388	1.5144
1.5468	-0.2557	1.7798	-1.5091	-0.0386	-0.1508	1.0793	-0.4710	0.2983	1.3582
1.1992	-0.2111	1.7680	-1.5219	-0.3849	-0.4501	0.4958	0.4453	0.6020	0.0287
1.3530	-0.1190	1.5521	-1.1895	0.2146	-0.1523	1.2502	-0.2727	1.1501	1.1100
1.2843	-0.3160	1.6948	-0.8313	-0.5427	0.5131	0.0255	-0.3620	0.2634	-0.6624
1.2969	-0.6700	1.2725	-0.8388	-0.4097	0.2762	0.8539	-0.3690	1.1150	1.6627
1.7354	-0.2747	1.1514	-0.7706	-0.0070	-0.1227	0.4974	-0.1593	0.9434	1.6194
1.3316	-0.2743	1.2176	-1.3784	-0.5597	-0.6130	0.9521	0.7545	0.2586	-0.0673
1.5898	-0.4114	1.1409	-0.7963	-0.3545	0.9279	-0.0904	-0.9148	-0.1272	1.1995
1.4828	-0.2863	1.6475	-0.9355	0.5118	0.4071	0.5120	-0.4913	0.6549	0.1930
1.4142	-0.4009	1.7084	-1.7781	-0.7903	-0.1621	0.3869	0.1934	0.2244	0.7799
1.2909	0.0270	1.1206	-1.3658	-0.3615	-1.0102	0.2737	-0.7868	0.5385	0.2565
1.0993	-0.1039	1.5118	-1.1182	-0.1133	-0.4817	0.8449	-1.1880	0.7188	0.8597
1.4312	0.0399	1.7680	-1.9916	-0.7055	-0.3564	0.1977	-0.2044	-0.2933	0.1078
1.7192	-0.5815	1.4352	-0.9437	-0.1280	0.3884	0.6460	-0.7443	-0.1623	1.5113
1.2431	-0.2315	1.5456	-2.3758	-0.8251	-0.0001	0.1212	-0.3623	0.0297	1.0335
1.4196	0.0452	1.8970	-1.6538	-1.0692	-0.6020	0.2946	-0.6278	0.7847	1.6711
1.3081	-0.1434	1.5156	-2.1135	-0.1391	0.6307	0.6795	-0.3429	0.2211	1.5565
1.8756	-0.5813	1.5314	-1.9255	-0.2330	0.5525	-0.5900	-0.4871	-0.7970	0.3782
1.8305	-0.2120	1.5506	-1.4240	0.6005	1.0545	0.3426	-0.6277	1.1368	2.0333
1.6060	-0.4202	1.6072	-1.9040	0.0758	0.4973	0.0388	-0.6691	-0.2665	2.0336
1.8104	-0.6486	1.5623	-1.9903	0.1076	0.1615	-0.1357	-0.1174	0.4611	1.4502
1.6705	-0.6019	1.3989	-1.5669	0.0388	0.2153	0.2958	-1.0423	0.5608	1.0584
1.5778	-0.1657	1.8029	-1.0123	-0.6815	-1.1571	-0.0595	-2.2658	-0.0726	2.1161
1.8853	-0.5505	1.4886	-0.4485	-0.6133	-0.5844	-0.0370	-2.1118	0.2948	0.5235
1.9377	-0.6195	1.5973	-0.8102	0.0814	0.0636	-0.0514	-2.1845	0.0002	0.9048
1.7680	-0.4696	1.2518	-1.1228	0.1272	0.4745	0.0188	-2.3826	1.0791	2.4761
1.5253	-0.0569	1.3841	-1.0708	-0.2972	-0.1193	0.8058	-1.9428	-0.2436	1.4480
1.5665	-0.5326	1.8521	-1.6050	-1.0863	0.3203	0.1408	-0.9890	0.1950	1.7220
1.4785	-0.5923	1.9671	-2.1821	-0.2450	0.3831	0.0743	-0.8334	1.3143	0.9741
1.3966	-0.4252	1.5986	-1.8239	-0.7800	0.5826	-0.5228	-1.9577	-0.0014	1.4985
1.5891	-0.5115	1.4299	-1.1918	-0.2052	-0.1798	-0.5605	-1.1987	0.1102	1.6854
1.7706	-0.7279	1.1228	-0.9001	-1.0120	-1.0291	-0.4003	-2.1468	-0.2243	1.7481
1.2332	-0.0540	1.5311	-1.2631	0.1149	0.0998	1.0475	-0.6211	0.3982	0.6108
1.2921	-0.2288	1.3586	-0.8991	0.3879	0.0099	0.5738	-2.6405	1.0565	2.1023
1.6984	-0.5658	1.7232	-1.3506	0.2040	-0.0704	-0.4858	-1.8477	0.4943	1.4949
1.5288	-0.6008	1.5070	-0.8019	0.0302	0.8296	0.0951	-1.2771	0.9091	1.8530
1.7457	-0.4995	1.0048	0.0035	0.1227	0.6506	0.6029	-2.6007	0.5200	1.9800
1.4858	-0.3074	1.1772	-0.9226	-0.7497	0.0181	-0.4563	-1.4578	-0.3110	0.9449
1.1192	-0.0128	1.7771	-1.1366	-0.3436	-0.0768	0.9472	-1.6994	0.5841	1.2547
1.2234	-0.3461	0.4869	-0.6192	0.2394	-0.2727	0.0827	-1.7632	0.3349	0.9374
1.3184	-0.7325	0.4307	-1.4011	0.0798	0.0317	-0.2668	-1.1645	-0.2123	0.8597
1.2113	-0.2719	0.7107	-1.7631	0.0856	-0.5219	0.8245	-0.7972	0.2301	1.3194
1.6244	-0.5681	0.8011	-1.3848	0.1278	-0.4490	0.0786	-0.5306	-0.1205	0.4672
1.5381	-0.5583	0.8624	-1.3174	-0.3686	-0.6368	0.2204	-0.7604	0.4995	1.0496
1.5318	-0.3967	0.8353	-0.6204	0.6921	-0.0439	-0.1358	-1.1913	0.9780	0.6467
1.4138	-0.5827	0.6846	-1.0267	0.0125	-0.7774	-0.5151	-1.4893	0.2307	1.6228
1.0268	0.1932	0.9833	-1.6073	0.1385	-1.5203	-0.0630	-0.5633	0.5105	0.5704
1.5483	-0.4970	0.7440	-1.1695	0.0717	-1.1964	-0.4899	-0.8015	0.0299	0.7702
1.3601	-0.0818	1.3191	-1.9077	-0.1593	-1.2998	0.5788	-0.4398	0.3107	1.2253
1.4314	-0.7286	1.2464	-1.8285	0.1819	-0.0555	0.7612	0.1126	-0.1858	1.0666
1.6942	-1.1133	1.5588	-1.4500	-0.4482	0.8916	0.3271	-0.6404	0.1551	2.6085
1.7823	-0.5517	1.3763	-1.2701	0.3012	-0.1518	0.2530	-0.1677	-0.5928	1.6002
1.4442	-0.5203	1.1638	-1.8942	-0.0428	-0.4811	0.4925	-0.4912	0.1017	1.1343
1.2245	-0.3742	0.5841	-1.4775	0.0502	-0.1957	-0.3841	0.5614	1.1801	0.1628
1.2281	-0.4672	0.7872	-0.9149	-0.1909	0.8505	-0.5385	-0.0006	0.1667	0.8062
1.5381	-0.5442	0.8067	-1.5581	0.3503	0.0357	0.8015	-0.1882	0.3435	1.1872
1.3822	-0.5529	1.4511	-0.9960	-0.5038	-0.1325	-0.4538	0.7329	1.0128	-0.2416
1.7288	-0.9806	1.2294	-0.6935	0.2118	1.1607	-1.0136	-1.0294	-0.7441	0.7206
1.4906	-0.3718	0.9527	-0.6035	0.6264	1.1105	0.4270	-0.5820	-0.0970	0.4103
1.6056	-0.2771	1.2930	-0.3964	0.6236	-0.6087	0.7955	-0.7994	0.1764	-0.5642
1.0294	-0.0903	0.3225	-0.4109	-0.3136	-0.7603	1.5100	-0.7566	-0.8929	-0.4829
1.3377	-0.1798	0.5629	-0.0976	0.3682	0.6714	-0.0375	-0.6695	-0.3408	-0.1268
1.2920	-0.3174	0.9134	-0.5101	0.1938	-0.0452	1.3040	-0.7648	-1.6668	1.0649
1.2606	-0.7554	0.8468	-0.4300	-0.1738	0.8786	0.5217	-1.5324	-1.3320	1.2782
1.3823	-0.5552	0.7409	-0.1171	-0.0241	-0.2373	0.5764	-1.2336	-0.8116	0.3825
1.4558	-0.6842	0.5315	-0.4478	-0.2697	0.9906	0.9422	-0.2578	-1.5031	0.5100
1.4427	-0.6277	0.7600	-0.9656	-0.1047	1.5613	0.6731	0.5239	-0.3547	1.3971
1.1798	-0.4394	0.5802	-1.0942	0.8249	0.7759	0.7693	-0.4495	-1.7533	-0.9585
1.6652	-0.7206	0.4391	-0.9671	0.0017	0.3063	0.2667	-0.7661	-2.4468	0.5497
1.5726	-0.9129	0.3991	-1.5056	0.2600	0.2675	-0.2901	-0.5585	-2.5316	1.0058
1.6142	-1.0350	0.9575	-1.8173	-0.1124	0.0482	-0.8028	0.0281	-1.4450	-0.4098
1.6509	-0.9053	1.0805	-1.5212	-0.0639	0.0017	-1.0023	-0.9351	-1.2727	-0.4463
1.6805	-0.7668	0.6700	-0.8988	0.9657	-0.2496	-0.6223	-1.5735	-2.4955	-0.3014
1.4869	-0.6301	0.9057	-0.3695	0.0032	0.6339	-0.1641	-2.4098	-2.3004	-0.3354
1.7821	-0.6357	1.0796	-0.1840	-0.2057	0.1856	-0.4432	-2.1151	-2.4595	-0.3666
1.6480	-0.9127	0.3455	-0.3011	0.0633	0.8953	-0.0880	-1.7086	-1.0997	1.4696
1.4258	-0.6217	0.2659	-1.0862	-0.4539	0.2772	0.2077	-0.3517	-1.1473	0.6593
1.5195	-1.3270	0.6388	0.1586	-0.8384	-0.0537	0.6310	-1.6418	-1.2103	1.7964
1.5229	-1.0896	0.4544	-0.1712	-0.6116	0.6044	-0.0151	-1.5376	-1.0237	0.6084
1.6446	-0.7825	0.2975	0.2708	-0.7221	-0.1548	1.0716	-1.7966	-0.5782	1.3530
1.6920	-1.0242	0.2935	0.6103	-0.5082	-0.2844	-0.6565	-1.3443	-0.4886	0.6502
1.4454	-0.9510	0.2301	0.0373	0.0446	-0.2449	-0.0922	-2.1568	-0.8142	2.1416
1.4552	-0.9376	0.2238	-0.4440	-0.3208	0.1184	0.9409	-1.3013	-1.0819	1.2138
1.4210	-0.8484	0.7114	-0.8096	-0.3334	0.5407	0.5357	-1.1216	0.3154	1.1310
1.4357	-1.2451	0.1921	-0.5583	-0.0569	0.2604	0.3560	-0.5582	-0.4618	1.0886
1.4639	-0.6551	0.6020	-1.0814	0.0252	0.6197	0.7598	-0.7136	-0.8777	0.9414
1.6229	-1.0784	0.3622	-0.2377	0.1722	0.7354	-0.0514	-1.3782	-0.6490	1.0523
1.3928	-1.1641	0.0837	-0.5359	-0.4299	0.1991	1.0854	-1.2296	-0.9649	1.5484
1.4511	-0.6967	0.7032	-0.6816	-0.2261	-0.3086	0.4110	-1.6217	-0.6552	1.0088
1.5036	-0.7654	0.1000	-0.1380	0.0852	-0.3396	0.3381	-1.3964	-0.1377	0.9528
1.5269	-0.4083	0.2917	-0.0308	0.4384	-0.4685	-0.1017	-0.6297	-0.5919	-1.0885
1.5615	-1.0905	0.0283	0.2582	0.3157	0.3208	0.6231	-0.1962	0.3432	0.7031
1.3853	-0.8252	0.0214	-0.1509	-0.1697	-0.2032	0.0975	-1.5727	-0.2678	0.2814
1.4440	-0.8108	0.3457	-0.3784	-0.1901	-1.1222	0.4517	-0.8232	-0.6284	0.6248
1.4568	-0.8650	0.0280	-0.5527	-0.1099	-0.0454	0.4844	-0.6375	0.0998	1.3240
1.5023	-0.9367	0.0014	-0.6846	0.1557	-0.6242	0.6746	-0.4982	0.0392	0.4260
1.4564	-1.0465	-0.1554	-0.6849	0.3138	0.1243	0.4470	-0.6805	0.5771	1.7253
1.5702	-0.9655	-0.1606	-0.3624	0.4443	-0.5459	0.5600	0.3263	0.4967	1.1862
1.5045	-0.7889	0.0321	-0.3380	0.0757	-0.2900	0.4438	0.2994	0.1384	0.8933
1.5334	-0.9508	-0.2479	-0.1675	0.3112	0.2121	-0.5951	0.3714	0.0575	0.7940
1.3896	-0.7843	0.3973	-0.5009	0.4581	0.2126	0.0157	-1.3013	0.0733	1.2699
1.4206	-0.7796	0.2339	-0.5234	-0.3135	-0.0007	0.6589	-0.6942	-0.8953	0.8948
1.5099	-0.6765	0.0790	-0.2481	-0.0735	-0.0162	0.0951	-0.6977	-0.3084	0.3032
1.3307	-0.7737	-0.1183	-0.0958	-0.2169	0.0807	0.4039	-1.1019	1.4482	0.3122
1.5707	-0.9388	-0.2731	0.0636	0.3313	0.2590	-0.2901	-0.1775	-0.3939	1.7604
1.3271	-0.6890	-0.2184	-0.2183	-0.2322	-0.3242	0.4908	-0.1417	-1.0784	0.4836
1.4554	-0.9264	-0.2375	-0.3370	0.2425	0.4831	-0.0703	0.0897	0.4011	-0.1244
1.5077	-0.8565	-0.0272	-0.5775	0.6890	0.8974	-0.0642	-0.0930	-1.4820	-0.3852
1.4658	-1.2500	-0.0281	0.2100	0.2204	0.8441	1.6694	-1.2740	-1.7293	0.3538
1.3505	-0.9174	0.4403	-0.2442	0.6988	0.1404	1.3464	-0.5228	-0.6876	-0.7390
1.7009	-0.8862	-0.0561	0.2384	0.7106	0.4708	1.1956	-0.8732	0.2374	-0.6910
1.3147	-1.3750	-0.2187	-0.0824	-0.3731	0.0967	0.7459	-0.0231	-0.1697	-0.9904
1.3486	-1.3008	-0.1944	-0.2581	-0.6599	0.1656	1.9480	-0.1939	-1.2050	0.4938
1.2770	-1.4765	-0.3029	0.0076	-0.3915	-0.1167	1.6337	-1.0307	-1.2944	0.7860
1.2896	-0.8740	0.0783	-0.2347	-0.0769	0.3962	0.3977	0.0644	-0.1720	-1.6150
1.3196	-0.7510	-0.3211	-0.5555	0.1963	0.8389	1.9456	-0.4936	-3.8827	-1.6782
1.4018	-0.6879	0.0406	-0.7191	0.4423	1.2116	1.0735	0.4763	-2.0895	-1.6284
1.3242	-0.9269	-0.7330	-0.0705	0.2699	-0.1302	1.8412	0.7048	-3.1409	-2.4699
1.3404	-0.7638	-0.6853	-0.6987	0.6770	0.2949	1.0552	0.3029	-2.8762	-2.5953
1.3754	-0.9124	-0.4494	-0.3635	0.1918	-0.0105	1.5873	0.7098	-2.9388	-0.9893
1.7072	-0.8677	-0.2031	-0.2315	0.2262	0.2758	1.3020	0.0717	-3.0752	-1.0653
1.3949	-1.0605	-0.6012	0.0945	0.1631	-0.1481	1.1153	-0.4563	-2.2600	-1.1011
1.3765	-0.8061	-0.3296	-0.3201	-0.1528	0.2161	0.9880	1.1331	-3.8146	-1.5900
1.5293	-1.0336	-0.4997	0.1020	0.0402	-0.1090	1.2798	0.7565	-3.0301	-1.7312
1.5596	-0.8693	-0.3061	-0.2806	-0.2942	0.3140	1.9638	-0.5711	-3.5541	-1.4320
1.4523	-1.0361	-0.1951	-0.0752	0.2176	0.3196	1.5585	-0.6320	-3.2600	-0.9955
1.3873	-1.1406	-0.5511	0.1402	-0.6331	0.4749	0.4746	0.1779	-1.1339	0.3894
1.5628	-1.1835	-0.5270	0.8655	-0.0733	0.3110	-0.1687	0.0243	-1.1696	0.2110
1.5617	-1.1091	-0.3962	0.1605	0.1026	-0.1641	0.1788	-0.7944	-1.4748	-0.9439
1.6335	-1.2701	-0.4505	0.2202	-0.1329	-0.5573	0.6472	-0.5338	-0.5701	0.6426
1.8303	-1.1926	-0.2223	0.8859	0.0020	-0.0708	-0.0242	-0.5387	-0.9874	-0.0346
1.6509	-1.4409	-0.4773	0.3335	1.0436	0.5370	1.1642	-2.1042	-0.6059	0.1617
1.4943	-1.1698	-0.4876	0.3122	-0.0580	0.1941	1.2510	-0.1616	-0.6209	0.6626
1.6508	-1.3648	-0.9311	0.5316	-0.8281	-0.5160	1.1838	-0.9799	1.0373	0.1084
1.8007	-1.5333	-0.6253	0.7019	0.4551	0.5647	0.4734	-0.6672	-1.5103	-0.0957
1.5669	-1.2535	-0.6934	0.9563	0.4227	-0.1284	1.4227	-0.5396	-0.3157	0.7055
1.4703	-1.1140	-1.0440	0.5161	-0.2388	-0.1542	0.6492	0.3849	0.0031	1.7157
1.5465	-1.2274	-0.6929	0.4721	-0.0336	0.6607	1.5891	-0.0617	-0.2352	1.9648
1.4482	-1.0059	-0.9732	0.6610	-0.0743	0.0575	1.8101	-0.1905	0.4899	1.1650
1.3596	-1.2027	-0.7692	0.4080	0.7340	0.5448	0.7767	-0.5084	0.7374	0.6507
1.4437	-0.9362	-0.4231	-0.1885	0.8278	-0.2173	0.3061	-0.4064	-2.7227	-0.5197
1.5864	-1.3682	-0.4036	0.7468	0.5196	1.0721	2.1888	0.6384	-1.8679	0.0993
1.3722	-1.0902	-0.2952	0.2028	-0.3471	0.4898	1.3647	-0.6436	-0.8295	-0.6619
1.5487	-1.1800	-0.1096	0.3745	-0.3552	0.3519	1.5880	-0.9423	-1.5294	0.1186
1.5222	-1.0450	-0.4235	0.0921	0.4592	-0.1845	0.3776	-0.2591	-1.6915	-0.4036
1.7010	-1.3709	-0.7123	-0.0117	0.4116	-0.4811	0.7582	-0.6185	-2.3874	-0.7133
1.7764	-1.0250	-0.4563	0.5350	0.2162	-0.2616	0.4890	0.2170	0.3387	0.9596
1.6915	-0.7953	-0.2550	0.8468	0.9544	0.2020	0.5487	-0.1533	-0.0476	-0.0267
1.6835	-1.1922	-0.4351	-0.1793	0.3694	-0.1277	0.7580	-0.5584	-1.2964	0.9443
1.6049	-0.9798	-1.0506	0.2022	0.3997	0.0227	0.8580	0.6009	-1.3910	0.0035
1.7539	-1.3300	-0.3406	0.7197	0.4584	0.2652	0.5178	0.1144	0.0779	-0.1452
1.4709	-1.3537	-0.8030	0.3006	-0.5572	0.3119	0.7579	0.5688	-1.5733	-0.7642
1.4848	-1.2740	-0.8806	0.4490	0.3454	-0.4806	1.3006	-1.1684	-0.6924	-0.5953
1.6824	-1.5767	-0.5682	0.7666	0.2453	0.9651	0.8922	-0.4357	0.1397	-0.2905
1.8292	-1.4632	-0.6493	0.5106	0.8996	0.1796	-0.4271	-0.5132	-0.4524	0.8501
1.6405	-1.1388	-0.0840	0.2276	0.1003	0.6056	0.3774	-0.6401	-1.0698	-0.6896
1.6479	-1.3944	-0.7079	-0.0180	0.8181	1.0859	1.0944	-0.3733	-1.1908	-0.4491
1.6348	-1.5430	-0.4335	-0.1477	0.8593	0.6193	0.2632	-0.8757	-1.9488	-1.3655
1.4261	-1.2348	-0.3489	0.0942	0.5678	0.4614	0.9387	-0.5933	-1.6647	-0.5592
1.1979	-1.5644	-0.5219	0.1309	0.0891	-0.0019	1.3038	1.0172	-1.2975	-0.5332
1.6569	-1.1292	-0.4776	0.2672	0.6421	1.3150	1.2152	0.8949	-1.0391	-1.1588
1.5277	-1.3898	-0.5150	0.2741	0.4932	0.7706	1.0242	1.5558	-1.5801	-1.5464
1.2632	-1.3582	-1.3388	0.8844	-0.1575	0.9968	2.1858	0.3710	-0.8969	0.4464
1.1382	-1.1685	-0.7365	0.0789	0.3286	1.2203	1.6702	-0.3004	-0.8298	0.4903
1.6037	-1.3663	-1.0810	1.0152	0.3260	1.0848	0.9855	1.1637	-0.5039	-0.9230
1.2359	-1.3838	-1.4981	0.6536	0.5626	0.3319	2.3052	0.4383	-2.0152	-2.6119
1.4973	-1.5218	-1.2377	0.2832	0.4442	1.0102	2.1442	0.2401	-1.3807	-2.3677
1.3139	-1.5009	-1.0364	0.3944	1.0498	0.3866	2.1478	0.7462	-3.5219	-1.7427
1.3568	-1.3083	-1.5492	0.2211	1.0234	0.7580	1.8146	0.6835	-2.2146	-2.7488
1.5556	-1.3673	-1.1390	-0.2873	0.5547	1.0545	1.1128	0.0583	-2.4629	-1.8131
1.3225	-1.4033	-0.2158	-0.1732	0.7317	1.4803	0.4725	1.4039	-2.1714	-1.7277
1.4104	-1.4270	-0.7841	0.3174	1.2377	0.4704	0.9854	0.9406	-2.4535	-1.3471
1.5679	-1.3058	-0.5973	0.7208	0.5471	0.4220	1.1037	1.5824	-3.9471	-2.5864
1.3114	-1.5240	-0.8670	0.6468	0.5103	0.3763	1.2833	0.3930	-2.6067	-2.2232
1.3225	-1.1906	-1.1023	1.1514	0.1060	0.5685	1.2784	1.6226	-3.3053	-2.2971
1.4480	-0.9692	-0.2247	0.4400	0.6292	-0.0204	0.3731	0.5749	-2.9803	-2.7307
1.5701	-1.4417	-1.4438	0.4498	-0.2116	0.9435	2.0772	0.1553	-1.7245	-1.7917
1.7435	-1.8638	-1.2048	1.6324	-0.0522	0.4177	0.6062	0.0585	-0.6222	-0.3540
1.7167	-1.4219	-0.6929	0.8485	-0.2463	0.4436	-0.4530	1.1472	-0.6002	-2.0767
1.4989	-1.3197	-1.0128	1.1016	0.5628	-0.1516	0.8642	1.0642	0.7311	-0.5075
1.4079	-1.1806	-0.4686	0.7283	0.1314	0.0941	2.1980	0.8787	-1.0329	-0.3834
1.3853	-1.3818	-0.7300	1.2940	0.1310	0.8245	1.3120	-0.4657	-1.8764	-0.2329
1.6690	-1.3431	-0.7711	0.0407	-0.1454	0.0335	0.8289	1.9002	-0.2145	-0.0466
1.7407	-1.3054	-1.0100	1.2415	-0.2597	0.4278	0.6462	0.0361	0.4489	0.6870
1.5551	-1.3891	-1.1144	1.1771	-0.2000	1.1698	1.5848	1.2474	-0.3264	0.3772
1.6399	-1.3987	-1.1123	1.1098	0.5743	0.6110	1.8335	0.2564	-0.8585	0.0533
1.5871	-1.1888	-1.0711	1.2338	0.0383	0.6751	-0.1783	0.3779	-0.4541	-0.9716
1.4968	-1.2678	-1.0056	1.1566	-0.7629	0.8564	0.4022	-0.0451	-0.5559	0.8934
1.5189	-1.1833	-1.1874	1.0770	0.5019	-0.2207	0.3839	1.1320	-0.7606	0.2864
1.0549	-0.9231	-1.0467	0.8823	0.3731	0.1774	0.6969	0.5292	1.1089	-0.2203
1.2716	-0.9881	-0.7264	0.3752	0.0334	0.4005	-0.0265	1.1456	-0.7029	-0.1290
1.7205	-1.3608	-1.1313	0.8935	-0.1977	0.6521	1.1839	0.6692	-0.6214	0.7754
1.8452	-1.6513	-1.3012	1.5785	0.9143	1.2542	1.2718	1.4144	0.0530	0.1329
1.9197	-1.5392	-1.2101	1.3558	0.5578	0.3447	1.1423	0.4742	-0.2567	-1.1234
1.8578	-1.6574	-1.1531	0.8188	0.1277	1.0850	0.2728	0.7381	0.1504	0.2895
1.3912	-1.3679	-0.6758	1.2454	0.3563	-0.1402	-0.2233	0.7383	-0.6687	-1.1107
1.7106	-1.3018	-1.3753	1.2632	0.4947	-0.2115	-0.6140	-0.0627	-0.0384	-0.2344
1.5774	-1.1965	-1.5758	0.7772	1.0845	0.8664	0.1264	1.0465	-0.2933	0.0393
1.5435	-1.0037	-1.0066	0.9619	0.3210	0.3762	-0.0632	-0.0420	-0.9778	-0.4679
1.9066	-1.1895	-0.7320	0.9064	0.8876	0.3628	-0.2242	-0.3238	-1.2491	-0.4470
1.6159	-1.4821	-1.1505	0.9466	0.2435	0.1546	-0.4461	0.7626	-0.6551	-0.2466
1.4723	-1.1412	-0.9710	0.6093	0.7456	0.7577	0.7454	-0.1434	-1.4972	-0.8890
1.8283	-1.4522	-1.0786	1.1356	-0.2787	0.2711	1.1357	-0.1161	-0.3319	-0.6349
1.6342	-1.4957	-0.8142	1.2846	0.6165	0.1631	0.0733	-1.3877	-1.0151	-0.9435
1.8079	-1.5471	-1.3128	0.8034	0.4869	0.4740	0.9438	-0.7473	-0.0818	0.3135
1.7356	-1.2654	-0.9445	0.7561	0.6855	0.0938	0.5482	-0.4547	-1.7631	-0.1762
1.5338	-1.4972	-0.8628	1.2693	-0.0653	-0.0522	1.3664	-0.9747	-0.1582	0.1579
1.7273	-1.3921	-1.4270	1.3615	0.3527	-0.4748	0.8493	-0.4973	-0.7081	-0.0648
1.6389	-1.3803	-0.7676	0.6088	0.0689	0.1334	0.2185	0.1677	-0.3498	-0.1619
1.6768	-1.5519	-1.0058	0.9214	0.3311	0.5525	0.8980	0.9017	-0.5844	0.3794
1.8672	-1.3439	-0.7327	1.2056	-0.0495	0.3532	0.5753	-0.5457	0.2829	0.3914
1.6754	-1.5050	-1.3967	0.7913	0.5823	0.7853	1.2399	0.8068	0.0086	-0.5985
1.6157	-1.2802	-0.7285	0.7911	-0.0387	0.8742	1.7333	-0.4356	-0.3902	-0.1612
1.6547	-1.4653	-1.2922	0.6369	0.3042	0.3336	0.6901	-0.3627	-0.2731	0.4200
1.3187	-1.6508	-1.1633	1.2346	0.2469	-0.0711	0.4665	-0.2625	-0.5598	-0.2754
1.3348	-1.5115	-1.3887	1.0078	-0.1058	0.3183	1.9710	-0.4849	-2.2051	-1.2022
1.3347	-1.7181	-1.0553	0.6094	-0.1267	0.0875	1.6122	0.0818	-1.0043	-1.6514
1.5609	-1.7188	-1.6546	0.9076	0.2839	-0.1600	1.8540	0.0910	-2.2509	-1.2463
1.3111	-1.2139	-1.1449	1.2570	0.5224	0.3218	0.6119	-0.1851	-1.0975	-2.4232
1.3775	-1.3877	-1.2995	0.7531	0.6974	0.3006	1.6288	0.1926	-1.4499	-1.2790
1.3858	-1.4280	-1.1285	1.3750	0.3022	0.2529	-0.3156	1.0917	-0.1968	-1.5842
1.1756	-1.2264	-1.6095	1.7188	0.0472	0.5076	0.6697	0.8416	-3.1310	-0.8308
1.4131	-1.2805	-1.3899	0.9134	-0.0082	1.1948	0.5516	0.3704	-3.1321	-1.2055
1.4781	-1.2754	-1.4825	0.7015	0.0969	0.2978	0.6808	0.6285	-1.4943	-1.7467
1.3090	-1.3969	-1.2852	1.0948	-0.5294	0.1990	-0.2400	1.1003	-1.8313	-0.8824
1.7384	-1.1283	-1.4386	1.3335	0.8203	0.4903	0.3337	0.6951	-1.7774	-2.6574
1.6026	-1.2773	-1.2231	1.5254	-0.2685	0.5513	0.8762	0.8511	-1.9638	-0.7228
1.4999	-1.0407	-0.8322	1.0276	0.0218	-0.0381	1.8492	0.3047	-1.5542	-1.2497
1.2953	-1.6069	-0.8709	0.9489	-0.3802	0.8240	0.2877	0.1880	-0.8898	-1.8480
1.5641	-1.3363	-1.0683	1.1692	-0.8233	0.4570	0.3886	0.7262	-1.3988	-0.8026
1.6100	-1.1328	-0.6977	1.2242	0.2753	0.3833	1.1348	0.5961	0.1261	-0.3695
1.4537	-1.1741	-1.6986	1.6996	0.4492	-0.0759	0.9556	0.3016	0.1411	-0.5791
1.6137	-1.1243	-1.4035	1.3617	0.4284	0.5162	0.2826	1.4629	0.0684	0.0828
1.3208	-0.8642	-0.8913	0.9119	-0.8192	-0.0075	1.1045	0.7779	0.6172	-0.2860
1.3319	-1.5111	-1.0713	1.5317	0.0416	0.6305	-0.0571	1.3623	0.2557	1.4556
1.5117	-1.0270	-1.2822	1.1111	0.4239	0.0604	-0.0375	0.5339	0.0156	-0.8751
1.5245	-1.0925	-1.1505	1.2834	0.3823	0.7138	-0.1445	1.1854	1.2833	-0.2361
1.4350	-0.9511	-0.9560	1.7301	0.5940	0.4204	0.5442	0.2525	0.2054	0.6650
1.4959	-1.0065	-1.5262	0.9683	0.2680	0.1645	-0.7586	0.6057	0.3923	-0.5766
1.4841	-1.1153	-1.0960	1.1271	0.2565	0.4980	0.6664	1.2638	0.9124	0.2719
1.4896	-0.9217	-0.7921	0.7097	-0.9433	0.2030	0.2276	0.9246	0.4798	0.0715
1.6252	-1.2112	-0.8340	1.3775	-0.0906	0.5157	0.4582	1.1233	1.3194	1.3045
1.7154	-1.0135	-1.3392	0.9880	0.4547	0.5614	0.3870	1.3677	1.3434	-0.0687
1.5985	-0.9618	-0.8530	0.9092	0.3967	0.2750	0.4406	0.8810	-0.5375	-0.5804
1.2122	-1.1934	-0.9225	0.8755	-0.6580	0.6019	0.7530	0.1533	-1.2989	-0.8740
1.4731	-0.8522	-1.7923	1.4806	0.1981	-1.2713	-0.5104	0.5442	0.8877	-1.8794
1.3686	-1.1077	-1.6122	1.1816	0.1786	-0.1136	-0.6968	0.9170	0.9990	-0.2621
1.2991	-1.4236	-1.5144	1.0316	0.3203	0.6089	-0.0882	-0.3294	0.7093	0.0026
1.4702	-1.1778	-1.4340	1.4583	-0.2263	0.4141	-1.2398	-1.4103	0.8873	0.1285
1.7415	-1.1790	-1.8211	0.9801	1.3983	-0.2443	-0.7852	0.3948	0.2764	-1.1967
1.4055	-1.1339	-1.5023	1.0627	0.8085	0.5392	-0.3584	0.2442	0.5355	-1.1574
1.2444	-0.8232	-1.0845	0.7658	0.9691	0.1590	0.4594	0.5571	-1.7008	-2.0686
1.4539	-1.4109	-1.7486	1.2807	0.4999	0.1289	0.2328	-0.3496	-0.6942	-1.0444
1.5188	-0.9906	-1.6703	1.3126	0.8884	-0.4140	-0.7685	-0.5896	-0.7692	-2.1666
1.4685	-1.3707	-2.1255	0.7511	0.1716	-0.5246	-0.2465	-0.7373	-0.5442	-1.0996
1.5358	-1.5006	-1.3582	1.1711	0.2970	-0.1583	0.1045	-0.1039	-0.8456	-0.6123
1.4592	-1.5421	-1.0948	1.5031	0.6439	-1.4800	0.1554	-0.6407	1.0510	-0.0118
1.6167	-1.5422	-2.0383	1.0095	0.7354	-0.2170	-0.1750	-0.4531	0.0888	-0.4114
1.4735	-1.4648	-1.5050	1.0535	0.8102	-0.7876	0.3638	-0.4557	0.5755	1.0493
1.5682	-1.5124	-1.8346	1.0027	-0.2073	-0.3845	-0.9206	0.1000	0.6077	0.1862
1.5980	-1.4133	-1.4637	1.6634	-0.2554	-0.1056	-0.8856	0.1727	0.7174	-0.0189
1.4050	-1.1549	-0.8668	1.7580	0.1076	-0.0393	0.5603	-0.2022	1.2633	-0.1849
1.4772	-1.2054	-1.6485	1.2742	0.4881	-0.6878	-0.2437	0.1578	0.3815	-0.2795
1.5622	-1.1215	-1.8103	1.4741	-0.0505	0.4921	-0.5400	0.2539	1.1959	1.1352
1.4208	-1.3496	-1.4274	1.6761	0.0222	0.0057	-0.6608	-0.5616	0.4623	0.0275
1.5763	-0.9284	-1.5020	1.2570	-0.0068	-0.8666	0.2820	-0.4245	-0.2697	-0.1703
1.0897	-1.1466	-1.9368	1.0990	-0.3594	-0.0778	-0.1264	1.5586	0.3705	0.0012
1.5562	-1.0688	-1.9928	1.7212	0.5711	-0.4965	-0.0611	0.0103	0.3895	-1.6023
1.2396	-1.4024	-1.7688	1.8843	0.2397	-0.5817	-0.0088	0.1278	1.2563	-0.5985
1.4808	-1.2975	-1.7685	0.9101	-0.0747	-1.3982	0.0753	-0.0150	-0.0987	-0.4668
1.1784	-1.1077	-1.7450	1.2516	0.2826	-0.5707	-0.0596	0.6657	0.9328	0.1236
1.6610	-1.5398	-1.5623	2.0466	-0.2538	-0.5400	0.3448	0.2145	0.3644	-0.6056
1.4208	-1.2888	-1.4500	1.6882	-1.2547	-0.7090	1.1463	0.9523	-0.1398	0.3444
1.6113	-1.1571	-2.0460	1.0370	-0.2139	-1.0492	-0.3107	0.9397	-0.7478	-0.3767
1.5246	-1.2982	-1.4953	2.2062	-0.0067	0.2436	-0.2788	1.3081	1.1174	0.0147
1.7885	-1.5338	-1.2748	1.6271	0.0675	0.8033	0.7656	0.2664	-0.6649	-0.3502
1.8584	-1.5679	-1.6737	1.4979	0.6800	0.4452	-1.1275	0.5522	-0.6959	0.2041
1.8762	-1.7011	-1.5505	0.4270	0.4008	0.9576	-0.7802	1.3240	-0.5481	-0.5496
1.5594	-1.6479	-1.4086	1.4061	0.0693	0.5081	-0.9640	-0.2003	0.3654	0.3599
1.7034	-1.2167	-1.4490	1.2518	0.3628	-0.7293	0.0387	0.5781	-1.1280	-0.8864
1.7260	-1.2061	-1.5123	0.5689	-0.5615	-0.6963	0.0688	1.1675	1.2162	0.5157
1.6340	-1.0377	-1.1738	0.9067	-0.4846	0.0758	-0.7203	0.4814	2.4429	1.6521
1.7745	-1.2075	-1.1727	0.8399	0.0954	0.2169	-0.8071	0.8687	1.0974	1.5734
1.5705	-1.2849	-1.5288	0.4186	-0.5827	0.1645	-1.1576	0.2908	0.5797	0.4632
1.7303	-1.3005	-0.9942	0.9773	-0.4981	0.1846	-1.1972	0.2343	0.0390	1.0233
1.9134	-1.2132	-1.0871	0.9620	0.1161	-0.1428	-1.0328	0.0833	0.7799	0.8406
1.7809	-0.9878	-1.4649	1.1888	0.3038	-0.3790	-1.5458	1.8246	2.1699	-0.5642
1.7438	-1.1263	-0.9780	1.0157	0.7145	-0.3748	-0.1031	1.3262	1.2357	0.9418
1.7351	-0.9723	-1.6579	1.2618	-0.2079	-0.1105	-1.5220	1.1179	2.0087	0.3381
1.8118	-1.3507	-1.6736	1.0300	0.0203	0.6669	-3.2174	2.1929	2.4122	-0.0703
1.5322	-1.2999	-1.6567	0.9796	-0.4228	0.7175	-0.7534	1.7677	1.8756	2.0746
1.6313	-1.5128	-1.6370	1.6708	0.6038	0.1970	-1.2037	0.3528	3.1387	2.0700
1.7198	-1.1985	-1.9875	1.7395	0.1803	-0.2140	-1.0952	1.3078	1.8878	-0.3621
[truncated: 84 more rows]
