# Supplementary material for: Binding mechanism of the matrix domain of HIV-1 gag on lipid membranes
Source: eLife. 2020 Aug 18;9:e58621. doi: 10.7554/eLife.58621 (PMC7476761; doi:10.7554/eLife.58621)
Supplement: Figure 7—figure supplement 1—source data 1. [file elife-58621-fig7-figsupp1-data1.txt]

0.0856	1.9684	-1.7295	-0.8762	0.7780	0.5337	-0.2270	-1.9131	-0.9748	-0.1872
-0.0094	1.9554	-2.9425	-1.0338	-0.7020	-0.5034	-2.1131	-1.9490	-2.5954	-0.7405
-0.2506	1.7109	-2.4665	-1.2187	-0.7651	-1.5505	-2.3599	-1.6797	-2.5969	-0.2275
-0.1372	2.1080	-2.2838	0.1020	-0.1831	0.0473	-1.5907	-1.9269	-2.0471	-1.1802
-0.2216	1.7105	-1.2645	-0.7926	0.5096	-0.3983	-0.7125	-1.6776	-1.1054	-0.6375
-0.6938	1.7029	-1.2088	-0.2293	-0.2202	-0.1485	-0.6403	-1.8349	-2.3453	-1.4495
-0.2064	1.6420	-1.2613	0.0733	0.0049	0.4015	-1.1197	-1.6700	-0.7155	-1.4088
0.0289	1.6385	-1.5879	-0.0833	0.2902	0.4734	-0.5724	-1.4838	-0.9827	-0.0565
0.1820	1.2624	-2.0216	-0.7104	-0.0358	-0.4838	-1.4706	-1.5041	-2.2654	-1.4808
-0.1552	1.2565	-2.2687	-0.9289	-0.1167	0.2415	-1.5901	-2.6787	-2.1020	0.1208
-0.1854	1.4490	-2.2900	-1.6177	-0.7639	-0.4004	-1.6713	-1.2179	-1.1164	-2.0213
-0.1007	1.3740	-2.3492	-1.0274	-0.8882	0.3141	-1.5156	-1.3655	-0.8010	-0.7647
-0.0761	1.5802	-1.8203	-1.5582	-0.8530	0.1279	-1.1016	-0.8961	-1.0060	-0.6216
0.0636	1.5191	-1.8542	-1.6165	-1.4082	-0.1329	-1.6125	-0.9341	-2.3440	-1.9211
-0.0878	1.4421	-2.6745	-1.1105	-1.0392	0.4315	-1.4496	-1.3462	-1.0136	-1.9672
-0.3031	1.1635	-2.6742	-1.1310	-1.3504	1.0857	-1.6414	-0.4964	-1.4266	-1.0788
-0.5146	0.9981	-2.2763	-0.4998	-1.1760	0.3283	-1.8197	-0.5629	-0.5229	0.2922
-0.0303	1.1998	-2.4382	-0.7298	-0.9215	0.8349	-1.6742	-1.6732	-1.4615	0.0050
-0.0897	1.4585	-3.2609	-1.1453	-0.4025	0.2718	-1.3223	-1.5341	-2.2734	-1.4826
-0.4788	1.7308	-2.1350	-1.0835	-0.2009	0.0962	-1.0750	-2.2269	-0.9505	-1.4392
0.1823	1.4797	-2.2861	-1.0830	-0.0640	-0.0117	-1.1851	-1.8641	-1.8457	-0.8839
-0.0977	1.1076	-2.9039	-0.5449	-1.2795	0.5882	-0.8859	-1.3453	-1.7010	-1.8286
-0.0937	1.3630	-2.0741	-1.1026	-1.1240	-0.3784	-0.2139	-0.9299	-0.5052	-1.4171
0.0530	1.0537	-1.4335	-0.9166	-0.3712	0.2200	0.7166	-1.8187	-0.4571	-2.0232
0.0314	2.1945	-1.4968	-1.3262	-0.5194	-0.6383	-1.3004	-1.7597	0.2690	-2.6715
-0.2593	1.7483	-1.8616	-0.9964	-0.6925	0.8791	0.1677	-0.9741	-0.3267	-2.4363
-0.4000	1.8949	-2.2955	-0.8477	0.9781	0.2993	-0.7680	-2.3388	-1.4041	-1.2023
-0.4410	2.2728	-1.6173	-0.8968	-0.1747	0.1205	-0.0571	-2.1932	-1.3312	-1.6799
-0.4018	1.7686	-1.6300	-0.6800	-1.1897	1.0564	0.4854	-1.3471	0.6340	-3.2515
-0.1594	2.7187	-1.6385	-0.5661	-0.3738	-0.2318	-0.9948	-1.8152	-0.2971	-3.1540
-0.2420	2.2526	-1.6180	-1.0783	0.3320	-0.2790	-0.0127	-1.2282	-0.3394	-3.3291
-0.3143	2.0113	-1.3718	-0.8728	0.0065	0.1658	-0.1710	-1.7512	-0.5358	-4.2013
-0.5948	2.1796	-1.9248	-1.6589	-0.4050	0.6104	-0.3401	-1.7360	-1.2682	-3.7319
-0.2415	1.7749	-1.8521	-1.5765	0.0346	0.1916	-0.3045	-1.5474	-1.9647	-2.3136
-0.0509	2.0859	-1.8136	-0.9500	1.1114	-0.1102	-1.1499	-1.0753	-1.9995	-2.3622
-0.0293	1.8730	-2.5694	-0.2823	-0.8481	0.0974	-1.5077	-0.0228	-3.4380	-2.3560
-0.3431	1.6681	-2.7895	-0.5900	-0.1211	0.1893	-1.2642	-1.4626	-2.2079	-2.4557
-0.4660	1.7297	-2.4615	-0.7707	0.4624	-0.0298	-1.8818	-0.8660	-1.8501	0.0712
-0.4484	1.6124	-2.4544	-0.6885	-0.1363	-0.2462	-2.0355	-1.3286	-2.1164	-0.9377
-0.2495	1.3979	-1.9030	-0.4609	0.1855	0.7502	-0.7201	-0.9054	-1.0509	-2.0731
-0.5284	1.8057	-2.4074	-1.0503	-0.5639	1.6780	-1.4544	-0.2968	0.1855	-1.7698
-0.2209	1.6716	-2.5289	-1.0711	-0.2651	0.4529	-2.3469	-1.3908	-1.4153	-1.3331
-0.3435	1.4013	-2.0187	-0.9281	-0.1424	0.8846	-0.8408	-0.9387	-1.7261	-0.9054
0.2100	1.1476	-1.5098	-0.7562	0.4154	0.3535	-0.4201	-0.9367	-1.4384	-0.2481
-0.4794	0.8129	-3.2056	-0.3285	-0.3699	0.8720	-1.0541	-1.4329	-4.0132	-2.2659
0.2679	1.2118	-1.5081	-0.6052	0.1180	0.1310	-1.1380	0.1592	-1.8543	-0.2003
-0.3936	0.9969	-1.2851	-1.0871	-0.3519	1.3416	-1.2378	-1.2856	-0.7826	-2.2731
-0.2585	1.4393	-2.3010	-0.7937	0.1365	-1.0197	-1.1511	-0.0719	-1.8722	-1.3130
-0.2157	0.8999	-1.4467	-0.6407	-0.1934	-0.2321	-0.6796	-0.0654	0.0494	-1.0088
-0.6022	1.8091	-1.7296	-1.0129	0.0208	0.3326	-0.5292	-1.8836	-1.4865	-0.5613
-0.3084	1.9158	-1.6807	-1.4059	0.3372	0.8056	-1.4521	-2.4404	-1.7974	0.1308
-0.3098	1.6670	-2.8031	-1.5964	0.0070	-0.3311	-2.2191	-1.5494	-2.6897	-0.5519
0.0112	2.0520	-2.0293	-0.9343	-0.4807	0.1391	-1.1339	0.0203	-1.8972	0.2717
-0.2902	1.8610	-2.1765	-0.7362	0.0065	0.4469	-1.4861	-0.7896	-1.4224	-0.7593
-0.4680	1.6118	-1.9397	-1.4919	-0.3480	-0.7752	-0.6934	-0.5640	-0.9011	-2.2637
-0.1871	1.8115	-2.3602	-0.6813	-0.5186	0.2660	-0.6823	-1.2896	-1.4697	-0.3134
-0.3009	1.7663	-2.2799	-1.4334	-0.2374	-0.4924	-2.5962	-1.4081	-0.6209	-0.7890
-0.3233	2.0366	-1.7390	-0.9972	-0.3031	0.0679	-0.6001	-1.1268	-0.2493	-0.5607
-0.5092	1.6700	-2.0248	-1.0054	0.2652	0.7231	-0.3197	-1.0420	-0.1819	-1.0796
-0.4711	1.2507	-1.8194	-1.6597	-0.2856	-0.8924	-0.3721	-0.2297	-0.7216	-0.1207
-0.0428	1.1435	-2.1870	-0.7959	-0.6866	-0.7702	-1.0872	0.5890	-1.1106	-1.0667
0.2430	0.8881	-1.1985	-0.6630	0.3617	-0.5894	-0.2074	0.2837	0.3375	-0.3924
-0.2335	1.2162	-1.2423	-0.9161	-0.1161	-0.7876	-0.1836	-1.0705	0.4273	-0.5770
-0.3293	1.7051	-1.2693	-0.3815	-0.8908	-1.0317	-0.7713	-0.5862	-0.1606	-0.8321
-0.3060	1.2553	-1.3204	-1.4723	-0.8103	0.1589	-0.6006	-0.9919	-0.2066	-1.2471
-0.7314	1.0049	-1.3726	-0.4659	-0.8530	-0.1031	-1.4117	-0.6229	-1.2236	-0.0030
-0.4947	0.7854	-0.9651	-0.3420	-0.5296	0.2560	-0.5053	-0.7989	-0.8097	1.1593
-0.2529	1.2713	-1.6729	-1.2528	-0.6868	0.1049	-1.0487	-0.5809	-0.9112	-0.1848
-0.1916	0.6205	-1.8634	-0.6944	-0.7545	0.4272	-0.7696	-0.4290	-0.3362	-0.4825
-0.2624	1.3512	-1.8932	-1.1456	-0.4353	-0.1844	-1.1733	-1.4404	-1.3777	-0.6535
0.0167	0.8304	-1.9521	-1.5432	-0.6067	-0.2743	-1.1443	-1.0633	-1.8068	-0.1084
-0.3715	1.4515	-1.8587	-1.1260	0.0850	0.1350	-0.0309	-0.6004	-0.0604	-0.3554
-0.3049	0.9360	-1.8224	-1.1227	-0.7344	-0.2839	-0.5385	-0.4151	-0.3557	-0.4027
-0.5112	0.5954	-1.4043	-1.5430	-0.3734	-0.3174	-1.5952	-0.0687	0.0194	-1.4655
-0.7352	0.9913	-1.2395	-1.5264	0.1027	-1.0612	-0.4923	-1.0500	0.2528	-0.1158
-0.2842	1.0513	-1.7727	-1.6339	-0.3494	-0.0305	-0.4055	-0.5686	0.4974	-1.0522
-0.5454	1.2007	-2.0310	-1.2990	-0.1828	-0.4707	-0.4580	-0.6779	-0.4846	-0.2877
-0.5082	1.1775	-1.5405	-1.0081	0.0458	-0.9207	-0.7412	-0.5045	-0.3357	-0.0231
-0.2019	1.1261	-1.4233	-1.1343	-0.5511	-0.3730	-0.7004	-0.1882	-0.1198	-0.0536
-0.3866	1.6073	-1.3521	-1.7140	-0.2514	-1.0356	-0.6147	-0.6412	-0.9171	-1.5040
-0.3903	1.9194	-1.2446	-1.3977	-0.0416	-0.1626	0.0936	-0.7169	-1.9641	-1.4187
-0.3133	1.1739	-1.1910	-1.1343	0.0820	-0.3073	0.5070	-1.0834	-0.2951	-1.8030
-0.2135	1.2654	-1.5821	-1.1882	-1.0227	-0.3717	0.0463	-1.2554	-0.7589	-1.1570
-0.4322	1.2007	-1.6000	-0.8920	-0.0826	0.0622	-0.0638	-0.2646	-1.3299	-0.8366
-0.0643	0.8440	-1.0984	-1.5460	-0.2489	-0.3566	0.3031	-0.2776	-0.9587	-0.5762
0.2098	1.2386	-1.2996	-0.7151	-0.2986	-0.9441	-0.8200	-0.9699	-0.2572	0.0350
-0.3290	1.1136	-1.5759	-0.4884	-0.5568	-0.2152	0.2142	-1.0296	-0.9331	0.3631
-0.4525	1.3500	-1.2676	-1.3531	-0.3591	-0.1913	0.9515	-1.1324	-1.2605	-0.2804
-0.3057	1.0815	-1.4056	-1.3143	-0.1149	0.2210	-0.2290	-0.8372	-0.6456	0.1369
-0.6868	1.2952	-1.7228	-0.9399	-0.0867	-0.1694	-0.6681	-1.1094	0.3792	0.5882
-0.2086	1.3692	-2.0468	-0.8357	-0.7967	0.2041	-0.9350	-0.3082	-0.9766	-1.3227
-0.2193	0.8031	-1.4367	-0.5938	-0.2963	0.6678	-0.7253	-0.3699	0.5521	0.0466
-0.4826	0.6835	-1.7091	-1.1094	0.3599	0.0580	-0.9219	-1.0218	-0.1749	0.2098
-0.4522	1.1501	-1.9608	-1.1683	0.2947	0.2748	-0.5309	-0.3813	-0.4621	0.4555
-0.3645	1.2420	-1.8525	-0.6510	0.1105	0.0688	-0.3764	-0.6727	-0.9430	-0.1956
-0.4227	1.2695	-1.7490	-1.0911	-0.4775	0.2910	-0.5746	0.2021	-0.5997	-1.6622
-0.2682	0.7371	-1.5873	-1.5057	-0.2530	-0.1241	-0.6654	-1.1851	-0.6286	0.8083
-0.4413	1.4572	-1.3352	-1.3365	-0.4762	0.2570	-0.3000	-0.6222	-0.2127	-0.9095
0.0336	0.9786	-2.0352	-0.6352	0.0018	-1.3544	-0.8427	-0.6561	-1.4050	-0.7258
0.2346	0.8642	-2.1714	-0.8666	-0.1668	0.1620	0.2918	-0.4158	-1.6806	-0.7243
-0.4432	0.9636	-1.9522	-1.5728	-0.4586	0.1530	-0.1392	-1.1840	-0.8134	0.1145
-0.4133	0.6353	-1.5146	-1.5393	0.0213	-0.2213	-1.0124	-0.9444	-0.2258	0.2964
-0.2866	1.2102	-2.0192	-0.7403	-0.2934	-0.0185	-0.7972	-1.0079	-0.2609	0.7672
0.0401	1.1109	-1.3528	-0.8113	-0.5608	-0.4269	-0.1104	-0.6689	0.9690	0.5650
-0.6725	0.6498	-1.5904	-1.0710	0.3449	-0.5246	-0.9032	-0.4545	-0.0285	-0.9875
-0.0547	0.7183	-1.6871	-0.7709	-0.1316	-0.4455	-1.0485	-0.5591	0.4983	-1.6148
-0.4362	1.0736	-1.5320	-1.6278	-0.7457	-0.3248	-1.4613	0.2458	-0.8654	-1.9261
-0.4907	0.6370	-1.5081	-1.0863	0.2314	-0.7736	-0.8786	-0.1295	0.0242	-0.6769
-0.1294	1.4994	-1.8075	-1.1154	-0.7808	-0.2943	-1.0247	-0.8506	-0.3708	-0.4905
-0.0890	0.6285	-1.6218	-1.6636	-0.4831	-0.7945	-0.3494	-0.0623	-0.4413	-0.0512
-0.3092	0.8202	-1.3981	-0.8705	-0.5239	-0.4697	-1.0389	0.2560	-0.4562	-0.1143
-0.0537	0.7175	-1.5940	-0.8041	0.1846	-1.1602	-0.9020	0.3811	-0.6517	0.6296
-0.0753	0.9064	-1.3056	-1.6759	0.6402	-0.6903	-0.9551	-0.2260	-0.6969	-0.0437
-0.5701	0.7124	-1.1345	-0.9475	0.2322	-0.2594	-0.8511	0.1338	-0.1334	-0.0769
-0.1223	0.4729	-1.5904	-1.5077	-0.1219	0.0719	-0.8020	0.1819	-0.6677	-0.2271
-0.3498	0.7817	-1.7207	-0.9298	-0.0041	-0.4251	-2.0169	-0.0234	-1.1841	-0.0483
-0.1367	0.9902	-1.7861	-0.0609	-0.7415	-0.5324	-1.8454	0.2992	-0.4037	-0.6615
0.0275	0.5366	-1.2736	-0.3228	-0.7838	0.2272	-1.1414	-0.6800	0.4676	0.4942
0.0048	0.6564	-1.6990	-0.2281	-0.2144	0.1140	-0.3253	-0.2018	0.8311	-0.1663
-0.1913	1.0647	-1.3973	-0.6613	-0.2106	-0.4063	-0.9874	-0.1347	-1.0150	0.4840
-0.5122	1.2273	-2.1607	-0.4014	-0.2593	-0.6140	-1.0810	-1.0386	-0.5377	-0.4856
-0.3822	1.0197	-1.9628	-0.7883	0.5096	-1.5218	-0.8769	0.3001	-1.0392	0.5852
-0.2570	0.5769	-1.8606	-0.8225	-0.0293	-1.0299	-1.2567	0.3713	-1.1132	0.5702
-0.4552	0.9098	-1.9095	-1.0365	0.0340	-0.2341	-1.3968	-0.0596	-0.5344	0.2904
-0.4395	1.0273	-2.0906	-0.9583	-0.1071	-1.3460	-1.1054	-0.4525	-0.0947	0.8511
-0.2670	0.8647	-1.6254	-0.1453	-0.6801	0.1238	-1.1315	-0.7729	0.6657	0.5280
-0.3336	0.9685	-1.9721	-0.6550	-0.3426	-0.4852	-1.2555	-0.8443	0.1190	-0.2532
-0.5459	1.0230	-1.7714	-1.2789	-0.0959	-0.6439	-0.7788	-0.4944	-0.4352	0.4029
-0.4809	1.0417	-1.5107	-0.4239	-0.6448	-0.0994	-0.4531	-0.6359	0.7450	-0.0349
-0.5107	1.4846	-1.6814	-1.4100	-0.2721	-0.3396	0.0583	-0.7186	-1.6384	-1.3585
-0.3642	1.1788	-1.2735	-1.0587	0.4863	-0.7399	0.1959	-0.9168	-0.2528	-0.3320
-0.6432	1.0774	-1.2330	-1.0707	0.1581	-0.7726	0.3225	-0.2399	0.2859	-0.8236
-0.3905	1.0011	-1.0142	-0.9988	0.3707	-0.1816	-0.5524	0.1128	0.8358	0.1952
-0.7351	0.9989	-1.6668	-1.2401	0.1761	-1.1009	0.2643	-0.7157	-0.4082	0.8102
-0.4204	0.6665	-1.2416	-1.1775	0.4034	-0.7920	-0.9853	-0.0827	-0.8768	0.6202
-0.7672	0.7205	-1.7046	-0.6923	-0.3711	-0.2721	-1.2295	-1.2240	0.5283	0.5942
-0.2955	0.8705	-1.3446	-1.5007	0.1641	-0.6943	-1.1201	-0.9409	0.6375	0.9213
-0.4135	1.3596	-1.5491	-1.0338	-0.2855	-0.6261	-1.9548	-0.7965	0.0659	-0.0630
-0.6252	1.4390	-1.9496	-0.8401	-0.6128	-0.1751	0.0511	-0.0913	0.5894	-0.3158
-0.2790	1.1643	-1.7939	-0.5666	0.3284	-0.8043	-0.5900	-0.0193	-0.8651	0.0006
-0.5924	0.8200	-1.4513	-0.4960	-0.1907	0.2163	1.2800	0.6279	0.6738	-0.3346
-0.3085	0.8301	-1.4629	-1.1994	-0.0907	-0.4917	-1.3355	-0.0800	0.7884	-0.8830
-0.8576	0.3037	-0.9902	-0.6053	0.1276	0.1540	0.4062	-0.1424	0.3791	-0.0026
-0.1738	0.2908	-1.5004	-0.4169	0.7727	-0.5999	0.2325	0.5891	0.9452	0.0209
-0.3271	0.3166	-1.8846	-0.1166	0.8243	-0.0862	-0.1161	0.6261	0.3002	-0.1497
-0.1854	1.2386	-1.4797	-1.0215	0.4298	0.4166	-0.6580	-0.6293	0.3476	-0.9147
-0.2209	0.5581	-1.6681	-1.0723	0.3259	-0.2899	-0.1104	-0.2439	0.5813	-0.0690
-0.3433	1.5924	-2.2383	-1.4849	-0.1047	-0.9722	-0.8374	0.5601	-0.1931	-1.0525
-0.4017	1.2836	-2.1554	-0.9673	0.0583	-1.0414	-0.0772	-0.1493	-0.2338	-0.2276
-0.1883	1.1386	-1.9698	-1.0223	-0.0357	0.0516	-0.3600	-0.0862	0.0547	0.6032
-0.6248	1.0556	-1.4084	-1.5220	0.3263	-0.8744	-0.6363	-1.2285	-0.8588	0.8263
-0.6036	0.8563	-1.7046	-1.1723	0.2711	0.1107	-0.0803	-1.1554	0.7247	0.3580
-0.2646	0.3739	-1.4209	-0.6544	0.2743	0.1113	-0.5811	-0.0168	0.4392	-0.6342
-0.4565	0.2736	-1.6094	-0.7163	-0.4041	-0.2523	-0.0071	-0.9841	0.7931	-0.0954
-0.3394	0.8685	-1.5001	-1.2298	-0.0253	-1.0868	-0.7759	-0.2141	-0.3946	0.4363
-0.2250	1.3270	-2.2719	-0.3114	0.0814	0.3811	-1.0172	-0.7566	-0.3651	-0.4101
-0.3847	0.8225	-1.1321	-0.7057	-0.1821	-0.1606	-0.7198	-0.1432	0.3895	0.8298
-0.3581	1.1143	-1.9320	-1.1210	-0.6157	-0.3995	-0.0075	-0.8768	-1.7977	0.1823
-0.4522	0.6441	-1.5827	-0.9951	-0.2605	0.5713	0.1997	-0.2615	0.8188	0.1392
-0.5730	0.9997	-1.7122	-1.0317	-0.4475	-0.7886	-0.0400	0.1304	-0.4747	1.3981
-0.3228	1.1968	-1.6211	-1.4862	-0.6662	-1.0056	-0.1289	0.2068	-0.0157	-0.6216
-0.3132	1.1846	-1.7865	-1.2936	0.1905	-0.1966	-0.0335	-0.9872	0.3062	0.5373
-0.4851	0.8485	-1.2333	-0.5902	-0.4287	-0.5059	-0.0639	-1.2482	0.7622	-0.4866
-0.1543	1.1203	-1.8117	-0.2263	0.0265	-0.6896	-0.3323	-0.0325	-0.6467	-0.6795
-0.3034	1.6865	-1.4295	-1.0594	-0.4773	-0.2554	-0.3145	-0.3869	-1.1883	-0.5150
-0.5775	1.3251	-1.6846	-0.1703	-0.4886	0.1631	-0.3159	-0.0050	0.1814	0.7249
-0.3613	1.1746	-1.3478	-0.2022	0.1505	-0.6456	-0.3085	-0.2147	0.0362	-0.1045
-0.6079	1.6539	-1.4895	-0.7830	-0.4650	-0.0195	-0.6144	-0.7278	0.3951	0.0637
-0.3172	1.1457	-1.2196	-0.0113	-0.5605	0.2148	-1.0040	-0.6428	1.3033	-0.5514
-0.4931	1.4654	-0.9971	-0.6181	-0.1129	-0.8042	-0.1079	0.3443	0.4204	-0.9974
-0.9051	1.7020	-1.5303	-0.3342	-0.3878	-0.6044	-1.4721	-0.4063	-0.7856	-0.2936
-0.4222	1.5764	-0.9094	-0.8259	-0.3291	-0.7705	-0.4546	-0.2085	-0.4269	-0.1324
-0.3723	1.1747	-0.8119	0.1435	-0.4786	0.4725	-0.1495	-0.5618	0.3209	0.1708
-0.9264	0.6157	-0.8991	-0.6133	0.5647	-0.2364	-0.0341	-1.1167	0.0763	1.6713
-0.6320	1.5672	-0.8250	-0.2431	-0.2821	-0.4664	-0.9044	-1.5414	0.6850	1.0999
-0.4131	1.3558	-0.7589	0.0363	0.1417	-0.7753	-0.2251	-0.7106	-0.1025	0.9740
-0.6973	1.0475	-1.1645	-0.7080	-0.6039	0.0967	-0.5664	-0.8133	0.1804	0.5537
-0.0549	0.8741	-1.1708	-0.4178	-0.3909	-0.8830	0.4874	-0.4761	0.1504	0.3419
-0.3383	1.2644	-1.3595	-0.3924	-0.8430	-0.3113	-0.1171	0.0523	-0.0641	-0.0757
-0.3240	1.5805	-0.8964	-0.1100	0.7636	-0.3718	0.5217	0.2050	0.1148	0.2622
-0.4644	1.2939	-1.3464	-1.0045	0.0358	0.0721	-0.3601	-0.2971	-0.7322	0.7713
-0.2855	1.1460	-1.7318	-0.5700	-0.4792	-0.9784	-0.1776	0.1923	-0.9936	-0.7231
-0.4052	1.2002	-1.2709	-0.8566	0.2650	-0.5174	-0.8002	0.2398	0.0167	-0.6462
-0.0392	0.7143	-1.4386	-0.7602	0.0021	-0.8919	-0.0681	0.3533	1.0950	0.6676
-0.2859	0.6448	-1.3431	-0.8087	-0.4828	-0.5036	-0.5612	-0.1020	-1.2937	0.6196
-0.3079	1.2569	-1.3974	-0.7188	-0.3470	-0.4144	-0.1734	-0.7262	0.2383	1.1207
-0.3235	1.1740	-1.2601	-1.1764	-0.0717	-1.1640	-0.7098	-0.4669	-0.2479	0.9645
-0.3448	1.5265	-1.3128	-0.1639	-0.2660	-0.1064	-0.5104	-0.0423	-0.8708	0.3350
-0.5191	1.0204	-1.6571	-0.8530	-1.0153	-0.8432	-0.6774	0.7590	-0.2011	0.6227
-0.4951	1.9070	-1.7134	-0.3965	-0.7147	-0.3690	-0.7222	-0.4364	0.1793	0.2927
-1.0033	1.0638	-0.9428	-1.0106	0.2233	0.8959	0.8342	0.3085	-0.2846	0.9911
-0.4265	0.9486	-1.2134	-0.9912	0.0930	-0.5044	-1.1457	0.3990	0.0816	-0.2999
-0.5104	1.0813	-1.2856	0.0449	0.2708	-0.2279	0.6488	0.1528	0.5783	0.7449
-0.1614	1.4295	-1.0503	-0.5122	0.7237	-0.7799	1.0667	0.4726	1.2223	1.8065
-0.2015	1.6446	-2.0461	-0.5734	0.4872	0.3828	-0.1498	-0.0085	-0.6121	-0.7370
-0.0613	1.8323	-1.4067	-0.4371	0.0996	0.4471	0.2039	0.6092	-0.6521	0.3993
-0.4805	1.9838	-1.9307	-0.7012	-0.2782	-0.0212	-0.2222	0.0178	-0.7872	-0.7656
-0.2156	1.7346	-1.9666	-0.7652	0.0597	1.5216	-0.0301	-0.0256	-0.3549	-0.3109
-0.1344	1.4942	-1.9143	-0.6875	-0.2639	-0.1809	-0.3196	-0.4783	-0.3052	0.4043
-0.2201	1.9888	-1.3756	-0.5030	0.3220	0.1830	0.3010	-0.9660	-1.5306	0.9812
-0.1948	2.0021	-1.3830	-0.5534	0.6642	0.4269	0.1157	-0.7100	-1.1025	1.6741
-0.1692	1.8477	-1.2523	-0.6583	0.5159	0.8272	0.1136	-0.7540	0.2296	0.4729
-0.3463	1.1080	-1.8163	-0.9522	0.1441	0.1441	-0.1714	-1.1245	-0.8500	0.4897
-0.3650	0.6645	-1.7852	-0.7213	-0.8593	0.0863	-1.5879	-0.9889	-0.0077	0.0411
-0.2171	1.4774	-1.0821	-1.4714	-0.7536	-0.1683	0.3725	-0.5236	0.0402	-0.4591
-0.2254	2.1488	-1.9639	-0.5811	-0.0855	-0.0320	-0.2010	-0.4260	-1.1351	-0.9117
0.3533	0.9577	-1.6130	-1.5199	-0.3271	0.0187	-0.0269	0.3917	-1.0237	0.1709
-0.1773	1.6647	-1.6869	-0.6505	-0.4359	-0.5430	-0.4727	-0.0435	-1.0537	-0.0466
-0.3139	1.9092	-1.6475	-0.6913	0.1738	0.4010	0.2013	0.3228	-0.9144	-0.4517
-0.2180	2.0595	-1.6099	-1.2470	-0.2328	0.1146	0.6155	0.0953	-1.9324	-0.5913
-0.0650	1.7491	-1.0702	-1.1898	0.6635	-0.2770	0.4960	0.4906	0.3532	-0.7488
-0.3136	1.8596	-1.4510	0.1880	-0.4820	0.0420	-0.2427	-1.0970	0.0741	0.5438
-0.4299	2.0471	-1.0986	-0.1777	0.4166	-0.2011	0.1104	-0.2307	0.0445	-1.4549
-0.5096	1.7769	-0.8847	-0.6640	0.5926	-0.1433	-0.1278	-0.8910	-0.5678	-0.1010
-0.3393	2.1090	-0.7189	-0.4347	0.6383	-0.0280	0.2367	-0.2550	-0.7157	-0.1393
-0.3705	1.9685	-0.4640	0.2819	0.0653	0.1428	0.4592	-1.0645	0.1874	1.6552
-0.3562	1.3474	-0.8269	0.1810	-1.0657	0.8289	0.1705	0.2187	0.6366	1.0342
-0.7309	1.7616	-0.4526	0.2020	-0.6644	0.9100	0.5593	0.4490	0.2296	0.0643
-0.3398	1.8617	-1.5902	0.2389	-0.5665	0.1151	1.3278	-0.2127	0.2209	1.0808
-0.3301	1.5171	-0.8067	-0.1158	0.1903	0.0471	1.3737	0.7190	-0.3534	-0.3412
-0.4248	1.6279	-0.8155	-0.3905	0.1268	0.1984	0.4080	0.6118	-0.3030	0.8176
-0.3886	1.9883	-1.1434	-0.4636	-0.4788	-0.1501	0.7605	1.1463	-0.7304	0.9429
-0.6005	1.7564	-1.2285	0.0463	-0.2886	0.4428	1.3100	0.3795	-0.3944	1.3939
-0.7713	0.8162	-1.1035	-0.2832	-0.0427	-0.1095	2.1709	0.0966	-0.5312	2.7194
-0.7008	1.7431	-1.5302	-0.2242	-1.4672	0.6282	1.5798	0.8013	0.5060	1.8711
-0.4539	1.5059	-0.8799	-0.5243	-0.3648	0.5339	1.7088	1.3122	0.9683	2.0293
-0.3894	1.5700	-0.5500	-0.7326	-0.8649	0.3163	0.4686	0.2021	-0.2818	1.2670
-0.3289	1.8679	-0.7694	-0.7107	-0.3668	0.0219	1.7808	-0.1655	-0.8294	1.5525
-0.2829	1.4663	-1.0081	-0.4213	-0.1292	-0.4532	2.1210	1.0472	0.4635	-0.3061
-0.6750	2.0191	-2.1829	0.4308	-0.1393	0.1257	1.5100	-0.1558	-0.0511	2.1553
-0.5328	1.9005	-1.8072	0.5335	0.5098	-0.1777	1.0185	0.1161	-0.6487	1.3410
-0.4203	2.0193	-1.4072	-0.2375	0.3689	-0.6475	-0.0946	0.6796	-0.4841	1.6090
-0.4931	1.6910	-0.6172	0.5373	0.9707	-1.5506	1.3878	0.7222	1.6970	1.5683
-0.0293	1.6707	-0.6026	-0.1140	-0.5717	-0.0416	0.8109	0.7803	-0.4692	0.8854
0.0568	1.2636	-1.3967	-0.7813	-0.0553	0.2024	0.5385	0.6642	-1.3749	1.5079
-0.6150	1.3717	-0.7979	0.5148	-0.2787	-0.1265	0.6754	0.1208	0.1084	1.5602
-0.9147	1.6116	-0.8754	-0.3047	-0.8203	0.2847	0.6089	0.3841	-0.8648	1.8905
-0.2913	1.7580	-1.1168	-0.5102	0.4750	0.5185	1.6270	1.5301	-0.3370	1.1020
-0.6853	1.7235	-1.3465	-1.1311	-0.4098	-0.5345	0.7997	0.8244	-1.1573	2.2325
-0.4557	1.7100	-1.2006	-0.4235	0.2735	0.4247	0.7580	0.3213	-0.1591	1.2850
-0.4941	1.9185	-1.0652	-0.7898	-0.3806	-0.0174	0.6111	0.2061	-0.6068	1.0556
-0.3822	1.7211	-1.2845	-0.4157	-0.5508	-0.5800	0.1968	0.5971	-0.6313	-0.2798
-0.3620	2.1003	-0.5729	-0.3378	-0.8123	0.7453	2.2013	-0.3754	-0.0691	0.6471
-0.3402	1.6587	-1.3958	-0.0381	-0.3099	0.2761	0.5413	0.1092	-0.4830	0.8971
-0.1251	1.7801	-0.8279	-0.4374	-0.4867	0.7101	2.0194	-0.0525	-0.2310	-0.5890
-0.2119	1.6089	-0.4455	-0.6371	-0.0011	-0.0310	0.6757	0.6645	0.2238	0.6377
-0.4641	2.0069	-1.1884	-0.1448	-0.6319	0.4876	1.0859	0.6884	-0.9106	0.0197
-0.5084	1.9786	-1.0106	-0.0855	0.0612	0.0878	1.3151	-0.0629	0.2123	0.1944
-0.1854	1.9546	-0.6366	0.0359	0.5144	0.2864	2.2040	-0.3131	0.8536	1.0982
-0.1880	1.8290	-1.5174	-0.4371	0.6887	0.0899	1.2547	-0.6169	-0.7746	0.1406
-0.2093	1.9665	-1.0925	-0.5917	-0.1137	-0.3776	1.6383	0.3849	-0.5819	1.1918
-0.7354	1.4995	-0.4927	-0.8008	1.0310	0.0611	1.4997	-0.3649	-0.7242	1.2394
-0.4199	1.2689	-0.9681	-0.5210	-0.0718	0.0148	1.2303	-1.1092	-0.6466	2.0097
-0.3775	1.8060	-0.7471	-0.3244	0.2567	-0.1186	0.8876	0.5058	0.4172	0.8930
-0.1973	2.2844	-0.8777	-0.3871	0.1197	0.8955	1.8813	-0.6119	-0.9451	-0.3190
-0.5326	2.6100	-1.7333	-1.1494	0.1657	-0.8278	0.5275	0.6264	-1.0172	0.1262
-0.4637	1.7650	-1.0491	-0.8634	0.0522	-0.3785	0.7331	0.1788	-0.6976	0.7113
-0.2200	1.2104	-0.6154	-0.7164	-0.2002	0.8237	2.1125	-0.1980	-0.8851	0.7909
-0.9857	1.3864	-0.9923	-0.8807	-0.5722	0.5817	-0.2431	0.4183	-0.5400	0.0879
-0.4607	0.8288	-0.4163	-0.5075	-0.2189	-0.5836	0.6954	-0.4237	1.2157	0.5756
-0.5755	0.4178	-1.0718	-0.7564	-0.0567	0.2324	-0.3455	0.2209	-0.3362	0.3963
-0.7939	1.7675	-1.2698	0.7075	-0.0542	-0.7507	1.0441	0.4419	1.1390	0.6038
-0.5983	2.2758	-0.7630	0.2538	-1.1512	-1.8856	0.6542	0.4653	1.7480	-0.7911
-0.5771	2.1971	-0.4244	0.6202	0.1017	-0.1378	1.7395	0.9238	-1.0841	0.5273
-0.7685	1.9911	-0.5181	0.1911	0.6603	-0.9174	1.6524	1.5677	-0.2361	0.0886
-0.2683	1.9257	-0.5189	0.6921	-0.1760	-0.2522	1.5601	1.5675	-0.0239	1.1720
-0.7207	1.3986	-0.2186	0.1583	0.1193	-0.3176	0.2603	0.4503	0.3205	1.3618
-0.8080	1.2935	-0.0764	1.2788	-0.3188	0.2031	1.2433	1.4447	-0.0720	0.9124
-0.4960	1.3253	-0.6881	1.1151	0.1056	-0.2283	0.8035	0.6469	1.2070	2.2155
-0.9303	1.0853	-0.6339	0.0895	-0.3076	0.0465	1.2596	1.1776	0.9854	1.2441
-0.5758	1.4177	-0.6889	0.7731	0.7182	0.0853	1.7967	1.5617	0.3940	1.7630
-0.5016	1.7433	-0.6712	-0.0824	1.7542	-0.5891	2.0005	1.2291	-0.9620	1.9446
-0.3535	1.4814	-0.4383	-0.5289	0.5000	0.3744	2.5039	1.7070	-1.1070	2.7955
-0.7546	1.1350	-0.8279	-0.0422	0.0439	0.4017	2.2797	1.6384	-0.2694	2.6517
-0.4908	1.4613	-0.8959	-0.4620	0.2774	0.8178	3.2951	1.6137	-0.2602	2.5149
-0.2828	2.1055	-0.3263	-0.1527	-1.1276	0.4879	2.3974	2.1572	0.7690	2.1277
-0.3924	1.8046	-0.3985	-0.3656	-1.2388	-0.0993	1.1554	1.5415	0.6469	1.3510
-0.4902	1.6985	-0.9861	-0.3069	0.1471	0.6451	1.9038	0.8375	-1.0229	1.5703
-0.3178	1.3038	-0.4276	0.2044	-0.6085	0.8697	1.9868	1.1707	-1.3645	1.6809
-0.2063	1.4089	-0.8179	0.6568	0.0335	0.4615	2.4054	-0.1374	-0.7437	1.4050
-0.4513	1.3493	-0.4121	0.9884	0.6929	-0.1653	2.4130	-0.0755	-0.1550	2.7965
-0.3921	1.7032	-0.4585	0.9461	0.5340	-0.3664	2.3235	-0.4904	-0.8700	1.9661
-0.3578	1.0434	-0.1695	1.0712	0.1885	0.6987	2.5263	0.5887	-0.9231	2.6408
-0.2656	1.0449	-0.3119	0.9935	0.7394	-0.2692	2.1278	0.6447	0.4526	2.5352
-0.2687	1.7349	-0.7558	0.0126	0.1676	-0.2655	2.2892	-0.3638	0.0694	1.8408
-0.1571	1.4143	0.0869	0.8581	0.8016	0.0221	2.0496	0.3707	-0.2304	1.2378
-0.6235	1.4136	0.1116	0.4971	0.2255	0.1970	2.0317	1.2107	-1.0816	1.5656
-0.1647	0.4954	-0.4149	0.9179	-0.1058	0.8914	1.9366	1.3929	-1.3818	1.8639
-0.7378	1.7818	-0.4006	0.1965	0.1162	0.5232	2.1911	0.3130	0.6162	0.4138
-0.5974	2.3636	-0.6236	0.2816	-0.4483	0.0600	2.5815	-0.0713	-0.1059	0.5082
-0.9880	1.4904	0.1995	0.3444	-0.3383	-0.6699	1.4199	0.8474	-1.1708	1.5092
-0.3911	1.3506	-0.3181	1.0866	-0.0686	0.4376	1.2285	1.5813	-1.1685	0.3221
-0.4262	1.4463	-0.0258	0.5264	-0.2119	-0.1222	3.6066	1.0558	0.2872	-0.0812
-0.3634	1.7869	0.5369	0.8223	-0.0738	-1.4235	1.8766	0.8204	-0.1259	0.0152
-0.2981	1.7192	0.0979	0.8273	-0.9022	-0.4109	1.3564	0.7147	-0.6789	-0.3014
-0.2147	1.0412	0.4317	0.9626	-0.7083	-1.4866	1.2484	0.5872	-0.3488	-0.3512
-0.6214	1.5908	0.3190	1.2843	-0.4583	-0.3102	1.4360	-0.5228	-0.4414	0.3905
-0.5113	2.3200	0.2508	1.4257	-0.4135	0.1379	1.9394	0.1879	0.2636	1.4615
-0.2628	1.6255	0.4343	1.4191	0.0227	-0.1461	3.0761	2.1188	-0.3615	0.5737
0.1877	1.5970	0.3523	1.9799	1.1813	0.3248	1.5552	2.2382	-0.1063	-0.8335
-0.2320	1.5544	0.3063	1.5525	1.1246	-0.1003	2.4278	2.4316	-0.8439	0.4669
-0.1291	2.0220	0.0280	1.3297	0.8755	-0.6252	2.3403	2.1842	-0.4911	1.4060
-0.2418	1.5357	-0.1911	0.9684	0.6716	-0.3954	2.3615	1.0653	0.1548	1.1225
0.0839	1.1992	-0.1848	1.2259	0.9693	0.1210	1.2968	1.5160	0.7466	1.9643
-0.2838	1.9103	0.1116	0.7259	0.1680	0.5173	2.0681	1.3925	-0.1478	1.0020
-0.2313	2.1106	0.2002	0.6983	0.7381	-0.5109	1.9837	0.9584	-0.4605	-0.0284
-0.3130	1.2967	0.1348	0.9472	0.3626	-0.1344	1.3718	0.7347	0.3245	0.7219
-0.3965	1.1741	0.3482	0.6504	0.5899	0.0055	1.2741	1.2911	0.3892	0.5571
-0.2105	1.3306	-0.1451	0.8573	0.2855	-0.4115	1.0640	2.4979	0.0789	-0.9246
-0.2949	0.9298	-0.0947	0.7480	0.1206	-0.6756	1.8425	1.5890	-0.0396	-0.6040
-0.2571	0.9744	0.1550	0.4529	0.0227	0.5338	1.4685	1.0041	0.5662	-0.9276
-0.0550	0.8999	-0.0117	0.3974	-0.0268	-0.1409	1.6837	0.6250	0.1875	0.0684
-0.6206	1.5749	-0.1829	0.6996	0.7935	-0.9417	1.0394	0.0566	-1.1033	0.8946
-0.4232	1.2587	-0.9140	0.3461	2.0006	-0.2972	0.8636	0.5013	0.0300	1.7452
-0.3793	1.4257	-1.0872	0.3121	1.7592	0.1215	1.9838	0.4323	-0.3708	1.8889
-0.7018	1.3286	-0.4624	0.8232	1.4566	-0.1175	1.4211	0.7747	0.3231	2.1387
-0.5842	1.2519	-0.2465	1.1384	0.2792	-0.1540	0.0224	2.0131	0.2239	1.8475
-0.6225	0.5963	0.3153	0.7819	0.4931	0.5771	0.2033	1.2847	-0.1864	0.9998
-0.3969	1.1528	-0.1284	1.9554	0.0759	-1.1192	-0.6138	0.0983	0.8564	1.9403
-0.7359	1.0900	0.0443	1.4055	0.2893	-0.1982	0.3483	1.3685	0.1892	2.2943
-0.9514	1.3040	-0.1728	0.7041	0.6361	-0.3041	0.7761	0.9016	-0.3863	2.4656
-0.3000	1.3422	-0.5364	0.8524	0.5295	0.7279	1.1335	1.4212	-0.4136	1.5302
-0.3707	1.5330	-0.2482	0.9888	0.4082	-0.0522	0.9454	0.1706	-0.3372	1.5184
-0.2741	1.4555	-0.4695	0.6366	0.6294	-0.0347	0.8575	0.7066	2.0805	-0.4435
-0.3063	1.4548	-0.9890	0.8472	0.6339	-0.1690	0.8246	0.9254	-0.4519	1.8194
-0.1564	1.0298	-0.2611	0.3176	0.4300	0.4681	0.9934	1.3443	-0.2030	0.4521
-0.3358	1.2849	0.0531	0.2406	0.2014	0.1067	0.9520	0.3167	-0.3185	1.0575
-0.2769	1.6680	-0.4169	0.7776	0.2465	-0.3035	0.2060	0.9822	-0.1840	0.3376
-0.2228	1.1611	-0.4176	0.0205	0.5300	0.9920	1.3551	1.0152	0.8287	1.0102
-0.5046	1.0058	-0.8566	-0.0246	0.9146	0.0004	0.9481	0.7178	-0.8872	-0.2509
-0.5086	1.2107	-0.1910	0.9577	0.2274	0.1426	0.9571	1.4649	-1.0769	1.1796
-0.6418	1.5444	0.1560	1.3414	0.1491	-0.0833	0.6283	1.5976	0.4293	0.5244
-0.7823	1.3974	-0.7565	0.7630	0.7559	0.6933	1.1171	1.6774	-1.1721	3.3220
-0.3016	1.0386	-0.0342	0.2122	-0.1944	-0.0229	1.2137	0.5319	0.0421	2.3737
-0.4438	0.8618	-0.9473	0.1385	0.7094	-0.9273	1.8264	1.6948	-0.5854	2.5914
-0.5291	1.0792	-0.3321	-0.3967	0.1489	-0.6154	1.4490	0.9219	-0.3553	3.5388
-0.5327	1.3586	-0.9072	0.8574	0.6925	0.3512	1.1695	0.4478	-0.7633	0.9375
-0.4017	1.3212	0.0357	0.5099	-0.2576	0.5414	1.8098	2.8785	0.2306	2.0109
-0.7235	1.4408	-0.5861	0.9675	-0.1475	0.6313	1.2618	1.8161	1.2140	1.1310
-0.7584	1.3694	-0.0427	0.6233	-0.6121	0.4172	1.0543	2.0512	1.0208	0.2707
-0.4480	1.1730	0.3375	0.5552	-0.2059	-0.0034	1.7713	1.9831	-0.1385	0.2904
-0.5486	1.3327	0.4813	0.0623	-0.3521	0.5747	1.4249	2.0807	0.0927	-0.4732
-0.4627	1.4060	-0.5914	0.4224	0.0216	0.3360	2.3098	1.7392	0.0446	-0.0062
-0.7059	1.2504	-0.1015	1.1650	-0.3800	0.3493	1.8191	2.0903	0.6696	0.7454
-0.1316	0.9200	-0.1586	1.5757	0.1108	-0.5007	1.0371	2.7578	0.4584	0.2337
-0.4659	0.9710	0.1413	1.1618	1.0872	-1.6038	0.7233	2.3091	0.6108	2.0813
-0.5616	1.1167	-1.2108	0.6696	1.5360	-0.2426	1.6093	1.2176	-0.1089	1.4399
-0.6582	0.5002	-0.1700	0.8239	0.3233	-0.0893	0.0581	0.5232	1.3080	0.4220
-0.5519	1.1181	-0.7312	1.3476	1.7720	-0.6541	2.7104	2.3132	0.1878	0.6459
-0.3934	0.9951	-0.2442	1.6528	2.8294	-1.3992	2.9018	2.0720	1.1595	-0.3913
-0.5709	1.0566	-0.9295	0.8503	1.5191	-1.7870	1.5563	1.5462	1.3774	-0.4070
0.0006	1.7834	-0.7660	0.9362	2.8853	-1.0070	2.9167	2.9521	0.5263	1.9959
-0.2784	1.4020	-1.0429	1.5929	1.3260	0.0859	1.5649	2.0905	-0.1196	1.7449
-0.1504	0.7624	0.6496	1.0994	2.0650	-0.5208	1.0146	2.1900	0.4932	-0.2266
-0.4644	1.3066	0.2999	0.2755	1.5228	0.7930	2.6091	2.9377	1.3912	-0.4521
-0.0637	1.0172	0.3638	0.6138	1.6634	-0.5427	1.2114	1.0968	0.1164	0.5255
0.0402	1.4642	0.4484	1.1661	0.8239	-0.2189	0.7008	0.8933	0.5692	-0.9022
-0.2288	1.2142	1.1418	0.9719	0.4497	0.0328	0.3640	1.1284	-0.7896	1.3547
-0.3307	0.4225	0.7850	1.1550	0.3858	0.3755	0.7079	2.4191	-1.1088	0.3272
-0.0296	0.8100	0.6486	1.2816	0.3492	0.4226	1.2423	1.0107	-0.2705	2.0830
-0.7487	0.7204	0.0672	0.9460	0.5932	0.8987	1.0038	2.7213	0.5446	-0.3684
-0.5865	0.4016	0.5935	1.3821	0.4837	1.3291	0.2984	2.6815	0.7715	-0.0319
-0.7961	0.5083	0.1497	1.3988	0.7080	0.3912	-0.5049	1.9354	-1.1717	1.2171
-0.2264	1.4864	-0.6467	0.7083	1.5291	-0.4509	1.0947	1.6587	0.3944	1.1122
-0.2394	0.7155	-0.3453	0.7438	1.9158	1.0487	1.9174	1.2473	-0.0187	2.8999
-0.3337	1.2334	-0.4724	0.9023	0.3020	-0.9218	1.3326	1.2352	-0.9297	1.2005
-0.2523	1.6641	-0.4276	1.2605	0.4385	-0.4022	1.4677	1.5202	-0.6868	2.0498
-0.5607	0.9202	-0.4365	-0.5427	0.6547	0.1182	-1.2287	1.4301	-0.1903	0.4878
-0.3376	1.5391	-1.3174	0.1170	0.3494	0.3921	-0.0298	-0.3390	0.4166	0.0134
-0.1894	0.6546	0.0194	0.2429	0.1431	0.1772	0.0442	-0.0234	0.1236	-0.3874
-0.0379	1.4230	-0.6598	0.6442	0.9059	0.0015	0.0152	-0.0201	-1.1899	0.5644
-0.0668	1.0862	-0.0131	0.6829	0.1958	0.4229	-0.2789	0.5141	-0.9593	0.6618
-0.5417	1.4171	-1.2126	0.8476	1.2965	0.4135	0.9438	1.2737	-1.5418	0.3816
-0.1077	0.4994	-0.7429	0.2387	0.9745	1.1269	0.0025	1.3007	-0.1015	0.2675
-0.2121	0.3455	-0.0198	0.4845	0.3547	0.4737	-0.3466	0.7972	-0.1964	-0.1511
-0.2594	0.4593	0.6908	0.6239	0.6670	0.7927	-0.0551	0.7975	-0.6822	-0.1360
0.0328	0.5195	0.7688	-0.3789	0.8254	1.0739	-0.0808	1.0055	-0.7181	-0.4708
-0.2581	0.2798	0.6147	-0.6032	-0.2822	0.9994	-0.0156	2.0441	-0.1573	0.4207
0.0093	0.7270	1.0171	0.0679	0.7336	1.0118	-0.6703	1.8867	-0.0749	0.8868
-0.0249	0.8156	0.7674	0.5679	1.2546	0.6213	0.7391	2.2966	0.6996	-0.8739
-0.4248	0.5444	1.0367	0.2226	0.5590	0.5277	-0.8330	0.8956	0.2737	0.0561
-0.1414	0.5879	0.7663	0.7518	1.5609	0.6987	0.0205	1.5528	0.2738	-0.7684
-0.1378	-0.1549	0.2508	0.5160	1.0946	0.0808	-0.6661	2.3439	0.4116	0.8325
0.2160	-0.1789	0.1867	0.4217	1.3778	0.9977	0.5657	0.9536	0.9237	1.0343
-0.0829	0.7477	0.3073	-0.0916	0.8718	1.4950	0.2280	2.2024	-0.1263	-0.2730
-0.1969	0.4349	0.4372	0.3045	0.6611	0.6775	-0.3428	2.0766	-0.4815	0.3920
-0.8780	0.6388	0.1270	0.1372	0.7306	1.4360	0.9196	2.0062	0.8122	-0.7885
-0.6230	0.0486	0.5674	0.3872	1.2923	-0.2721	-0.1508	1.2696	-0.8175	-0.3325
-0.7814	0.1734	0.1173	1.0326	0.1627	0.1676	-0.9818	1.6223	0.6572	-0.4584
-0.4224	0.1445	0.6435	0.7537	0.6262	0.5053	-1.1498	1.3968	-0.6865	-0.9446
-0.7895	0.0626	0.2286	-0.2635	-1.1900	-0.2327	-0.7419	1.8022	-1.2301	-0.9069
-0.1256	0.2631	0.9244	-0.2300	-0.3575	0.0862	-0.8612	1.9454	0.3753	-0.8749
-0.4212	-0.3174	0.4868	0.0721	-0.1025	-0.1415	-0.5676	0.9891	0.2302	-1.1296
-0.4616	0.5166	0.3501	-0.0854	0.3266	-0.1757	0.3326	0.3666	0.4218	0.0421
-0.7787	0.9280	0.1961	0.0658	-0.2721	0.5034	-0.9814	0.6636	-0.8514	-0.5796
-0.5441	0.6557	0.2753	0.0093	0.8983	0.3604	-0.5491	1.3389	-0.3531	-0.3018
-0.5784	0.8943	0.6884	0.5598	0.9302	-0.0238	-0.3153	1.6719	-0.2705	-0.4827
-0.4227	0.1976	0.5913	0.7613	0.3183	0.4263	-0.2876	1.1058	-1.0316	-1.0368
-0.5235	-0.1456	0.9254	0.1229	1.8826	-0.7599	1.4701	0.6917	0.9246	-1.2410
-0.4562	-0.0121	0.2284	0.2296	2.6840	-0.9871	0.9404	0.7177	-0.1041	-0.8095
-0.6016	-0.0497	1.1278	0.5031	2.6350	-0.3230	1.4776	-0.9264	1.5459	-1.8005
-0.6359	0.2302	1.3662	1.2650	4.3748	-0.6605	-0.4801	0.6878	-0.5971	-1.1174
-0.6081	1.3694	0.5013	1.4169	2.3509	0.7538	-1.3179	-0.3739	0.3711	0.0679
-0.7407	1.6554	0.2454	1.2188	1.8034	-0.1936	-1.5624	0.2701	0.1130	-1.7141
-0.2474	1.5273	0.6715	1.4624	1.9801	0.5106	-1.2261	-0.6792	0.1528	-0.2082
-0.4317	1.0191	0.2171	1.2312	1.8434	1.1795	-1.0135	-0.5693	0.1850	-0.6902
-0.5737	0.9390	0.7031	1.4923	2.6803	0.4169	-0.6971	-0.4552	-0.2727	0.1350
-0.4246	0.8038	0.8620	1.0288	2.7457	-0.1661	-0.7889	-0.1394	0.9410	-0.6968
0.3212	0.4502	1.3079	0.9712	2.3086	0.7818	-0.7383	1.1785	0.3093	-0.9418
-0.3352	1.0037	0.7112	1.3561	2.5184	0.5675	-1.2808	1.0136	-0.0928	0.0292
-0.9819	1.0972	0.5556	0.9915	3.0009	-0.2944	-1.4678	0.5952	0.0772	-1.3874
-0.2862	1.4692	0.6246	0.5046	2.2787	1.3643	-1.0783	-0.0929	-0.2546	-0.9323
-0.7953	1.4699	0.2770	0.2260	2.4597	0.4365	-1.7866	0.5634	-0.9783	0.0598
-0.2723	1.0453	0.9825	0.8087	2.5267	1.3130	-1.3253	0.2571	-0.0641	0.0323
-0.4087	1.4560	0.6408	1.2509	2.8784	1.0300	-0.9333	-0.2014	0.4216	0.0416
-0.4183	1.4160	0.9973	0.9374	2.5700	-0.1160	-0.2876	-0.0893	-0.3989	-1.8653
-0.3446	0.8878	0.7358	1.5424	1.8442	1.5917	-1.4180	0.1872	1.3052	-0.6702
-0.2577	1.2316	0.9230	1.2174	1.4034	0.4073	-2.7413	-0.8475	0.5785	-0.8377
-0.2808	0.7915	1.0939	0.8142	1.4449	0.2234	-1.0314	0.5513	0.6247	-0.9141
-0.2491	0.6102	0.8702	0.9683	1.7957	1.1456	-1.2442	-0.2474	0.3915	-0.3869
-0.4555	0.7377	0.9807	0.7196	2.4194	0.6066	-1.3148	0.0382	-0.7106	-0.1167
-0.6346	0.8453	0.8268	1.6490	2.8198	0.0312	-2.0525	0.3335	-0.4004	0.1988
-0.0101	1.2927	0.6773	1.4292	2.8385	0.5977	-0.3059	0.3525	0.8079	-1.1519
0.1313	0.6330	0.6946	0.6666	1.9184	0.7056	-1.3220	-0.4579	0.3120	-0.8893
-0.6244	1.3288	0.8235	1.7235	2.2860	-0.9566	-2.4194	0.4612	-0.5900	-0.3476
-0.2993	0.1376	1.2105	0.5132	1.9091	1.1207	-0.8868	-0.2032	1.1449	-1.3650
-0.9682	0.5041	0.5525	-0.2152	1.1700	0.8066	-0.9456	0.2732	-0.5705	-1.2716
-0.7340	-0.3596	0.4300	-0.5377	1.4321	2.4467	-0.3533	0.3220	1.4386	-0.1882
-0.3933	-0.3175	1.1642	0.1054	1.7353	1.3920	-1.0359	1.1356	1.2645	-1.1334
-0.3756	0.5822	0.4729	-0.5671	1.8409	1.4611	-0.7040	0.9322	0.4467	-1.4448
-0.8570	1.4003	0.8092	0.3035	1.7683	0.8285	-0.9986	-0.5602	0.0039	-1.4602
-0.3658	0.8616	0.9020	0.3470	1.9516	1.1599	-1.3889	2.0875	-0.2332	-1.6667
-0.4171	0.0362	0.7542	0.5505	1.6863	2.2219	-0.8339	1.2450	0.5662	-1.2487
-0.7656	0.4162	0.2046	0.2730	1.7724	1.7389	-1.0856	1.2236	1.1500	-0.2347
-0.5428	1.1618	0.8056	0.7996	1.7786	0.8795	-0.4118	0.3207	0.3260	-1.5816
-0.3903	0.8457	0.3981	0.6290	2.8721	0.5769	-1.4701	1.1500	0.0936	-0.4190
-0.2852	0.2788	0.5767	0.0684	2.2719	1.2633	0.3927	0.9597	0.1247	-0.6373
-0.6640	0.1680	0.8038	0.7911	2.0477	1.0834	-0.9657	0.3594	0.4955	-2.4623
-0.3626	0.3073	0.4713	1.0266	2.4322	-0.1777	-1.2536	0.4232	-0.0598	-2.2254
-0.8320	0.6394	1.1576	0.8459	2.9849	0.1096	-1.4746	0.7580	-0.2138	-1.4016
-0.7317	0.6842	0.8278	0.9018	2.2710	0.5587	-1.6733	0.9268	0.0001	-0.5195
-0.4260	0.7979	0.6241	0.3744	1.5858	0.5523	-0.5746	1.5925	1.2294	0.0227
-0.6227	0.2794	1.0382	0.0670	1.7473	0.9264	-1.1386	1.3073	0.7382	-0.6990
-0.6236	0.8869	1.1665	0.0367	2.5704	1.3630	-1.0508	0.1693	0.5542	-0.7994
-0.6245	0.8293	1.3345	0.1336	2.3099	0.2460	-2.8654	-0.1887	-0.5482	-1.8629
-0.7382	0.5670	1.4490	0.2603	2.6553	0.6896	-1.1527	0.5245	0.7512	-2.1952
-0.9468	0.9799	1.3942	0.7875	2.5687	0.8032	-0.1800	0.8970	0.8102	-1.5502
-0.9214	0.7821	1.0188	1.2759	3.0426	-0.0323	-0.6499	0.4846	0.5339	-0.5035
-0.6111	0.8005	1.5455	0.9882	3.9816	0.1343	0.0959	0.2875	0.5858	-0.9400
0.0873	1.0430	1.0008	1.8615	2.7157	0.8572	0.9471	0.9223	-0.9444	-1.0419
-0.0260	1.3036	1.4895	1.6536	2.9138	0.5348	-0.8782	0.5403	1.9571	-1.1856
-0.1056	0.8772	1.3742	1.5931	2.6753	1.1242	-0.7316	0.0754	0.7471	-0.9028
0.1775	1.2210	0.8425	0.6966	3.3261	-1.1656	-1.8241	0.0575	1.4339	-0.1787
-0.5457	0.9357	1.3627	0.9394	3.1968	0.5509	-1.8214	-1.5417	1.3215	-0.2566
-0.5095	1.1283	0.7151	1.1411	2.8939	1.5482	-1.5350	0.2570	1.3001	0.0064
0.3552	1.0464	0.8865	0.7777	1.1878	1.3859	-0.8789	-1.5220	0.5490	0.0383
-0.2108	1.0533	0.8471	0.5442	2.4867	1.7849	-0.8077	-0.3672	0.3475	-0.7959
0.2748	1.2124	1.2442	1.2234	2.8684	1.1338	-0.4468	-1.2720	0.9690	-0.9964
-0.3037	1.1065	1.3097	1.2230	2.3620	0.1162	-0.7848	-0.2791	-0.5110	-1.0252
-0.0022	1.1783	0.9550	0.7700	3.2160	1.0918	-0.9174	-0.0757	0.2782	-0.4286
-0.4902	0.9423	0.9476	1.5234	2.3616	0.3994	-1.2857	0.4132	-0.5693	-1.0647
-0.4395	1.5805	0.8712	1.3275	2.6028	0.8698	-1.5152	-0.3268	1.0322	-0.4543
0.0182	1.3864	0.6874	2.2682	2.8711	0.5154	-1.8420	-0.7801	-0.1762	-0.9023
-0.4980	0.8766	1.2516	1.4469	3.4191	0.7516	-0.9099	-0.4341	0.1740	-0.3379
-0.0700	0.9650	0.7277	1.9142	2.8886	1.2936	-0.9595	-1.1964	0.0109	-0.7070
0.0020	1.0732	1.0250	1.3755	3.0733	0.5245	-1.2411	-0.9797	-0.4438	-1.3523
-0.3442	1.1195	1.0364	1.0574	2.2141	0.8069	-1.1094	-0.6615	0.5503	-1.1188
-0.4154	1.1793	1.2736	1.5617	2.2766	0.3101	-1.6543	0.2384	0.5408	-1.2844
-0.4501	0.6649	1.0974	0.9423	2.1214	0.8890	-1.5485	0.0633	1.3774	-0.6858
-0.4699	1.1218	1.3440	1.2120	2.1453	1.0418	-1.4684	1.0944	0.0469	-1.1482
-0.1577	0.8792	0.9994	0.6324	2.6934	1.3777	-0.5889	-0.5064	-0.0142	-0.0159
-0.3628	1.5624	0.3776	1.1388	3.6012	0.2344	-1.3477	0.2607	0.6704	-1.0397
-0.2695	1.1033	0.9728	0.9751	2.4507	0.6565	-1.0997	0.7687	0.2340	-1.2368
-0.0006	1.6127	1.1834	1.6575	2.5837	0.4335	-1.0630	-0.8678	0.0195	-2.1260
-0.4326	1.3084	1.1437	1.8543	2.2778	0.0137	-2.3532	-0.1702	-0.2289	-0.2691
-0.3150	0.8119	1.1982	1.5310	2.9233	0.0406	-1.5602	0.2062	-0.0012	-0.3103
-0.4536	0.6198	0.7963	1.5133	2.3797	0.2956	-0.8215	0.3661	-0.8256	-0.5980
-0.4153	0.8770	1.3395	1.0764	2.5328	0.6910	-1.7333	-1.3620	-0.0290	-1.8990
-0.1306	0.5575	1.1254	0.5901	1.5730	0.1623	-1.2721	-0.7614	-0.6392	-0.4835
-0.2350	0.5206	0.5927	0.8355	2.7192	1.4021	-1.0533	0.0835	-0.2313	0.2505
-0.5771	0.6216	0.7949	0.7329	2.2773	1.4864	-1.7944	-2.0400	0.9968	0.7538
-0.5705	-0.1516	1.0874	-0.1119	2.9300	0.9289	0.1997	-0.8974	-0.0884	-1.1858
-0.6196	0.3047	1.1131	0.2162	1.8285	0.2978	-1.4649	0.4615	0.2018	-1.6400
-0.3777	0.3134	0.4284	-0.0633	2.1004	0.7994	-0.5658	-0.8249	-0.1164	-1.2799
-0.6111	0.2602	0.3547	-0.6435	2.0172	-0.0428	-1.2187	0.4815	-0.5988	-1.1721
-0.6705	0.1018	1.0534	0.2440	2.8840	0.7545	0.5987	-0.2331	0.2796	-1.3945
-0.4715	0.5879	0.8048	0.3396	2.3771	0.7162	-0.5085	0.0205	1.0250	0.5854
0.1535	0.1151	0.8243	0.0754	2.6853	0.1237	-0.2720	0.5694	0.2645	-1.1607
-0.4980	-0.2741	0.9003	-0.7919	2.2682	-0.1166	-1.2994	0.1450	0.0584	-0.7490
-0.2192	0.1090	0.2744	0.2724	1.9075	-0.0873	-1.5305	-0.0339	-0.1127	-0.6493
-0.2825	0.4296	0.7242	0.5221	1.8906	0.0210	-2.0703	-0.6592	-1.1290	-0.8801
-0.4567	0.8697	0.5829	-0.2784	2.3222	-0.2670	-1.4822	1.6307	0.1369	-0.0561
-0.1671	0.7886	0.8469	0.9582	2.3975	-0.1011	-2.1376	0.3378	0.4589	0.2588
-0.3850	0.3501	1.0581	0.5407	2.2525	0.8585	-1.3880	0.0373	1.4028	-1.3714
-0.4281	0.4694	1.5852	0.2336	1.5291	-0.0492	-1.9035	-0.3944	0.6469	-0.5290
-0.6649	0.9920	1.0576	0.3849	1.1001	0.8813	-1.9395	-0.4278	0.0966	-0.4425
-0.2980	0.0682	1.8145	0.5280	2.5982	-0.8293	-1.7313	-0.4848	-0.0005	1.0746
-0.8901	0.5418	1.2211	0.3040	2.2116	-0.3415	-1.8386	-0.1744	-0.9723	0.9259
-0.4840	0.8078	1.1072	1.7124	3.4810	0.8200	-0.2156	-0.2786	1.1272	0.1382
-0.3868	0.5432	0.8354	1.0874	2.0446	0.6181	0.7825	0.2742	-0.1285	0.7096
0.6572	0.4199	1.2658	0.5641	2.3621	1.2011	-1.1889	-0.0926	0.1745	1.3414
-0.4010	1.5388	1.1011	0.6713	3.1484	0.6390	-1.6150	0.3295	-0.6973	0.2708
-0.3274	0.4578	0.8017	-0.8260	3.1566	0.0935	-0.8822	0.4574	0.9651	0.2661
-0.4245	1.0303	0.1244	-0.0687	2.8950	0.2479	-0.0444	-1.2046	0.2613	0.4391
-0.4335	-0.0256	-0.1106	0.2312	2.3907	0.2030	-0.9089	-1.4081	1.9275	0.9576
-0.4305	1.0172	0.1787	0.0467	1.9122	0.6336	-0.8268	-0.6020	0.5844	-0.7377
-0.4511	0.7124	0.2819	0.4206	1.6200	1.2352	-0.4824	-0.7618	1.9259	1.0504
-0.4232	0.6944	0.8106	0.6613	2.3212	0.8758	-0.7406	-2.0749	1.0600	-0.2270
-0.5680	0.9160	0.2628	0.0083	2.1582	0.1030	-0.3841	-0.4898	1.4799	-0.4693
-0.8353	1.5139	0.0683	-0.3263	2.9677	0.1537	-0.3307	-1.2799	0.3267	-0.7901
-0.2216	0.6679	0.9377	0.4041	1.9617	-0.6453	-1.6318	-1.5988	0.8909	-1.0191
-0.2576	0.9114	0.7050	0.0831	2.9020	-0.6281	-1.6069	-1.3749	1.5643	-0.6722
-0.4224	0.8519	0.7104	0.1933	3.1090	-0.7390	-0.2835	-0.4960	1.8623	-0.6956
-0.1160	0.8631	0.0952	0.4844	2.0820	0.2841	-1.7620	-2.2319	0.0392	0.3005
-0.2877	1.2148	-0.2471	1.1718	1.3584	-0.0213	-1.3049	-1.0444	0.7584	-1.3724
-0.3047	0.6590	1.1517	0.8606	2.7595	0.1854	-0.5342	-1.1383	-0.2309	-1.2625
0.0934	0.9517	0.6847	0.1150	1.0707	-0.1630	-1.4631	-1.6796	0.2826	-1.4927
-0.2702	0.7079	0.8123	0.5985	2.8155	-0.6819	-1.0046	-0.9183	-0.6476	-0.3437
-0.0841	0.7686	0.3053	0.0534	1.2843	-0.0324	-1.8184	-1.3352	0.2084	0.0009
-0.0238	1.5260	-0.3876	0.3666	2.6321	0.3956	-0.6248	-1.4668	0.9574	-1.3977
-0.3827	0.9984	0.9860	1.5048	2.7857	-0.6105	-0.0125	-2.6090	0.9423	-0.3030
-0.2994	1.2294	0.6830	0.3697	2.3655	-0.7159	0.1168	-1.9747	-0.4741	-1.0745
-0.2840	1.5732	0.4928	0.5712	2.1138	-0.6170	-0.3385	-2.1896	1.3208	-0.6008
-0.5808	1.5204	1.1261	1.4866	2.7866	0.3856	-1.0305	-1.6703	0.5399	-0.4378
-0.7074	0.9478	1.0789	0.7732	1.5397	-0.5283	-1.1492	-2.6069	0.0828	-0.5760
-0.6044	1.0075	0.4654	1.2260	2.5651	-0.9102	0.2913	-1.4643	1.9602	-0.9308
0.1453	0.5580	0.9146	1.2469	1.7144	-0.2954	0.0170	-0.9247	1.0574	-0.9317
0.0699	0.9529	1.3948	1.2182	0.4505	-0.8601	0.0016	-2.0540	0.6542	-0.3504
-0.1175	1.2410	1.2362	0.7022	1.6847	-1.0621	-0.5272	-1.5067	0.5561	-0.2184
-0.0382	1.1280	0.0939	1.5509	2.5302	-0.7819	-0.5663	-1.5553	0.7332	0.2427
0.1181	0.7525	0.2183	1.6788	1.9431	-0.1568	-1.3942	-0.9860	1.2400	1.5187
-0.2167	0.2646	1.0983	0.8040	1.7985	0.4739	-0.7559	-0.7142	-0.5635	-0.3327
-0.2716	0.5803	0.8540	0.3503	2.0305	0.0569	-0.3628	-1.3954	0.7496	-0.3960
-0.3216	0.8787	0.6965	1.1197	1.2792	-0.0294	-0.0533	-2.1441	0.2360	-0.2213
0.0547	0.5683	0.4072	0.5566	1.4889	0.1629	-0.0943	-0.8445	0.1312	-0.6275
-0.1835	0.2081	0.9220	0.8396	1.9571	-0.4246	-0.8568	-1.3466	1.3781	-1.2211
-0.2619	0.3374	1.0878	0.9643	1.1257	0.4780	-0.8881	-1.1140	0.7752	-0.1576
0.2383	0.7734	0.9091	0.6345	1.1339	-0.4356	-0.7055	-0.6528	-0.4831	-1.1681
-0.0703	0.3188	0.6039	0.1954	0.2346	-0.4758	-0.5063	-1.4417	-0.2070	-0.6123
-0.1924	0.9307	-0.1746	0.1867	1.4671	-1.1334	-1.5576	-1.0609	1.5616	-0.4116
-0.7943	-0.2495	1.4231	-0.1052	1.4910	-0.6763	-0.6566	-0.9576	-0.6083	-1.4922
-0.7148	1.0918	0.4278	0.1759	1.2733	-0.2447	-0.3896	-1.9668	0.7990	-1.9735
-0.1207	0.3485	1.0008	0.5649	1.4041	-1.2882	-1.0238	-1.6998	0.8896	0.5122
-0.1857	-0.3642	0.5608	0.6366	0.8010	0.3549	-0.3414	-1.1551	0.2172	-1.5634
-0.0069	0.1363	1.1287	1.2194	1.1116	-0.6472	-0.3191	-1.1240	0.0144	1.7993
-0.4942	0.3572	0.6654	1.3764	0.5554	0.4340	0.0077	-0.9633	-0.0718	1.5183
-0.2514	-0.2052	1.3743	0.8410	-0.5646	0.6999	0.1935	-0.9934	0.5046	0.9891
-0.0581	0.0108	1.9651	1.3522	-1.2314	-0.0642	0.7597	-1.0240	0.1688	2.1268
-0.1494	1.0445	0.6228	0.8937	0.6238	-1.0489	0.9150	-1.9266	1.4658	1.2681
-0.3451	0.2512	0.8445	1.6984	0.3316	-0.4311	-0.1501	-0.9718	0.6329	1.8129
-0.3252	0.9635	0.7211	0.9194	-0.7366	0.2657	-0.6955	-0.6564	0.4987	1.1792
-0.3350	0.8130	1.2101	-0.2958	-0.4665	0.4646	0.5592	-0.5831	-0.3955	0.5841
0.0144	0.1263	0.5001	-0.3851	-0.4600	0.2685	-0.2871	-0.2825	-0.2758	-1.5540
-0.4067	-0.3993	0.4909	-0.4989	-0.0282	-0.4646	-0.7783	-0.8299	-0.0526	0.7644
-0.2214	-0.4105	0.9232	0.0239	-0.4448	0.6235	-0.8372	-1.0677	-0.3545	0.8358
-0.3816	-0.9422	1.5750	0.0677	-0.2338	-0.9062	-1.0179	-1.2134	0.4401	-0.8635
0.0643	0.0906	0.4204	0.2644	0.5649	-0.7502	0.4974	-1.1654	0.4602	0.7081
-0.3738	-0.2904	1.0547	0.0422	0.7979	-0.4586	-0.5630	-2.2697	0.9951	1.5859
-0.7732	0.6139	0.3174	-0.7863	0.7423	-0.8258	-0.4286	-1.0690	0.7019	0.4211
-0.2924	0.8826	-0.1919	-1.2663	0.9675	-0.3365	-0.6685	-1.2509	0.0894	0.2353
-0.5008	0.1035	0.3559	-0.8371	1.0752	-0.3197	0.4051	-2.6161	1.0412	0.5924
-0.3569	0.5145	0.5393	-0.3059	1.1913	-1.3693	-0.5669	-1.8673	0.7358	1.1908
-0.1523	0.7602	-0.2065	-0.1284	0.8082	-1.3920	-0.2896	-0.4047	0.5770	0.0550
-0.4132	0.6004	1.2061	1.2162	0.1610	-1.3137	-0.9189	-3.0182	1.1436	0.3263
0.1286	0.3318	0.7286	1.0436	-0.0014	-0.5846	-0.2227	-2.0370	0.6881	1.3839
-0.2066	1.1265	0.6456	1.0749	0.1486	-0.0082	0.2483	-2.2184	-0.6699	1.0584
-0.5193	0.6018	0.5920	0.6793	0.0482	-0.9840	-0.1373	-1.6076	-0.6346	1.0327
-0.3902	0.4026	0.2308	0.1399	0.5647	0.1746	0.3285	-1.5820	-0.8704	1.3837
-0.2737	0.9445	0.5014	0.4157	-0.0951	-0.0237	-0.7203	-1.8024	-0.1121	0.1920
-0.1546	0.2675	0.7388	0.5924	0.4679	-1.1780	0.0910	-1.4904	-0.1315	0.0213
-0.3808	0.5312	0.3748	0.3075	0.7645	-1.1968	0.1176	-2.3574	-0.2322	0.3039
0.1357	0.1516	0.0350	-0.0237	0.6978	-0.5927	0.6170	-1.3705	0.3716	0.4760
-0.3129	0.0315	0.6973	0.8853	-0.1390	-0.6343	-0.6595	-1.5007	-0.2423	0.9969
-0.2936	-0.0473	1.2094	0.2784	-0.4466	1.0920	0.8319	-1.5346	-1.0249	1.7745
-0.5316	-0.6320	2.2711	0.5684	0.0254	-0.5864	0.1325	-1.2204	0.6289	1.1101
0.1468	0.2612	0.1994	0.7064	0.1713	-0.9037	1.4868	-1.2048	0.9187	1.2530
-0.4290	1.0210	0.5385	0.6275	0.2692	-1.7540	0.7383	-1.0214	1.0473	1.8830
-0.2358	0.9076	0.5781	1.2073	-0.1977	-1.6428	0.0378	-1.6372	0.3761	2.1648
-0.4177	0.6111	1.2383	1.1686	0.3092	-0.3934	-0.4883	-1.7627	0.6175	1.7666
-0.3987	-0.1251	0.7913	0.3888	0.7853	-0.5017	0.6726	-0.5294	-1.3828	0.8648
-0.3752	0.5237	0.9641	0.8550	-0.0368	-1.5936	-1.0701	-0.2215	0.6427	0.3484
-0.4454	0.3268	0.4050	1.2554	0.0267	-2.0163	0.0405	-0.3358	-1.4462	-0.4097
-0.0516	0.1832	0.2193	0.9071	0.3104	-1.0112	0.3396	-0.7415	-0.0328	0.5240
-0.1796	0.3558	0.1070	0.8147	-0.1255	-1.7257	1.1855	-0.8514	0.2163	-0.2459
-0.5737	0.8227	0.5774	0.8339	1.3448	-0.8268	0.6516	-0.8971	-1.3119	0.5357
-0.4840	0.9071	0.6089	0.8973	0.4180	-0.5887	0.0757	-1.1351	1.2611	-0.6016
-0.6065	0.5830	0.6913	0.9378	-0.2652	-1.1373	-0.2710	-1.4645	0.2007	-0.2972
-0.3045	0.2983	1.3505	0.5694	-0.2159	-1.5045	0.2550	-1.5157	1.6663	-0.5105
-0.5856	-0.0519	0.8499	0.3481	-0.6989	-1.7865	1.2883	-1.5878	0.7280	-0.5614
-0.2707	0.6077	0.8658	0.6017	-0.2724	-1.1178	1.1177	-1.1112	1.8844	-0.8046
-0.5566	0.4579	0.7275	0.4812	-0.1979	-0.8363	0.5672	-0.7204	0.8108	0.9198
-0.3849	0.7025	0.5953	0.8877	-0.0299	-0.6465	-0.0137	-1.1914	0.2478	-0.0688
-0.3097	0.3402	1.8419	0.4998	-0.5443	-1.4583	-0.6183	-1.6789	1.3686	1.0424
-0.2040	0.7627	1.3491	1.0664	-0.1020	-0.7120	0.7472	-1.5007	0.8645	0.4604
-0.3219	-0.1976	0.8589	0.6684	-0.6992	-0.8972	0.1829	-2.2012	1.2890	1.5704
-0.3554	0.2561	0.7499	0.8617	-1.0477	-0.4273	-0.5667	-0.9426	0.1676	1.1225
-0.3576	0.5151	0.8890	0.2006	-0.0405	-1.2994	1.2366	-1.4260	0.2865	-0.1660
-0.2932	0.3576	1.3383	1.4356	-0.2117	-2.0203	0.1991	-2.7639	1.0013	3.3692
-0.5813	-0.0601	1.3814	0.6851	-0.0692	-0.7397	0.1407	-2.0663	0.9363	-0.2681
-0.3157	-0.1406	0.9943	0.8441	-0.4702	-0.3192	0.1526	-2.3254	-0.0697	1.8530
-0.1769	0.1278	1.1308	0.8476	-1.0307	-2.1160	-0.3878	-1.6753	-0.7760	0.5238
-0.3475	0.5184	1.1846	0.4228	-0.7973	-1.0923	-0.4856	-0.8664	-0.5706	-0.3992
-0.4672	0.4555	0.9692	0.2176	-0.4226	-0.9550	0.3882	-2.5444	-1.0792	-0.2199
-0.4130	0.4072	1.2319	0.4522	-0.4113	-1.3832	0.1094	-2.5832	1.3970	-0.6305
-0.1000	0.3819	1.0851	0.6667	-1.0153	-0.6547	-0.0597	-1.1866	0.4635	-0.6708
0.0979	0.2403	0.4921	1.0439	-1.1284	-0.7334	0.7634	-0.7307	-0.0849	-0.5796
0.0877	0.2738	0.9488	0.7171	-1.0820	-1.1151	-0.2479	-0.7552	-0.4739	0.3996
0.0541	-0.1285	1.4129	0.7461	-0.0465	-1.5595	0.1147	-1.2265	-0.7973	0.7869
-0.7055	0.1170	1.5770	0.4318	0.4892	-0.6762	-0.0394	-0.8582	-0.8019	-0.0715
-0.4969	1.5256	0.9375	1.0542	-0.6216	-0.9861	-0.0421	-1.0497	-1.5884	-0.1633
-0.1556	0.4723	0.3766	0.7787	0.3406	-1.3433	0.9393	-1.5433	-0.7833	0.6092
-0.5117	0.5798	1.2657	0.2378	-0.1620	-1.9988	0.5345	-1.2971	-0.3513	0.1621
-0.3532	0.3194	0.7932	0.7404	-1.3980	-1.9233	-0.6477	-0.1241	-0.8474	0.7531
-0.2768	0.0001	0.9917	1.6959	-1.6415	-1.1415	0.8628	-1.9585	-0.1745	1.6574
-0.1951	0.5160	1.3091	1.3772	-0.6793	-1.4448	0.4300	-1.2700	0.2094	-0.3329
-0.6161	0.6198	0.4620	1.4354	-1.1612	-1.0954	0.4915	-1.4097	-0.7437	1.0293
-0.6391	0.1741	1.5593	1.1996	-0.6813	-1.2421	0.0598	-0.5641	-0.7295	0.9809
-0.4333	-0.1452	1.5046	1.4127	-2.5660	-1.5159	0.2851	-1.7937	1.3863	-0.6560
-0.2883	0.6836	1.3802	1.2485	-1.6753	-2.0609	0.3624	-0.3374	0.5745	0.1194
-0.4068	1.5479	1.8556	1.7370	-1.0180	-2.9236	-0.4040	-1.2110	1.2172	1.3432
-0.8872	1.1913	1.6328	1.5393	-0.7465	-2.5640	0.2519	-0.8172	1.3556	0.4662
-0.5119	1.1418	0.9527	1.2361	-0.9182	-1.5135	0.2624	-0.8916	0.4447	-0.2762
-0.5487	0.7331	1.9743	1.4138	-0.3517	-2.8594	-0.0967	-0.5167	0.9791	0.2553
-0.6101	1.1756	1.5247	0.9507	-1.5974	-1.0175	0.4631	-1.2512	-0.3014	-0.2100
-0.5196	0.7477	1.1498	-0.1086	-1.3642	-1.0479	0.3859	-1.7232	0.3340	-0.5529
-0.4494	0.9318	1.0017	0.5377	-0.5453	-0.9118	-0.0114	-2.5640	0.7709	1.0215
-0.1113	1.2672	1.5929	1.4095	-1.3669	-1.9606	0.5634	-1.0863	1.6814	0.4331
-0.9061	1.2456	1.2550	1.3797	-1.6102	-1.9021	0.8426	-1.9173	1.5695	0.5571
-0.2085	0.6689	1.5075	1.2753	-1.5477	-1.7883	0.2367	-1.5263	0.6497	1.3882
-0.6409	1.1388	1.1633	0.8858	-1.8901	-1.7636	-0.2399	-1.8794	0.4654	0.8460
-0.7054	0.8533	1.1103	1.3530	-1.6041	-2.3678	-0.0195	-1.1295	0.3275	0.3237
-0.4343	0.7556	1.0323	1.0045	-1.6725	-1.4921	0.3245	-1.3049	0.0938	0.3421
-0.5059	0.7339	1.3600	1.4188	-1.0637	-2.0095	-0.4107	-0.8536	0.5863	0.6737
-0.3386	0.9436	1.2857	1.1633	-0.6249	-1.6660	1.0542	-0.9249	-0.1824	-0.4187
-0.4716	0.8829	1.7363	0.7246	-0.5231	-1.1199	2.0511	-0.3723	-0.1953	-0.7367
-0.7126	1.5216	1.1907	1.1921	-0.3679	-2.3737	0.8954	-0.8271	1.2597	-0.6823
-0.5557	0.7888	1.1703	0.8619	-1.1146	-1.4610	1.5164	-0.3520	0.9938	-1.3605
-0.8692	0.7981	1.6472	0.7753	-1.0189	-1.8608	2.2788	-0.0581	0.4877	-0.1505
-0.7271	1.0082	1.8939	1.3194	-1.5547	-1.9864	1.3327	-1.6732	2.4009	0.0899
-0.5951	1.5285	1.1443	1.3679	-0.7378	-2.2206	1.0161	-1.1953	1.0810	-1.2138
-0.7635	0.4226	2.1082	1.0322	-1.3964	-2.1530	1.0880	-0.9870	1.1325	1.3204
-0.5865	1.1156	1.3103	0.8351	-2.1723	-1.2943	0.0901	-0.4092	-0.2828	0.3651
-0.1646	0.3794	0.9093	1.9981	-1.9184	-0.5175	-0.1572	-2.2511	-0.0422	0.8635
-0.3540	0.9853	0.9271	1.2360	-1.8782	-1.3826	1.3137	-1.1269	0.7664	1.3950
-0.3016	0.7660	1.4822	0.9608	-1.3725	-1.2422	-0.3615	-2.4043	1.0665	0.2283
-0.2430	0.7511	1.3394	1.8216	-1.1848	-1.4996	0.3447	-1.5659	0.1914	1.3723
-0.4568	0.0667	1.8328	0.2596	-1.6008	-1.2201	0.6679	-1.2136	1.2916	0.2139
-0.8055	0.6604	1.9286	1.2716	-1.4512	-1.9698	1.3938	-2.1009	0.8547	2.1873
-0.4954	0.3622	2.5369	0.7969	-1.1701	-2.6452	0.2824	-1.1898	1.9298	0.4007
-0.7625	0.6850	1.4546	0.5072	-0.9457	-0.7378	0.5413	-1.5065	0.4400	1.8814
-0.9144	0.4020	1.4012	0.9578	-1.4601	-1.6889	0.7835	-2.1185	-0.3554	1.1428
-0.9246	0.7642	1.2587	0.3828	-1.3075	-2.2354	-0.0302	-0.7809	0.3038	0.1508
-0.7301	0.5661	1.7546	1.1985	-1.3994	-1.4740	0.9675	-1.9426	0.2877	0.0522
-0.6755	0.0624	1.2291	0.6967	-1.8394	-1.4455	0.1275	-1.1999	0.5069	-0.0644
-0.6710	0.0889	1.8230	1.0350	-1.8123	-2.3234	0.2736	-1.5410	0.6506	-0.9260
-0.0966	0.8279	1.5466	1.0961	-1.0015	-1.1107	0.2527	-0.6934	-0.1555	-0.3724
-0.6441	0.5191	1.6148	1.0159	-0.9907	-1.5168	-0.0721	0.3791	-0.0896	-0.7498
-0.7839	0.3493	2.2349	1.3774	-0.9019	-1.5573	0.0593	-2.5026	0.3497	2.0707
-0.6828	0.5692	2.0816	1.2433	-1.0983	-1.2686	0.0066	-1.0471	0.1664	0.1683
-0.5485	1.0037	2.0173	0.8790	-1.6245	-1.3344	-0.0315	-0.6475	-0.0979	0.0046
-0.4299	0.9227	1.7826	1.1313	-1.2643	-1.3692	1.3818	-1.0032	-0.2088	-0.5290
-0.8814	0.3843	1.3864	0.9164	-1.1989	-0.5411	1.0649	-1.1085	0.2203	-0.4726
0.0858	0.7023	0.9282	0.6387	-1.5275	-1.3513	-0.2787	-0.0680	-0.0081	-0.1775
-0.1799	0.9748	1.2742	1.6151	-1.0240	-0.6106	-0.2329	-0.7699	0.8602	0.4085
-0.4386	0.3082	1.5180	1.9520	-1.5677	-1.8554	0.2156	-1.6997	-0.2362	-0.1736
-0.3452	0.4878	1.4305	1.8556	-1.5673	-1.1179	-0.0873	-0.0460	0.5219	0.3592
-0.8069	0.4020	1.6061	1.2094	-1.0604	-2.1073	0.5168	-1.1869	0.7180	0.6106
-0.1935	0.6277	1.2717	1.4727	-0.5733	-1.9009	0.0173	-1.7932	0.4426	0.5051
-0.4137	0.1745	2.0216	1.3677	-2.4694	-2.0183	0.9475	-1.0086	0.2151	-0.0437
-0.2999	0.1595	1.6305	1.3620	-2.8085	-1.6120	1.0148	-0.1897	1.1140	0.5232
-0.6011	0.2123	1.4176	1.8036	-2.0275	-1.6595	-0.5509	-1.1715	0.0898	1.2898
-0.6401	0.6720	1.7616	1.0784	-1.6469	-0.7763	0.9964	-0.9455	0.7810	0.5406
-0.6499	0.4292	1.1045	2.0493	-2.2112	-1.6869	0.3347	-0.5119	0.8085	0.4394
-0.5949	0.4208	1.4016	1.0471	-1.3816	-2.0039	0.6719	0.1588	0.0786	-0.7720
-0.6482	0.8701	1.5931	0.7303	-1.7204	-0.7347	1.5225	-0.4760	-0.3310	-0.4933
-0.1338	0.0969	1.4409	1.0833	-1.6914	-0.6897	0.4321	-1.2361	0.9968	0.5801
-0.8195	0.4973	1.1248	1.4301	-2.4118	-2.1750	0.4593	-1.5032	1.9449	-0.2708
-0.7870	1.5484	0.6316	1.7148	-1.3857	-1.6929	-0.2061	-0.0250	0.0004	-0.4666
-0.7148	0.9229	-0.1523	-0.1936	-2.0676	-0.8323	1.2021	-0.5443	-1.2529	0.2215
-0.2211	1.0690	0.1284	1.5000	-1.6530	-2.3364	0.3593	-0.4630	-1.9479	1.1763
-0.5793	0.9108	0.7295	1.4287	-1.8940	-1.7928	0.0731	-0.6464	0.8025	-1.1400
-0.5172	0.9672	0.9623	1.6031	-1.5850	-1.4735	0.8796	-0.0810	0.7753	-1.1992
-0.1663	0.3018	0.0802	1.6706	-1.7253	-1.3876	0.4727	0.3021	-0.3421	-0.0132
-0.2092	0.5947	1.0326	1.3124	-1.4182	-2.4495	1.4934	1.1836	0.2652	-0.6408
-0.3384	0.5275	1.3378	0.6870	-1.7392	-2.1868	1.5297	-0.1170	1.6144	-0.3177
-0.4979	1.1943	1.1599	0.9689	-1.8755	-1.7886	0.4343	-0.6432	1.2744	-1.0974
-0.2991	0.6162	0.8951	1.6870	-1.7959	-1.4691	-0.0025	-0.3476	0.9495	-0.7831
0.2190	0.7274	0.7784	1.5405	-0.5140	-1.5872	0.3247	0.0969	-0.0113	-0.6264
-0.5032	0.9638	0.4253	0.8321	-1.4640	-1.7636	0.1194	-0.7724	0.6127	-1.2332
-0.4645	0.9549	0.0141	0.9478	-1.7386	-1.7179	-0.5012	-1.1512	-0.5069	-0.9007
-0.6534	1.0171	0.6623	0.9326	-2.2457	-1.2975	0.2857	-0.0112	1.2126	-1.6509
-0.7987	0.8797	0.6867	1.6098	-2.1349	-0.9972	-0.0307	0.3184	0.8764	-1.1643
-0.6672	0.8678	0.4841	1.2541	-2.4694	-2.5858	-0.8236	-0.7538	0.2162	-0.6192
-0.6606	0.5030	0.5678	1.0522	-2.2833	-1.5692	0.0598	-0.1366	0.1958	-1.4353
-0.4473	0.6679	0.1797	0.4871	-1.8491	-1.0508	-0.7194	-0.8043	-0.1461	-0.3233
-0.4449	0.6532	0.5417	1.1105	-1.7765	-0.9175	-0.5757	-0.8198	-0.5970	-0.6396
-0.7117	0.8775	1.1171	1.3920	-1.1874	-1.4828	0.0661	-0.9224	0.2350	0.2154
-0.7816	0.5690	0.5464	1.4296	-2.1805	-0.7001	0.0942	-0.8514	0.0646	0.6625
-0.4072	0.2927	0.7723	2.3357	-1.4777	-0.8271	-0.4955	-0.8413	1.4170	1.1084
-0.6431	0.9032	0.7356	1.5965	-1.4492	-1.6468	-0.5773	-1.0359	1.2201	0.3980
-0.5454	1.0696	0.3781	1.1963	-2.0383	-0.7721	0.0792	-1.2077	0.9446	-0.2051
-0.6345	0.8797	1.0166	0.5290	-1.6267	-1.2350	0.1818	-0.5813	0.3268	-0.2316
-0.5565	0.5391	1.1823	0.4373	-1.9661	-1.6084	1.2424	0.2721	0.4335	-1.1670
-0.6630	0.5621	0.4726	1.0004	-2.2680	-1.6473	0.4049	-0.5492	0.4283	-1.3501
-0.7933	0.8537	0.6160	0.5371	-1.8776	-1.9696	0.9564	0.3646	0.2936	-1.5944
-0.4912	0.6296	0.8436	1.0136	-2.1514	-1.0613	-0.0606	-0.8383	1.2320	-0.1664
-0.7347	0.5634	0.6438	0.4487	-1.7279	-0.7394	0.3726	-0.3342	1.0894	-0.7829
-0.3773	0.6416	0.5801	1.7621	-1.0329	-1.5458	-1.3910	-0.2305	-0.8188	0.2553
-0.6638	0.3569	0.2508	0.9618	-1.6691	-1.0517	-0.5956	-0.2817	-0.1277	-0.3867
-0.4753	0.7256	0.6234	0.4252	-2.1273	-1.4251	0.1123	0.9306	2.1646	-0.4315
-0.4620	1.1404	0.4542	0.6297	-2.7548	-0.6198	0.1709	0.6603	0.5927	-0.9765
-0.2990	0.1236	0.5918	1.2262	-1.0926	-1.0050	0.4952	0.6730	0.7389	-1.1958
-0.2592	0.5084	0.6783	1.4567	-1.5011	-0.4856	0.2477	0.5154	-0.1924	-0.1447
-0.1972	0.7122	0.3627	1.4939	-2.4174	-1.0551	-0.2020	0.2589	0.3225	-0.2261
-0.7764	0.6417	1.2785	0.5848	-2.2849	-0.9142	0.4044	-0.9627	0.6944	-0.9136
-0.4981	0.4681	0.5822	0.8061	-3.2358	-1.1582	-1.3197	-0.1210	0.9386	-1.2086
-0.3335	0.5469	0.3831	0.5995	-2.6731	-1.9027	-0.8997	1.2513	0.0280	-0.0641
-0.5525	1.0131	1.1119	0.7226	-1.3490	-1.4396	-0.4252	-0.7509	1.3798	-1.8756
-0.4327	0.9768	0.4643	1.3842	-1.6904	-0.3995	0.6250	0.4199	0.6153	-0.0728
-0.5918	1.0994	0.8805	0.6946	-2.1326	-0.6700	0.5660	-0.3086	0.9495	-0.4678
-0.2334	1.2164	1.1995	0.9120	-2.4549	-0.9527	-1.1550	0.0126	0.5831	-0.8866
-0.1240	1.2034	0.9440	1.5467	-1.4391	-1.0984	0.5035	-0.5556	0.6516	-0.0785
-0.5232	0.5149	0.9286	0.6756	-0.8466	-1.1417	1.7164	-0.6038	0.6217	-0.9948
-0.2756	1.0182	0.7754	1.2323	-1.9905	-1.0010	-0.4991	0.4860	0.9165	-1.5922
-0.0937	0.6758	0.8671	0.3053	-1.6636	-1.4417	0.6696	0.0720	1.1682	-1.7714
0.0178	1.2564	0.2237	1.4056	-1.5161	-1.9010	-0.9368	-0.3227	0.5430	0.6395
-0.1981	1.2838	0.8258	1.4207	-2.1964	-1.5267	0.0094	0.8131	0.1952	-0.4549
-0.8165	0.9086	0.6478	2.2371	-1.1063	-0.5932	-0.1287	-0.6165	1.6311	-1.2609
-0.6018	1.7027	0.5485	1.0846	-1.5319	-1.1132	0.4975	0.0857	0.4777	0.0259
-0.3641	0.9410	0.6775	0.8903	-1.4539	-1.1719	0.1466	2.0712	-1.0886	-0.9111
-0.6172	1.3838	0.2835	1.4549	-1.7251	-1.3817	0.7191	0.9213	1.0063	-1.2390
-0.5130	0.6638	0.5853	1.6953	-1.3361	-0.9847	-0.2005	0.9145	0.8471	-1.4999
-0.2520	1.0552	0.1714	1.1672	-1.8356	-1.2098	-0.1544	0.9101	1.2412	-1.6858
-0.3219	1.7063	1.0539	1.4969	-1.4986	-1.0421	-0.6099	1.0378	0.7098	-1.8905
-0.3503	1.5212	0.3781	0.5653	-2.0992	-0.7095	0.5702	0.4960	1.6607	-1.3706
-0.5910	1.5221	-0.1290	1.2472	-2.1842	-0.6507	0.6921	0.0511	2.6064	-1.3090
-0.4990	1.0027	0.3156	1.3209	-1.2756	-1.3783	1.4504	0.5997	1.2667	-1.0484
-0.2750	1.3724	-0.3707	1.0573	-1.6655	-0.4123	-0.2490	0.1376	0.7836	-0.1542
-0.0535	0.8300	-0.4139	0.8794	-0.9208	0.7903	0.5504	1.0169	1.0990	-1.9133
-0.7200	1.8219	-0.8720	1.2095	-1.0001	0.5025	1.3084	1.7740	0.9965	-0.1937
-0.7565	0.7565	-0.0935	1.3436	-1.9229	-0.3136	0.9507	0.6824	1.2905	-1.8916
-0.4326	0.6279	0.5557	0.9088	-1.4968	0.7616	-0.2842	2.1939	1.1172	-3.1121
-0.3067	0.6549	0.2598	0.3998	-1.4744	0.5415	-0.1212	1.5457	-0.6066	-2.6473
-0.4513	0.6188	0.1702	0.4995	-1.3329	0.4907	-0.9557	0.9686	0.5658	-1.4664
-0.7457	0.5587	0.7954	0.5698	-1.4704	0.2705	-0.8155	0.6480	-0.1391	-1.5557
-0.3819	0.5276	0.5655	0.6753	-2.1478	1.8890	-0.3913	0.9995	0.1006	-1.6627
-0.7107	0.6987	0.9312	0.8082	-1.4971	0.4772	-0.0459	0.9167	0.3735	-2.2113
-0.4560	0.3160	0.8393	0.3018	-1.5033	0.6755	-0.3761	1.1407	0.5041	-0.6788
-0.3132	0.4996	0.7561	1.0070	-1.0267	1.3332	-0.5386	0.5113	1.3528	-0.7700
-0.9108	0.3691	0.4322	0.8233	-1.4600	1.0322	-1.5130	-0.2636	0.1596	-1.2208
-0.8833	0.3715	0.7824	0.7724	-1.2696	0.7300	0.5084	1.0752	0.6593	-0.5951
-0.5363	0.4461	0.9565	0.3112	-1.6634	0.4923	-0.1002	0.3685	0.1959	-1.1457
-0.7177	0.2204	1.0307	0.4195	-1.4257	0.9230	1.2836	2.3399	0.9697	-0.9386
-0.7886	0.8298	0.6565	0.6780	-1.4533	0.8770	0.0533	1.8448	-1.0631	-1.6485
-0.7822	0.4215	0.6747	0.3660	-1.0510	0.7772	-0.0781	1.8996	-0.4856	0.0414
-0.5300	-0.2541	0.7272	0.5865	-1.3540	-0.2562	-1.9016	1.5696	-0.5064	-0.1098
-0.4684	0.3349	-0.3220	0.4841	-1.5737	0.7767	-1.3887	2.3871	0.5318	-0.9994
-0.6145	-0.1157	0.8452	0.8640	-1.1081	1.3736	0.7132	-0.0976	-0.0573	-0.8431
-0.7604	0.6833	0.4044	0.4239	-1.5811	0.5329	-1.3912	1.3900	-2.0772	0.3439
-0.6326	-0.0992	0.6614	0.6938	-1.5086	0.6220	-0.4441	1.3935	0.6980	-1.2671
-0.7912	0.3496	0.2585	0.5437	-1.4908	1.2412	-0.3306	1.0034	-0.5405	-1.5324
-0.7970	0.2494	0.3915	0.1929	-1.4671	0.3375	-1.2123	0.7809	-1.1461	-0.0754
-0.8191	0.2414	0.8272	0.7714	-1.9731	0.3428	-0.9343	0.7766	-0.2429	0.5251
-0.7194	0.1971	0.6828	0.8872	-1.2719	0.8176	-0.9634	1.4285	0.2619	0.4725
-0.2841	-0.1980	0.1468	0.2821	-1.4408	1.7513	1.0121	1.2999	1.2743	-0.8333
-0.6973	-0.1821	-0.0061	0.0130	-1.4664	0.0430	-0.7107	1.7020	0.1564	-0.5910
-1.0263	0.3733	0.3870	0.4320	-0.9245	-0.4109	-0.5795	1.0649	0.6219	-0.7661
-0.6225	1.6769	0.4851	0.5663	-0.1466	0.3329	-0.2759	0.5473	-0.9449	-2.1339
-0.6273	0.5287	0.9661	0.1931	-1.3693	1.5628	-0.5376	0.5739	0.0870	-0.6009
-0.5087	0.3892	0.3415	0.9960	-0.8999	1.6476	0.4335	1.5297	1.2715	-1.1387
-0.6376	0.1368	0.1508	0.6380	-1.0350	1.7225	0.2709	1.3275	1.2518	-1.1441
-0.5553	0.6751	0.4699	0.8580	-1.1474	1.4864	-1.0753	1.3063	0.3832	0.5211
-0.7010	0.3792	0.4551	0.1925	-2.0024	1.9167	0.3307	0.7711	-0.1081	-1.1564
-0.6732	0.7839	0.9141	0.2973	-2.1322	1.1933	0.3205	1.1852	0.1141	-1.3482
-0.0844	0.8865	0.4961	0.4508	-0.8829	1.2202	-1.3005	2.3089	-0.6872	-0.3207
-0.6572	0.7043	0.9520	0.6888	-1.4506	0.4453	-0.9615	1.5754	0.1951	-0.4778
-0.5048	0.8468	0.3008	0.2499	-1.4319	1.4963	-0.4654	1.2312	-0.1557	-0.6302
-0.7370	0.9416	0.7166	0.3287	-1.0461	1.2421	0.4237	2.1775	0.7663	-1.0614
-0.5869	0.7814	0.3936	0.0875	-1.2156	1.3177	-0.5864	1.9993	0.7981	-0.7426
-0.5148	0.4285	0.1610	0.4535	-1.5809	1.5340	0.2348	2.4580	0.6405	-2.6482
-0.6736	0.7020	0.4834	-0.0991	-1.6241	1.6120	-0.0819	1.5707	1.0334	-2.2148
-0.5200	0.6386	0.5264	0.2808	-1.0661	0.9501	-0.6832	1.8156	0.8086	-1.8060
-0.7153	0.4707	0.2084	0.7741	-0.7918	0.7125	-0.0664	1.8095	-0.2366	-2.3345
-0.7338	0.4751	0.9011	0.2462	-1.9561	1.2632	-0.1674	1.5867	0.9920	-2.8287
-0.4239	0.6251	0.3184	0.3059	-1.2607	0.7076	-0.7395	1.4138	-0.6586	-1.0491
-0.5514	0.3962	0.3334	0.2922	-0.9575	1.9306	0.1389	-0.1297	1.2374	-1.7451
-0.6289	0.4916	-0.2865	-0.3485	-0.9395	1.3179	-1.4429	0.5545	-0.1587	-0.2681
-0.6738	0.2023	0.9840	0.3095	-0.7486	1.3081	-0.1160	0.7840	0.6653	-1.4947
-0.5499	0.4020	0.5912	0.3808	-0.7354	1.7943	-0.4596	1.5128	0.8845	-2.5431
-0.6373	0.2318	0.7112	-0.3378	-2.1731	1.3805	-0.5122	2.3242	0.1629	-1.2410
-0.6993	0.3445	0.5169	-0.3537	-1.9076	2.0262	0.0101	2.1125	0.7934	-1.3620
-0.7929	1.1086	0.2683	-0.1022	-1.2382	1.1695	-0.4400	1.7188	0.9435	-2.6735
-0.9908	0.6971	0.6430	0.0063	-1.2744	1.4264	0.2140	1.8044	1.3017	-1.0517
-0.4960	1.1606	0.4807	0.5986	-1.0015	1.2497	-1.0890	2.1549	0.8805	-0.3833
-0.4978	0.6456	0.6101	0.2502	-0.6511	0.5067	-1.0536	2.5375	0.2110	-0.7825
-0.5389	1.5171	0.6662	0.7174	-0.5243	1.7508	-0.2297	1.5035	0.3533	-1.5064
-0.7508	1.1699	1.3401	0.5632	0.0962	1.6582	0.1931	2.3276	0.3770	-1.3566
-0.9160	0.6653	0.8612	0.0677	-0.3014	1.7951	-0.1158	1.5439	1.4689	-0.9766
-0.9854	1.4940	0.8080	-0.0148	-0.2857	2.2010	0.6545	1.3623	2.3647	-1.2023
-0.5916	0.3755	0.2092	0.0998	-2.0733	1.4951	-0.3525	0.6010	1.2953	-1.3717
-1.0118	0.6934	0.3842	0.1186	-1.9149	1.5249	0.3765	0.3467	1.9632	-1.8246
-0.7584	0.6221	0.5163	-0.0290	-1.7866	1.4851	-0.2988	0.6123	1.2764	-0.7903
-1.0257	-0.1040	0.5182	-0.4261	-0.9493	1.6636	0.3631	0.3456	0.6207	-1.5917
-1.2442	0.7675	0.2514	0.2755	-1.4370	0.6625	-0.6883	1.7330	-0.5664	0.0357
-1.0734	0.8361	0.2697	-0.2514	-0.7246	1.0485	-1.1140	1.1820	-1.4704	1.1516
-0.5974	1.0223	0.9919	0.0124	-0.9994	0.5880	-0.8868	1.8055	-0.2319	-0.4521
-1.0444	0.8482	0.5350	-0.0432	-1.1623	0.5649	-0.6905	1.9190	0.6434	-0.4268
-0.8948	0.2423	0.4072	-0.4238	-1.3094	2.0942	1.0917	0.4731	1.1857	-0.3653
-0.5541	0.8291	0.2858	-0.4138	-1.5123	1.4965	0.8837	1.6506	-0.2381	1.2364
-0.5094	1.1830	0.2651	-0.2178	-1.9523	1.9193	-0.0347	1.0050	0.1622	-1.5943
-0.8734	1.2516	0.8132	0.3322	-0.6723	1.3317	1.2446	2.1659	-0.8609	-0.5939
-0.5676	0.7823	0.6564	0.0800	-1.4722	1.1892	-0.4420	2.0917	-0.3445	0.8419
-0.8782	0.8287	0.6107	0.3688	-0.0278	1.0615	0.8086	0.9652	-0.2346	0.4275
-0.7053	0.4694	0.5276	-0.2607	-1.2143	1.9923	0.1626	0.7735	0.0452	0.5121
-0.4213	-0.0539	0.7519	-0.4878	-1.4632	2.7314	1.9208	0.5402	1.3213	-0.2368
-0.6145	0.4839	-0.1072	-0.2205	0.1928	1.5705	0.2596	1.8596	0.4201	0.0228
-0.5777	0.2493	0.0629	-0.1255	-1.0026	1.4460	-0.3199	0.6433	-0.5307	-1.3576
-0.6755	0.5581	0.3107	0.2771	-0.8440	1.0069	-0.7439	1.3399	-0.6930	-1.7948
-0.5202	0.5848	0.3993	0.2682	-1.7704	1.7943	-0.7175	1.1291	0.8709	-1.1040
-0.5810	0.9689	0.7465	0.2248	-0.9914	1.7737	-0.1767	0.9890	1.3469	-0.3675
-0.4969	0.5290	0.2895	0.3695	-1.6165	2.0400	-0.5228	1.2792	1.3700	-1.8329
-0.3539	0.4140	0.3814	0.0383	-0.3026	2.2961	0.2317	1.7393	-0.1003	-0.5558
-0.7532	0.4744	0.3244	0.7486	-1.3813	1.6323	-0.9411	0.1006	0.5015	-0.6282
-0.3561	0.6545	0.5029	-0.0634	-0.1365	1.9139	0.6136	0.2619	-0.0279	0.0619
-0.4172	0.4663	0.4515	-0.2463	-1.1806	2.0219	0.0892	0.6515	0.0118	-0.2561
-0.4467	0.1240	0.0992	0.3021	-0.8188	2.0723	-0.0659	0.9145	-0.0716	0.6478
-0.4788	0.3493	0.0092	-0.2117	-0.6379	1.6964	-0.3119	1.3995	-0.7207	0.9848
-0.4888	0.3707	0.1218	-0.0817	-0.5771	1.6334	0.4204	1.8633	0.4094	-0.5311
-0.4590	0.2887	0.9208	-0.5985	-0.3236	2.2000	0.4028	1.6851	1.3650	-1.0198
-0.6643	0.6656	0.3746	-0.5523	-0.5146	1.9408	-0.2122	1.0174	-0.1580	-1.0587
-0.4901	0.4244	0.0529	-0.8366	-1.2340	2.8949	0.4499	1.5881	0.4062	-1.5648
-0.8803	0.5924	0.0126	-0.6052	-1.4046	2.7793	-0.3530	1.1161	0.5110	-0.3538
-0.5738	0.4235	0.3017	-1.0448	-0.8591	2.5418	-0.0703	0.1916	0.0704	-0.3119
-0.9257	0.5756	0.2388	-0.5654	-1.6602	2.2476	0.5089	0.5881	0.9633	-0.5014
-0.6552	1.0362	0.4584	-1.0320	-1.6129	1.2891	-0.9926	1.5013	0.4664	0.0949
-0.9537	1.0612	0.0941	-1.3623	-1.2314	1.5690	-0.2789	1.2369	-0.4216	-0.2287
-1.0229	0.8684	-0.0400	-0.9012	-0.7573	1.7740	0.0526	0.1300	1.2170	-0.0957
-0.7644	0.1097	0.0212	-1.4729	-1.6086	1.3742	-0.5553	0.3663	-0.1096	-0.1716
-0.6790	-0.1794	0.2523	-1.0681	-0.7410	2.4011	0.9062	0.2780	0.9543	-0.3318
-0.5876	0.0888	0.8078	-0.7270	-1.3310	1.8280	-0.4616	0.2859	1.3329	0.1244
-0.8604	-0.0447	0.7668	-1.0822	-1.7411	2.2609	0.5314	0.0451	1.3192	-0.4345
-0.8627	-0.0830	0.1284	-0.6570	-1.5559	2.2084	0.0019	0.2489	1.0217	-1.0983
-0.8146	0.0569	0.1721	-0.9929	-1.4884	1.7339	-0.1128	-0.2849	1.2699	-0.4785
-0.9047	0.1643	0.3754	-0.5617	-0.4858	1.5251	-0.5359	1.1847	0.5026	-0.4116
-0.6499	0.2173	0.4576	-0.6708	-1.4315	1.0898	-1.7988	-0.3249	0.9991	-0.7025
-0.6703	0.5627	0.3193	0.0606	-0.4973	0.6649	-0.6922	1.4632	0.8522	-1.0865
-0.8270	0.2004	0.9900	-0.8950	-1.5553	1.7374	-0.3889	0.5778	0.6834	-1.5466
-0.8794	-0.0097	0.4973	-1.0960	-0.8888	2.1889	-0.6440	-0.0591	0.4319	-0.7506
-1.1057	-0.0914	0.3899	-1.1794	-0.8131	2.1714	-0.9174	-0.3776	0.0794	0.0760
-0.6328	0.2690	0.3806	-0.7052	-1.1085	1.4204	-0.5764	0.5281	1.0573	-0.2806
-0.6787	0.1378	0.8330	-0.9362	-1.8518	1.7442	-0.1504	0.6316	0.7910	-1.2395
-0.6711	-0.4476	0.3454	-1.3959	-1.2206	1.1189	-0.5113	0.5520	0.5449	-0.4768
-0.7910	-0.0014	0.3678	-1.5266	-1.7818	1.4969	0.1553	-0.7553	-0.5858	-0.9543
-0.8138	0.0468	0.5352	-0.2134	-1.8996	0.7554	0.6743	-0.2129	0.3845	-0.0041
-0.9634	-0.1969	0.4150	-1.1026	-0.7703	-0.0761	-0.8567	0.0779	-0.7024	1.0721
-0.6684	0.1780	-0.0369	-0.4305	-0.9931	0.6237	0.1081	-0.4624	-0.4366	1.0974
-0.9228	0.0372	0.3911	-1.3482	-1.4383	0.7099	0.5972	0.3303	-0.0879	-0.0714
-0.4773	-0.0203	-0.2468	-1.6241	-0.3446	-0.0492	1.4697	1.2931	-0.1070	0.3642
-0.6192	-0.1432	0.1657	-1.0486	-0.7302	0.6029	-0.7640	0.5144	0.6579	0.1840
-0.8370	0.3125	0.0331	-1.9440	0.0583	1.6584	-0.6347	-0.3159	1.7376	-0.7216
-1.0518	0.3513	0.0101	-1.1318	-0.8392	0.7150	-1.1256	0.4279	0.4490	-0.6699
-0.5194	-0.1621	0.8739	-0.2793	-0.4838	0.8844	-1.1818	-0.4011	0.3612	1.4070
-0.6599	-0.4695	-0.3181	-1.0400	-0.4525	1.8490	0.5221	-1.2888	-0.3487	0.8983
-0.6927	0.5295	-0.7901	-0.6873	-0.6938	2.1169	0.2977	-1.2388	-0.5268	-0.1722
-0.4297	0.2923	-0.2888	0.0422	-0.6380	2.6171	0.4234	-1.0544	0.8136	0.1753
-0.7541	-0.1181	-0.2280	-1.2190	-0.5576	1.6643	0.5756	-0.9151	-0.1513	-0.4037
-0.7157	0.0359	-0.1142	-0.9060	-0.9212	1.6931	0.0765	-0.7457	0.2842	0.6561
-0.5207	0.3684	0.3926	-0.5490	-1.0570	2.1225	0.1385	-1.0295	-0.2129	-0.7680
-0.6613	0.7548	0.5347	-0.6169	-0.8325	1.2877	0.7335	-1.2427	0.8778	-1.3763
-0.4074	0.4236	0.5771	0.1771	-0.7060	1.6303	0.8709	-0.4087	0.7505	-1.0229
-0.6110	-0.2430	0.0392	-0.3544	-1.1527	0.7446	0.4830	-0.5413	-0.0844	-0.8850
-0.8295	0.5090	0.2775	-0.7967	-0.5466	2.0557	0.3636	0.5315	0.8808	-1.1092
-0.8594	0.4495	-0.0166	-0.2425	0.0280	1.3429	-0.4706	1.2705	1.0035	0.1773
-0.6034	0.6797	0.5296	-0.1515	0.2421	1.4713	0.7633	0.1890	-0.3920	-0.4005
-0.8289	0.2775	0.8862	0.7270	0.8366	1.8312	-0.7447	-0.3318	0.4811	-0.3600
-0.7609	-0.3296	0.3466	-0.0045	-1.1224	1.9295	-1.0513	-0.5530	0.6181	-0.4696
-0.4668	-0.5051	-0.1271	-0.2936	-0.5287	1.3226	-0.6637	0.6118	-0.5261	0.6660
-0.6226	-0.2869	0.3100	0.0743	-0.1765	2.2187	-0.0349	0.2741	-0.7467	0.1878
-0.8389	-0.0876	0.1315	0.7318	0.0746	1.5223	-0.6762	0.5759	-0.7304	0.1128
-0.4487	-0.1185	0.7250	-0.5741	-0.1721	2.4846	0.6889	0.4303	-0.1466	-1.0339
-0.5031	-0.1162	0.0237	-0.5915	-1.1018	2.2310	0.0852	-0.5395	0.2289	-1.4199
-0.3791	-0.1158	-0.0339	-0.7922	-0.2035	1.6123	-0.6527	-0.9064	-0.4669	0.1709
-0.5173	0.3273	-0.2201	-0.7895	-0.4543	0.3077	-0.4436	-0.9089	0.1953	2.1116
-0.8622	-0.3175	-0.2683	-1.2182	-1.0561	1.9458	1.2262	-1.1047	0.0359	0.1004
-0.5038	-0.3314	-0.1159	-1.3546	-0.8577	1.4672	0.3580	0.1454	0.2508	0.8632
-0.4109	0.3402	-0.3594	-1.0706	-0.4561	1.6381	0.7432	-0.3072	0.1328	0.2821
-0.4166	0.0920	-0.4934	-0.4664	-0.5053	1.3697	-0.3112	0.1902	1.4381	-0.1991
-1.1711	0.5390	-0.7276	-0.6556	-1.2541	1.0955	0.7137	-1.0422	0.3163	0.3038
-0.2661	-0.1472	-0.5823	-0.1905	-0.5708	1.3059	0.2455	0.9657	1.4724	0.6075
-0.3667	-0.8494	-0.5938	-0.5696	-0.3602	1.1816	0.1464	-0.2770	-0.0902	-0.2359
-0.4868	-0.1241	-0.0536	-1.1808	-0.5422	1.8985	0.1642	-1.5293	0.5711	-0.2479
-0.5389	-0.4018	-0.3991	-0.8217	-0.0129	1.8032	0.8354	0.0488	0.9626	0.7196
-0.8018	-1.0483	0.2868	-0.5611	-0.9736	2.1586	0.4926	-0.3596	1.4246	0.0564
-0.6372	-0.6245	-0.0144	-0.5455	-1.3939	2.1697	0.0165	0.4438	0.8835	0.0646
-1.0116	0.0500	0.4679	-0.3020	-1.2809	1.3218	-1.0942	-1.4505	0.6720	-0.0564
-0.3840	-0.7542	0.1638	-0.7666	-0.3331	1.5429	0.0021	-0.1749	1.0676	0.4780
-0.7516	-0.4476	0.1169	-1.1500	0.5593	1.1765	0.2339	-0.4983	1.1732	0.9187
-0.7266	-0.6087	0.0782	-0.6699	-0.5440	1.0454	-0.1890	-0.8689	0.7931	0.4433
-0.7262	-0.9249	0.3353	-1.6601	-0.7685	2.2491	1.0827	-1.0836	0.5052	1.1800
-1.0268	-0.7282	0.5219	-1.2133	-0.3498	0.6206	-0.3791	-0.7872	0.7730	1.9135
-0.6303	-1.1675	0.8502	-1.3068	-0.8188	1.0483	0.2002	-0.2838	0.9006	0.0146
-0.6574	-0.7491	0.6790	-1.0071	-0.3734	1.5735	-0.3683	-0.1278	1.2977	1.5086
-0.5282	-0.6194	0.3843	-1.2656	-1.0445	2.2389	0.8043	-0.8001	0.0501	-0.0153
-0.7039	-0.9238	0.0722	-1.4347	-0.0069	2.2785	1.4033	-0.7785	1.2166	0.6265
-0.8967	-0.3334	0.1967	-1.2913	-0.1398	2.5470	1.8638	-1.6352	0.5146	-0.3268
-0.6877	-1.1934	0.8139	-1.4751	-0.0833	1.9332	1.5080	-1.5371	1.6173	1.2654
-0.8816	-1.1105	0.4647	-1.5962	-0.0889	1.5231	0.8117	-0.9421	0.9303	0.4697
-0.5845	-0.6548	-0.2224	-1.2596	0.3149	1.8500	1.4476	-0.9985	0.5285	0.3869
-0.6263	-0.4904	-0.3463	-1.8219	0.6802	0.3940	1.5356	-1.1612	-1.4779	1.2289
-0.6058	-0.8085	-0.4630	-1.3419	0.0986	0.7161	0.9044	-1.3112	0.6762	0.4750
-0.6002	-1.2493	-1.0005	-0.3529	-0.0653	1.1395	0.3019	-0.7989	-0.6066	0.2581
-0.3791	-0.6425	-0.0271	-1.4834	0.1237	0.4061	-0.1362	-1.0223	0.8344	0.9460
-0.9218	-0.6556	-0.6423	-1.2124	0.4880	1.0535	-0.0620	-1.3036	-0.3806	1.1321
-0.7308	-0.3966	-0.1874	-0.6779	-0.3946	1.8456	-0.2796	-0.9576	0.3646	0.4024
-0.3914	-0.5156	-0.3227	-0.3829	-0.7636	1.6753	1.2993	-2.0765	-0.7471	0.1183
-0.4166	-0.4029	-0.0951	-0.9800	-0.2684	0.9894	0.3272	-0.7552	-0.5075	0.7186
-0.3364	-0.2260	-0.4704	-1.0012	-0.6427	1.7142	0.5445	-0.6465	0.9890	0.6946
-0.9332	-0.4301	0.7358	-1.3899	-0.1946	1.7761	0.2237	-1.0323	0.0884	1.2933
-0.6605	-0.6115	0.0628	-1.3435	-0.3182	0.7549	-0.6458	-0.6751	0.2587	0.6766
-0.5135	-0.0155	0.2913	-0.9796	-0.5335	1.5145	2.0957	-1.1444	0.7119	0.2782
-0.7781	-0.1729	0.2285	-1.7410	-0.2496	1.7107	0.6344	-1.3180	-0.2233	-0.6060
-0.6246	-0.1835	0.4037	-0.8082	0.0817	2.2362	1.1630	-0.9646	0.5573	0.3643
-0.6167	-0.4406	0.0795	-0.2849	-0.2842	1.8682	0.2167	-0.5157	0.7114	0.2568
-1.1982	-0.4789	0.5078	-0.7306	-1.0193	1.5092	0.3617	-1.3888	0.5140	0.0806
-0.5564	-0.3745	0.7718	-0.1462	-0.0623	1.0672	-0.1687	-1.1174	0.4348	-0.3671
-0.5665	-0.7750	0.1512	-0.2162	-0.7086	2.2474	-0.3070	-1.4028	0.3391	-0.2777
-0.4786	-0.7898	0.4977	-0.2736	-0.6397	1.6380	-0.3323	-0.1866	0.2150	1.1233
-0.3982	-0.7534	0.1805	-0.2212	0.5319	1.5451	0.4949	0.0790	0.3051	0.8769
-0.4821	-0.5823	0.4028	-1.0224	-0.0526	1.4771	-0.8820	0.1219	0.6460	1.3397
-0.6229	-0.7764	0.7538	-1.2147	-0.2165	0.9625	0.7502	-0.2774	0.2311	-0.8942
-0.7202	-0.2994	0.2774	-0.1541	-0.6409	1.8962	0.0287	-0.6064	0.5913	0.0279
-0.7890	-0.4049	0.1941	-0.9668	-0.3018	1.3243	-0.0203	-1.0332	0.0515	-0.0324
-0.3092	-0.4320	0.1292	-1.0389	-0.1993	1.3846	0.8983	-1.1719	1.0243	1.3624
-0.6984	-0.2724	0.1430	-1.0110	0.5705	0.6748	0.9336	-0.9144	0.7113	0.8736
-0.1602	-0.2676	-0.4385	-0.3411	0.8904	-0.0988	1.0684	-2.1163	0.7242	0.9755
-0.5807	0.5098	-0.9042	-0.5065	0.5653	1.4881	1.9126	-1.3485	0.7352	1.4241
-0.4280	0.5569	0.6515	-0.3222	-0.0668	0.2739	0.1872	-1.4253	1.5196	1.2294
-0.6024	0.2190	-0.1945	0.2024	-0.2277	0.9277	0.3614	-1.9305	0.1712	1.0957
-0.5234	0.1528	-0.4186	0.1133	-0.1992	0.8817	0.0724	-0.8712	1.3250	0.7600
-0.5107	-0.1197	-0.1929	-0.0880	-0.4674	1.3347	-0.0547	-1.1904	0.6743	-0.4382
-0.8341	-0.1555	0.8630	-0.1539	0.1099	0.7699	0.8520	-1.6848	-0.4212	-0.2475
-0.4338	-0.4065	0.2467	-0.7624	0.8172	0.8704	1.3547	-0.0190	0.7377	0.2187
-0.3580	-1.0480	0.0347	-1.5069	-0.4715	1.8440	1.0684	-0.4840	0.0585	-0.4694
-0.5835	-0.6164	0.5755	-1.2322	-1.3455	2.0119	1.1744	0.1033	0.6068	-0.6034
-1.0751	-0.2642	0.4894	-0.8800	-0.3473	0.9108	-0.2797	-1.5803	0.6393	-1.0616
-0.4926	-0.4715	0.6618	-1.1609	-0.8881	1.5393	0.0858	-0.1503	1.1129	-0.8087
-0.4439	-0.2676	-0.0235	-1.4897	-0.0168	2.0264	0.1388	-0.9172	-0.1625	-0.0153
-0.6438	-0.5547	-0.3004	-1.2660	0.1220	0.5456	-0.5525	0.2545	0.1379	-0.5161
-0.7188	-1.1843	0.1384	-1.1630	-0.1811	0.9417	0.6258	-1.5191	0.5345	-0.3774
-0.4264	-1.0837	0.6054	-0.9910	-0.1562	0.4935	-0.4461	-0.8473	1.0747	1.0639
-0.2839	-1.4265	0.4322	-2.0229	0.1957	0.7371	0.8930	-0.7502	1.2306	-0.3938
-0.3385	-0.8524	0.0592	-0.6357	-0.9949	1.4297	-0.5005	-0.6573	2.5529	0.7446
-0.2623	-0.8615	0.0098	-0.3116	0.1791	1.5225	-0.0706	-0.2118	2.3676	0.5947
-0.3708	-1.0558	0.7865	-1.5195	-0.3037	1.0372	-0.1882	-1.5910	1.4682	1.3745
-0.3850	-1.2458	0.4857	-0.8967	0.2415	1.6710	0.5835	-2.5584	1.3171	0.6268
-0.5595	-0.8466	0.4295	-0.9957	0.5990	2.0943	0.8903	-2.1239	1.6133	0.5333
-0.6571	-0.8754	-0.0302	-1.6022	0.2484	2.6454	1.3442	-1.9894	0.3396	0.8902
-0.1840	-1.0422	-0.1803	-0.2687	0.8303	1.0303	-0.7443	-1.8159	0.8117	1.2016
-0.2508	-0.7451	0.6303	-0.8344	-0.0727	2.6649	-0.0410	-1.8530	1.6021	1.3911
-0.7148	-0.6679	0.1226	-0.6816	0.4831	1.7884	0.0106	-3.3749	0.2765	1.5613
-0.4702	-0.7072	0.3049	-0.6064	-0.1462	1.9217	-0.3584	-2.4485	0.3256	0.3597
-0.6576	-0.5477	0.4046	-1.3185	0.2542	0.7217	-0.0455	-2.6441	-0.4848	0.2221
-0.6943	-0.4201	0.8108	-0.2313	0.2930	1.7689	-0.7112	-3.0361	0.3789	1.2950
-0.7914	-0.2748	0.6014	-0.8477	0.5720	1.7060	0.5280	-2.3768	-1.5240	1.9137
-0.8672	-0.3792	0.3951	-0.9619	0.1663	1.4955	0.3559	-0.7693	-1.2195	1.4955
-0.5244	-0.0883	0.5044	-0.9361	-0.8577	1.7097	1.0196	-0.6940	-0.0862	0.0581
-0.7180	-0.3633	0.6146	-0.6128	-0.7474	1.6798	0.2218	-0.5693	-0.1573	1.1345
-0.7476	-0.3514	0.3598	-0.4651	-0.5217	1.7384	0.3799	-0.8856	-0.1157	0.6216
-0.8556	-0.5553	0.7860	-1.7053	-0.2161	1.0402	1.0868	-0.4218	-0.1913	-0.2946
-0.5596	-0.1438	0.7573	-0.9051	-0.2745	1.6632	0.6705	-0.0123	-0.1977	0.5500
-0.5589	-1.1986	0.2236	-0.7294	-0.5995	1.7459	0.4130	0.4421	0.2210	1.2335
-0.4033	-0.6505	0.6040	-0.3655	-0.7243	2.5009	1.0607	-1.0363	1.0175	0.1399
-0.7171	-0.7723	0.2340	-1.0703	-0.4923	1.5397	1.3429	-0.7386	-0.2589	1.1297
-0.7197	-1.1229	0.5995	-1.2276	0.2407	0.2878	0.3453	-0.7231	0.0280	0.9108
-0.5043	-0.2843	0.4887	-0.7493	-0.3380	0.6728	0.2349	0.9254	-0.3469	0.7484
-0.6163	-0.7040	0.1731	-1.4344	0.1437	1.1111	0.5722	-0.0521	0.3445	-0.0707
-0.8991	-0.1079	0.1302	-0.7970	-0.3253	0.7916	0.9604	-0.6240	1.2621	0.5561
-0.7351	-1.1743	0.4466	-0.5591	-1.0624	0.6104	0.3845	-0.3859	1.2964	0.1273
-0.3737	-1.3680	0.6793	-1.2435	-0.4075	1.1451	0.6204	-0.6067	0.6413	0.7725
-0.2594	-1.1290	0.2303	-1.1335	-0.6821	1.3087	-0.6077	0.3907	0.2696	0.9484
-0.7008	-1.1160	0.5262	-0.9748	0.0224	1.1962	0.5872	-0.8205	0.4014	0.1564
-0.4195	-1.0446	0.2584	-0.3624	-0.6521	1.3285	-0.7665	-0.6441	-0.9883	1.1926
-0.5340	-0.6137	0.4829	-0.9767	-1.3768	1.2226	-0.1637	-0.6260	0.3004	0.8982
-0.5529	-0.9255	0.2277	-0.3814	-0.4496	0.4989	-0.2031	-0.3909	-0.0583	1.0387
-0.4576	-0.4504	0.2887	-0.2223	0.2947	0.6416	-0.1597	-0.2072	-0.7115	1.3059
-0.4520	0.1671	0.0926	-0.1293	-0.7075	1.8527	-0.1936	-0.7374	0.5952	0.9805
-0.6615	-0.5449	0.4864	-0.5286	0.1909	1.1925	-0.4799	-1.7959	0.6593	0.6715
-0.2711	-1.0093	0.1272	-0.4776	1.1706	1.6710	0.8833	-0.7515	0.4830	0.9754
-0.5924	-0.8337	0.3230	-0.5802	-0.0160	1.4623	0.4198	-0.2034	1.0478	0.2039
-0.5994	-0.7592	0.4066	-1.2106	-0.8109	1.8307	-0.0018	-1.5916	-0.3412	0.4622
-0.7381	-1.0669	0.6645	-0.2639	0.0677	1.9929	-0.1282	-2.7884	0.2955	1.1448
-0.7208	-0.4898	0.4828	-0.6478	0.6397	1.6972	1.0768	-1.3490	0.5390	1.6324
-0.6398	-0.6547	0.5607	-1.0543	-0.0644	2.1629	-0.1706	-0.2452	0.4075	0.5205
-0.6329	-0.9888	0.5879	-1.1024	0.2870	1.5042	0.9641	-1.1902	1.1794	0.7463
-0.3504	-0.8669	0.3561	-0.9085	-0.3062	1.9925	0.1522	-1.0448	0.6836	-0.2149
-0.5422	-1.1428	0.5474	-0.8704	0.1737	1.6116	0.0805	-0.8269	0.5733	1.2334
-0.7876	-1.1093	0.2309	-1.6405	-0.6909	1.2420	-0.1284	-0.0156	0.9304	-0.2029
-0.3867	-0.4020	0.3970	-1.0565	0.3740	0.8078	0.4017	-0.3785	0.4348	0.0405
-0.4995	-0.5724	0.6740	-1.2034	0.2651	2.0068	1.2157	-2.0049	0.7697	0.4849
-0.4373	-0.5451	1.1139	-0.7694	1.0692	1.4726	0.8263	-0.7136	2.0647	0.7403
-0.4989	-1.1052	0.6853	-0.9617	0.5767	2.0592	0.4367	-0.2684	1.2683	0.5325
-0.3982	-0.9434	0.5788	-0.4835	-0.0558	1.4347	0.3050	0.3217	1.0638	1.0774
-0.4517	-0.5796	0.3488	-0.8564	0.0808	1.6723	-0.0723	-0.7684	1.9274	0.0343
-0.8565	-1.1381	0.5092	-1.2659	0.1971	0.9890	-0.1366	-0.5921	0.1443	-0.7978
-0.7590	-1.1371	0.4850	-1.6127	-0.9468	1.0784	0.1333	-1.1692	0.9131	0.6212
-0.4422	-1.1230	0.0395	-0.2375	0.0388	1.5184	-0.0392	-1.7796	0.2134	-0.1671
-0.5937	-0.3079	0.4386	-1.0730	0.2675	2.3220	0.8539	-1.2285	-0.3912	1.1332
-0.8504	-0.3211	0.3999	-0.6513	0.0368	2.4027	1.0574	-2.1534	0.5607	-0.2307
-0.4773	-0.2367	1.0685	-0.5948	0.0535	1.9262	0.0078	-1.8452	0.5781	0.8571
-0.4712	0.0053	1.4250	-0.1820	1.4124	0.6873	0.5789	-0.9455	0.1650	1.3521
-0.8010	-0.4892	0.9682	-0.3827	-0.1171	1.7409	-0.0997	-1.7310	0.1714	1.4653
-0.9928	-0.8642	0.6201	-0.5932	0.9382	-0.2680	-0.0269	-1.5730	-0.1459	0.2645
-0.9107	-0.3347	0.9491	-0.4116	0.1791	0.5333	-0.1132	-0.7324	0.7913	1.0899
-0.8330	-0.7025	1.1008	-0.2260	0.4913	0.6337	0.4477	-0.6949	-0.7691	1.3615
-0.7302	-0.3677	0.7897	-0.2174	0.6410	0.0702	0.9596	-1.1403	0.4798	-0.7779
-0.6348	-0.5768	1.1947	-0.3287	0.1294	-0.1055	1.3423	-1.0505	-0.3528	-0.2857
-0.4591	-0.1667	1.0102	0.0214	0.3854	1.4985	0.5430	-0.3837	0.8416	-0.6517
-0.6728	-0.5492	0.9874	-0.2510	0.6574	1.2656	0.3609	-1.4496	-0.1886	0.1843
-0.6556	-0.1461	0.5896	-0.7330	0.7445	1.7584	1.8896	-1.0968	0.0957	-0.0966
-0.4848	-0.0206	0.4073	-1.2790	-0.2976	1.4834	2.5531	-0.7657	-0.6622	-0.4762
-0.4156	-0.4920	0.4363	-0.9176	0.0567	0.8624	1.2729	-0.4592	-0.3622	0.6007
-0.3648	-0.8773	0.5572	-0.3126	-0.2782	1.6667	1.7508	-0.8323	-0.9011	0.1011
-0.7458	-0.8430	0.8859	-1.3350	0.0278	1.2891	1.0191	-0.3731	0.2905	-0.4863
-0.6364	-0.4025	0.3372	-0.2348	0.7757	0.9738	0.2603	-0.5773	0.5971	0.4710
-0.4931	-0.4631	0.6837	-0.8501	0.8440	0.9709	1.4857	-0.5757	-0.1362	0.7907
-0.2302	0.1634	0.5902	-0.6490	-0.3129	0.4929	0.8262	-0.6995	-0.1239	0.0576
-0.5533	-0.7131	1.4166	-0.9296	-0.9743	1.0611	0.4270	-0.9425	0.5294	-0.8318
-0.5667	-0.7767	0.3499	-1.2428	-0.4795	0.3223	1.3108	-1.3701	0.7778	-0.9922
-0.8581	-0.6003	0.7815	-1.0271	1.6709	0.2651	1.6153	0.3561	0.2773	0.0833
-0.5963	-0.6258	0.2457	-1.3568	-0.0363	0.6677	1.3046	-1.2448	0.6725	-0.3090
-0.3671	-0.6844	1.0574	-1.3702	-0.1024	0.9368	0.8820	-0.6347	0.8903	-1.0923
-0.4063	-0.7059	0.6277	-1.1625	1.0076	-0.5931	1.3305	-0.7482	-0.3029	-0.1234
-0.4398	-0.0601	0.7195	-0.5369	0.2658	-0.7426	0.8803	-0.1410	-0.0806	-1.4719
-0.3264	-0.6662	0.5315	-0.7606	0.8525	0.3166	1.7425	-1.0361	0.1085	-0.3293
-0.0142	-0.3359	0.8441	-0.9558	0.9166	0.3378	1.0803	-1.2075	0.3271	0.4925
-0.1013	-0.5236	0.6464	-0.9604	1.2687	0.4727	1.1995	-0.8905	0.2432	-0.2125
-0.4912	-1.0627	0.6050	-1.3545	0.4678	0.3690	-0.0931	-0.8185	-0.3453	-0.3102
-0.4878	-0.3954	0.6074	-0.4935	1.2788	-0.0411	1.2896	-1.3897	-0.5951	-0.7586
-0.4253	-0.7794	0.9898	-1.1635	0.2736	-0.6736	1.3859	-1.3156	0.1487	-0.2625
-0.2871	-0.8344	1.4165	-1.1013	0.3333	1.0607	0.9913	-1.3785	1.1164	0.1277
-0.3353	-0.7569	0.8992	-1.0205	0.6932	-0.0449	0.0314	-0.3468	-0.6454	0.5698
-0.2740	-0.5552	0.3307	-0.9378	0.5031	-0.1057	0.3834	-0.3569	-0.3106	0.6380
0.0163	-0.8084	0.1309	-1.2005	0.1765	0.2302	0.6919	0.3618	0.3605	-0.4763
-0.3284	-0.4516	0.0656	-0.9102	-0.3756	1.0865	1.1034	0.0866	-0.2163	0.9880
0.1371	-1.2198	0.2850	-1.3655	0.0008	0.3537	0.2178	0.6689	-0.1184	-0.1799
-0.0994	-0.6122	0.3459	-1.0411	0.4254	0.4216	0.9720	-0.2270	-0.2923	0.2713
-0.4992	-1.8370	0.1046	-1.4280	0.4071	1.1456	1.6195	0.7348	1.1550	1.2613
-0.4829	-0.5564	-0.0562	-1.3415	1.1178	0.0822	2.5483	0.5512	-0.7859	1.2331
-0.3874	-1.1926	0.5810	-1.5758	0.9700	1.4107	0.4474	-0.1839	1.2651	-0.3816
-0.4989	-1.5306	0.1638	-1.1377	0.9476	1.5210	1.9974	0.0589	0.8603	0.0390
-0.1186	-0.9972	0.3059	-1.4411	-0.0720	1.6720	0.8115	0.6038	1.1874	1.1075
-0.3174	-1.3370	0.2806	-1.1712	0.2149	1.6443	0.7433	-1.0724	0.3940	0.3364
-0.0989	-0.9579	0.2883	-1.6520	0.2607	0.4709	1.3186	-0.8210	0.2456	0.5142
-0.4718	-1.0728	-0.2165	-1.1234	0.7435	0.4234	0.9840	-0.7229	1.0683	-0.5172
-0.4648	-0.4323	-0.1497	-0.9681	0.6994	0.3349	1.4113	-0.2320	-0.1368	-0.1239
-0.4197	-0.6353	-0.0637	-1.3192	1.4818	0.0460	0.9420	-0.1668	-0.6715	0.7933
-0.4536	-0.7687	-0.4412	-0.6538	1.8718	-0.2308	1.2527	-1.0704	-0.1828	0.5106
-0.3076	-0.4802	-0.5970	-1.5607	1.4567	0.1438	1.8089	0.5305	-0.0001	0.3831
-0.2851	-0.6602	0.0226	-0.9078	0.4832	-0.3921	-0.0357	-0.5385	0.9600	-0.3286
-0.4531	-1.1010	-0.1344	-0.8417	1.2508	0.0990	0.6398	-0.2660	0.0072	-0.0478
-0.2872	-0.4283	0.5350	-1.5396	0.8368	0.3167	0.8052	-0.9726	-0.1514	0.3241
-0.6309	-0.9328	0.4884	-0.7246	1.7718	-1.0596	1.0720	-0.6523	0.1865	-0.4610
-0.5365	-0.5568	0.3332	-0.8040	0.9001	0.3103	1.3512	0.1142	0.1213	0.4567
-0.5637	-0.4525	0.5192	-0.7362	1.2884	-0.0583	0.5902	-1.3827	-1.0836	0.0892
-0.3908	-1.2442	0.6876	-0.5555	0.6884	-0.3015	1.3801	-0.9234	-0.1343	-0.4769
-0.0751	-0.1193	0.3729	-0.3137	1.2334	-1.4348	1.6281	-0.4672	-1.5992	0.7152
-0.6740	-0.6846	0.7753	-0.7213	0.1698	-0.3230	0.0620	-1.2717	0.6133	-1.0398
-0.5897	-0.5536	0.7097	-0.9906	0.6181	-0.4957	1.3362	-1.1588	0.3922	-1.2149
-1.1178	-0.7257	0.5868	-1.4262	0.0040	-0.0473	1.5822	-0.7425	-0.1009	-1.9025
-0.5925	-1.2681	0.1718	-1.6989	0.6010	-1.1327	1.4645	-1.2257	-0.2234	-1.4063
-0.7515	-0.2570	0.2266	-1.4083	0.3202	-0.9220	0.6250	-0.4965	-0.4698	-1.3965
-0.4839	-1.1160	0.5207	-1.6382	0.3733	-0.9482	1.4157	-0.7586	-1.0878	-2.0911
-0.5724	-1.1945	0.0193	-1.6905	0.1524	-0.4662	1.1343	-0.7527	-0.2863	-1.5766
-0.7096	-0.7299	0.0499	-1.3993	-0.2359	-0.4597	0.8992	0.2514	0.2879	-1.1928
-0.5741	-0.7352	0.4971	-0.3670	0.1420	-0.4041	0.3706	-0.9586	-1.7461	-1.0646
-0.5372	-0.7325	0.2530	-1.6566	0.8791	-0.6388	0.7148	-0.0573	-1.1414	-1.3832
-0.3235	-1.3671	0.5346	-0.8282	1.6810	-1.1162	1.8470	-0.6285	-0.4665	-1.8665
-0.8702	-1.4199	0.6436	-2.0769	0.3329	-1.3590	0.8332	-0.2514	-0.6665	-0.3951
-1.1658	-1.5005	0.8294	-2.6197	0.7103	-1.5573	2.0372	-0.1473	0.3345	-1.1628
-0.8380	-0.4652	0.3248	-1.5507	0.4603	-0.2304	1.2398	-1.6480	-0.3901	-0.7890
-0.8999	-0.3819	0.6850	-1.7289	-0.3028	-0.7579	1.4065	-1.6567	0.4903	-2.0345
-0.6309	-1.0222	0.4990	-1.6654	1.0509	-1.6513	1.5352	-0.5956	-0.0452	-0.7473
-0.5709	-0.3301	0.7867	-1.8994	-0.2627	-2.5178	1.1291	0.0938	0.5742	-1.2875
-0.6613	-0.8786	0.9245	-1.1033	0.6169	-0.8961	0.5935	-1.1705	0.3384	-0.9800
-0.4714	-1.0263	0.7705	-1.3140	0.1250	-1.0445	1.5858	-1.3535	0.0881	-1.1779
-0.7188	-1.4494	0.2737	-1.2492	0.7031	-0.1216	1.4571	-0.7619	0.4720	-0.8809
-0.6788	-1.1205	-0.1588	-1.4540	0.4374	-0.7283	0.6328	-0.4840	-0.0315	-0.3946
-0.8033	-0.3276	0.2802	-1.2391	0.6763	-1.6179	0.9832	0.4604	1.3633	-0.7237
-0.7874	-0.4424	0.1786	-1.5538	0.9116	-0.1630	1.7262	0.6158	-0.6390	-0.3900
-0.7645	-0.8997	0.1521	-1.2928	1.1373	-1.2417	1.3450	-0.2240	-0.0465	-0.3707
-0.6760	-0.9843	-0.1260	-0.6924	-0.1842	-0.4677	0.7592	-0.8713	0.4575	1.0088
-0.6833	-0.8601	0.4462	-1.6728	0.1840	-1.2809	1.7194	0.3649	-0.1065	-0.5528
-0.8679	-0.5216	-0.2925	-0.7438	0.6713	-0.7308	0.0576	0.2302	-1.0654	0.7170
-0.4530	-0.6990	-0.0531	-0.4960	1.0931	-0.1554	2.2527	-0.0946	-0.4766	-0.2090
-0.8619	-1.1006	0.4520	-1.0846	0.1933	-0.7671	1.5047	-0.0139	0.1453	-0.9367
-0.4015	-0.9306	-0.3384	-1.5232	1.3306	-1.2603	1.5078	-1.1270	-0.5562	-0.4710
-0.6740	-1.8395	0.2289	-1.8254	1.7116	-0.8266	2.4887	0.2485	-0.5773	-0.6880
-0.1389	-1.7936	0.3120	-1.3468	0.1913	-0.1408	1.5907	0.0475	-0.1876	-0.1736
-0.5826	-1.7258	-0.1495	-1.4887	1.6336	-1.0719	2.3832	0.3861	0.0976	-0.1444
-0.2770	-1.1057	0.6270	-0.9569	0.6790	-0.6866	2.3593	0.1235	0.5448	-0.1677
-0.5224	-1.6463	0.2320	-1.3338	1.6551	-1.7261	2.9370	0.4073	-0.0728	-1.5906
-0.7111	-1.5742	0.2057	-0.3347	0.6162	-0.3708	1.0439	-0.3489	0.2798	0.5933
-0.4906	-1.6310	0.3255	-0.8734	0.2383	-0.5152	1.2241	1.2421	-0.6180	0.0610
-0.4486	-1.2417	-0.0735	-1.0352	-0.1457	0.7779	1.5624	0.1133	0.7226	-0.6362
-0.2543	-1.0123	-0.5951	-0.6337	0.4877	-0.5158	1.9382	0.9787	-0.4900	-0.0955
-0.6259	-1.4593	0.1302	-0.8391	0.5809	0.6048	1.4578	0.1310	1.1356	-0.7552
-0.7281	-2.1794	0.2607	-1.1775	1.2948	-0.6639	2.2893	0.4321	-0.7378	-0.5830
-0.4578	-1.3459	0.1725	-0.7828	1.1066	-0.2049	2.1975	1.2553	0.0771	-0.1859
-0.2900	-1.5094	-0.2413	-0.1822	0.2186	-0.5296	1.7291	1.0242	1.3669	-0.2212
-0.4898	-0.9903	-0.1182	-1.1511	0.7599	0.1732	0.8973	0.4051	-0.0388	0.7349
-0.8016	-1.1463	0.2121	-0.8988	0.6373	-0.3546	0.7447	0.0664	-0.3673	-1.0840
-0.5926	-0.8114	-0.1457	-0.9253	1.0216	-1.4906	1.0163	1.1616	-1.3034	-0.3500
-0.8764	-1.2368	-0.1333	-1.5660	-0.0179	-0.4412	0.7874	0.3880	-0.9876	-0.9788
-0.5901	-0.8582	0.3279	-1.2769	0.5956	-0.8584	0.2320	0.3642	-0.7405	-0.6857
-0.7108	-1.0947	0.1991	-0.8575	0.3099	-1.3716	0.7893	0.4548	-0.2913	-1.4399
-0.2481	-1.0789	-0.1417	-1.2058	1.1309	-1.0859	1.3835	0.0271	-0.9748	-0.6928
-0.4162	-0.7335	-0.3023	-1.5794	0.5268	-0.8822	1.1249	0.8989	-0.1617	-1.6247
-0.8283	-0.9417	0.0268	-1.7576	1.2977	-2.2567	2.1119	0.4968	-0.3370	-2.0532
-0.7494	-0.6107	0.0893	-1.2494	0.6487	-0.6907	1.1411	0.8603	-0.0918	-1.4710
-0.8735	-0.8306	0.2040	-1.2225	1.9095	-0.8984	1.2287	0.0545	0.3152	-1.4680
-0.7553	-0.8957	0.6091	-1.3544	0.8683	-0.7357	1.4471	0.4437	-0.7178	-1.6493
-1.0011	-0.9485	0.4563	-1.9189	0.3897	-1.0956	1.6478	-0.5252	-0.1817	-1.3658
-0.3460	-1.2362	0.2052	-1.9216	0.9794	-1.6187	1.9166	0.4136	-1.5356	-1.4682
-0.7226	-1.0104	0.2344	-2.0396	0.7919	-1.5003	2.0810	-0.1619	-0.7845	-1.7729
-0.4048	-1.4363	0.4989	-1.7215	0.7910	-0.8924	2.3169	0.3949	-0.0970	-1.9927
-0.7131	-0.9440	0.6630	-1.4850	0.6766	-0.6677	1.3025	-0.2076	0.2636	-0.4101
-0.4822	-1.5623	0.8390	-0.8101	0.7815	-1.1390	2.7532	-0.1354	-0.0107	-1.6130
-0.6946	-1.1015	-0.1119	-1.2463	0.6757	-1.1165	1.1256	0.5063	-1.8132	-2.0310
-0.8207	-1.1216	0.5066	-1.7874	0.4773	-1.1755	2.5593	0.0032	-0.5819	-1.6259
-0.6207	-0.9453	0.6409	-1.9077	0.3322	-2.0410	1.7290	0.2204	-0.9859	-0.2618
-0.5805	-0.9511	0.2970	-1.1139	-0.3679	-0.9092	0.9336	-0.6715	-1.3186	-0.9257
-0.2843	-1.0602	0.8009	-0.9845	0.3182	-1.5624	2.5944	-1.0198	-0.7176	-0.7610
-0.5880	-1.0267	0.9052	-1.6348	0.2156	-2.0990	1.6271	0.1361	-0.2916	-0.2894
-0.5914	-1.0429	0.1509	-1.5794	0.4493	-1.2963	1.1151	-0.2343	-1.3170	-0.5657
-0.3660	-1.1672	0.6070	-1.5030	-0.1348	-0.7541	1.6206	0.0932	-0.7236	-0.3876
-0.6397	-0.6168	0.7157	-0.3089	1.3393	-1.6361	0.9031	1.0061	-0.7433	-0.0188
-0.4057	-0.6724	-0.2688	-1.0032	1.2953	-2.4081	1.2297	-0.4200	-0.0238	-1.4449
-0.9055	-0.8043	0.6587	-1.7782	0.4650	-1.8090	0.5818	0.6667	-1.1205	-0.2312
-0.1171	-1.2238	0.6039	-1.0218	0.4328	-0.8857	1.5926	0.4915	0.0097	-0.9243
-0.4888	-1.1975	0.4750	-1.5608	0.8659	-2.3037	0.8683	1.0392	-0.7750	-1.6075
-0.3882	-0.5148	-0.5598	-0.1126	1.3623	-1.0010	1.1283	0.0200	-0.3854	0.0923
-0.6247	-0.5523	0.3397	-1.2405	1.0946	-2.2311	1.0146	0.2318	-0.2917	-0.8992
-0.8537	-0.2452	-0.3917	-1.1041	1.0006	-1.7901	1.3725	0.2376	-0.1523	-1.9447
-0.6237	-0.6091	-0.0497	-0.7272	0.9022	-1.1842	1.5904	-0.8107	0.4710	-0.2101
-0.7976	-0.6365	0.0535	-1.0855	0.1870	-1.2571	1.5979	-0.7361	0.2657	-1.0642
-0.5551	-1.9277	0.0284	-1.0920	0.6938	-1.5894	1.7837	-0.3750	-0.5934	-2.5509
-0.2766	-0.9469	-0.4218	-1.2090	1.1879	-2.0199	1.4587	0.1956	-0.5767	-1.3773
-0.5528	-0.7305	-0.0704	-0.2622	1.1880	-1.2946	1.7265	-0.6951	-0.6343	-2.2216
-0.7689	-0.6237	-0.0269	-1.1811	1.3531	-1.9244	1.9654	-0.2418	0.6560	-2.7076
-0.4541	-1.2186	-0.6482	-1.2198	1.3454	-1.5309	1.7294	0.4904	-0.2751	-1.1207
-0.5062	-1.2648	-0.3346	-0.3596	1.3233	-2.4482	1.4789	-0.4878	0.4578	-1.9990
-0.9335	-1.0233	0.4069	-0.7959	1.0545	-0.4834	1.5299	-0.0503	0.1794	-0.7488
-0.2428	-1.5426	-0.0304	-1.0562	0.5606	-1.5070	2.3486	0.1896	-0.5320	-1.1446
-0.7533	-1.4182	-0.7894	-0.0217	0.5733	-0.5784	1.7688	-0.2608	0.4626	-0.2820
-0.4014	-0.9582	-0.8099	-0.3355	0.8945	-0.7359	1.7039	0.3648	-0.4952	0.1387
-0.4885	-1.5598	0.0731	-0.9979	-0.0652	-0.5156	1.2807	-0.5570	-0.6177	-0.6191
-0.5366	-1.3976	0.2015	-0.7942	0.8198	-1.5901	1.1046	-0.0739	0.2519	-0.1146
-0.2791	-1.3515	-0.2618	-1.1645	0.9779	-1.6606	0.1792	1.2307	-1.0738	-0.8594
-0.5403	-1.2220	0.1804	-1.0030	0.5045	-1.4951	1.2445	0.9316	0.6853	-0.2938
-0.2690	-1.1909	0.4302	-0.1412	0.4146	-0.4429	1.6357	0.0884	-0.3271	0.6228
-0.7301	-1.2058	0.8588	0.0443	0.5947	-1.2104	0.9667	0.8710	0.1367	-0.2579
-0.6447	-0.9910	0.2317	-0.8634	0.8444	-3.2189	-0.2268	0.8350	-0.1265	-0.0954
-0.7179	-1.1761	0.1328	-1.0473	0.2626	-1.8520	0.1055	0.4509	-1.0041	0.5504
-0.3809	-1.1252	0.5683	-0.8278	0.1053	-1.3916	-0.4668	0.1153	-0.4693	0.2765
-0.4380	-1.2593	-0.5209	-0.5527	0.2923	-1.1809	0.0328	0.3795	-0.3648	-1.4684
-0.6763	-1.4182	-0.1824	-0.7037	-0.1096	-1.0657	-0.5580	1.5525	-0.9116	-1.1288
-0.4789	-1.0360	-0.2342	-0.2502	1.5675	-0.2395	1.2636	0.5931	0.4587	-0.3993
-0.7376	-0.8836	0.3635	-0.1422	1.1667	-1.7537	0.0254	1.0327	-0.5943	-0.2430
-0.6570	-0.9403	-0.2431	-0.5697	0.0648	-0.5278	0.5189	1.7454	-0.2592	-1.6121
-0.6684	-1.6445	-0.5650	-0.4763	0.2782	-1.5867	-0.4669	0.5517	-0.3364	-1.6953
-0.5069	-1.3457	-0.0121	-0.7057	0.6577	-1.6014	0.4671	1.1192	0.4460	-0.3294
-0.5741	-1.0015	-0.0355	-1.2580	-0.4506	-1.4428	0.6904	0.6733	-1.1720	-2.4953
-0.3598	-1.1453	0.3449	-1.2316	0.2774	-2.8177	0.6340	0.5537	-1.5731	-0.2958
-0.5668	-1.1164	0.2932	-1.2345	0.2814	-1.2246	1.0726	-0.0527	-0.3355	-1.0632
-0.4948	-1.1962	0.6707	-1.0677	0.0297	-1.8390	1.3655	1.0572	-0.4601	-1.7688
-0.4558	-1.0114	0.3177	-1.1055	0.3399	-0.9522	0.8717	0.6268	-0.9573	-0.5335
-0.3966	-1.1737	-0.0918	-1.0753	0.7943	-2.4532	2.4902	0.7357	-0.1572	-0.4297
-0.7233	-1.0485	0.1730	-2.1293	0.1975	-2.1712	0.3114	0.7486	-0.8250	-0.6848
-0.6865	-0.5943	0.8054	-1.0495	0.5612	-1.8362	0.4557	-0.9535	-0.2599	-0.8187
-0.8174	-0.9451	0.3333	-0.5910	0.0601	-1.1967	-0.0541	0.8633	-0.6633	-0.3479
-0.3417	-1.6945	0.6709	-1.0509	-0.3493	-1.9922	0.6610	0.5436	0.2537	-1.5792
-0.8835	-0.9313	0.1057	-1.3372	0.1055	-1.3646	0.5640	0.2196	-0.7491	-0.8698
-0.8994	-1.4684	0.5604	-1.4097	-0.0392	-1.7621	0.5371	0.2516	0.1849	-0.2025
-0.9946	-1.3293	-0.2566	-1.0002	0.3774	-1.3101	0.9884	0.3585	0.0515	-0.3816
-0.6165	-1.2250	0.7281	-0.7273	-0.2080	-0.6330	0.0090	0.7917	1.4469	-0.2939
-0.3203	-1.5329	-0.2089	-0.8980	1.1354	-1.5766	1.3579	0.6270	-0.8056	-0.7576
-0.8788	-1.1110	-0.5013	-1.1965	1.0504	-1.4090	-0.3478	0.5974	-0.2745	-0.0761
-0.6239	-1.9048	-0.5050	-0.8867	1.2454	-1.4693	0.2007	1.6127	-0.6435	-0.1247
-0.5286	-1.7869	-0.2097	-1.0179	0.7468	-0.3727	1.2308	0.5274	0.4050	-0.3122
-0.4895	-1.3326	-0.2708	-0.6864	0.3055	-1.1119	-0.6663	0.8846	-0.1428	-0.3117
-0.6630	-1.4665	-0.2514	-1.4288	0.1112	-0.2225	-0.0233	1.9995	-0.5592	0.1054
-0.4515	-1.6311	-0.0230	-1.3889	0.3793	-1.0458	-0.9896	1.3488	0.2506	0.3523
-0.7467	-1.6750	0.3767	-0.8384	0.7291	-2.1104	0.3566	1.0058	-0.2853	-1.3263
-0.6255	-1.5838	0.1264	-1.7094	1.4744	-1.9574	0.4870	1.1991	-0.5567	-1.1487
-0.7003	-1.0325	0.2352	-1.3034	-0.0742	-0.5153	0.1771	1.1340	-0.2387	-0.5244
-0.5061	-1.0477	0.0289	-1.1066	0.4317	-1.0398	0.1685	0.3631	-0.2357	-0.8944
-1.0332	-1.8944	0.4725	-1.1280	1.1201	-1.3638	1.0060	0.0350	0.3294	-0.5280
-0.4864	-1.2906	-0.3546	-0.6962	1.1432	-1.1684	1.3833	0.3926	-0.1266	-1.2069
-0.4276	-0.6557	0.3697	-1.7721	0.3690	-1.2661	0.9358	0.2882	0.3934	-0.8071
-0.3432	-1.4795	0.0260	-0.7332	0.7379	-1.1193	-0.4482	0.9742	-0.3014	-0.6681
-0.4933	-0.9927	-0.2783	-0.6226	0.7793	-1.2468	-0.3244	0.5371	0.6492	-0.0122
-0.6622	-0.8001	-0.1177	-0.4562	0.3165	-0.5774	1.5250	0.2574	-0.0291	-0.9835
-0.8461	-1.4542	-0.1289	-1.3476	1.5207	-1.5032	0.1786	0.3068	0.4254	-0.8710
-0.7065	-1.4469	-0.8164	-0.7714	1.7115	-0.8456	1.2951	1.0862	-0.2200	-0.2371
-0.4683	-0.8107	-0.0456	-1.2680	1.0495	0.1024	1.0640	-0.3654	-0.4908	0.2764
-0.8357	-0.8384	-0.5490	-1.5424	0.4255	-0.6537	0.1258	-0.6088	-0.5507	-1.1734
-0.7478	-0.9519	0.1561	-1.3310	-0.2253	0.5252	-0.6017	-0.8633	-0.0529	0.5073
-1.0038	-1.0876	0.1043	-1.7022	0.0090	-0.7979	-0.2659	0.1253	-0.8067	-0.0623
-0.3516	-1.3460	-0.8344	-0.4280	0.2720	-0.7654	-1.0242	0.5898	-0.8377	1.0176
-0.4114	0.0335	-0.6016	-1.2299	0.8483	-0.4188	0.0224	-0.4963	0.0612	0.7992
-0.1412	-0.8072	-0.5266	-0.3012	0.0696	-0.7735	-0.9118	0.5060	0.6580	0.8291
-0.0399	-0.1810	-0.6095	-1.0258	-0.1052	-1.4268	-1.3434	0.0663	0.5211	-0.0753
-0.3457	-0.9193	-0.1260	-0.5404	0.7155	-1.4317	-0.3530	-0.0588	1.3039	0.2527
-0.6474	-0.7881	-0.5007	-0.4935	-0.0877	-0.9799	0.5497	-1.1065	0.3796	0.1907
-0.5155	-0.6932	-1.1279	-0.1771	1.1716	-0.9676	-0.1563	-0.1515	-0.6316	-0.3161
-0.4899	-0.8591	-0.4633	-0.0820	0.8236	-0.0465	-0.5584	0.8725	0.7527	-0.3152
-0.8728	-0.7114	-0.0320	-0.4157	0.3898	-0.8299	-0.7460	0.5578	-1.0797	0.0590
-1.0153	-0.6317	-0.0867	-0.7511	-0.0583	-1.1090	-0.6319	0.1727	-0.5618	-0.3976
-0.9274	-1.4278	-0.2218	-0.0794	0.8877	-0.8394	-0.1369	0.0253	0.6087	-0.6300
-0.9760	-1.5761	0.3904	-0.7936	0.4996	-1.3456	-1.0995	0.0444	-0.0433	0.6806
-0.9687	-1.1147	-0.1516	-0.3711	0.3121	-1.1578	-1.0311	0.2297	0.7072	0.7601
-1.0952	-1.3800	-0.7060	-0.6090	-0.5563	-2.1186	-1.2882	0.9536	-0.1047	0.0548
-0.8265	-0.5826	-0.6985	-0.7390	0.0616	-0.7245	-2.0006	0.3073	-0.5100	0.6976
-0.7867	-0.5655	-0.4011	-0.5814	-0.5826	-0.6878	-0.9342	0.1254	1.1864	-0.2157
-1.0040	-0.6861	0.0762	0.0172	0.1459	-1.0874	-0.7751	0.6398	-0.2932	0.0210
-0.9603	-0.9287	0.5391	-0.9412	0.4910	-1.7010	0.2081	0.7186	0.7241	-0.2070
-0.8622	-1.4690	-0.3811	-0.4644	0.8844	-0.2376	1.2628	1.0136	-0.1537	0.2504
-1.0072	-1.7581	0.4203	-1.1988	-0.3844	-1.7397	-1.4897	1.1243	0.6269	0.8014
-1.3093	-1.0843	0.4349	-1.0383	0.0060	-1.0876	-1.0504	0.3952	-0.4311	1.2114
-0.9380	-0.7467	0.1144	-0.8129	1.1310	-0.8476	-1.1435	1.1916	0.3650	-0.5150
-1.2061	-1.1293	0.2376	-1.0476	-0.1351	-1.3967	-1.2249	-0.2369	-0.3499	0.0736
-1.0123	-1.1790	-0.1438	-1.1433	-0.5626	-0.8154	-1.1515	0.1625	0.3644	-0.0728
-0.7870	-0.9231	0.2805	-0.4762	-0.9007	0.0320	-1.2758	-0.2784	1.4858	-0.1738
-0.6535	-1.1726	-0.3204	-0.6613	-0.0987	-0.3804	-0.7167	0.2713	1.4323	-1.3858
-0.4955	-1.3040	0.2046	-1.3186	-0.0363	-0.5297	-0.7030	0.4476	0.4132	-0.9445
-0.6875	-1.1637	0.0472	-1.9961	0.0048	-1.1417	-0.1164	-0.2047	-0.9715	-0.5475
-0.8606	-0.8940	-0.4987	-0.6689	-0.6859	-0.1109	-1.3661	-0.7051	-0.1010	1.0732
-0.4347	-0.7971	0.0942	-0.5679	0.0347	-0.5042	-0.0395	0.4233	0.2277	-0.8539
-0.6505	-1.5088	0.1286	-0.7609	0.6866	-0.6652	-0.3093	0.5909	0.8169	-0.3645
-0.6889	-0.9084	-0.5137	-0.8523	0.8780	0.0018	-0.7565	0.8713	0.2311	-0.7743
-0.7825	-1.6754	-0.0672	-0.8621	0.8633	-1.0556	0.1065	0.7334	-0.5941	-0.5700
-0.7464	-0.8801	0.2369	-0.5665	0.4202	-0.9999	-0.6852	0.7665	0.7681	-0.0253
-0.5607	-1.2781	0.0355	-0.4343	0.1131	-1.6183	-0.2883	0.3438	0.9074	-1.2410
-0.9223	-1.3918	0.6827	-0.5474	0.7019	-1.4637	-0.7797	0.8170	-0.6411	-0.0000
-0.7303	-1.1411	-0.3876	-0.9530	0.5687	-1.2646	-0.4663	0.8976	0.4099	0.5738
-0.7854	-1.3510	0.0403	-0.4468	0.7994	-0.7026	-0.5015	0.8602	0.3496	0.3476
-0.8957	-1.6428	0.1356	-0.9691	0.8959	-1.1999	-0.6309	0.4579	-0.6583	0.4254
-0.9840	-1.3820	-0.2865	-1.0659	0.4590	-0.9560	-0.6667	-0.0441	-0.1328	0.6266
-0.9251	-1.7461	0.0771	-1.0294	0.2678	-0.7978	-1.3280	0.0911	-0.3466	0.7520
-0.5915	-1.4720	0.4100	-0.6091	0.5287	-0.9476	-1.3568	0.7560	0.9363	1.1026
-1.0638	-1.5489	0.4281	-1.1113	-0.2611	-0.6252	0.2875	-0.2866	-0.0942	-0.7989
-1.1498	-1.0774	0.4259	-1.5386	0.0188	0.0272	0.4710	-0.0976	0.6703	-0.2341
-1.1293	-1.1117	-0.0140	-2.0106	0.6261	-0.9929	-0.2312	0.6627	-0.0577	-0.7797
-1.0063	-1.0875	0.0603	-0.6911	-0.1854	-0.9286	-0.9519	-0.4182	0.3013	0.9521
-1.0947	-0.5957	-0.8055	-0.6891	0.8700	-0.1611	-0.5231	0.0828	-0.4074	0.2215
-0.7644	-0.0380	-1.7234	-0.7639	1.1402	-0.4557	-0.2499	0.1042	-0.6603	0.6090
-0.9061	-0.0014	-0.8394	-1.1048	0.7515	-0.4822	-0.5990	-0.8091	-0.6959	2.2601
-0.9048	-0.9703	0.1094	-0.9240	-0.7804	-0.8083	-0.8780	-0.0872	0.9066	-1.1068
-0.9193	-0.4408	-0.6183	-0.7916	-0.1953	-1.3505	-1.7461	-0.2530	1.0138	-0.1080
-0.9249	-1.1610	-0.4005	-1.0229	-0.3787	-0.2531	-0.7381	-0.7468	-0.0503	0.2304
-0.6843	-0.3551	-0.6606	-0.8605	0.9722	-0.7066	-1.2948	0.1977	0.7824	0.0509
-0.6684	-0.3521	-0.3472	-0.5654	0.6837	-0.4732	-1.6172	1.5295	1.1272	-0.1533
-0.0716	-1.2474	0.2415	-0.4270	0.0039	-0.1914	-0.3971	0.0211	-0.1614	1.3119
-0.5499	-1.1406	-0.1401	-0.7960	0.5043	-0.8118	-1.0495	0.2106	-0.6787	0.7283
-0.9125	-1.5200	-0.3953	-0.7483	0.1005	0.0197	-1.0791	0.7955	0.1569	-1.1605
-0.2926	-1.3768	0.0324	-0.8634	-0.5989	1.3238	-0.8696	0.8003	1.1981	0.7689
-0.8760	-1.4760	-0.0272	0.0645	-0.5785	0.1076	-1.1366	1.0839	0.3414	1.2033
-0.8379	-1.3056	0.2377	-0.3468	-0.0692	-0.4189	-1.6962	0.7956	1.1178	0.9631
-0.9016	-1.2322	-0.0875	-0.1226	-0.0198	0.0719	-1.6799	1.1531	1.5171	1.2252
-0.6920	-1.3140	-0.0858	0.3043	-0.1619	-1.2223	-1.8073	1.0095	1.3218	0.9898
-0.5439	-0.6843	-0.4607	-0.7239	0.1466	0.3857	-0.8892	-0.5150	2.0634	0.6247
-0.4677	-1.1282	0.2300	-0.9779	-0.0496	-0.4825	-1.4415	0.6694	0.1560	1.8451
-1.2166	-1.1045	-1.2196	-0.7628	-0.1901	-1.1987	-2.6647	1.6088	0.4193	1.0059
-0.8875	-0.9813	-0.0894	-0.4049	-0.4705	0.2189	-1.0961	0.2607	2.3147	0.7267
-0.7823	-0.6576	-0.3635	-0.8427	0.2024	0.6968	-0.8484	1.3073	1.5976	1.0910
-0.6217	-1.2276	0.2926	-1.1475	-0.4163	-0.1616	-1.7287	1.3278	1.3937	1.9650
-0.9443	-0.5725	0.0192	-1.1155	0.6530	-0.4796	-1.9080	0.7545	0.7898	0.7573
-0.4559	-1.5878	0.4553	-0.7712	-0.7598	-2.0273	-1.0446	1.8769	2.0650	0.1992
-0.9868	-1.5683	-0.0271	-0.5190	-0.4094	-1.5369	-1.6186	0.7430	1.3873	0.7823
-1.2625	-1.0759	0.5368	-1.0607	-0.5445	-1.0119	-1.5443	0.9568	2.5922	1.1034
-0.9335	-0.9977	0.2577	-1.2519	-0.6250	-1.1336	-1.8779	1.1576	1.0333	1.4239
-0.9539	-1.0766	-0.0860	-1.1505	-0.8877	-1.0719	-1.2970	1.1529	0.8194	1.2706
-1.1640	-1.1105	0.2951	-1.1752	-0.4238	-0.5644	-0.8727	-0.2766	0.8511	0.9383
-1.0018	-1.1626	-0.0002	-0.6803	-0.9387	-0.7496	-1.9812	0.9447	1.4247	0.9364
-0.8137	-1.1956	0.5253	-0.6652	-0.8684	-0.8541	-1.3328	0.8081	1.0926	-0.3959
-1.0807	-1.1089	0.2978	-0.7726	-1.1294	-0.4378	-1.6007	0.2334	1.2182	0.3543
-0.9912	-1.3249	0.0541	-1.1515	-0.9326	-1.2540	-1.8152	-0.1453	0.6737	0.4838
-0.7294	-0.6400	0.2438	-1.0012	-0.6660	-0.2923	-2.5836	-0.4803	0.7580	0.2390
-0.7408	-1.1802	0.1612	-1.1647	0.2029	-0.9841	-1.6122	0.3284	0.1516	1.7182
-1.3513	-0.8920	-0.0612	-0.7088	0.0310	-0.0653	-1.9438	-0.2313	0.6900	1.4844
-0.8405	-0.3809	0.4820	-1.0683	-0.0744	-0.5220	-0.7325	0.7733	0.2325	0.8132
-0.7121	-0.9971	0.3271	-1.4522	-0.5209	-0.7024	-2.1244	0.6476	0.0712	1.6269
-0.0581	-1.3262	0.5570	-1.4445	-0.1492	-0.7030	-1.0128	0.1108	1.3735	-0.5492
-0.6382	-0.6514	0.5043	-0.6318	-0.1441	-0.6375	-1.6053	-0.1385	-0.4900	-0.2789
-0.2175	-0.8801	0.1216	-1.2707	-0.9649	-1.2002	-1.6704	1.6770	0.7625	1.3239
-0.4316	-0.5616	0.3875	-0.6783	0.0620	-0.6499	-0.9874	0.2363	0.2759	1.1414
-0.5671	-0.5369	-0.0400	-1.2399	-0.4550	-0.4415	-2.0216	0.0716	-0.4349	0.9476
-0.4885	-0.5083	0.0455	-1.5046	-0.3839	-0.5399	-2.1386	0.6838	0.8054	0.5800
-0.3704	-1.2184	1.0082	-0.7064	-0.6833	0.2787	-0.2253	-0.7745	0.7178	1.2596
-0.4549	-0.6873	0.7203	-1.0723	-0.6299	-0.8144	-1.2383	0.0179	-0.1476	0.9073
-0.3069	-1.1782	-0.2179	-1.0211	-1.1653	-0.6422	-1.8898	-0.5124	-0.0953	0.3618
-1.0052	-0.6502	-0.0118	-0.2115	-1.0011	-0.6806	-2.0494	-0.7529	0.9956	-0.4289
-1.0159	-0.5864	0.2631	-1.3372	-1.2988	-0.1754	-2.0346	0.6944	0.5965	1.3402
-0.9550	-0.5373	0.5917	-0.6747	-0.5012	0.0420	-1.7191	0.4868	-0.2687	0.2874
-0.7152	-1.4133	-0.2659	-0.7579	-0.7104	-0.1192	-1.2277	0.6820	0.0807	0.6964
-1.0508	-0.7642	-0.1393	-0.4898	-0.1032	-0.5549	-1.8966	0.6671	-0.7615	1.1675
-1.0226	-0.6726	-0.3523	-0.4487	-0.6541	-0.2647	-1.8970	0.7932	0.0518	0.5285
-1.0005	-0.6796	-0.2312	0.0818	-0.1585	-0.0312	-2.4964	1.2828	-0.3690	0.9406
-0.9971	-0.6133	0.0796	-0.7316	-0.0213	-0.3107	-1.1685	0.7530	-0.1636	1.2828
-0.8686	-0.9538	0.1763	-0.2994	-0.5228	-0.3325	-1.3893	0.8438	1.1086	0.8947
-0.5937	-0.9896	0.0151	0.2930	-0.4880	-0.2253	-1.5066	0.8487	0.0346	-0.7616
-0.5224	-1.3432	0.1656	-0.0120	-0.1369	-0.5017	-1.6303	1.7228	0.7860	-0.3452
-0.6196	-0.7367	-0.0036	0.1393	-0.1381	-1.1824	-2.7057	1.3218	0.5497	1.3443
-0.6850	-0.6885	0.1663	-0.7431	-1.3079	-0.0651	-1.0472	0.8510	0.8776	0.6116
-0.8748	-0.2681	-0.3458	-0.1234	-1.2682	-0.5101	-1.8831	1.8810	0.8386	1.1111
-0.2464	-0.4444	0.3683	-0.9304	-0.7524	-0.1711	-0.6546	1.1051	0.5442	1.0478
-0.9082	-0.9886	0.3689	-0.4814	-0.0568	-0.2783	-0.8696	1.5647	0.4543	2.2292
-0.8271	-0.8686	0.3237	-0.6753	-0.5253	-0.3961	-1.6608	0.4196	0.4529	2.1484
-0.4734	-1.0273	0.0952	-0.3108	-0.0563	-0.4124	-1.4131	0.4642	0.2150	1.6150
-0.9715	-1.0772	0.0625	-0.0693	-0.8894	0.1793	-1.4334	0.5026	1.4766	0.5225
-0.8352	-0.6963	0.0799	-0.2014	-0.2511	-0.0643	-0.8125	1.1308	0.5266	0.8474
-0.3273	-1.2096	0.1371	0.0102	-1.1013	-0.0923	-1.6797	1.7536	-0.5281	1.6360
-0.5581	-0.7769	-0.6242	-0.3041	-0.3984	-0.4174	-0.4930	0.7777	0.4934	1.0612
-0.8687	-1.3474	0.5341	-0.3209	-0.9834	-1.2507	-1.6069	0.0913	2.4949	0.5763
-0.6786	-0.9408	0.5345	-0.4462	-0.4234	0.5872	-1.6210	0.7788	0.5277	2.7471
-0.7104	-1.1484	-0.0688	-0.8819	0.4938	-0.7946	-1.2465	1.6060	1.0198	1.3696
-0.7296	-0.9098	0.5062	-0.3438	-0.6566	-0.3889	-1.7276	-0.4494	0.8637	-0.3673
-0.9083	-0.9446	-0.3004	-0.2837	0.0298	-0.7504	-1.0545	2.0451	0.6881	1.8833
-0.7097	-0.6839	-0.0380	-0.6735	-0.8612	0.5924	-1.0510	1.0855	2.0902	1.1684
-0.8311	-0.6806	0.0938	-0.5365	-0.3645	-0.2463	-0.5661	0.8237	0.7266	2.2474
-0.4645	-0.6060	-0.0922	-0.0048	-0.8382	-1.1358	-1.1578	0.2464	0.4081	0.8609
-0.4848	-1.0889	-0.3982	0.0480	-0.8988	-1.1187	-0.8891	0.2432	0.3718	1.0523
-0.4947	-1.4031	-0.0857	-0.8403	0.0489	0.6430	-0.0688	-0.8419	0.4849	1.3189
-0.4170	-0.8642	-0.2388	-0.2291	0.2829	0.4343	-1.4867	0.1321	0.8254	1.4194
-0.1528	-1.0388	-0.0408	-0.8631	-0.0261	-0.2121	-0.8219	0.5472	-0.0746	1.1208
-0.0465	-0.9221	-0.5511	-0.0649	-0.4547	-0.5015	-1.4022	0.1284	-0.0864	0.8014
-0.5229	-0.8787	-0.6602	-0.5511	0.1182	-0.5693	-1.2983	-0.7314	-0.1754	1.1322
-0.6788	-1.1449	0.0668	-0.4259	0.0713	0.4698	-2.3293	0.2974	1.0060	1.9835
-0.6390	-1.0796	-0.6139	-0.6315	0.8393	-0.0578	-1.6845	0.3055	-0.2337	0.9087
-0.4786	-0.2872	-0.4043	-0.1035	0.6495	0.8729	-0.9809	0.3528	0.7807	0.8698
-0.5831	-0.2759	-0.7304	0.2588	0.2475	-0.7198	-1.0099	0.0105	0.7611	1.7779
-0.4802	-1.0587	-0.0728	-0.6473	0.1019	0.1527	-1.2207	-0.4994	0.6356	0.4706
-0.3986	-0.7992	-0.2744	-0.8497	-0.0301	-0.0541	-0.1315	-0.0152	-0.1273	-0.5368
-0.3457	-0.9761	0.1034	-0.1647	-0.6269	-0.0557	-0.6607	-0.0407	-0.1727	-0.0922
-0.9300	-0.0744	-0.2461	-0.9961	0.0561	0.6927	-0.9156	-0.2800	-0.1787	0.4642
-0.6284	-1.1287	-0.2245	-0.1775	0.0129	-0.0852	-1.1297	1.0960	0.4222	-0.2457
-0.5897	-0.5053	0.2031	-0.9238	-0.6440	-0.6573	-0.7802	0.8252	0.8691	-0.0331
-0.8120	-0.3749	1.0055	-0.2779	-0.5915	-0.6628	-1.4475	0.3812	0.6486	2.0813
-0.9688	-1.2036	0.7557	-0.8936	0.0037	-0.4616	-0.7399	1.1100	1.0986	1.3927
-0.3823	-0.5136	0.4320	-0.3173	-0.9382	0.0914	-0.8607	0.6132	0.5689	2.6253
-0.2711	-0.0356	0.0491	-0.2795	-0.1391	0.6276	-0.7494	-0.6899	0.0796	0.8923
-0.7210	0.0410	0.1133	-0.5588	-0.7080	0.8627	-0.2643	-1.3300	0.3728	0.3459
-0.6704	-0.2375	0.2040	-0.9923	-0.4516	-0.8499	-1.5852	-0.3748	-1.3861	0.5266
-0.8247	-0.4497	0.3528	-0.2998	-0.7150	-1.2048	-1.8309	0.8456	-0.6895	0.0290
-0.3416	-0.5513	0.5830	-0.5423	-0.0201	-0.6238	0.0983	-0.1578	-1.2322	0.5809
-0.9496	-0.0201	0.6372	-0.6068	0.3322	0.0738	-0.2475	-0.4094	-0.2525	1.2465
-0.6035	0.3522	0.3324	-0.3268	0.1289	1.0826	-0.3808	1.7508	-2.0661	1.0647
-0.3232	0.4750	-0.1717	0.2465	-0.4483	0.4228	-1.6932	0.2769	-1.9025	1.0820
-0.5605	0.0214	0.5589	-0.6206	-0.3906	-0.6397	-1.2870	0.5720	-0.2011	1.4735
-0.9876	-0.0827	0.2514	-0.8886	-0.0715	0.1469	-2.1936	1.1085	-0.1337	1.8133
-0.5483	-0.8064	-0.0176	-0.2871	-0.7057	-1.0249	-2.1525	1.2378	-0.4765	1.0805
-0.7838	-0.4051	0.3025	-0.3996	-0.4628	0.9055	-0.9634	0.7913	-0.0232	-0.1557
-0.8531	-0.0173	0.3133	-0.2353	-0.6393	-0.6481	-1.7980	1.7990	-0.6993	-0.0218
-0.5231	-0.0470	0.3261	0.5462	-1.2602	0.3227	-1.6078	1.0014	0.1339	0.4580
-0.8835	-0.7882	0.8734	-0.4251	-0.4512	-0.2189	-1.6601	0.3148	-0.0984	1.4457
-0.8180	-0.0636	0.6201	-0.0675	-0.7214	-0.5527	-1.9380	1.7503	-0.2988	0.7492
-1.0079	-0.8305	0.6615	-0.2456	1.1996	0.0244	-0.4162	1.8341	0.2997	0.4497
-0.7861	-0.9381	0.1232	-0.5626	-0.1425	-0.0773	-1.1441	0.1861	0.0957	1.3078
-0.5195	-0.2881	0.3144	-0.1361	-0.2283	0.2064	-1.9111	1.0951	-0.5585	1.0031
-0.7238	-0.5164	0.6360	-0.4668	-0.7645	0.0873	-1.8868	1.5715	-0.3140	1.0539
-0.4796	-0.4914	-0.0227	-0.4688	-0.0391	0.5032	-1.8215	0.3248	-0.3428	2.8137
-0.5539	-0.6711	0.5154	0.0909	-0.6983	-1.1301	-1.4680	1.5572	-0.4647	0.9576
-0.7556	-0.6415	0.4672	-0.2092	-0.6383	-0.9481	-1.2481	1.5107	0.5891	0.7821
-0.6231	-1.0303	0.3821	-0.3388	-0.7540	-1.3462	-1.2723	1.2981	0.1411	0.8699
-0.6308	-0.9891	0.1985	-0.1893	0.0665	0.0527	-0.3634	0.8193	-0.1835	0.3784
-0.2453	-1.0197	-0.1619	-0.1875	0.7171	-0.4640	0.0992	1.0633	-0.0016	0.4193
-0.7924	-1.5902	0.7380	-0.9409	0.7777	-0.7619	0.3261	0.4824	0.4760	-0.0164
-0.5010	-1.2289	0.3223	-0.5106	-0.5432	-0.1418	0.9150	1.5048	0.4187	0.0196
-0.5655	-0.8626	0.0202	-1.1176	-0.4484	-0.2769	0.1506	0.7808	-0.0535	0.2758
-0.4227	-0.9346	-0.1404	-0.4566	-0.3432	-0.4660	-0.4543	0.7091	-0.5640	-0.1570
-0.5435	-1.5180	-0.0447	0.0433	0.8248	-0.8644	0.1246	0.2644	-0.0699	0.2153
-0.6258	-0.6691	0.3128	-0.0147	-0.2919	-0.6699	-0.3780	0.1148	-0.3068	0.5039
-0.5965	-0.5903	0.1958	0.6543	-0.4655	0.5596	-0.3407	0.3353	0.7937	0.5744
-0.7240	-0.2008	-0.3398	-0.4821	-0.3669	-0.6751	-0.6045	-0.9293	-0.0600	0.6468
-0.8434	-0.2511	0.0447	-0.2597	-0.2703	-1.0239	-0.7133	0.8615	-0.6050	0.1018
-0.5852	0.1364	-0.1178	0.4071	-0.7096	-0.3953	-0.6688	0.1242	-0.1844	-1.1998
-0.8073	-1.0339	0.2570	0.3537	0.1466	-0.8523	-0.8455	-0.0531	0.1189	0.9812
-0.5995	-0.1932	-0.6059	-0.3762	1.4770	-1.5076	-0.8754	1.1626	0.5829	0.2810
-0.7104	-0.5387	-0.3480	-0.7496	0.4331	-1.5186	-0.8670	1.2962	-0.5380	0.5715
-0.6439	0.0573	-0.0687	-0.4724	-0.3207	-0.3166	-0.9425	0.4201	-0.8938	0.0457
-0.4492	-0.4841	-0.3839	-0.3536	0.1951	-1.3618	-0.7722	1.4276	-1.4025	0.4108
-0.8365	-0.2727	0.2238	-0.8646	-0.4990	-0.8998	-1.1722	-0.0108	-0.5784	0.8778
-0.6645	-0.3819	0.3010	-0.4058	0.1231	-0.7529	-0.8031	0.6092	-1.3928	1.0244
-0.7798	-0.5368	0.1505	-0.2922	0.1028	-0.7439	-1.5370	1.0804	-0.7917	0.8454
-0.7362	-1.1520	0.2652	-1.0426	0.5298	-0.8684	-0.6792	0.4951	-0.3005	0.9816
-0.8101	-1.0058	0.8442	-1.7799	0.8362	-0.7490	0.0339	0.8613	1.2510	1.0926
-0.9786	-1.0649	-0.1272	-0.8487	0.6470	-0.2348	0.3864	1.8135	0.1668	0.6854
-0.2480	-1.2701	0.2137	-0.5352	-0.0664	-0.9508	-1.4684	1.0472	-0.0245	1.9824
-0.3814	-0.9007	0.2009	-0.2219	0.1440	-1.5183	-0.9429	2.0503	-0.5856	0.7151
-0.6809	-0.6790	0.0058	-0.1575	0.4972	-0.3040	0.1052	1.3831	0.5256	0.7437
-0.7563	-0.7000	0.0123	-0.2351	0.0241	-1.3293	-0.8857	1.1841	0.1479	0.8241
-0.9772	-0.6393	0.2157	-0.3640	0.3268	-1.2873	-1.1444	0.5036	-0.7488	0.0393
-0.6511	-0.5455	0.4698	0.4009	-0.4498	-0.2160	-1.4028	0.1701	-0.0885	0.5103
-0.7012	-0.4349	0.8142	-0.0823	-0.7937	-0.4358	-1.2533	0.0980	-0.3998	0.9594
-0.3112	-0.4365	0.3377	-0.1395	0.2131	-0.1165	-0.6750	-0.4402	-1.4936	0.5639
-0.7323	-0.6936	0.5237	-1.0983	-0.1421	-0.2838	-1.4371	0.9464	-1.0172	0.9286
-0.1818	-0.0140	-0.0728	-0.9127	-0.6429	0.0030	-1.4062	1.7144	-2.3211	0.7514
-0.7432	0.1394	0.2804	-0.1592	-0.6613	0.2549	-0.3340	0.9807	-2.0395	0.6876
-0.5733	-0.2329	0.0377	0.2177	-0.9059	0.1328	-0.0375	0.9551	0.1112	0.3462
-0.8353	0.3384	0.3555	-0.7365	-1.0573	1.4963	-0.7502	0.5016	-1.4036	-0.3442
-0.4894	-0.2606	0.2135	-0.3102	-0.7612	0.0590	-1.5730	1.1463	-0.0866	-0.4359
-0.7143	-0.1167	0.8107	0.1318	-0.9684	0.7681	-1.0786	1.0846	0.5522	0.1482
-0.3344	-0.2360	0.2685	0.1635	-0.7469	1.0811	-1.4673	1.8697	0.2303	-0.8190
-0.6919	-0.1303	0.5213	0.0057	-0.5364	0.1490	-1.0585	0.4362	-0.6716	0.2982
-0.5543	-0.6408	0.2060	-0.1777	-0.0774	-0.4025	-0.6854	0.4528	-0.8645	0.1213
-0.7704	-0.5066	0.0787	-0.4307	-0.1592	-0.4455	-0.4615	2.0401	-0.0122	0.0365
-0.7652	-0.9929	0.5815	-0.5591	-0.5683	-0.1942	-0.5240	0.9130	0.0727	-0.5635
-0.7862	-0.9344	0.4398	-0.2017	0.1321	-0.4066	-0.8339	1.6618	1.2478	2.3898
-0.5992	-0.6915	-0.2560	-0.4749	-0.0917	0.2846	-0.3902	0.6299	0.2892	0.2426
-0.6298	-0.4933	0.7783	-0.3243	-0.5672	-0.0206	-1.2333	1.9834	-1.5721	-0.1729
-0.6241	-0.5269	0.7363	-0.0632	-0.7817	-0.4949	-0.6934	1.9212	-0.4255	0.9895
-0.6648	-0.2837	0.1957	0.4699	-0.4181	0.2396	-1.4339	1.0245	0.4009	1.2951
-0.7360	0.1185	0.2254	0.0422	0.2989	0.4228	-1.0736	2.1290	-0.7565	2.2003
-0.5207	-0.0736	0.2880	-0.0431	-1.0367	-0.2274	-0.1300	1.2537	-1.6121	0.7329
-0.4729	-0.4792	0.4096	-0.2838	-0.0597	-0.8977	-0.6741	2.4336	-0.8772	0.0952
-0.8843	-0.5130	0.4012	-0.4194	-0.6772	-0.3837	-0.0581	1.0112	0.2468	-0.5986
-0.3444	-1.0939	0.6909	0.3004	-0.1225	0.5983	0.6063	1.2439	0.5173	-0.3278
-0.4493	-0.2421	0.4995	-0.4913	-0.8178	-0.3042	0.4933	0.9504	-0.2738	-1.2539
-0.6998	-0.4523	1.0012	-0.6206	-0.9782	-0.3767	0.0952	2.0160	0.0179	0.2652
-0.8850	-1.0179	0.5556	-1.0014	-0.5175	-0.2370	-0.3304	1.5130	-0.7722	-0.8227
-0.6658	-0.5468	0.3102	-0.2260	-0.3865	-0.3878	0.0395	0.6241	-0.8458	-1.3632
-0.7729	-1.6100	0.3518	-0.4077	-0.1204	-1.0356	-1.0911	0.8239	-0.6109	0.4830
-0.5741	-0.6909	0.6192	0.1225	-0.1256	-0.6925	-0.0630	2.0593	-0.6687	0.8225
-0.3921	-0.8950	0.7308	0.2946	-0.8318	0.5885	-0.1073	1.1467	0.2414	-0.5755
-0.4953	-0.9651	0.4687	0.0597	-0.8137	-0.5848	-0.0043	1.1723	-0.2310	-0.3858
-0.6025	-0.5359	1.0469	0.1926	0.0803	-0.5162	-0.1069	0.8593	-0.3882	0.0321
-0.7376	-1.1008	0.9584	-0.1762	0.3179	-0.5806	0.7610	0.1790	-0.6731	-0.9141
-0.2426	-0.5733	0.2183	-0.4440	-0.4292	-0.2055	0.2540	1.1914	0.0109	-1.1736
-0.2919	-1.0024	0.5296	-0.0241	0.0816	-1.3401	-0.9280	0.8146	-0.9642	0.5195
-0.5883	-0.8425	0.7850	0.7401	-0.1157	-0.2226	-0.6103	0.4801	-2.1800	-0.6440
-0.7475	-1.4632	0.5611	0.1497	0.2745	-1.3443	0.7399	0.6698	-1.4478	-0.6540
-0.7818	-1.2357	0.6247	0.7147	-0.1470	-0.8386	-0.2344	-0.4142	-1.3647	0.9815
-0.9040	-1.1991	0.9534	0.1340	-0.3282	0.3983	0.5809	0.2541	-1.4043	-0.2250
-0.1541	-1.7638	0.3640	1.1720	-0.8684	-0.4305	-0.9673	0.0140	-2.4795	0.5010
-0.3906	-0.8962	0.5642	1.5021	-0.4462	0.4077	-0.5974	-0.7596	-1.0806	1.3044
-0.4404	-1.4968	0.5411	0.9560	-0.1331	0.5150	0.6769	-1.0252	-0.9231	1.0839
-0.5289	-1.8960	0.2120	0.3922	-0.6778	0.2785	0.4999	-0.0770	-1.4470	-0.3873
-0.3606	-1.7777	0.2725	0.6039	-0.6165	-0.8138	-0.9966	0.5875	-1.5382	-0.2053
-0.2572	-1.2704	1.0987	0.7942	-0.0921	-0.4500	-0.4824	0.0200	-1.6424	0.7972
-0.5502	-0.7871	0.8642	0.6621	-0.9780	0.8462	-0.1106	0.2321	0.1008	-0.3196
-0.3166	-1.3133	0.2708	0.5851	-0.3311	0.3098	-0.4628	1.1446	-0.1521	0.4026
-0.5202	-1.0495	0.5453	1.0047	0.1959	-0.9467	-1.3426	0.8006	-0.9094	0.2511
-0.7172	-1.1953	0.5197	0.9989	-0.0783	-0.0285	-1.5964	-0.4535	-1.1004	0.3521
-0.7246	-1.1208	0.4779	0.9191	-0.3359	-0.2317	-1.1193	0.6779	-1.3983	0.8974
-0.8731	-0.4851	0.5815	0.2899	-0.8752	-0.0141	-0.2918	0.3758	-1.0985	1.4135
-0.8465	-0.5979	0.9126	-0.1257	-0.1374	0.3219	-0.9521	1.9960	0.0054	0.1073
-0.3493	-0.8070	0.0128	0.6329	-0.2675	-0.3499	-0.8059	1.6168	-0.8864	-0.4588
-0.2363	-0.8406	0.2194	0.3804	-0.7425	-0.0510	-1.3042	1.3139	-0.3797	-0.0915
-0.6771	-0.7623	0.5874	1.0867	-0.9900	0.5155	-0.6291	1.5382	-0.8487	-0.8665
-0.4292	-0.6202	0.1298	0.3562	-0.4232	0.8170	-0.9080	0.9957	-0.2806	-0.1121
-0.4015	-1.2034	0.0934	0.7438	0.0009	-0.4625	-1.6584	0.6651	-1.0425	0.7351
-0.4612	-0.7366	0.0294	1.2373	-0.7181	0.1380	-1.8394	0.7660	-0.3834	0.9474
-0.3875	-0.7613	0.4903	0.5781	-0.5541	0.0488	-1.9248	0.9890	-0.9562	0.9305
-0.2487	-1.2232	0.2818	0.6506	-0.0957	-0.1239	-1.2607	0.4040	-1.8061	0.2984
-0.6984	-1.0520	0.4248	0.7971	-0.1139	0.8580	-1.0808	-0.2581	-0.1360	0.3803
-0.4339	-0.7705	0.6745	0.4193	0.2161	0.6497	-0.5778	0.8234	-0.6029	-0.0126
-0.4630	-0.6920	0.4246	0.2298	0.3964	0.2454	-1.5851	-0.2195	-0.6800	0.9153
-0.3953	-1.1696	-0.0271	0.6579	0.2659	-0.3477	-0.3698	1.2222	-1.3960	0.6061
-0.7683	-0.8078	0.4379	0.7995	-0.0990	0.4433	-1.7853	-0.1396	-1.4640	0.8148
-0.5799	-0.7925	0.6608	0.8816	0.4644	-0.0331	-1.1988	0.6246	-2.0824	0.8989
-0.2463	-0.7028	0.8172	0.1264	-1.0452	0.5639	-0.7970	1.5804	-1.9780	0.2265
-0.2156	-0.9874	0.7711	0.6253	-0.5130	-0.3101	-0.4851	0.8081	-2.5175	-0.4426
-0.5931	-0.8193	0.8972	0.3706	-0.0718	0.9034	-1.1601	0.3511	-0.5561	0.9212
-0.5356	-1.0414	0.4062	0.5935	0.2129	0.0656	-0.4341	0.6060	-0.9311	-0.5616
-0.5312	-0.2404	0.4974	1.0738	-0.0380	-0.0984	-1.0362	1.5306	-1.3542	0.3823
-0.7309	-0.6986	0.5995	0.4201	-0.3301	-0.4246	-1.5946	0.5569	-0.6660	-0.0455
-0.6159	-1.2342	1.1500	0.6680	-0.2410	0.6844	-0.4762	0.4077	-0.7110	0.4937
-0.5499	-0.8824	0.7060	0.2942	-0.1404	-0.3444	-0.6377	0.3806	-1.9644	-0.4660
-0.3879	-0.9710	0.7194	0.9895	-0.2195	0.4229	-1.8443	0.9775	-1.6754	0.5244
-0.5920	-0.0262	0.9615	0.4349	-0.6708	0.3635	-0.9068	0.4471	-1.1412	-0.1423
-0.2016	-1.0292	0.4967	0.3689	-1.0460	0.7482	-0.4735	-0.0048	-1.3295	0.1342
0.1496	-1.1872	1.6969	0.7961	0.0065	-0.5192	-1.2289	0.3369	-2.5844	1.0719
-0.3613	-1.0646	1.4237	-0.0131	-0.3379	-0.6483	-0.2278	-1.1391	-1.0708	0.4922
-0.2646	-0.7871	1.3184	0.8331	0.2605	-0.2195	-1.4381	-0.8975	-1.6209	-0.4939
-0.0726	-1.7482	0.3300	1.7902	-0.6438	1.3228	-0.3270	0.0149	-0.9515	-0.3778
-0.2663	-1.1710	0.5769	0.5060	0.1909	-0.1468	0.0387	0.2895	-1.3611	-1.3147
-0.6074	-0.5231	1.2328	-0.1075	0.0930	0.9188	0.2289	-0.8124	-1.0377	-1.0926
-0.5027	-0.0391	0.9304	-0.1869	-0.7888	0.0112	0.0554	-0.1222	-1.7865	-0.3488
-0.4770	-1.3363	0.4185	0.0269	-0.7351	-0.6069	0.0629	-0.2395	-2.4002	0.5427
-0.3535	-1.5338	0.6912	0.3174	-0.0406	0.6549	0.2115	1.4385	-2.3373	-0.8677
-0.3362	-1.1031	0.6922	-0.1866	-0.3407	0.6740	0.9100	0.2253	-1.0718	-0.8728
-0.3773	-1.3626	0.0578	0.4296	0.2300	0.5991	0.4039	0.3374	-1.4280	0.6366
-0.3879	-1.0768	0.4013	0.5124	0.7438	-0.4711	0.2994	0.4045	-1.3517	0.3891
-0.2215	-0.4937	0.5542	-0.1879	0.1779	0.6378	0.1305	-0.3482	-1.7152	0.6311
-0.3799	-0.9395	0.3014	0.3420	0.2674	0.4063	0.1076	-0.2607	-1.5178	0.3176
-0.2597	-1.5715	0.1429	0.4980	0.0886	0.8134	1.2014	-0.8990	-1.3331	0.6770
-0.5469	-1.6069	0.7538	1.1734	0.3597	1.2258	1.0331	-0.6999	-2.0000	0.6336
-0.8284	-1.2682	-0.1717	1.3323	0.0962	0.8134	0.1824	-0.5706	-1.9098	-0.7508
-0.3721	-1.5312	0.7739	1.2210	0.0593	0.8496	1.1986	-1.0072	-1.7188	-0.1669
-0.4081	-0.7884	0.8396	1.4740	0.1877	0.5695	-0.5408	-0.6106	-1.3133	1.0485
-0.3520	-1.0381	0.9681	1.5019	0.0549	0.2584	-0.8929	0.0144	-2.1107	0.8828
-0.1849	-1.2842	0.6797	1.2254	-0.4643	-0.1568	-0.4168	0.6229	-1.6928	0.5764
-0.3589	-0.9667	0.7887	1.2190	0.1963	0.1931	-0.1498	-1.3094	-1.2876	0.5133
-0.3479	-1.1037	0.3618	1.2575	-0.0430	0.6684	-0.6562	-0.2761	-1.6376	0.1564
-0.1607	-1.0811	0.1373	1.5181	0.0198	0.4681	-0.9104	0.4499	-1.2449	0.0899
-0.4060	-0.4664	0.0163	0.6882	-0.2726	0.2391	-0.2175	-0.4976	0.0190	0.8630
-0.2276	-0.6639	0.5480	1.4097	0.7698	0.8830	-0.1176	0.9258	-0.9975	-0.2001
-0.3636	-1.1753	-0.3325	0.0316	-0.2146	0.1389	-0.8981	0.5684	-1.0595	-0.8700
-0.1789	-1.6973	0.6659	1.0581	0.0878	-0.0731	-0.4230	-0.9571	-1.8328	-0.3215
-0.3648	-1.2033	0.5513	0.6148	-0.8602	1.6734	-0.0640	-0.5427	-1.0539	-1.2055
-0.5066	-1.2722	0.5395	1.0648	-0.3432	0.0987	-1.0983	-0.6266	-2.6498	0.1980
-0.2159	-1.3095	0.3699	1.3131	0.5839	-0.3559	-0.6951	-1.1293	-1.8157	0.8072
-0.3607	-1.3741	0.7503	0.5863	0.4486	1.1380	0.2786	-1.5106	-0.6021	0.9806
-0.3340	-1.4941	-0.0283	1.1422	0.0903	0.5661	-0.6687	-0.2591	-1.8368	0.6527
-0.6271	-1.1981	0.2588	1.2766	0.7443	0.4390	-1.0616	-1.5728	-0.8797	1.1766
-0.4214	-1.7027	0.3669	1.2556	0.3996	-0.4602	-1.3636	-0.5891	-0.5376	0.0771
-0.6327	-1.3083	0.2399	0.8820	0.0680	0.4342	-1.0705	-1.0891	0.1299	1.3138
-0.4263	-1.4004	0.1335	1.7186	0.2686	-0.3999	-0.3570	-1.2072	-0.8568	0.9828
-0.3084	-1.3460	-0.0095	1.2571	1.0525	0.5804	0.1362	-1.6624	-0.5024	0.8403
-0.6511	-1.8713	0.1061	1.2000	-0.2176	0.0552	-0.8536	-0.0186	-1.9479	0.8998
-0.5077	-1.2491	-0.0751	1.2146	0.7720	0.6150	-0.1674	0.5761	-1.1470	0.4257
-0.4874	-1.0628	0.3551	1.5222	0.3140	-0.1297	-1.3825	0.0693	-1.5474	-1.0409
-0.0486	-1.3080	-0.0388	1.5130	-0.0986	1.1366	-0.8330	0.2738	-1.2311	-0.7919
0.1311	-1.3306	0.4808	1.6911	0.6088	-0.8927	-0.5402	0.3674	-1.9043	-1.7331
-0.1709	-1.0852	0.4081	2.3911	0.2428	0.0009	-0.5719	0.3030	-2.2171	-1.3557
-0.3180	-1.6945	-0.2560	2.1125	-0.1293	0.7739	-0.9985	-0.4776	-2.2028	-0.7976
-0.0014	-1.8476	-0.4920	2.1502	-0.2579	1.2910	0.2203	0.0059	-2.0800	-1.7834
-0.3093	-1.4944	0.1088	1.9953	-0.3247	0.8443	0.1917	-0.2734	-2.0461	1.0472
-0.2266	-1.6267	0.3160	1.3420	-0.4171	0.3398	-0.6262	0.5120	-1.7843	0.2261
-0.1149	-1.8137	0.3154	1.3966	0.1685	0.7225	-0.4340	0.5446	-1.5127	-0.3762
-0.3758	-0.7035	0.7158	2.0022	0.5227	0.0949	-0.6894	0.6638	-1.3214	0.8626
-0.3809	-1.1231	0.5003	1.7392	0.2639	0.9364	0.6852	0.2662	0.0013	0.8377
-0.6524	-1.7043	0.0365	0.8990	-0.2603	0.9236	0.1455	-0.0310	-1.3992	0.2211
-0.5353	-1.0967	-0.4528	1.0648	-0.1530	-0.2922	-0.0309	-0.2968	-2.0102	-1.3408
-0.3858	-1.4307	-0.3586	1.2289	0.0869	0.1215	-0.1389	-0.6538	-1.7848	-0.1768
-0.1800	-1.4751	-0.1768	1.2730	0.3086	0.8238	0.9018	-0.0379	-1.6852	-1.0043
-0.0521	-1.6435	0.4054	1.4044	0.2364	0.4829	-0.0353	-0.8444	-0.8398	0.5380
-0.3680	-1.2210	0.2414	0.8460	-0.1903	0.8389	0.2996	-0.6865	-1.6032	-0.7032
-0.0638	-1.5729	-0.3701	1.1107	0.1283	0.4569	0.3925	0.0599	-2.5341	0.0844
-0.2539	-2.3009	-0.6228	1.4264	0.0694	0.6360	0.0136	-0.2794	-1.7402	-1.1864
0.2625	-1.8543	-0.5850	2.1513	0.4182	0.4222	0.0779	-1.0224	-2.8517	-0.2502
0.0828	-1.7503	-0.7630	1.7686	-0.8337	1.1140	-0.3349	-0.1642	-2.7906	-0.5407
0.2054	-1.7543	-0.7470	1.6985	-1.0037	0.4502	0.0476	-0.3824	-2.8794	-1.0004
-0.0068	-1.3093	-0.3611	1.8254	-0.8134	0.3032	-0.0692	-0.4804	-2.4866	-0.8818
-0.1172	-1.4936	0.2111	1.7201	-0.4134	1.0922	1.0035	-0.2082	-2.4302	-0.9818
-0.4342	-0.4624	0.2700	0.5060	-0.5800	0.0169	-0.0002	-0.3148	-1.0219	0.2883
0.1309	-0.8801	0.8767	0.7903	-0.2195	0.4957	-0.1492	-1.6308	0.0229	0.6535
0.0140	-1.2141	-0.1698	1.1882	-0.1554	0.7844	0.7243	-0.8920	-1.8945	-0.3863
-0.3730	-1.7809	-0.6777	2.4620	-0.6442	1.4823	0.0234	-0.8375	-1.1577	-0.5296
0.1076	-1.5647	0.3096	1.4433	-0.1276	0.5169	0.6139	-1.1295	-1.5761	0.5636
-0.0429	-2.1408	-1.5569	2.8067	0.4755	1.1516	-0.2966	-0.8934	-2.7497	-0.2760
-0.1608	-1.7884	-0.5052	2.1391	-1.3469	0.5986	0.3224	-1.3899	-1.9503	0.9963
-0.2411	-1.5966	-0.0513	1.6741	0.0683	0.4090	-0.4330	-1.1276	-1.6130	0.7002
-0.0738	-1.5105	-0.4425	1.4215	-0.7818	0.6340	-0.0219	-0.7410	-1.0662	0.0532
-0.0242	-1.9182	-0.4559	1.8750	-0.1710	0.7859	0.1927	-1.2091	-1.6982	0.1310
-0.4302	-1.3974	0.0964	0.5349	-0.5088	1.2189	1.1042	-0.3250	0.1332	-1.5258
-0.1806	-1.0640	0.8549	0.8402	-0.2929	0.9820	0.6726	-0.1452	0.0170	-1.1594
-0.0619	-1.2984	-0.0015	1.2828	0.1258	1.0156	0.4274	-0.9917	-0.9672	-0.7873
0.0412	-1.8600	0.7360	0.6997	-0.2380	-0.2974	0.1281	-0.9883	-0.8801	-0.5400
-0.4976	-0.6317	0.6457	1.2195	-0.3752	1.4264	0.3082	-1.2974	0.4342	0.5021
0.0561	-1.2370	0.0423	1.2594	0.0987	0.5515	-1.2855	-1.2337	-0.7549	0.6079
-0.3486	-1.5390	0.7285	0.6729	-0.4310	1.1923	0.5798	-0.2157	-1.8172	-0.8648
-0.2871	-1.8083	0.3511	0.6288	-0.2825	0.9226	0.0308	-0.4000	-0.3638	0.0715
-0.4918	-1.0590	0.0306	1.1062	-0.4343	0.2185	-1.2533	-0.6226	0.2072	1.3890
0.0058	-2.1392	-0.2476	2.3089	-0.6552	0.9851	0.3232	-0.7179	-1.5209	0.4887
-0.1649	-1.9793	-0.9592	2.4613	-0.5569	1.6262	-0.6441	-0.1489	-1.5422	0.1898
0.1761	-2.0774	-0.5419	2.4090	-0.3247	1.1566	-0.9816	-1.2358	-2.3054	-0.1269
-0.1050	-1.9924	-0.4875	2.0047	0.0168	0.6057	-0.5231	-1.4404	-2.6812	0.2548
0.3113	-1.3303	-0.8820	1.8325	0.3331	-0.6133	-0.0813	-0.9961	-1.7583	0.4065
0.4034	-1.2847	-0.8502	1.9845	-0.2466	-0.6905	0.0461	-0.1055	-2.4013	-1.1064
-0.1708	-1.5851	-1.2314	1.6814	-0.1053	0.6660	0.0261	-0.8680	-0.3583	-0.7117
-0.1180	-1.3140	-2.0048	2.3174	-0.4793	-0.4088	-0.7619	-0.8002	-1.9351	-0.2688
0.1372	-1.6036	-1.2501	1.4754	0.3960	1.1115	-0.1137	0.2539	-1.6615	-0.4257
-0.1510	-1.6369	-0.6962	1.8777	-0.2496	1.2603	-0.0368	0.1428	-2.7029	0.1812
0.1993	-1.7590	-1.1971	2.1679	-0.8161	-0.1039	-0.3200	-0.4650	-1.8816	-0.7965
-0.1797	-1.5522	-1.0726	2.6639	-0.6376	1.3004	-0.4028	0.9479	-3.4073	-0.6081
-0.1384	-1.8566	-1.7220	2.3149	-0.4190	0.6798	0.9929	0.5415	-1.7510	-0.1544
0.1728	-1.8988	-1.3979	1.8992	-0.0191	1.0915	1.1780	-0.2214	-2.1226	0.6200
-0.1594	-1.4986	-1.4235	1.5998	-0.6413	1.5033	0.8120	0.3552	0.3563	-0.8056
-0.1825	-2.0772	-1.5377	2.3940	-0.0293	1.9806	0.4204	0.1838	-1.0772	-0.1192
0.0787	-1.0722	-1.2734	2.2770	0.3482	1.4526	0.7431	0.1101	-0.7742	0.2893
0.0734	-1.4406	-1.3889	2.2623	-0.0309	1.4612	1.0614	-0.9208	-0.4396	0.5619
0.0682	-1.4942	-1.3358	2.4635	0.1823	1.6078	-0.4509	0.4000	-0.8687	0.2481
-0.2805	-1.4057	-0.9349	2.4303	-0.1629	0.4270	0.2210	0.7424	-2.2549	-0.1033
-0.1417	-1.4401	-0.2864	1.6526	0.3458	0.5988	0.6911	0.5383	-1.2062	0.4829
-0.0757	-1.6012	-0.4683	2.3009	0.5368	0.8483	0.8358	1.3083	-1.5427	-0.3263
-0.4542	-1.3036	-0.5781	1.3746	-0.1336	0.7255	0.1881	0.6998	-0.9375	0.8305
-0.3087	-0.7620	-0.1085	1.5342	0.4687	0.6182	0.4497	1.3517	-1.1980	1.1632
-0.0079	-0.9220	-0.5849	1.7982	-0.0100	0.9422	0.6590	1.1135	-0.7084	0.5119
-0.4773	-0.9913	0.1131	1.0814	0.8805	0.7238	0.3029	0.3643	-0.0273	1.2243
0.0074	-1.3970	-0.6633	1.9586	-0.1041	0.9626	1.1520	1.3154	-1.0261	-0.6826
-0.0416	-0.9761	-0.2942	1.8032	-0.0860	0.9036	0.1554	0.8715	-1.3684	-0.2577
-0.4216	-1.5727	-0.9498	1.9714	-0.6674	1.3414	0.8895	0.2105	-1.4432	-1.1171
-0.1170	-1.1896	-0.7641	1.7326	-0.3059	1.3436	1.6378	0.4437	0.1564	0.1359
-0.0384	-1.2354	-0.2831	2.0739	-1.1687	0.3873	0.0851	0.2168	-0.3813	1.1382
-0.3992	-1.3224	-0.8965	2.0393	-0.6237	0.4692	0.0126	0.0085	-1.0506	0.7091
-0.3193	-1.6050	-0.7532	2.2606	-0.0400	1.3845	1.0254	0.0933	-1.1565	1.4403
-0.6029	-0.8900	-0.5554	1.9962	-0.3511	-0.3364	0.5327	0.8670	-0.1480	0.7448
-0.3415	-1.3792	-0.8917	2.1171	-0.3898	0.8294	0.3783	-0.3048	-1.4813	-0.7299
0.0288	-1.5930	-0.9680	2.1837	-0.0495	1.1427	0.8498	-0.4600	-1.9154	0.5773
-0.1426	-1.2882	-0.9885	1.5897	-0.4445	0.0983	0.2804	-0.2340	-1.5607	1.7037
0.6311	-1.3900	-1.5170	2.6725	-0.4067	0.6493	-0.1813	-1.0964	-0.4389	-0.2318
0.3380	-1.7139	-1.3955	1.4097	-0.2034	-0.2128	0.4780	-0.9573	-0.9279	-0.9433
0.4719	-1.2495	-1.3034	1.8099	-0.4590	1.0320	1.0189	-1.5713	0.1250	0.1423
0.1458	-1.8011	-1.3841	1.6059	-0.7311	0.3192	1.6769	-0.1478	-0.0065	0.1155
0.1568	-1.3372	-0.7280	1.2275	-0.7109	1.4601	1.0395	-1.6104	0.3923	0.0975
0.1454	-1.5792	-0.8027	1.5558	-0.8957	0.6924	0.6600	0.1198	0.5015	-1.5965
0.1009	-1.0641	-0.6824	1.7012	-0.4618	1.0358	1.4037	-0.9693	0.7957	0.0760
0.6329	-1.0069	-0.7436	1.6243	-0.2998	0.7541	0.0685	-1.1710	0.3556	-0.2556
0.5905	-1.5036	-0.8665	2.2338	-0.6388	1.3507	0.5802	-0.3589	1.0215	0.8062
0.9186	-1.7444	-1.5680	2.2477	-0.5987	0.8334	-0.4225	-1.3127	0.1120	-0.8337
0.7729	-1.5659	-1.6784	1.6901	-0.4599	1.8921	0.5789	-1.2188	0.0628	-1.6784
0.4478	-1.3139	-0.9462	1.4583	0.5322	1.7658	1.1846	-1.6732	0.5433	-0.9807
0.3083	-1.1506	-1.6037	1.5137	-0.3679	0.4226	0.4197	0.1535	0.5624	1.6776
0.5534	-1.4243	-1.8912	2.1124	0.2287	0.6193	0.3533	-1.8627	0.1971	-1.3820
0.1260	-2.0563	-1.4418	1.9653	-0.4456	1.2246	0.4312	-1.1202	0.0709	-0.7919
0.4378	-1.5242	-1.9938	2.2570	0.1902	0.3680	0.4792	-1.8190	-1.4043	-1.2859
0.8730	-1.5624	-1.8171	1.6841	-0.0937	0.6251	-0.0979	-2.0748	-0.5031	-0.4992
0.7803	-1.3295	-1.5797	1.6657	-0.1153	-0.0773	-0.8875	-1.1729	0.5157	-0.0580
0.8052	-0.9653	-1.8257	1.4115	-0.0559	-0.2581	-0.3598	-0.7573	-1.6514	-0.4252
0.0895	-0.9625	-2.1194	2.0390	-0.4385	-0.0296	0.1681	-1.0814	-1.3435	-0.6531
0.4725	-0.9888	-1.8202	1.2009	-0.7332	0.5740	0.4311	-1.6840	-0.8438	-0.4363
0.1665	-0.8291	-1.9579	1.5652	-0.6837	0.6617	-0.1894	-0.2781	-1.5234	-1.5581
0.1022	-0.9673	-1.4118	1.3409	-0.3472	0.2342	-0.0468	-0.2662	-1.8698	-0.8201
-0.0299	-0.9962	-1.9355	1.8432	0.0046	0.4402	0.3911	-1.1177	-1.9168	0.0818
0.0205	-1.2317	-2.3844	1.8241	-0.8381	0.3373	0.2583	-0.1453	-0.9568	-0.0969
0.5915	-0.7370	-2.4131	1.9503	0.7488	-0.5570	0.7191	0.2980	-1.1526	0.0077
0.0780	-0.6692	-2.1828	2.0745	0.4530	0.8713	1.1367	0.3159	-1.9552	0.0255
0.4437	-0.5275	-1.8175	1.8831	0.2487	0.7957	-0.1237	-0.1070	-0.8852	-0.1371
0.3638	-0.7588	-1.5796	2.1312	0.3206	0.4951	1.1883	0.5922	-0.5554	-0.3502
0.5931	-1.6746	-1.8210	2.5314	0.2423	0.6190	1.0803	-0.1116	0.9918	-0.7766
0.6230	-1.5829	-2.1117	2.2785	0.0859	-0.0666	1.5845	-0.8799	-0.1221	0.5113
0.6852	-1.1900	-2.3956	2.2615	0.5141	-0.0114	-0.0749	-0.1322	-0.7269	-0.2098
0.3083	-0.4182	-1.6554	1.6429	-0.2058	0.0370	0.8522	-0.3312	0.0823	0.2764
0.6377	-0.3517	-1.9803	1.7673	0.2350	0.7815	0.5318	0.3740	-0.6717	-0.0091
0.5640	-0.8401	-1.1842	2.3206	0.0389	-0.2778	0.5176	-0.0404	-0.5927	-0.0627
0.3200	-1.1230	-1.4847	2.3396	0.5008	-0.5195	0.5051	0.2316	0.3662	-0.0432
0.1310	-0.8596	-1.7465	1.4892	0.9805	0.0753	0.9906	0.0997	-0.1483	0.8988
0.1645	-1.2345	-1.3120	2.1956	-0.0544	-0.3402	1.7809	0.4130	0.3947	-0.9412
0.3810	-1.0313	-1.4347	1.3485	0.2789	0.2366	1.2359	-0.3749	-0.5900	1.3168
0.4224	-1.1569	-1.8069	1.6147	0.3838	-0.2311	1.8269	0.3449	0.1136	0.2674
0.9057	-1.4773	-1.9055	2.6843	-0.2710	-0.0310	1.8272	-0.3777	0.7829	0.2728
0.6312	-1.7568	-1.3273	2.1332	0.0128	0.6530	1.0275	-0.2181	1.1545	-0.9840
0.7387	-1.2866	-1.3235	1.9046	0.7839	0.3981	0.7851	0.0510	0.7509	1.3827
0.6021	-1.2669	-1.4721	1.7445	-0.2180	-0.2414	0.9341	0.1782	1.3122	0.6907
0.4910	-1.1852	-2.4588	1.6241	-0.8558	0.0701	-0.2673	0.0876	0.4408	-0.0019
0.4002	-1.4241	-2.0983	1.5102	0.3827	0.6837	-0.1597	-0.6151	1.9031	0.0877
0.2417	-1.2146	-2.0488	1.8076	-0.4600	-0.8317	1.0195	-0.7476	-0.3360	0.2515
0.3895	-1.2715	-1.3383	0.7951	-0.9876	-0.7060	0.4690	0.3109	0.4908	-0.3587
0.3649	-1.1263	-1.8124	1.2838	-1.0984	0.6888	1.1334	0.1797	0.0256	1.1381
0.4785	-1.0899	-1.9561	1.2898	-0.8385	0.1688	0.5652	-0.3013	0.5381	1.7314
0.4573	-1.0293	-2.0227	1.4832	-0.2561	-0.2339	-0.7262	-0.8585	-0.1026	-0.3541
0.3140	-1.4527	-2.3147	0.9639	-0.6124	-1.3584	0.4618	0.5773	0.4620	-0.1342
0.0081	-1.1229	-1.7903	1.6878	-0.5683	0.8116	0.5177	-0.5795	1.2540	-0.0185
0.5723	-0.9567	-2.4180	1.6480	0.3329	0.0104	0.4650	0.0083	0.6623	-0.1018
0.2746	-1.7014	-2.4095	1.6686	-0.0253	-0.2441	0.2427	0.6383	0.7636	-0.3489
0.0189	-1.4122	-2.3831	1.3749	-0.2537	0.4202	0.5542	0.3196	1.3290	-0.5721
0.1448	-0.6798	-2.1929	0.8764	-0.4261	0.2305	0.5307	-0.3781	0.2922	-0.2301
0.5043	-1.1796	-1.7496	2.2639	-0.3742	0.1676	0.1952	0.6156	0.7540	-0.1337
0.1407	-1.0995	-2.2692	1.8761	-0.3669	-0.1534	0.0062	-0.2367	1.0174	-0.1128
0.5182	-0.9392	-2.1980	1.5155	-0.4649	0.5686	-0.0079	-0.5800	-0.0561	0.0257
0.4025	-1.4334	-2.2031	1.3721	0.1912	0.8097	0.2872	-0.3265	1.5416	-0.2017
0.2215	-0.6757	-2.1716	1.8865	-0.0409	0.4722	0.8145	-0.3701	0.4443	-0.8637
0.3464	-0.7072	-2.0742	1.0306	-0.0767	0.7015	0.6294	-0.4963	0.7680	1.4524
0.0383	-0.8580	-1.6785	1.3859	0.6721	-0.3212	1.0799	-0.0638	0.7592	-1.0691
0.1942	-1.1110	-1.2035	1.6980	-0.0259	-0.2173	0.8068	0.5508	0.2093	-0.2358
0.4927	-0.8253	-1.7704	1.3077	-0.4408	1.0649	0.8195	-1.0335	1.3258	-0.5958
0.7469	-0.6039	-2.1849	1.5924	-0.6510	0.4780	-0.8204	-0.7802	0.2514	-0.2401
0.4622	-1.1183	-1.1957	1.2569	-0.1005	0.3983	0.7000	-0.9281	1.0255	-0.4678
0.5860	-1.2063	-2.3475	1.3140	-0.1867	0.1429	-0.2636	-0.2650	0.2822	-1.2291
0.7266	-1.1522	-2.7234	1.9029	-0.0368	0.5693	0.4291	-1.3564	0.8157	-1.8225
0.8789	-1.0192	-2.0760	1.8258	-0.4925	1.1868	0.0328	-1.1942	0.8549	-0.2635
0.8021	-1.1119	-2.4516	2.5960	0.3624	0.4234	0.5368	-0.4822	-0.0547	-1.4369
0.8738	-1.0565	-1.7190	2.0286	-0.4148	0.2443	0.3055	-0.0508	1.3480	-2.0514
0.5996	-0.5249	-2.2726	2.1069	-0.1096	0.8689	-0.0201	-0.9750	0.3022	0.0013
0.5920	-0.9017	-2.0228	2.2083	-0.8295	0.7359	1.0317	-0.4662	0.6990	-1.5167
0.9913	-0.8982	-1.6113	1.8762	0.1864	0.1929	1.7199	-0.2816	0.4810	-0.5290
1.1503	-1.0202	-1.8102	1.9109	0.3716	0.7621	0.7574	-0.6707	0.5281	-1.1290
0.6038	-0.6129	-2.0333	1.4622	0.5056	0.2340	0.7619	-0.3365	0.6963	-0.0708
0.5793	-0.7214	-1.7014	1.9444	-0.2755	-0.4439	-0.0941	0.2841	-0.3906	-0.5590
0.8609	-0.2616	-1.1732	2.6262	0.4200	0.2949	-0.1649	-0.3543	0.5411	-1.2395
0.7432	-1.1849	-1.4043	1.8946	0.2524	-0.0597	0.4687	-0.6744	0.0876	-0.3265
1.0403	-0.7700	-1.1669	1.8590	0.8983	-0.4559	0.6033	0.9132	-1.1961	-0.1264
0.6044	-0.2868	-1.0562	0.9313	0.1063	-0.3900	0.3355	-0.0460	0.0270	-0.0792
0.3083	-1.0783	-1.6916	1.4332	0.8262	-0.3496	1.7727	0.4610	0.2396	0.1974
0.4984	-1.0934	-2.0045	1.8664	0.0865	-0.5562	0.0844	-0.6249	0.3239	-0.6628
0.5145	-1.0797	-1.9808	1.6569	0.4312	-0.6967	0.2583	-0.7279	0.8981	-0.9763
0.5979	-0.9165	-2.2300	1.8300	-0.4945	-0.6138	0.4088	-0.1582	0.0117	-0.4418
0.6957	-1.6440	-1.7544	1.2493	0.1271	0.1609	1.0825	-0.2659	2.1921	-0.6096
0.7576	-1.2861	-2.2464	1.6716	-0.3263	-1.0156	1.0013	0.1635	0.7336	-0.3175
0.9224	-1.0653	-1.9737	1.0573	0.2919	-1.3587	1.0225	1.1755	1.6165	1.2661
0.7083	-1.0003	-1.8793	0.6398	0.8412	-0.5147	1.1544	0.1869	2.4503	0.1398
0.5209	-1.4449	-2.3984	1.0579	0.9341	-0.5481	1.3038	0.5985	0.9506	0.1555
0.7870	-1.6428	-2.3648	1.6421	-0.1444	-1.0118	-0.1228	0.7491	0.5647	1.8057
1.2208	-0.5215	-2.1137	1.3051	0.3183	-1.1303	-0.4054	0.2221	0.4825	0.2244
1.2179	-1.0639	-2.3001	1.6247	-0.6220	-1.3673	-0.9622	0.0430	0.6956	0.2859
0.8738	-0.4791	-1.7668	1.2816	-0.4339	-0.1120	0.0289	0.0574	1.2053	0.3743
0.9338	-1.2726	-1.7827	0.9336	-0.5465	-0.7947	0.7287	0.1310	-0.8085	-0.0429
1.0734	-0.6890	-1.5028	0.6236	0.1205	-1.2087	0.7106	0.3870	0.7958	0.2349
1.1176	-0.4107	-1.7376	0.3321	-0.6727	0.1369	-0.3922	-0.3515	0.7434	0.7052
1.1340	-0.9403	-1.6701	0.4336	-0.4221	-1.2515	-0.5812	1.1513	1.5622	0.4237
1.4350	-0.0868	-0.9154	0.3355	-0.0915	0.2545	-0.5230	0.4764	2.3144	1.2526
1.5072	-0.8121	-1.5583	1.1188	-0.0580	-1.3985	-0.4557	0.6829	1.1974	0.8972
1.4886	-0.7402	-1.8456	0.9567	0.2998	-0.8619	-0.2509	0.6012	1.5443	0.2805
1.1865	-0.8789	-1.6811	0.8563	-0.0155	-0.5823	-0.3506	0.1982	1.6102	0.3503
0.7892	-0.5941	-1.5489	0.9560	0.1063	-0.5841	0.6541	-0.4722	1.2109	0.4651
0.6846	-0.5410	-1.1203	0.5914	-0.4025	-0.7638	0.3058	0.0658	1.6086	-0.6122
1.0770	-0.4740	-1.5883	-0.2682	-0.4183	-0.4147	-0.1224	-0.0041	2.2835	-0.7611
0.9182	-0.2761	-1.3648	0.7664	0.5217	-0.5876	0.9935	0.0994	2.2627	-0.0283
0.9034	-0.6133	-1.5623	0.2737	0.3465	-0.3706	0.2032	-1.0353	0.7297	0.0226
1.1566	-0.5461	-0.7466	0.6040	-0.2161	-0.7847	0.1550	-0.0378	0.7102	0.9284
1.1834	0.0692	-1.1900	0.4161	0.1591	-0.9170	-0.6452	-0.6383	0.7394	1.2239
1.2388	-0.4118	-1.3009	1.1287	-0.0023	0.1703	0.6415	0.1981	1.8670	-0.6049
0.8229	-0.0565	-1.1766	0.3846	-0.0909	0.0383	-1.0154	-0.5279	1.4090	-0.5436
1.3630	-0.6211	-1.4094	0.6333	-0.6150	-0.4707	-1.1916	-0.6289	2.2668	-1.3508
1.1687	-0.3864	-1.2942	1.0581	-0.8626	0.7749	0.0892	0.3445	2.1409	-1.9266
1.1554	-0.6813	-1.5449	1.4309	-0.4541	0.8309	0.4331	-0.4811	1.9229	-1.6993
1.2683	-1.3251	-1.5079	1.0688	-0.5693	0.4923	-0.0999	-0.4650	2.1155	-1.0182
1.3855	-1.1996	-1.9682	1.4356	-0.6517	0.0635	-1.1055	0.5519	1.3816	-0.8684
1.3117	-1.0185	-1.7892	0.7538	-0.6357	0.6709	0.1256	0.1212	1.7425	-0.9492
0.9366	-1.0749	-1.9156	1.4467	-0.6651	0.8472	0.0407	0.1149	2.4039	-1.8874
1.1579	-1.0705	-1.8528	1.5599	-0.1032	0.6727	-0.6072	-0.5218	1.3445	0.0126
1.6103	-1.0944	-1.5025	1.7787	-0.4011	0.7178	-0.1793	0.5202	1.2963	-1.0031
1.0227	-0.8612	-1.4718	0.6698	0.5844	0.4744	-1.0366	-0.4638	0.1058	-0.0395
0.7772	-1.0763	-1.3315	1.8137	-0.2753	0.4549	-0.2615	-0.6404	0.9682	-0.0346
1.1261	-1.2103	-1.5197	1.1857	-1.0584	0.8654	-0.4846	-1.1012	1.9325	-0.9519
0.9299	-0.4015	-0.9128	0.6181	0.2892	0.9221	-0.3572	-1.1239	1.4273	0.1845
1.0892	-0.6511	-1.4830	0.8583	0.0100	-0.0340	-0.7052	-0.7524	1.8893	0.0607
1.1721	0.0909	-1.5755	0.5529	-0.0946	-0.2636	-1.3954	-0.1050	2.0503	0.0091
1.1957	-0.3423	-1.5332	0.1407	-0.3974	-0.0707	-1.1932	0.1539	1.1017	-1.5720
1.4299	-0.0707	-0.7229	0.3376	-0.1560	0.3634	0.2969	0.2442	1.6734	-0.7299
0.9097	-0.3838	-0.9503	0.3115	1.0750	-0.2693	0.2388	-0.5298	1.2626	-0.0809
0.9986	-0.2792	-1.2677	0.2425	0.4044	-0.1434	-0.8921	-0.1624	1.3696	-0.5522
1.0075	-1.2999	-1.0112	-0.5265	0.5913	-1.5720	1.6706	0.2987	0.2524	-1.1047
0.7520	-0.6863	-1.8863	0.1692	0.8968	-0.9957	0.7236	0.4748	1.4581	-0.6439
0.9949	-1.4799	-1.8348	-0.5693	0.9511	-1.5835	1.0542	-0.2902	0.1041	-0.5771
1.1086	-0.2926	-1.4908	-0.3432	0.5376	-1.4509	0.0763	0.4522	1.4224	-0.8501
0.5812	-0.4913	-1.5474	-1.0311	0.2757	-1.2615	0.3581	0.3999	0.5067	-0.2326
1.0935	-0.7515	-1.4796	-1.1691	0.0590	-0.7422	1.4568	0.2302	1.3390	-0.1750
1.2680	-1.5490	-1.9423	-0.2711	0.2193	-2.4714	-0.1470	0.9839	0.9299	0.2838
1.3122	-1.2046	-1.3976	-0.0179	0.5364	-1.3039	0.1499	0.9883	1.2461	-0.6178
1.0192	-0.8089	-1.5200	-0.1663	-0.1793	-1.6628	-0.4346	0.5714	1.3286	-0.9207
0.9712	-1.0732	-1.6570	-0.3265	0.4950	-0.8082	0.5111	0.2488	0.0769	-0.4697
1.6461	-0.8785	-1.3334	1.0363	0.6800	-0.3250	0.3033	1.0350	0.6393	-0.9386
1.1943	-0.6899	-0.6893	0.6788	0.8012	-0.9073	0.1442	-1.0987	1.0333	0.1404
1.0380	-0.8017	-1.9010	0.6092	0.6401	-1.3812	-0.2932	0.3149	0.3394	-0.1472
0.8941	-1.0381	-0.8556	0.1810	0.5882	-1.6299	-0.0750	-0.0968	-0.4213	0.4149
0.7607	-0.3889	-1.0125	0.1149	0.7393	-1.5285	0.7504	0.2083	1.8180	0.7000
0.9507	-0.7136	-1.2706	0.2374	1.0484	-1.2872	0.2529	0.1362	1.3466	0.4071
1.0614	-0.2925	-0.8066	0.5575	-0.1237	-0.7624	-1.2554	-0.0556	1.6276	0.1892
0.9125	-0.9729	-1.1630	0.5871	-0.0831	-1.6102	-0.0142	0.9347	-0.2093	-0.3138
1.1346	0.0769	-0.7677	0.1276	-0.0827	0.5504	0.1893	0.6256	1.9621	-1.0451
2.3280	-1.3073	-0.5833	-0.4023	0.0132	-1.2724	0.4123	0.7657	0.1332	0.7043
2.3102	-1.2458	-1.2352	0.3182	-0.5344	-1.8097	-0.8272	0.1225	0.8603	0.6868
2.3580	-0.3811	0.6670	-0.4355	-0.6857	-0.8693	0.7586	-0.5865	1.8044	0.5261
1.9742	-1.1067	-0.5481	-0.1919	-0.3624	-1.9162	0.6145	0.3023	1.0919	-0.1634
1.8759	-0.6873	-1.4408	-0.6779	-1.0601	-1.8886	-0.2853	-0.0393	2.0684	0.1179
2.2828	-0.4246	-0.5315	-1.0840	-0.1277	0.0958	0.4571	-0.0907	-0.4496	0.2612
2.0974	-0.3067	-0.1869	-0.7334	1.0730	-0.5200	0.9611	-0.1450	0.4952	0.1374
2.1062	-0.1600	-0.2233	-0.5671	-0.0168	-1.2649	0.1151	0.5202	-0.2798	-0.3761
2.4379	-0.8812	0.5685	-1.5899	-0.0779	-0.1017	0.4314	-0.0736	0.3182	0.2309
2.2172	-0.9814	-0.1409	-0.2947	-0.0874	-0.9392	0.3220	-0.8527	0.8583	0.5416
2.5226	-1.5396	0.0836	0.0193	-0.6067	-0.5686	-0.0051	-0.2507	0.5123	-0.1874
2.2122	-1.2145	-0.5993	-0.7016	-0.2935	-0.0891	-0.5295	-0.1112	0.9043	-0.6701
1.8938	-0.6127	-0.5839	0.6117	0.1597	-1.2737	-0.0442	0.1037	0.9525	-1.5970
2.0154	-1.0279	-1.3126	-0.3140	-0.7165	-0.8667	0.5189	0.9186	2.2006	-0.5379
1.8078	-0.8460	-1.7004	0.7950	0.0538	-0.3412	0.3070	-0.1126	0.5371	-2.2150
1.9347	-1.1742	-0.5655	0.7562	0.0349	-0.4219	-0.3706	0.7894	-0.1384	-0.9374
1.6191	-0.5813	-0.8454	0.5635	0.0551	-0.6102	-0.1269	0.2694	1.2769	-0.5080
1.5486	-0.6265	-1.2668	0.0671	-0.3321	-0.2143	-0.0094	1.0963	2.6100	-1.0071
1.8893	-0.6255	-0.8938	0.9063	-0.3443	0.0261	-0.9378	0.3974	1.2658	-1.2042
2.3131	-0.8152	-1.7589	0.7092	-0.8394	0.2077	-0.7824	1.0227	1.5481	-0.7553
2.2921	-0.3361	-1.3973	0.7676	0.0766	0.2378	-1.0946	0.2578	1.2685	-1.0941
2.0020	-0.2612	-0.2309	-0.9587	-0.7440	-0.0182	-0.9821	1.1315	0.7687	-1.0488
2.0120	-0.5408	-1.1128	0.4067	0.2189	0.0426	-1.1807	0.4807	-0.3549	0.7870
2.0077	-0.5381	-1.4801	0.3375	-0.0693	-0.1083	-1.0085	-0.4196	1.0351	0.2401
1.2959	-0.3315	-0.5597	0.0012	1.2214	-0.0327	-0.5271	0.0957	1.5321	-0.2429
1.0490	-0.6974	-1.0519	0.8864	0.6338	-0.7281	-1.6347	-0.5787	1.1597	-0.5520
1.0851	-0.2133	-0.8103	0.6271	0.1185	-0.2467	-0.3294	0.0108	1.9142	-1.4501
2.1167	-0.6280	-0.5073	0.4532	-0.3532	0.6315	-0.9725	0.2486	1.2967	0.0474
2.3091	-1.0655	-0.8503	0.2184	-0.4301	-0.5982	-1.0754	1.3618	2.4028	-1.3510
2.4573	-0.8733	0.1240	-0.0840	0.3363	-1.0245	-0.4705	0.3234	1.2062	0.1995
2.9772	-0.6641	0.2968	-0.5146	0.8244	-0.9883	-1.6814	0.0714	0.5564	-0.8812
2.7210	-0.5059	0.2358	-0.9196	0.7368	-1.7237	-0.8386	0.1498	-0.2467	-0.0862
1.7666	0.0369	-0.4959	-1.3537	0.3765	-0.9738	-0.7752	0.4805	0.4104	0.0137
2.1967	-0.5996	-0.7063	-0.7499	0.3706	-0.9034	-0.9174	0.3358	0.2830	0.3161
1.8091	-0.3054	0.0273	-0.5403	1.3063	-0.5131	-0.1227	0.8298	1.3965	0.4138
2.1792	-0.7020	-0.6322	0.3158	0.7062	-0.0545	-0.4038	0.4670	1.0347	-0.1504
2.4975	-0.2377	-0.5563	-0.4130	-0.1605	0.2534	0.3754	0.9344	1.5571	-0.4427
1.7318	-0.1567	-1.0696	-0.7344	0.5815	-0.8983	-0.2312	-0.0478	0.9776	0.3034
1.8280	-0.2191	-0.4242	-0.6716	0.4144	-0.5451	0.1868	0.3672	0.4794	0.0663
2.3753	0.3135	-0.5543	-0.6559	-0.1482	0.1224	-0.1755	0.5270	1.0904	-0.3434
2.1762	-0.3387	-0.9277	-0.0129	0.1684	0.6391	0.0177	0.7574	0.6057	-1.0868
1.8421	0.1285	-1.2041	0.1042	0.0329	-0.1693	0.1245	0.0714	0.2317	-0.5300
2.6576	-0.2434	-0.8295	-0.1126	-0.5388	-0.8257	-0.8617	0.8323	0.6236	0.5156
2.1679	0.2776	-0.9809	-0.4219	0.2250	-0.4824	-0.0640	0.3454	1.2185	-0.9648
2.5842	0.0870	-0.3429	0.3123	-0.3290	-0.1434	0.1400	-0.0228	0.9546	-0.2124
2.3112	-0.3096	-0.2786	0.0604	0.2009	-0.4738	0.5914	0.1549	2.1520	0.7613
2.3229	-0.2649	-0.7671	-0.4745	0.0302	-0.7114	-0.1556	0.8924	1.6534	0.7721
2.1653	0.2318	-0.5849	-0.6471	0.2799	-0.4477	0.2337	0.5885	0.6093	0.3693
2.2772	-0.2770	-0.5473	-0.6579	0.2955	-0.4511	0.1204	0.8941	0.8710	0.8341
2.2403	0.1219	-0.8364	-0.0168	-0.4029	-1.3204	0.2718	0.9279	0.6302	0.0538
3.0506	-0.1992	-0.5951	-1.1568	0.6437	-0.2365	-0.4729	0.5352	0.0575	2.2838
2.4859	-0.8084	-0.9482	0.4716	0.1590	0.1415	0.6513	-0.2853	0.9912	0.5655
1.9536	-0.5161	-0.1469	-0.4949	0.2147	-0.3757	0.4719	0.5261	1.1846	0.4973
2.0645	-0.5764	-0.4633	-0.7847	0.2527	-0.1551	-0.4484	0.1211	2.1913	0.8969
1.6963	-0.0401	-0.7954	-1.2728	-0.3731	-0.7165	-0.8804	-0.0559	0.3082	1.4225
2.1814	0.0913	-0.5046	-1.0684	-0.1460	0.1233	-0.7365	-0.6371	0.7870	2.5175
2.0599	-0.3297	-0.3556	-1.0371	0.1784	-0.6258	0.1730	0.8933	1.4684	-0.2729
2.4274	0.3512	-0.5504	-1.3753	-0.8918	0.2036	0.1843	0.2134	0.4391	0.2646
2.1850	-0.7422	-0.7488	-0.6782	-0.4516	-0.5019	0.1614	0.1357	1.4654	0.2856
2.4811	-0.2905	-0.4317	-1.4774	-0.5964	0.8580	-0.6761	0.8500	1.5896	0.5541
2.3081	-0.4750	-1.0800	-0.5133	-0.1108	0.0348	-0.6198	0.8324	0.8829	0.4982
2.3194	0.0692	-0.4201	-0.3261	-0.3599	-0.3901	-1.3309	0.4582	1.0119	0.6149
2.1383	-0.2423	-0.1826	-0.4067	-0.3413	-0.3387	-1.2313	-0.0147	2.3282	-0.4867
2.3397	-0.3150	-1.3415	-0.1602	-0.0136	0.0187	0.4068	1.0649	1.5028	0.1027
2.5611	-0.3127	-1.1351	0.0346	-0.6716	-0.0928	-0.4640	0.7648	0.4834	0.4725
2.4038	-1.3868	-0.5592	0.1028	0.0719	-0.7132	-0.0811	-0.0999	0.9741	0.7032
2.4531	-0.0672	-0.2970	0.1072	-0.4022	-0.4840	-1.0177	0.2246	1.5468	-0.1848
2.4573	-0.1886	-0.6742	-0.4874	-0.3155	-0.9495	-0.5234	0.5884	1.3156	-0.4712
1.7375	-0.3271	-1.0980	-0.0561	0.5346	0.0343	0.1892	0.1229	2.5795	-0.6289
2.1187	0.1333	-0.5662	-0.5345	0.5501	0.3981	0.0578	0.4051	2.1567	0.4946
2.2292	-0.0662	-0.7041	-0.1147	-0.0437	0.1247	-0.2716	0.1801	1.0922	0.6073
2.0537	-0.2488	-0.6414	0.2892	-0.3451	-0.5632	-1.3626	0.6826	1.4169	-0.2684
2.7796	-0.0922	-0.6713	0.1352	-0.4887	0.0384	-0.5674	1.7948	0.5737	1.2511
2.2812	-0.4801	-1.0748	0.4982	-0.5864	-0.5011	-0.7019	0.4240	1.7106	1.1725
2.5082	-0.4983	-0.3790	0.0120	0.0857	-0.0640	-0.1057	0.5018	1.3792	0.8112
1.7173	-0.0993	-0.4763	0.7431	0.5178	0.4734	-0.2560	0.3472	1.7071	-0.8204
2.1309	-0.0945	-0.6587	-0.6807	0.2580	0.2237	-0.1611	0.7956	1.0355	1.0061
2.0414	0.1511	-0.7118	-0.3634	-0.1204	0.8532	0.0964	0.8964	1.7746	0.5514
0.9991	-0.1120	-0.8869	-0.4599	0.5707	-0.1987	-0.1713	-0.3572	0.8161	-0.8122
1.3434	-0.5918	-0.4360	-0.3146	0.8261	-0.0395	-0.1137	-0.6096	0.5619	-0.5504
1.9109	0.6381	-0.3654	-1.0415	-0.0694	0.0541	-0.6023	-0.6725	0.2785	0.5207
2.2769	0.2388	-0.3014	-0.8047	1.2988	-0.8892	-0.2826	-0.1918	1.3963	0.3493
2.2400	-1.0446	-0.4000	-1.1957	0.7977	-1.6953	0.3910	1.1883	1.0096	0.5485
2.3893	-0.8392	-0.4921	-1.2347	0.2746	-0.3308	-0.0348	0.0694	0.7423	1.2035
1.7685	-0.1336	-1.0017	-0.6847	-0.4100	0.1619	0.1484	0.6013	0.8515	-0.7750
1.9197	-0.4990	-0.8050	0.5097	0.3961	-0.1811	0.4272	-0.5551	1.6063	0.4769
2.6968	-0.1746	-0.3383	0.4297	0.2613	-0.3909	0.4347	1.6902	1.5104	-0.7825
2.8583	0.1702	-0.4263	0.1152	1.1484	-0.3677	-0.0424	1.0644	-0.3602	-0.1659
2.6662	0.6217	-0.0824	-0.4640	1.2353	-0.2311	0.5287	0.9347	0.5050	0.2318
2.7103	0.2661	0.3123	-1.1450	0.7114	0.3456	0.2123	0.4007	-0.3874	0.6123
2.5320	0.6304	-0.3821	-0.3056	0.4852	0.7935	0.2192	0.0485	0.7726	-0.1116
2.4030	0.6837	0.2336	-0.5635	0.8648	-0.2651	-0.1503	-0.1407	0.1854	0.4633
2.0422	-0.1340	-0.6357	0.2048	0.8643	0.0841	0.0902	0.2651	0.5292	0.2149
1.8807	-0.0169	-0.0202	-0.3719	1.5916	0.3496	0.5441	0.0176	1.1446	0.5723
2.1449	0.4085	-0.1347	-0.8503	1.3818	0.1273	-0.5836	0.7956	0.5037	-0.2870
2.1688	0.2665	-0.0313	-0.5522	0.7236	1.0554	0.1301	-0.4309	1.1411	-0.0841
2.3823	-0.0594	-0.5556	-0.6771	0.2606	0.6803	-0.2865	0.2258	0.2380	0.5328
2.6071	-0.1155	-0.8993	-0.1959	0.5255	0.0090	0.1394	-0.0955	-0.3360	0.2357
3.0104	0.2399	-0.2051	-0.8496	0.5995	0.7785	0.6442	0.2817	-0.4062	1.4809
2.6950	-0.1603	-0.3989	-0.2894	0.8915	-0.6724	0.9941	-0.2048	-0.2877	0.6850
2.6799	0.4096	0.2916	-1.1537	0.6015	1.0481	0.2181	-0.0471	-0.2129	1.4237
2.4680	0.6723	0.3966	-1.3114	0.4747	0.6438	-0.3413	-0.4491	-0.3940	0.1426
2.4675	0.1436	-0.0957	-1.2542	0.1004	0.6138	0.2636	0.0505	0.2293	0.5959
1.6110	0.3530	0.4186	-0.7140	0.4366	-0.0283	0.6284	0.2149	1.2053	1.2848
2.4124	0.3262	0.2962	-1.0108	-0.0147	0.5480	0.1714	0.0546	0.6256	1.6387
2.6398	0.4849	0.0627	-0.4407	0.1100	0.1326	0.0024	0.9539	0.6879	1.5905
2.6833	-0.5093	-0.0152	-0.4503	-0.4642	-0.4270	-0.8178	0.4378	1.0407	0.1298
2.5224	0.5086	0.5237	-0.3302	-0.6325	-0.5494	-0.4982	0.0931	0.4731	0.1965
2.3622	0.0237	-0.0564	-0.4350	-0.4963	0.1832	-0.8188	-0.3690	1.2213	0.3289
2.3257	-0.1370	0.2469	-0.6808	0.3024	-0.5305	-1.8284	-0.0694	0.3208	1.4328
2.3980	0.1528	-0.3209	-0.1083	-0.7143	-0.8334	-0.3860	-0.3458	0.8437	1.0120
2.3301	0.0867	0.2631	-0.5144	-0.0246	0.3104	-1.4755	0.2585	0.8275	0.2245
2.4302	-0.3517	-0.1505	-0.6256	0.1430	0.3661	-0.3266	-0.1873	1.3952	0.6452
1.9757	-0.0013	-1.0938	-0.2088	0.0055	0.3809	-0.6650	-0.8626	1.2561	-0.1724
2.1457	-0.1323	-0.0449	-0.3127	-0.7103	0.0859	-0.5082	-0.2350	-0.0347	-0.1534
2.1627	-0.2370	0.1848	0.1556	0.6026	-0.0010	-0.4896	-0.3965	1.0926	1.2622
1.7842	-0.5530	0.5176	-0.5379	1.1544	0.0143	-0.2447	-0.8232	1.1208	1.2699
1.8210	0.0111	-0.1615	-0.2238	-0.4864	0.4826	-0.9441	-0.0750	1.0002	-0.6850
2.3322	0.3410	-0.4957	-0.3159	0.2924	0.6748	0.1936	-0.8551	0.2546	-0.6663
1.7661	0.2267	-0.3837	-0.5248	0.1042	0.3231	0.1188	0.3565	0.2097	0.5281
2.6380	0.1806	-0.1166	-0.7874	-0.1340	0.6822	-0.4298	-0.4692	0.0809	1.0788
2.7306	-0.0578	0.3062	-0.5724	0.4623	0.5967	0.1536	-0.7167	0.1200	1.5545
2.5963	0.1047	0.3987	-0.2819	0.3953	-0.6236	-0.0997	0.9696	0.8855	0.5111
1.8422	0.4045	0.1746	-0.4923	0.7858	-0.1393	0.0166	0.7922	0.1694	2.3701
2.5056	0.6475	-0.0375	-0.1619	-0.0431	0.6273	0.1692	0.3194	0.1343	1.2487
2.9891	0.6027	-0.0147	-0.4652	0.8432	0.6393	0.5873	0.2421	0.9269	1.4486
2.6063	0.1032	0.2130	-0.4820	0.6636	0.4806	1.0526	0.3912	0.1397	1.1402
2.7744	0.6542	0.0680	-0.1753	0.4117	0.5537	0.7769	-0.1253	-0.3415	0.4608
2.3731	0.9175	0.2352	-0.2378	0.8740	0.0746	-0.2815	-0.0102	0.4275	0.4022
1.9897	0.6329	0.5269	-0.1650	0.3782	-0.5638	-0.0721	-0.5954	0.1430	0.5666
2.2446	0.2498	0.0054	0.0042	0.3653	0.9373	-0.5820	-0.2305	0.0839	-0.4878
2.1697	-0.0305	0.6197	-0.2314	0.0705	-0.2517	-0.1923	0.5765	-0.7290	-0.7607
2.0351	-0.5249	0.3956	-0.6644	0.8159	-1.0306	0.2817	1.8716	0.3326	-0.3938
2.4251	-0.3312	-0.1145	-0.6000	0.4647	0.1358	-0.8460	-1.1092	0.1098	1.5632
2.3925	-0.0460	-0.0396	0.3291	0.0076	0.0984	0.1111	-0.3938	-1.4207	-0.6117
2.0979	-0.3554	0.3378	-0.3766	0.1981	-0.8481	-0.8788	-0.3811	0.2377	-0.5964
1.8782	-0.5155	0.3237	-0.0360	-0.2782	0.0491	-0.6325	-0.0530	0.3002	-1.0101
2.3820	-0.4930	1.1557	-0.1320	0.0317	-0.9045	-0.0351	2.4952	0.2976	0.3205
2.2965	-0.2693	0.9365	-0.5601	0.4749	-0.4706	0.1382	1.5551	-1.1157	-1.0772
2.3053	-0.7377	0.7997	-0.0644	-0.0895	-0.7559	0.1912	0.4276	0.0672	-0.9812
1.4993	-0.8609	0.8500	0.0294	0.2258	-0.8768	0.1345	-0.3737	0.6662	-0.0145
1.7313	-0.0857	0.3971	-0.5892	0.0346	0.5074	-0.4851	-1.1347	0.4774	-0.6196
2.0730	0.0378	0.1893	0.0713	-0.0334	0.0466	0.0898	1.0379	0.4921	-0.8028
2.1849	0.1740	0.2522	0.2649	0.1704	0.4195	0.2832	-0.3245	1.5780	-1.3174
2.7131	0.0218	-0.1289	-0.4671	0.7729	1.0906	0.1201	0.1930	0.6502	0.4225
2.5551	-0.2695	0.3794	0.2217	0.0952	0.4160	-0.7043	-0.7228	0.6887	0.2306
2.3899	-0.1804	0.1953	-0.8235	-0.1857	-0.0346	-1.2628	0.2147	0.0381	-0.6878
2.5370	-0.3819	0.7082	-0.6772	0.1060	0.2299	-0.2999	0.9112	0.2507	-0.5490
2.5060	0.0124	0.9243	0.3535	0.5416	0.4486	-0.2770	1.1009	-0.4354	-0.5221
2.5445	0.1571	1.2670	-0.7677	0.3478	0.1405	-0.1213	0.3491	-0.1936	-0.0901
1.7077	-0.7567	0.8964	-0.4268	0.5588	0.1666	-0.9994	0.8334	-0.8832	0.2302
2.5369	0.1207	0.9680	-0.7822	0.3277	1.2182	-0.9751	0.2720	0.8240	-0.1595
1.9728	-0.0248	0.9343	0.2664	0.6578	1.1107	-0.6225	-0.0572	0.8111	1.0032
2.5830	-0.5273	0.9962	-0.6436	1.1601	1.0223	-0.9716	0.6733	0.4464	1.2382
1.7089	0.0645	0.9699	-0.8022	0.6106	0.1406	-0.6542	0.0654	-0.5031	1.0542
1.4415	-0.0764	0.3193	-0.7425	0.1709	0.6362	-0.5047	-0.4517	0.0342	1.0067
2.1963	-0.4192	1.1575	-1.1183	0.3334	0.8206	-0.7577	0.4007	0.1593	1.3084
2.0072	0.0746	0.9014	-1.1438	-0.2894	0.6553	-1.4257	0.8247	-0.7983	-0.2791
1.7844	-0.1812	1.3876	-0.9942	1.1862	0.0621	-0.3306	0.0783	-0.4883	0.5796
2.1747	0.0550	0.9632	-1.1654	0.0587	-0.7807	-0.9289	-0.3501	0.1221	1.5637
2.3894	-0.6773	1.3596	-1.2095	0.3241	-0.1330	0.1273	0.7264	-0.9087	0.6216
2.3963	-0.3303	1.1316	-0.8976	-0.3310	0.2254	-0.5183	-0.3430	0.0428	-0.4370
2.3231	-0.7011	1.1360	-1.4110	-0.1168	0.7564	-0.1502	-0.6427	-1.1488	0.8447
2.0137	0.1537	0.6890	-1.1288	-0.1408	1.6483	-0.0756	-0.9729	0.4848	0.7450
1.8752	-0.3889	1.2108	-1.1704	-0.1743	0.8097	-0.1484	-0.3549	-0.0272	0.5405
1.4672	0.2907	0.6535	-0.1571	0.5127	0.8246	0.0735	-0.6447	-1.5349	0.5918
1.6705	0.1542	0.9377	-0.4452	0.4058	0.6252	-0.8229	-0.6716	-0.4697	0.7666
2.1563	0.3117	0.7511	-0.4450	0.0985	0.4118	-0.3979	-0.6963	0.4410	-0.3767
1.8531	0.4042	0.7069	-0.6259	0.7271	0.5615	-0.2091	-0.4056	-1.1368	-0.5198
2.0213	0.7404	0.4632	-0.2478	0.0044	0.4350	0.1782	-1.0833	-1.1346	-1.2130
1.1842	0.1811	0.7902	-0.2114	-0.1223	0.7877	0.1446	-1.1128	0.1989	-0.0412
1.8867	0.1830	0.7238	-0.6095	0.8105	0.8244	0.5437	-0.0120	0.8040	-0.1413
1.5274	0.5661	0.0367	0.4645	0.4487	0.3195	0.1666	-0.1441	-0.2820	0.2056
2.1566	0.4546	1.1277	-0.7571	0.3026	0.5299	0.3047	-0.1455	-0.6644	0.6665
2.2584	0.6831	0.9700	-0.3959	-0.2183	-0.2462	-0.0512	0.6516	-0.1202	1.1496
2.1840	0.9829	0.4795	-0.4542	-0.0949	0.8591	0.4730	0.0818	-0.2391	-0.9868
2.2026	0.7642	0.8167	-0.7465	0.9389	-0.4555	0.2378	-0.4187	-0.1141	0.1715
1.4247	0.7704	0.2517	-0.3526	-0.7121	0.3655	-0.0422	-0.4699	0.4536	0.0638
1.6720	0.4451	0.0541	-0.6276	-0.1780	0.4855	-0.4387	0.3598	0.8173	2.3190
1.7358	0.3010	0.5242	-0.1099	0.2548	-0.1366	-0.7022	1.1592	-0.7811	1.9754
1.8943	0.0461	0.4847	-0.2176	0.0202	0.1744	0.5930	0.4654	-0.3824	-0.2114
1.7526	0.4736	1.1542	-0.1984	0.1549	-0.4820	-0.0390	1.3527	-1.9905	-1.3838
2.1157	0.4897	0.7317	-0.3291	0.1487	-0.4646	0.7063	0.9036	-0.6750	-0.2811
0.8768	0.4905	0.1826	-0.2845	-0.7462	0.1328	-0.0621	-0.1176	-0.2533	0.0300
1.9360	0.9277	0.8930	-0.8477	-0.4075	0.0978	1.1003	0.2985	-1.7877	-0.7565
1.9673	0.6536	0.7833	-0.3231	-1.0462	0.7051	-0.1360	0.9877	-1.0748	-1.1247
1.9274	0.6719	0.8153	-0.5623	0.2513	-0.7748	-0.0428	0.4353	-1.3001	0.4579
1.6496	0.7558	0.7237	-0.8128	-0.0167	0.0768	1.1602	1.0126	-1.5092	-0.2827
2.2298	0.2229	1.5525	-0.1290	0.1653	-0.7061	0.4933	0.5554	-1.6734	0.1147
2.1068	0.8167	0.8504	-0.3530	-0.3935	0.1087	0.1340	1.0702	-2.2038	-0.7886
1.9056	0.3314	1.4199	-0.3260	-0.4759	-0.1011	-0.8253	-0.4062	0.1959	0.2691
1.9426	0.5700	1.3717	0.1904	-0.1662	-0.5282	-0.5472	-0.3059	-1.9200	0.1363
1.7871	0.4300	0.8694	-0.4261	-0.3725	-0.1733	-0.2050	0.5426	-0.8940	-0.2467
2.0430	0.6211	0.5774	-0.4752	-0.8414	1.0547	0.1584	0.8216	-1.2210	-1.0517
2.3389	0.2021	1.0476	-0.1278	-0.4498	0.5402	-0.4594	-0.3584	-1.1506	0.4971
1.4704	0.3011	0.5987	-0.3952	0.1822	-0.0327	-0.6459	-0.2806	-0.8487	0.4888
1.9524	0.4458	0.9889	-1.0128	-0.4277	-0.2046	-0.8825	-0.6229	-0.9792	-0.9917
2.5324	0.3734	1.3059	-0.9343	-0.9836	0.3556	-0.9358	-0.2837	-0.1817	-0.1100
2.1763	0.3264	1.3361	-0.4680	-0.2939	-0.4259	-0.8496	0.0797	-0.9891	-0.4672
2.0516	-0.1614	1.0217	-0.2270	-0.7500	-0.2586	-0.1832	-0.6772	-1.2238	-0.2152
2.4696	-0.1602	1.2405	-0.3349	-0.1770	0.0072	0.3016	-0.7681	-1.7052	-0.1693
1.8867	0.0632	0.8527	-1.1425	-0.4832	1.4080	0.4315	-0.2235	0.5827	-0.2221
1.8314	0.1798	0.6126	-1.2541	-0.6352	0.4992	0.6471	-0.3562	-0.4264	0.3669
1.9033	0.1253	0.6601	-1.2510	-0.7576	0.8019	0.1123	0.2175	0.4885	-0.5217
2.0635	-0.1983	0.8034	-0.3377	-0.0655	0.4034	-1.0389	-0.1795	-0.3526	-0.6646
2.0284	-0.2020	1.4050	-0.1826	-0.7721	0.8404	-0.6602	-0.6287	-0.5033	-0.9945
2.1790	0.5849	1.5695	-0.3922	-0.3106	-0.7281	-0.3314	-0.8290	-0.2894	-0.9214
2.6802	-0.2078	1.5313	-0.7203	-0.8705	0.1581	-0.3967	-1.0085	-1.0895	-0.2440
2.4888	-0.2804	1.5579	-1.5323	-0.8983	-0.5997	-0.2192	-0.7937	-0.6777	-0.5669
2.6563	-0.1002	1.3257	-1.5199	-1.3961	0.5454	-0.0032	-0.0849	-1.5696	0.3147
2.4504	-0.0506	2.0718	-0.7183	0.3564	0.2823	0.1377	-1.0486	-0.8514	-0.8312
2.0299	0.1644	1.2248	0.1876	-0.5167	-0.0338	-0.0511	-0.9119	-1.1611	0.0072
1.8496	0.1276	1.2403	-0.4488	-0.7693	0.6551	-0.3644	-1.4003	-1.4422	-0.8942
2.0520	0.1607	1.5058	-0.2814	-0.2197	0.1300	0.0341	-1.5813	-1.2047	0.2289
2.2702	0.0360	1.7323	-0.9333	-1.4509	0.2890	1.0921	-1.3442	-1.7163	-0.6265
1.9585	0.7280	2.1120	-0.2731	-0.4468	0.2998	0.0150	-0.7010	-0.8335	0.0087
1.4096	0.2918	1.6841	-0.5056	-0.4123	-0.3457	0.5317	-0.5872	-1.0049	1.1144
1.9493	0.5798	1.2462	0.0175	-0.7677	-0.1945	-0.3208	0.4136	-1.3031	0.9901
2.2645	0.5589	0.8830	-0.3374	-0.5557	0.7856	0.3612	-0.1726	-2.1622	0.0612
1.5553	0.7445	1.5001	-0.0483	-0.0578	0.4521	1.1688	-0.5609	-1.3972	0.6530
2.0260	0.8763	1.0484	-0.5953	-0.6782	0.6483	1.2663	0.2200	-1.5489	0.4036
1.3592	0.3014	1.1175	-0.7508	-0.4582	0.1169	0.7134	-0.4788	-0.3271	0.7382
1.8814	0.3224	1.6020	-0.1513	-0.8588	0.6724	0.2344	-0.5362	-0.4960	-0.2144
1.9115	0.3562	1.5143	-0.2009	-0.6074	-0.0238	0.0298	-0.6786	-0.6379	0.0931
1.6047	0.3023	1.4026	-0.2389	-1.1622	-0.0772	-0.4087	-0.6324	-0.2960	0.5854
2.1537	0.2907	1.2497	-0.5560	-1.0422	-0.2401	-0.3507	-0.3401	-1.0124	0.2589
2.1442	1.0248	1.5667	0.0090	-0.6271	-0.3047	-0.0974	-0.9255	-0.1113	-0.2721
2.0750	0.6102	1.3617	-0.7142	-1.3080	-0.3695	-1.4970	-0.4619	0.2379	0.8394
2.2680	0.3935	1.0542	-0.2972	-0.5023	0.3005	-0.0362	-1.2276	-0.2576	0.0322
1.6341	1.6163	0.3467	-1.0382	-0.3542	0.8053	0.1124	-0.8837	-1.6337	1.6884
1.9982	0.8944	1.1796	-0.9532	-0.7396	0.1799	0.4415	-0.7379	-0.5768	0.2545
1.9911	0.8887	1.2653	-1.1320	-0.4721	0.4521	-0.1736	1.0131	-1.1211	-0.6266
2.0537	0.9765	1.9267	-0.8282	-0.6488	0.0266	0.6249	0.5188	-0.1951	-1.4302
2.5799	0.5600	1.8844	-0.9670	-0.7916	0.3951	-0.2979	-0.5755	-0.2019	-0.2162
2.4835	1.1428	1.3243	0.0624	0.2394	-0.0770	0.1672	-0.1320	-1.8589	-0.7783
2.1388	0.8588	1.3407	-0.9335	-0.2619	-0.1126	0.3485	-0.8515	-2.1081	0.7041
2.0152	0.7481	1.7879	-1.0587	-0.7010	0.5887	0.2198	-0.4806	-1.3126	-0.0826
1.9237	1.1115	1.6927	-0.5783	-0.6217	0.3381	0.8748	-0.5076	-1.0835	-1.4620
2.1441	0.4514	2.1422	-1.0518	-0.4212	0.2188	0.4921	1.2468	-2.2410	-0.5892
2.2069	1.2053	1.3614	-0.6802	-0.0299	-0.2196	0.0171	-0.1032	-2.0069	-0.8931
2.0826	1.0529	1.3709	-0.6827	-0.0805	0.9560	1.3877	0.5274	-0.9489	-1.0715
2.2338	0.8415	1.0088	-0.6631	-0.2345	-0.6189	-0.0431	0.9243	-1.0920	-1.2619
1.7862	0.4940	1.6874	-1.0512	-0.3760	0.1270	0.1119	0.5070	-1.6208	0.2020
2.3372	0.6207	1.7746	-0.6461	-0.6923	0.4847	0.3820	0.0570	-1.8394	0.1358
1.5829	0.1490	1.4357	-0.4730	0.3811	0.3685	0.2680	-0.0295	-2.0776	-0.8185
1.8778	0.0601	1.7049	-0.2333	-0.6412	-0.1352	0.0053	0.0987	-2.8012	-0.9571
2.4056	0.5804	1.5453	-0.8587	-0.1364	-0.1274	-1.6548	0.7787	-1.8629	-0.4591
2.3793	0.5136	0.6616	-1.1591	-0.3301	0.7102	-0.1737	0.4721	-0.8763	-0.4808
[truncated: 84 more rows]
