# Supplementary material for: Binding mechanism of the matrix domain of HIV-1 gag on lipid membranes
Source: eLife. 2020 Aug 18;9:e58621. doi: 10.7554/eLife.58621 (PMC7476761; doi:10.7554/eLife.58621)
Supplement: Figure 7—figure supplement 1—source data 2. [file elife-58621-fig7-figsupp1-data2.txt]

0.8191	0.9280	2.1309	-2.4547	0.3114	-8.1109	-4.0563	7.0298	-1.6698	-7.7136
1.3137	0.6683	1.7923	-2.5166	0.5461	-8.6552	-3.9742	4.0396	-4.3624	-8.1710
1.1445	0.9732	1.6771	-2.0556	0.8611	-9.3451	-3.8508	3.8797	-2.7053	-6.3959
0.9984	1.0749	1.6021	-1.4786	0.1918	-8.9705	-3.5557	4.5730	-3.3336	-4.2215
0.9130	-0.2698	1.4016	-2.7866	1.1182	-5.7787	-1.1573	5.3895	-2.0844	-0.9659
0.9504	-0.1637	0.5131	-1.6235	0.4678	-5.9342	-0.7239	2.8896	-0.8938	1.5911
0.9348	0.3020	0.7851	-2.2586	1.0261	-6.5355	-1.1977	5.4979	-1.7384	-0.7907
1.0913	-0.1367	1.7298	-2.5493	0.9774	-5.8030	-0.6114	6.8129	-2.0643	-2.0315
0.7714	0.3890	1.6441	-2.4116	0.7523	-3.1396	0.6988	7.5121	0.4030	4.3968
0.9564	0.5818	1.3659	-2.5903	1.1578	-4.7541	-0.9061	5.6042	0.8675	1.8656
0.7857	0.0502	1.3296	-2.2514	0.7137	-1.5961	0.0326	3.4438	0.3850	3.3252
0.7116	0.5448	1.5156	-2.4009	0.8733	-2.6736	0.4451	5.4116	2.1799	3.6705
0.6266	0.1199	2.0122	-2.9233	0.8456	-2.6346	2.1582	6.2850	2.1505	4.1245
0.8788	0.4582	1.5014	-1.9086	1.4651	-2.7264	-0.9012	4.7570	0.8127	4.5368
0.7078	1.0553	1.5568	-1.9739	0.4387	-2.8617	-0.0569	3.1192	-0.5679	1.9648
0.4126	0.3024	0.5561	-1.3846	0.6315	-1.9430	-1.0300	3.9273	1.4777	-0.2120
0.5748	0.4285	0.5646	-0.9660	1.3339	-1.1022	0.8842	4.4865	2.4399	2.3956
0.3749	1.1239	0.3270	-1.0763	0.6990	-1.8351	0.0332	4.3321	2.0322	1.8883
0.2044	0.3359	-0.0580	-1.2454	0.3521	0.3323	1.4673	2.1281	0.9617	2.3134
0.6724	0.3921	0.5116	-0.4989	1.2173	0.6186	1.0324	1.7437	1.9637	0.4660
0.4111	0.9071	-0.2287	-0.4339	1.2042	0.5877	0.9230	2.9212	2.9223	5.2154
0.4810	0.3194	0.0269	-0.6576	1.1356	-0.4190	0.5751	1.9530	2.3310	2.0363
0.5223	0.7280	0.9990	-2.4419	1.4108	-0.3680	0.1255	3.6392	2.5254	4.1956
0.6757	-0.2837	1.2246	-1.8013	0.8536	-2.1951	-1.0531	4.8345	-0.0690	2.2448
0.9736	-0.3497	1.3788	-2.6243	1.5032	-2.6319	0.2072	7.0024	1.8533	2.9674
0.8437	0.8356	1.3866	-1.6178	0.2153	0.3535	-0.7936	2.2615	1.3375	1.9734
0.9686	0.6065	0.7466	-0.3218	0.6925	-1.1628	-1.7540	1.7715	-0.3334	-0.9959
1.0465	0.0038	1.2963	-2.5132	1.0891	-1.7465	-1.3741	1.3288	-0.2572	2.4137
0.7075	0.2734	0.8082	-1.6598	0.1166	0.0945	0.8564	1.2877	-2.1118	-1.4567
0.6845	0.5659	0.6386	-1.9184	0.7529	0.9623	0.0150	0.7629	0.8275	0.2979
0.6481	-0.1305	0.4721	-1.4714	0.8291	-0.0468	-0.3326	0.8459	-0.4808	-0.6478
0.7388	0.5296	1.4175	-2.8346	0.9583	-0.5847	-0.5073	0.6657	-0.1326	-0.5559
0.3999	0.0740	0.7165	-2.0537	1.4502	-0.8449	-1.6294	1.5185	-1.1064	-2.3394
0.7745	0.1747	1.0535	-1.9949	1.1095	0.4008	-0.7282	0.8560	2.0134	1.0227
0.6316	0.0794	1.5642	-2.1238	1.4043	-0.0317	-0.2901	1.6239	1.3392	0.3841
0.6368	0.1824	1.1171	-2.3816	1.5094	-0.4570	-1.2088	0.9674	0.4270	-1.3633
0.6054	0.4257	0.7028	-1.8155	0.9321	0.8407	-0.7602	0.4769	0.6445	0.9538
0.6536	0.5002	1.5421	-2.5235	0.8288	0.1811	-0.0996	2.5937	2.1638	1.9908
0.7603	0.3928	1.8188	-1.9503	1.1219	0.4788	-0.5169	1.2100	1.2978	1.6564
0.8155	-0.0810	1.5405	-2.2568	0.4104	0.1359	-0.4989	0.8972	0.8397	2.2822
0.6319	0.2557	1.0130	-1.9030	0.5208	1.0688	-0.9661	0.8429	1.1964	0.0608
1.1173	-0.9976	1.1315	-2.4203	1.0577	-0.7495	-1.6657	1.5620	1.0202	-0.6638
0.7025	0.1285	1.1351	-2.1410	0.5524	0.1681	-0.8767	1.3999	0.4197	0.3351
0.7797	0.2071	1.3858	-1.9850	0.2593	1.5367	-0.4947	1.4398	0.7726	-1.0309
0.8435	-0.1799	0.3697	-2.1651	1.2804	0.5601	-1.4473	1.0797	0.9734	-1.3463
0.6777	0.5899	1.1800	-2.4768	1.0342	-0.8751	-1.7542	1.2551	-1.7707	1.6665
0.8273	0.3174	1.3155	-1.7865	0.9990	-1.1045	-1.0525	1.4393	0.4938	0.7267
0.8794	0.2747	1.2243	-1.5509	0.8021	-1.1604	0.1408	2.2704	1.2167	1.8074
0.7265	0.2199	1.2176	-2.2089	1.3557	-1.4282	0.1508	2.3890	0.0260	1.0177
0.8832	-0.3635	1.6859	-2.4389	1.2605	-3.7825	-1.7545	2.8685	-0.3020	-2.6369
0.8529	0.4870	1.9350	-1.9561	0.9282	-4.9761	-2.9239	4.1614	-0.5329	-4.5841
1.2534	0.2764	1.9080	-2.6252	0.8725	-6.7067	-3.2220	2.9580	-3.2432	-5.3872
1.1233	0.5442	1.9427	-2.8862	1.0434	-6.9538	-2.4489	2.9308	-2.4139	-4.8585
0.8472	0.6323	1.6991	-2.2188	0.7872	-6.1244	-2.2578	3.9880	-2.6758	-3.3237
0.9013	0.2426	1.7179	-2.3433	1.6205	-4.9376	-1.9066	4.2835	-1.8828	-1.4222
0.7579	0.6166	1.6011	-2.2624	1.1258	-6.5231	-1.6422	4.1704	-0.7960	1.7981
0.6642	-0.0391	0.7599	-2.3759	1.1298	-4.1227	-0.5556	3.8032	-0.3451	0.2291
0.9980	0.0926	1.4267	-2.1089	0.9565	-5.6241	-1.3363	5.3060	-1.0939	-0.9065
0.9110	0.2671	1.9740	-2.8075	0.8949	-2.9182	0.1537	4.4599	1.3403	3.4870
0.8405	0.3216	1.3341	-2.3008	0.8547	-3.8377	-0.4452	4.3206	0.0518	-0.2702
1.0283	-0.3422	1.4561	-2.7817	0.5397	-2.1524	-0.6410	4.2281	0.6139	1.9809
0.7303	0.3193	1.3241	-2.5489	1.1124	-2.9336	-0.0909	4.8063	1.1550	1.0380
0.8457	0.1062	1.3889	-2.3446	1.1668	-1.7602	1.8386	4.8527	2.2127	4.2855
1.1898	-0.3086	1.8002	-2.0954	-0.3387	-3.0393	-0.8862	4.6844	0.3243	3.2150
0.9015	0.4624	1.3256	-2.1770	1.4801	-2.8067	-0.0515	2.8900	-0.5262	2.6679
0.3200	0.7915	0.2162	-1.0560	1.5602	0.1856	-0.4196	2.1678	0.3549	0.0371
0.7424	0.5199	1.2380	-1.9240	1.4591	-1.6474	0.2574	3.2351	0.2328	-0.0697
0.1618	1.3855	-0.1689	0.0292	0.1125	-0.6189	0.0797	2.0118	1.3575	0.3745
0.2604	1.1281	0.0809	-0.5682	1.1414	0.6247	0.4665	0.4629	1.4822	1.3530
0.5439	0.2827	0.3675	-0.8930	0.4827	0.7139	1.0974	1.4697	0.9022	0.7606
0.5186	0.6290	-0.2088	-0.2684	0.3612	0.3198	0.7267	1.2161	1.7459	1.8069
0.7920	0.0548	0.0327	-0.5978	0.3003	0.4255	-0.2318	1.5134	0.6174	1.4029
0.5031	0.2857	0.8213	-1.4289	0.4844	0.3231	0.2994	1.5314	1.2627	1.1015
0.4093	0.5714	0.5239	-1.1554	0.3880	0.1325	0.5218	1.9534	1.1538	1.6494
0.5183	0.5083	0.4702	-1.1194	0.1193	0.1000	1.1164	1.9918	0.2074	1.5193
0.5714	0.7893	0.3288	-1.0217	0.9927	0.1398	0.0186	0.6609	0.5979	1.2358
0.5867	0.6903	0.2439	-0.6307	1.0900	0.3896	-0.4123	0.7947	0.7291	0.3716
0.7829	0.2037	0.5838	-1.3929	0.9751	-0.3074	-0.9635	0.6241	0.6003	0.4861
0.7430	0.2984	0.6189	-1.0571	-0.0878	0.3327	0.1341	0.6797	0.5495	0.1094
0.7454	0.3392	1.1255	-1.1256	0.2021	-0.1070	-0.3137	0.3555	0.6133	1.4886
0.6601	0.3175	0.4203	-1.0442	0.0787	0.3823	0.0538	0.6451	-0.0099	0.4281
0.7065	0.1755	0.7456	-1.1583	0.3343	0.5602	0.1704	0.2664	-0.2675	-0.5644
0.6756	0.1331	0.6755	-1.1616	0.2349	0.2401	-0.0292	0.1702	0.1224	-0.2473
0.7862	-0.1372	1.2071	-1.7107	-0.0927	0.6161	0.4011	0.2096	-0.4482	0.0732
0.9714	0.3336	0.8611	-1.2906	1.0241	0.5329	-0.3219	0.8492	0.8241	1.1119
0.6502	0.5275	1.0715	-1.3538	0.7052	0.5284	-0.3813	0.5138	0.1890	-0.4423
0.8562	0.2199	1.1169	-2.0818	0.2866	1.0211	-0.8651	0.8673	1.1657	0.8645
0.8578	0.0385	0.8409	-1.2792	0.5453	0.6393	0.2246	1.0780	1.0776	1.0559
0.7547	0.2592	1.0350	-1.6167	0.5841	0.5391	-0.8459	0.8830	0.4514	0.2335
0.9478	0.1064	1.1880	-1.9135	0.5216	0.9251	-0.1633	0.3632	0.4577	0.8868
0.6941	0.3602	0.9033	-1.6182	0.6878	0.3885	-0.2367	0.2099	0.3575	-0.2765
0.5933	-0.1048	0.9739	-1.3954	0.6644	-0.3009	-1.0707	0.3644	0.6443	-0.3842
0.8789	0.3295	0.8383	-1.4014	0.6591	0.3334	-0.9534	-0.0054	1.1108	0.1741
0.9575	0.2237	1.1953	-1.8582	0.8008	0.5494	-0.3393	0.7381	0.3949	-1.0230
1.0690	-0.0734	0.6627	-1.5596	1.1284	-0.2129	-1.2580	0.1900	1.2947	-0.5862
0.8869	-0.1162	0.9807	-1.7349	0.4377	-0.0334	-0.6511	0.2079	-0.2975	-0.2683
0.7879	0.1677	1.0744	-1.9262	0.8922	-0.3787	-1.1231	0.3227	-0.1503	-0.7610
0.7951	0.3389	0.5207	-1.2494	0.8851	0.0019	0.0182	-0.0039	0.7419	0.8669
0.7448	0.3290	1.0795	-1.7453	0.4965	0.3971	0.6311	0.0604	0.9767	-0.1952
0.6402	0.2402	1.7942	-2.2261	0.5895	-1.6853	-0.2422	-0.0812	-0.9523	-0.9321
0.7718	0.2976	1.7655	-2.4595	1.0874	-1.4992	-0.7595	0.5121	-0.2950	-1.3982
0.9123	0.1160	1.1935	-2.1107	0.7563	-2.4563	-1.0695	0.4972	-1.2404	-0.8446
0.8788	0.2498	1.4795	-2.0068	0.6468	-1.9254	-0.4974	0.4099	-1.7426	-1.4569
0.8714	-0.0605	1.7106	-2.4420	0.3476	-1.6687	-0.9118	0.4138	-0.6792	-0.9996
0.8001	0.1748	1.2206	-2.2987	0.5731	-1.7349	-0.5936	0.2728	-1.2169	-1.2279
0.8280	-0.1100	1.5086	-2.4583	0.9984	-2.0543	-0.7283	0.9163	-0.5614	0.0867
0.8408	-0.2551	1.3158	-1.6744	0.3911	-1.8087	-0.4591	0.6495	-0.5863	0.2261
0.9369	-0.2344	1.5899	-2.3452	0.4592	-1.3345	-0.4058	0.7418	-0.6411	-0.3817
0.7396	0.2367	1.7618	-2.3188	1.0553	-0.8901	0.2550	0.6339	0.3765	0.4832
0.8827	-0.4754	0.8369	-1.4105	0.4878	-0.3241	-0.5114	0.5903	1.1058	0.9729
1.0489	-0.3377	0.8512	-1.2679	0.5622	-0.3507	-0.8735	1.3660	1.4758	0.7520
1.0025	-0.1302	1.0144	-1.5605	1.1447	-0.6466	-1.1623	-0.2723	1.5540	0.0527
0.8546	-0.1791	1.2801	-1.8969	0.9433	0.1802	0.0122	0.9733	1.2845	2.1087
0.7729	-0.1123	1.2887	-1.6548	0.4713	-0.2480	-0.5351	0.3463	1.1285	1.0859
0.9363	-0.0080	1.1222	-1.6749	0.8377	-0.7688	-0.9530	0.2490	0.4607	1.9008
0.7228	0.2157	1.0937	-1.4921	1.2599	0.6018	-0.4839	0.4933	0.8227	0.7749
0.8232	0.1305	1.2882	-2.2681	0.7881	0.4765	0.0609	-0.2749	-0.3980	0.3157
1.0297	-0.0875	0.8722	-1.7569	-0.0951	0.0404	-0.3862	0.2285	-0.0114	-0.3045
0.5652	0.6395	0.7708	-0.9954	0.9334	-0.4406	-0.1984	-0.6237	1.2717	0.7403
0.5424	0.0539	0.7578	-1.5878	0.8738	0.5255	0.1767	-0.5510	0.8450	0.9598
0.6469	0.5439	0.3198	-1.0078	0.6595	0.1984	-0.1389	-0.5873	0.9355	1.7022
0.5560	0.2567	0.5685	-1.0955	0.7753	-0.2048	-0.0563	-0.4270	0.4271	0.4284
0.6507	0.1247	0.8683	-1.3294	0.8126	-0.1826	0.0565	-0.5042	0.9949	1.2830
0.5571	0.5385	0.8479	-1.1482	0.6462	0.2050	-0.0159	0.1101	0.4660	0.8393
0.6418	0.1623	0.2829	-1.0526	0.7985	-0.7333	-0.7920	-0.3946	1.1533	0.8873
0.4576	0.5239	0.7711	-0.9628	0.8841	-0.2958	-0.3312	-0.3130	1.8685	1.1737
0.5348	0.2401	0.4200	-0.8539	0.7086	-0.1962	0.0197	-0.6384	0.4022	1.6413
0.5840	0.1781	0.4383	-1.4945	0.5685	0.0186	0.3966	-0.4201	0.5992	0.8358
0.6471	0.3125	0.3763	-0.9917	0.4288	0.4406	-0.0867	-0.2507	1.2347	0.3853
0.6553	0.1470	0.7041	-1.4525	0.3715	0.4537	0.2314	-0.9611	0.8134	0.8087
0.7344	0.3404	0.9651	-2.3701	0.4828	-0.3623	0.4536	0.6682	-0.1358	-0.1564
0.8482	0.0473	0.9579	-1.8806	0.6658	0.6715	-0.4979	-0.6718	1.2287	1.0742
0.9462	-0.1106	1.3103	-1.8030	0.4650	0.6086	-0.0976	-0.6280	-0.1096	0.2893
0.8561	0.1038	1.4407	-2.5212	0.3913	0.2524	-0.2480	-0.0066	-0.0434	-0.3915
0.6924	0.3504	1.2359	-1.9331	0.2212	0.3813	0.2394	-0.6813	-0.0414	0.5523
0.9135	0.3079	1.2232	-2.4064	0.6967	0.7406	0.2751	0.0949	-0.0581	0.6307
0.8354	-0.1295	1.3090	-2.2142	0.7048	0.9869	-0.0040	-0.1137	-0.1716	0.1338
1.0648	-0.2985	0.4862	-0.9817	0.8207	0.5594	-0.2823	-1.1024	0.8342	0.0323
0.9432	-0.1825	1.2108	-2.0164	0.8034	0.0684	-0.6722	-1.5705	0.3038	0.6025
0.7331	0.0500	1.1303	-1.7823	0.9632	0.6517	0.0693	-1.2441	0.5470	0.1389
1.0692	0.0131	0.9201	-2.1467	1.3351	-0.2314	-1.1401	-1.2072	-0.2120	-0.6509
0.9912	-0.1171	1.1138	-1.7740	1.1954	0.3734	-0.4804	-1.6094	1.4753	-0.4134
0.9073	0.1413	1.0977	-1.9830	0.8385	1.3874	-1.2298	-2.1804	0.7735	0.0138
1.0494	-0.1976	1.3463	-2.0210	0.9421	0.7864	0.0851	-1.5350	0.1536	-0.9370
0.9015	-0.3221	0.6245	-1.5520	1.1317	-0.0047	-0.7557	-2.3121	0.9668	-0.5592
0.9093	-0.1305	0.6589	-1.6621	1.0529	0.1474	-0.7369	-1.0154	0.4624	0.1355
1.0023	-0.1080	0.9650	-1.9583	0.8974	0.7392	-0.6773	-1.3921	-0.0079	0.3897
0.7929	0.1515	1.4660	-2.0649	1.3138	0.2019	-0.4096	-0.8563	0.1427	0.5446
1.0596	-0.3645	0.7482	-2.1762	1.1165	0.1199	-0.4293	-1.7759	0.7988	-0.7486
1.0881	-0.2359	1.2207	-2.2468	1.3897	-0.5781	-0.6001	-1.4516	-0.0736	0.2938
0.9479	0.0738	1.2825	-2.4294	1.1267	0.3287	0.0504	-1.3919	0.9248	0.3902
1.0536	-0.2088	1.0726	-2.0128	1.1058	0.4627	-0.5320	-1.2656	0.0963	0.6418
1.2260	-0.4297	1.2960	-2.0399	0.6017	0.7866	-0.3477	-1.8361	-0.4015	0.3263
1.1396	-0.6277	1.3050	-2.5811	0.6497	-0.1911	-0.7870	-1.7477	0.0382	-0.1135
0.9875	-0.0802	0.8511	-1.9915	0.7492	0.2503	0.2246	-1.5432	0.6742	-0.1086
1.0035	-0.4480	0.8608	-2.1774	1.0550	-0.0336	0.0836	-1.8314	0.2180	-0.9319
0.8865	-0.1718	1.6097	-2.0971	1.1363	0.1189	0.3655	-1.4826	-0.4873	-0.0101
1.0622	-0.5624	1.0173	-1.6830	0.8014	0.1215	-1.0943	-1.7309	0.5237	-0.1583
0.9854	-0.1665	1.2150	-2.2319	0.8700	0.2282	-0.2088	-1.5149	0.4217	-0.2630
0.9118	-0.4897	0.5798	-1.3294	0.6360	0.4006	-0.6598	-1.8733	0.7871	0.6367
0.8139	-0.1049	0.8675	-1.6991	0.4579	0.9995	-0.3870	-1.9846	0.3963	0.6676
0.8054	-0.1869	0.5782	-1.3480	0.6735	0.1592	-0.4376	-1.9191	0.2449	0.5089
1.0263	-0.2285	0.7654	-1.2712	1.2157	0.7447	-0.2955	-1.5057	1.3587	0.5905
0.7966	-0.0699	1.1287	-1.4237	0.4418	1.1705	0.2063	-1.2780	0.6358	0.1904
1.0020	-0.2978	1.3629	-1.7139	1.2615	-0.3760	-0.1613	-1.3978	-0.2161	0.8008
1.0961	-0.5831	1.2939	-1.9269	0.8958	0.3078	-0.6062	-1.7164	0.3566	0.7402
1.0535	-0.3372	1.4372	-1.7080	0.8496	0.8160	-0.2977	-2.1819	-0.0954	0.2810
1.1529	-0.4039	1.0858	-1.5546	0.9253	0.7123	-0.0862	-0.6441	0.2743	0.3377
1.0182	-0.3629	1.2574	-1.9530	1.4873	0.2324	-0.3023	-1.6357	0.4793	0.6495
1.0334	-0.3956	0.6765	-2.1515	0.8927	-0.1163	-0.3329	-2.2658	0.0691	-0.3204
0.9638	-0.3656	0.8007	-2.2268	1.4170	-0.3396	-0.1867	-2.1268	0.6077	0.1479
0.9785	-0.4864	0.8176	-1.2864	0.8009	-0.5190	0.1560	-2.0185	0.6157	-0.0884
0.9553	0.0568	1.0436	-1.6000	1.2504	0.1358	-0.5824	-2.3279	0.8282	0.6470
0.8679	-0.2932	0.6803	-0.8663	0.6190	0.3858	-0.1904	-1.8650	0.5627	1.0945
1.0194	-0.3249	1.5288	-1.8611	1.1781	0.0296	-1.0067	-1.6304	0.1012	0.7542
0.9556	-0.2274	1.2630	-1.9527	1.4841	0.5357	-0.3452	-2.4904	0.9616	0.6178
1.0484	-0.0194	0.7374	-1.4014	0.7334	1.6680	-0.3774	-1.7334	-0.2582	0.3684
1.1532	-0.2324	1.4411	-1.6321	0.3120	0.6260	0.2225	-1.8371	-0.1625	0.2743
0.6596	0.0176	1.0925	-2.0518	1.3387	-0.2909	-0.7135	-1.9415	0.7880	0.5847
0.8427	0.1307	1.0540	-1.4225	0.7759	0.8289	-0.2095	-2.3696	0.2022	0.4548
1.0651	-0.3194	0.9149	-1.9621	0.8886	0.6049	-0.0393	-1.9187	0.4871	-0.0650
0.9001	-0.2040	1.2000	-1.8045	0.8746	0.5272	-0.2140	-2.0168	0.0018	1.1399
0.9232	-0.1807	1.2248	-2.0566	0.7820	0.7546	-0.2762	-2.0493	-0.7678	-0.2410
0.8839	-0.2014	1.2141	-2.1542	1.2441	0.3057	-0.5851	-2.1737	0.2863	-0.3861
0.9081	0.0656	1.2275	-2.0637	1.0342	0.2488	0.2501	-1.9847	-0.4937	-0.2562
0.9254	0.0509	1.1491	-1.9554	0.7817	1.0219	-0.2286	-1.6652	-0.1457	0.0058
0.7058	-0.4052	1.0583	-1.9483	0.7249	0.2600	-0.3960	-2.0006	0.0321	1.0047
1.0305	-0.4898	0.9101	-1.7714	0.9302	-0.5731	-0.9713	-2.0941	-0.0869	-0.0905
1.0037	-0.3009	0.9086	-1.4756	1.0674	0.7225	-0.2988	-2.3836	-0.0669	0.1812
0.9311	-0.2156	1.6481	-2.5957	1.3651	0.5588	-0.2494	-2.0398	-0.4231	0.0280
0.9594	-0.2966	1.1703	-2.3134	0.8610	-0.2102	-0.5897	-2.1966	-0.6610	-0.3020
0.7688	-0.0911	1.1701	-2.4189	1.3737	0.3220	-0.6921	-2.0325	0.9414	-0.0434
1.0323	-0.2827	0.6879	-1.8018	0.7240	0.3258	-1.4754	-2.1349	0.6428	-0.0256
1.0346	-0.3118	1.5521	-2.1232	0.9210	0.5498	-0.6293	-1.7739	-0.0908	-0.5248
0.8370	-0.1093	0.9757	-2.1300	0.9718	0.2722	-0.3003	-1.7545	0.1728	-0.6410
0.9661	-0.1567	0.7130	-1.4530	0.5507	0.9654	-0.1691	-1.8807	0.3300	0.5923
1.1520	-0.4293	0.5146	-1.2258	0.8310	0.3278	-0.6498	-1.0603	0.0337	-0.0404
1.0517	-0.0812	1.0423	-1.7179	1.2335	0.3700	-0.2397	-2.1086	0.3027	1.0128
1.1058	-0.6649	1.1242	-1.7559	0.5329	0.8929	-0.7884	-1.8380	-0.0605	0.0768
1.1320	-0.2591	0.3297	-1.5921	1.1060	0.2874	-0.2428	-1.5499	0.8000	1.0581
0.9468	-0.4082	0.4590	-0.8541	0.5309	0.5509	-0.1505	-2.2574	0.3601	0.3268
0.8304	-0.3151	0.9519	-1.6088	0.2686	0.6775	-0.0951	-1.8208	0.7694	0.6862
1.0319	-0.2651	1.0208	-2.0332	0.5797	1.2690	0.3657	-2.3487	0.3242	-0.4020
1.1394	-0.3469	1.4045	-1.6146	0.6442	0.6396	-0.1296	-2.0675	0.8502	0.2041
0.8912	-0.3038	1.2212	-2.4664	1.0302	0.6780	0.0570	-2.3124	0.6633	-1.1431
0.7498	-0.2429	0.7111	-1.5599	0.4678	0.9666	0.3550	-2.0241	0.5785	-0.2378
0.9778	-0.4004	1.0957	-1.5146	0.4102	0.4366	0.4605	-1.6401	0.0006	-0.1899
1.0146	-0.2805	0.9409	-2.0854	0.8236	0.9240	0.1000	-2.1556	0.6414	-0.7077
0.9675	-0.4796	1.0078	-1.7745	0.3590	0.5347	-0.0439	-1.6318	0.0310	0.1464
1.1103	-0.5175	0.7773	-1.6022	0.4717	0.7866	0.2942	-1.7846	-0.2568	-0.1042
1.0933	-0.5793	0.7716	-1.6420	0.6100	1.0621	0.5862	-1.7881	0.6575	-0.0798
0.8979	-0.3109	0.8351	-1.7673	0.5033	0.3252	-0.0054	-2.2079	0.9293	-0.4870
1.0864	-0.3455	1.1915	-2.0736	0.4714	0.6247	0.0762	-2.4891	0.1510	-1.2691
1.0367	-0.5162	0.6767	-1.3299	0.5082	1.1228	0.4816	-1.8872	0.2642	0.4277
0.8546	-0.5375	0.8965	-1.8308	0.9554	0.5160	-0.1939	-2.1282	0.5012	-0.1312
1.1440	-0.3500	0.8931	-1.7455	1.0497	1.1434	-0.0685	-2.4079	0.3206	-0.6156
1.0677	-0.3853	0.9489	-1.6265	0.8544	1.2433	-0.6818	-1.8162	0.8406	0.3468
1.0441	-0.3456	0.9993	-1.9196	1.0463	0.7693	0.5147	-1.6916	-0.3108	-0.2493
0.8775	-0.0584	1.0079	-1.8590	1.4017	0.8437	-0.2382	-2.0064	1.2447	-0.4200
0.7896	-0.1588	0.3966	-1.5034	0.7691	0.2650	0.3180	-1.8743	0.3233	0.1122
0.8926	-0.9024	0.8854	-1.1678	0.6779	-0.1944	-0.6484	-2.6286	0.1568	0.2066
0.8505	-0.6671	0.7127	-1.0697	0.1586	0.1053	0.1946	-1.7357	-0.4098	-0.6763
1.0451	-0.1129	0.5730	-1.0609	0.9485	0.3029	0.3098	-1.6217	0.6631	0.4772
0.8478	-0.3113	0.4906	-1.2103	0.4781	0.4373	0.2931	-1.9134	0.7373	-0.2906
0.8227	-0.5297	0.5107	-1.6420	0.9268	1.0435	0.3426	-1.8475	0.3718	0.7779
0.8736	-0.4398	0.8838	-1.8513	0.9414	0.0574	-0.1608	-1.6058	-0.5107	-0.1963
0.7701	-0.1734	0.8899	-2.0342	0.6938	0.6236	-0.7420	-1.1015	-0.5968	-0.2523
0.8877	-0.1956	1.1338	-2.0149	1.0658	0.9025	0.3812	-2.3143	0.0699	0.2835
0.9836	-0.1589	0.8348	-1.9646	1.0165	-0.2797	-0.1533	-1.5329	-0.5590	-0.1363
0.8342	-0.4243	1.1731	-1.2591	0.5293	1.2184	0.7033	-1.1036	-0.2990	-0.2794
0.8938	-0.0030	0.9275	-1.4598	0.9677	0.0367	-0.4841	-1.4839	0.2805	0.6988
0.9660	-0.1764	0.3900	-2.0521	0.8151	1.1918	-0.1213	-1.6230	-0.3822	0.7516
0.9528	-0.0607	0.9828	-1.8670	1.2018	0.3687	-0.0593	-2.1238	0.0058	0.4860
0.9885	-0.3612	0.5213	-2.2009	0.8752	-0.2619	-0.3048	-1.7736	0.1499	0.1527
1.0268	-0.0647	1.2059	-2.2303	0.9148	1.1844	-0.0007	-2.1478	-0.6509	-0.2773
0.9994	-0.0904	1.1783	-1.1751	1.0290	1.0596	0.5203	-2.1571	-1.0147	0.1305
0.6957	0.1109	1.0311	-2.2318	1.1176	0.4695	-0.0529	-1.5736	0.3001	-0.0745
0.9227	-0.4114	0.7276	-1.6102	0.4739	0.6778	-0.1477	-1.7862	-1.2119	-0.3107
0.9386	-0.1670	0.9925	-2.0956	0.7667	0.2979	-0.1136	-1.5282	-0.1949	0.2807
1.0755	-0.5099	1.0449	-2.1140	0.7041	0.4528	-0.3387	-1.4919	-0.6041	-0.4965
0.9969	-0.1595	1.0593	-2.4933	0.7867	0.4288	-0.3584	-1.9254	-1.0330	-1.0201
1.0824	-0.1295	1.1717	-2.2054	1.2070	0.4948	-0.8762	-1.6076	0.0137	-0.1473
1.0279	-0.2185	1.1435	-2.3124	0.9518	0.8971	-0.6568	-2.1439	-0.8188	-0.2719
0.8781	-0.1820	1.2077	-1.9845	1.0138	0.4923	-0.5172	-0.9963	-0.2997	-0.2322
0.7744	-0.3178	0.8721	-1.6696	0.6263	0.2182	0.2370	-1.1524	-0.5597	0.3321
0.8250	-0.2106	1.0438	-1.7268	0.8898	0.4537	-0.1272	-1.2229	-0.1607	-0.1112
1.0626	-0.2727	0.5327	-1.8390	0.6374	0.7227	0.0721	-1.3590	-0.4428	0.7644
1.0637	-0.4072	0.8388	-2.0398	1.2543	-0.0081	-0.5396	-1.9502	0.6274	-0.0154
1.1334	0.0025	0.9591	-1.4119	0.4886	1.3908	-0.3582	-1.4220	0.0127	0.3139
1.0599	-0.2292	0.4355	-1.2114	0.9877	0.2638	-0.6073	-1.2641	0.7179	-0.0096
0.9419	-0.5211	0.4352	-1.3839	0.7124	0.8202	-0.1474	-1.9470	0.0479	-0.1185
0.8932	-0.4709	0.7680	-1.5983	0.4902	0.3139	0.0400	-1.8206	0.7609	-0.2116
1.0340	-0.2143	1.1769	-1.9315	0.7149	0.9790	-0.1861	-2.8640	0.5441	0.5611
1.0337	-0.2075	0.8423	-1.4665	0.4342	0.5375	-0.1259	-1.9003	0.8145	-0.3251
0.6387	-0.3797	0.6986	-1.5712	0.6334	0.6144	0.5858	-1.4925	1.5151	-0.9903
0.9564	-0.4716	0.2178	-1.0024	0.4372	1.3995	0.4740	-0.2812	0.1357	-0.1681
1.0037	-0.4917	0.4329	-0.7191	0.3950	1.1328	0.7291	-0.6263	0.2576	-0.7137
0.9423	-0.3326	0.3252	-1.3661	0.7084	0.5262	-0.0926	-1.7894	0.3671	0.2550
0.9957	-0.3557	0.8560	-1.5678	0.8389	0.7336	0.5069	-2.0615	-0.0912	0.5474
1.1609	-0.7862	-0.1217	0.3273	0.8806	0.3768	-0.1211	-1.1834	0.5870	0.7600
1.0317	-0.0256	0.4263	0.0847	1.0464	0.5149	0.1281	-0.9599	1.0098	-0.1031
1.1038	-0.6644	1.0832	-1.0297	0.6480	0.5065	0.2246	-1.4499	0.4901	-0.4627
1.1658	-0.6996	0.4968	-1.3866	0.3874	0.0781	0.1026	-1.0585	0.8212	-0.4010
1.2681	-0.7268	0.4193	-1.3415	0.5036	0.6677	0.4639	-1.0348	0.5205	-0.1619
1.1315	-0.6206	0.7138	-1.1479	0.5737	0.2636	0.2121	-1.3371	0.4108	0.1165
1.0589	-0.4591	0.5501	-0.5494	0.5128	0.2033	0.4200	-1.3721	0.6840	-1.3188
1.0485	-0.4345	0.8101	-1.2987	0.8782	0.3772	-0.6574	-1.6828	0.4683	-1.2575
0.7788	-0.1682	0.2176	-0.7969	0.8051	0.4620	0.0967	-0.5822	-0.0550	0.3353
1.0470	-0.7033	0.0974	-1.2801	0.9928	0.2906	-0.2183	-1.4650	1.0643	-0.9288
0.9634	-0.4101	0.2614	-1.3692	0.8328	0.5321	0.0518	-1.6889	0.3936	-0.0800
1.0928	-0.8154	0.7723	-1.3895	0.6887	0.2666	-0.1896	-1.8839	-0.4180	-0.6821
1.0393	-0.7055	0.1990	-0.6676	0.6157	0.4823	-0.1160	-0.6808	-0.4858	-0.0037
1.0116	-0.4658	0.3200	-0.7873	-0.6120	-0.0960	0.6110	0.3408	-0.5346	-0.1660
1.0340	-0.7888	-0.0574	-0.1249	-0.4097	0.1016	0.5451	-0.0487	-0.1064	0.4385
1.1715	-0.8596	0.7416	-0.8386	-0.5426	1.4357	-0.0360	-0.6442	0.0572	1.3328
1.0751	-1.0594	0.3871	-1.2025	-0.3059	0.3736	0.7072	-0.4353	-0.1089	-1.2810
1.0105	-0.7648	0.1473	-0.7105	-0.2017	0.7371	0.4078	0.1019	-0.0098	-0.5895
1.0764	-0.8661	-0.0417	-0.5262	-0.1318	0.7287	0.5454	0.0861	-0.1430	-0.0217
1.0652	-0.8189	0.6645	-1.1482	-0.3862	1.3236	0.1715	-0.6257	-0.3672	-0.5227
1.1248	-0.7716	0.3603	-0.7580	0.0203	0.7730	0.2637	-0.8489	-0.5124	-1.0954
1.2108	-0.5537	0.4523	-1.2038	-0.7417	1.1566	0.9394	0.3283	-1.4865	-0.5970
1.3186	-0.6554	0.6512	-1.5975	-0.3573	0.4568	0.6873	-1.0703	-1.6113	-0.5395
1.3510	-0.7350	0.3866	-1.8721	-0.5110	0.5625	0.8581	-0.7345	-1.2868	-1.2059
1.0604	-0.5129	0.1918	-1.0683	-0.2522	0.4140	0.4200	-0.0010	-1.7288	0.2001
1.1566	-0.3760	0.0695	-0.8244	-0.2952	1.2844	0.3737	0.2616	-0.8578	-0.5488
1.0821	-0.4365	0.5068	-1.2597	-1.2727	1.2135	1.1556	-1.1670	-1.3111	0.1292
1.0756	-0.6598	0.7023	-1.1555	-0.8196	1.5343	0.0502	-0.6158	-0.6959	-0.1462
1.0474	-0.7632	0.6689	-1.4569	-0.7751	0.8226	0.2314	-0.5670	-1.2610	-0.5411
0.9506	-0.6024	0.7012	-1.5789	-0.3016	0.2678	0.1666	0.1505	-2.4247	-0.5530
0.9575	-0.6136	1.1522	-1.7236	0.0280	-0.1507	0.0212	0.0943	-1.5442	-1.1869
1.1312	-0.3049	0.5746	-1.6489	-0.5046	0.6039	0.3700	-0.3289	-1.8963	-0.6871
1.1024	-0.2980	0.5768	-1.1055	-0.6243	0.3593	0.1484	0.8610	-2.0849	-1.2254
1.1501	-0.6378	0.6135	-1.5371	-0.1421	0.4692	0.0860	0.2856	-1.8438	-1.3775
0.8442	-0.1988	0.7310	-0.9838	-0.5019	0.9347	0.0411	0.9874	-1.3243	-0.1340
0.8998	-0.6018	0.1354	-0.4995	0.0384	1.7129	-0.3155	-0.3661	-1.1775	-0.3647
0.9472	-0.5730	0.0894	-0.4192	-0.6650	1.6824	0.3982	-0.4541	-1.1121	-0.1058
0.8924	-0.1880	0.5508	-0.9718	0.6984	-0.2482	0.2418	-0.8329	-0.8939	-0.2873
0.9991	-0.4067	0.3851	-1.1783	0.1358	1.0280	0.3371	-0.2596	-0.4604	-1.0440
0.8475	-0.3167	0.5535	-0.7627	-0.2934	1.2049	0.6189	-1.8232	-0.2991	0.6235
0.8347	-0.2557	0.1523	-0.4923	-0.1319	1.0538	0.0562	-1.2019	-0.2829	-0.4990
0.8494	-0.2198	0.1191	-0.6061	-0.0872	0.5237	0.1916	-1.1929	-0.2624	0.0796
0.8992	-0.6716	0.4660	-0.7980	-0.3213	0.3351	0.5626	-1.9723	-0.5224	-0.6463
1.0491	-0.7286	0.4992	-0.6835	-0.1730	0.0687	0.4845	-1.9602	-0.3182	-0.8431
1.0314	-0.8578	0.2951	-0.3280	0.1034	0.1990	0.4287	-1.6449	0.0649	0.0296
0.8631	-0.5480	0.4820	-0.0856	-0.0117	0.1941	0.1472	-1.8173	0.2902	-0.1770
0.8913	-0.7351	0.3174	0.0250	-0.1561	0.9876	-0.2353	-1.6296	-0.4064	-0.9787
0.7730	-0.2843	0.0594	-0.9019	0.4870	1.3481	0.0038	-1.5514	0.2410	-0.1763
0.7986	-0.3884	0.3779	-0.8001	-0.1492	0.2205	0.2178	-1.3138	-0.0493	-0.4172
0.8422	-0.2508	0.3529	-0.3829	0.2706	0.8023	0.2677	-1.9438	0.0646	-0.0868
0.9728	-0.8255	-0.3266	0.1050	-0.0136	0.2227	0.0010	-1.0199	0.3894	0.4705
1.0370	-0.5712	0.0740	-0.7460	0.2712	0.8951	0.4518	-0.6004	0.0976	-0.2535
0.8435	-0.4718	0.2457	-0.2376	-0.3181	0.5849	-0.0833	-0.9400	-0.0833	-0.4599
0.9747	-0.6501	0.3922	-1.1229	-0.7085	0.7969	0.1209	-0.2067	-0.1859	0.2395
0.8892	-0.6167	0.1555	-0.9307	-0.5619	0.5507	0.4837	-0.3366	-0.8228	-0.4160
0.8910	-0.5583	0.1755	-0.4638	-0.3988	0.2907	0.3951	-1.0160	-0.0787	0.2344
1.0042	-0.4003	0.1871	-0.4636	-0.7234	0.9749	0.2563	-0.0191	0.6660	-0.0048
0.9362	-0.7639	-0.0815	-0.4524	-0.3925	0.3562	-0.1938	-0.4470	0.1377	-0.8541
0.9082	-0.8400	-0.1004	-0.3454	-0.0326	-0.0421	0.1070	0.4493	-0.8379	-0.1030
1.0172	-0.6716	0.0610	-0.5503	-0.5516	0.4097	0.4463	-1.1370	-0.0425	-0.6615
1.0125	-0.4559	-0.1566	-0.2684	-0.9713	-0.2992	-0.5978	-0.8537	0.1427	-0.4114
0.9751	-0.8074	0.2146	-0.2731	-0.9909	0.8715	0.5535	-0.3286	-0.2544	-0.6182
0.8860	-0.7490	-0.2249	-0.1602	-0.1557	0.5146	0.8001	-0.9509	0.4521	-0.6456
1.0040	-0.7041	-0.2289	0.0505	-0.8416	0.8005	0.0821	0.5594	-0.5974	0.1664
1.1283	-0.7909	0.7099	-0.4881	-0.7535	0.2543	0.2515	-0.1293	-0.4755	-0.0455
0.9466	-0.2666	-0.1863	0.2336	-0.2571	0.0501	0.4717	-0.0812	0.9107	0.5591
0.9116	-0.6526	0.1250	-0.3151	-0.6511	0.4586	0.5891	0.0166	0.4968	-0.2048
1.0179	-0.8667	-0.0006	-0.1696	-0.7581	0.1943	0.2851	-0.0128	0.4229	-0.7359
1.0405	-0.5965	0.1656	-0.2325	-0.5160	0.3817	0.2534	-0.8185	0.5662	-0.4173
1.0038	-0.9427	0.6188	-0.8501	-0.7933	0.1758	0.2490	-0.8664	-0.1023	-1.4157
0.8550	-0.6675	0.4961	-0.5940	-1.0398	1.4359	0.5784	0.0063	-0.7900	0.2599
0.8991	-0.8997	0.4274	-0.6751	-1.0257	1.2207	0.1139	0.6569	-1.4164	0.1839
1.0973	-0.9376	0.3297	-1.0107	-0.5753	1.0131	0.4671	0.3751	-1.6687	-1.1031
1.0555	-0.8872	0.3070	-0.4650	-0.9802	-0.1351	0.1658	0.2582	-0.7450	-0.3813
1.1247	-0.8471	-0.1852	0.2506	-0.7045	0.6209	-0.1138	0.7686	-0.9547	-0.2196
0.9832	-0.8536	0.0443	-0.9844	-0.8429	0.8970	0.5372	0.6405	-1.0818	-1.2989
1.1408	-0.7768	-0.1563	-0.2988	-0.6926	1.1602	0.1588	0.1216	-0.9926	0.4836
0.8756	-0.4449	0.3948	-0.1738	-0.2510	0.0376	0.2128	-0.2447	-1.5364	0.1218
1.0644	-0.6596	0.2192	-0.1181	-0.5722	0.2287	0.1886	0.0721	-1.4703	0.0870
0.9007	-0.3082	0.1901	-0.6563	-1.0980	0.3849	0.4991	0.2866	-0.7312	-0.9270
0.9987	-0.7411	0.2256	-0.7490	-1.0143	1.1237	0.7152	0.1226	-1.5407	-1.4506
1.0039	-0.8671	-0.1911	-0.1833	-0.9807	0.9864	0.3507	-0.0303	-0.5336	-0.5289
0.9979	-0.5544	0.0793	-0.4089	-0.6184	0.9019	0.1578	0.1630	-0.0906	-0.6003
1.1553	-0.9440	0.0699	-0.9102	-0.5963	1.1332	0.2094	-0.0544	-1.0023	-0.6719
1.1448	-0.6468	0.0602	-0.3421	-0.2951	1.1510	1.0756	0.8494	-1.0198	-1.2868
1.1070	-0.8546	0.5355	-0.9805	-0.6244	0.5387	-0.3931	0.4164	-0.6665	-0.7259
0.8907	-0.7325	0.3385	-0.7513	-0.9084	1.4093	0.3276	-0.3591	-1.3803	-1.0865
0.7787	-0.6162	0.5869	-0.6509	-0.4926	0.4638	0.8682	0.1332	-1.2465	-1.2489
0.9805	-0.8956	0.6384	-0.8806	-1.0105	0.8828	0.5028	0.0035	-0.3659	-1.2748
0.8239	-0.7109	-0.1368	-0.3263	-0.7614	1.2822	0.2619	-0.2497	0.1387	-0.4349
1.0474	-0.5742	-0.1195	-0.5131	-0.4817	0.7197	0.2436	-0.2244	0.0898	-0.1893
1.0520	-0.6284	0.3035	-0.3132	-0.8877	0.7486	0.1054	0.0121	-1.0734	0.8853
0.9131	-0.6651	0.5590	-0.7605	-0.8246	1.1785	0.5165	0.3942	-1.5243	-0.2348
1.1087	-1.0874	0.2333	-0.7391	-0.7903	1.5159	0.5453	-0.3488	-0.3922	-1.1783
1.0556	-0.8857	0.1228	-0.4383	-1.1993	0.9435	0.3178	-0.2833	-0.9531	-1.0729
1.0966	-1.0546	0.2722	-1.1723	-0.4073	1.1040	0.0315	-0.3039	-0.3056	-0.1000
1.0659	-0.8439	0.4168	-0.4609	-0.4954	1.1646	0.3430	-0.0360	-0.8929	-1.0170
1.0203	-0.9411	0.0386	0.3820	-1.1108	1.2659	-0.2711	0.5926	-0.1722	-0.3284
0.9358	-0.3590	0.0061	-0.5785	-0.6038	0.6299	0.7154	0.1573	0.3909	-0.6103
1.0069	-0.6195	-0.1403	-0.2947	-0.6910	0.7861	0.1059	-0.0501	0.1311	-0.1101
1.0918	-0.7505	-0.1227	-0.0747	-0.6716	1.0419	0.0195	0.2421	0.5228	-0.1553
1.0125	-0.6292	-0.0134	0.0016	-0.2901	0.1600	0.4081	0.1046	0.3155	-0.0404
1.0165	-1.2255	0.0644	0.2729	-1.3820	1.2744	0.3978	-0.0519	-1.1617	-1.1264
1.0832	-0.9681	0.0412	-0.1405	-0.8148	1.1733	0.3838	0.5074	0.2391	-0.1770
1.0786	-0.6762	-0.0031	-0.3281	-1.0438	0.3983	0.3802	0.7594	-0.5294	0.1181
1.1005	-0.6344	-0.0369	-0.0613	-0.7336	0.1199	0.5683	-0.2643	-0.0465	0.0861
1.0807	-0.8524	-0.1323	0.3322	-0.7784	1.0063	-0.0105	0.4069	-0.5064	-0.6690
1.1068	-0.5979	0.1341	-0.2122	-0.5904	1.0369	0.4138	0.1509	-0.7164	-0.1301
1.0281	-0.9315	0.0026	0.4141	-1.0151	0.8067	0.0904	0.6149	-0.4187	0.1317
1.0173	-0.8553	0.1808	-0.5043	-0.9631	0.3606	0.3121	0.0722	0.2843	-0.5226
1.1939	-0.8737	-0.2443	0.4805	-0.5726	0.7322	-0.1716	0.4505	0.4723	0.1654
1.0490	-0.9037	0.3692	-0.1291	-0.9224	0.9058	0.5621	-0.1274	-0.3065	-1.1593
0.9390	-0.9978	-0.0004	0.0060	-1.0343	0.7611	0.6079	0.9798	-0.7430	-1.7317
0.9587	-0.7221	-0.3397	0.3421	-0.8994	1.2191	0.5626	0.4113	-0.0339	0.1254
1.0123	-1.0124	0.2925	-0.4094	-1.2189	0.7895	0.7303	0.2688	-1.0347	-1.1417
1.0731	-1.0372	-0.0471	0.2282	-1.0129	0.6411	0.3517	0.2605	-0.1229	-0.6744
1.1212	-0.6497	0.1397	-0.3106	-0.6777	0.4575	0.2347	0.3346	0.2752	-0.1819
1.1257	-0.6672	0.0748	-0.9512	-0.6936	0.7136	0.0474	-0.2028	-0.0614	-0.1895
1.1738	-0.8534	0.2181	-1.1402	-0.6491	0.6937	0.1476	0.1598	-0.8229	-0.4347
1.0251	-0.9067	0.3498	-0.9282	-0.8416	0.3781	0.8741	0.2319	-1.1425	-1.3198
1.0751	-0.6022	0.2408	-0.8578	-0.6526	0.9715	0.9440	0.0274	-0.4568	-0.0224
1.0561	-0.9917	0.7021	-1.1677	-0.8277	0.3097	0.6289	0.0441	-1.2149	-0.0527
0.9653	-0.9285	-0.2936	0.3767	-0.7239	0.9700	0.3071	0.6389	-0.3594	-0.7230
0.8602	-0.5018	0.1015	-0.4225	-1.0267	0.8748	0.9550	0.7932	-0.8972	-1.0182
1.0249	-0.7779	0.0066	-0.0402	-1.4230	1.0348	0.3834	0.7450	-1.3630	-0.1471
0.8825	-0.6179	0.5038	-0.3188	-0.7810	1.1813	0.5337	-0.0334	-1.5831	-0.5416
0.9061	-0.5595	0.2002	0.2567	-1.1769	0.8218	0.6165	0.2710	-0.4410	0.5925
0.9772	-0.5124	-0.2831	-0.0930	-0.9299	0.9157	0.7066	1.1067	-0.2723	0.3610
0.7200	-0.8246	0.0337	0.3265	-1.2699	0.3668	0.2402	0.4882	-0.8499	-0.0689
1.0967	-0.9507	-0.0843	-0.2648	-1.1473	1.2999	0.7824	0.8471	-0.5934	-0.3960
0.8539	-0.8179	-0.0407	0.3110	-1.2075	0.7543	0.4428	0.4858	-1.0052	-1.1610
1.0283	-0.8156	-0.2137	0.0100	-1.2306	1.4904	0.5602	0.6163	-0.6655	-0.4726
1.2523	-0.7026	0.1732	-0.4640	-0.9456	1.2919	0.7021	0.7511	-0.8301	-0.4970
0.9447	-0.6699	0.3798	-0.1726	-0.7914	1.5506	0.8541	1.0298	-1.1901	-0.4155
1.2894	-0.6975	0.0666	-0.0961	-0.9614	0.7744	0.6358	0.9816	-0.6615	-0.3126
1.0579	-0.9166	0.1703	-0.7622	-0.6923	0.5037	-0.6375	0.4194	-0.8737	-0.7583
0.9804	-0.7933	0.2569	-0.7167	-1.0090	0.8810	0.5942	0.8880	-0.7901	-0.4792
0.9614	-0.3981	-0.2209	-0.2596	-1.2541	1.1956	1.3226	1.4708	-1.0581	0.5975
1.0122	-0.5721	-0.0000	-0.0440	-1.1515	1.2648	0.5821	1.2551	-0.4078	-0.7964
1.0094	-0.6997	-0.1495	-0.1189	-1.2364	1.8028	0.6690	0.7586	-0.3703	-0.5933
0.7975	-0.3605	-0.1461	-0.3479	-0.6046	1.1304	0.3394	0.8355	-0.2545	-0.2198
0.9494	-0.7226	-0.0422	-0.1459	-1.6567	1.3353	0.6827	0.6327	-1.6908	-0.7067
1.0102	-0.7994	0.4564	-0.5261	-0.8240	1.1286	1.0770	0.1775	-0.7634	-0.4322
0.8364	-0.5794	-0.0096	0.0326	-0.5990	1.4721	1.1965	-0.0139	-0.1472	-0.2214
0.8320	-0.8607	-0.0920	0.1347	-0.9655	0.9437	0.6692	1.1131	-1.2844	-0.4163
1.0154	-0.8521	0.2753	-0.0320	-1.6085	1.5924	1.1102	0.2653	-0.4974	-0.0312
1.1476	-1.1486	0.0990	-0.3265	-1.2183	1.4645	0.6223	0.3907	-1.3653	-0.2040
1.2956	-0.8949	0.0253	-0.3981	-0.9259	1.1668	0.1587	0.8930	0.0014	-1.0964
0.9941	-0.4195	0.1830	-0.5759	-0.8121	1.4044	0.7060	0.8333	-1.3068	-1.2993
0.9163	-0.4097	-0.2032	0.2650	-1.1461	1.2864	0.3144	0.6939	-0.2308	-0.3863
1.0787	-0.6142	-0.0895	0.3339	-0.9903	2.1180	0.4321	1.3701	-0.0469	-0.4062
1.1135	-0.9343	0.2985	-0.0783	-0.4128	0.7518	0.8798	0.1619	-0.7177	0.0631
1.0190	-0.7398	-0.0285	-0.2996	-1.0763	1.1319	0.5851	0.4873	-0.9372	-1.0512
1.2802	-1.1276	0.2654	-0.4494	-1.3647	1.5159	0.5646	1.0947	-1.1232	-0.4883
0.8782	-0.7174	0.0150	-0.6620	-0.5499	1.3802	1.1723	0.1462	-0.2257	-0.1967
0.9137	-0.5927	0.4483	-0.3216	-0.8856	1.0496	1.4603	0.6706	-0.9149	-0.2025
1.2444	-0.7434	0.3709	-0.0018	-0.7612	1.4700	0.3626	0.4111	-0.2771	0.6397
0.9298	-0.7145	0.1255	-0.0044	-1.0568	0.5576	0.7575	-0.2160	-0.9039	-1.1234
1.1869	-1.0025	0.1789	-0.4794	-1.4852	0.9300	0.6574	0.0782	-0.6212	-0.1381
1.1480	-0.8905	0.2497	-0.0679	-1.1767	0.4640	0.8748	0.1038	0.2161	-0.7876
0.9794	-0.6378	0.0843	0.0452	-0.5975	0.3500	0.0740	-0.4630	0.6616	0.0706
1.1363	-0.7977	-0.1493	-0.2255	-1.4123	0.6149	0.4586	0.1370	0.0709	-0.8774
1.0503	-0.9723	0.1557	0.3038	-0.9241	0.2443	0.5120	1.1707	-0.6955	0.0129
0.9742	-0.9983	0.0434	-0.0698	-1.2683	0.7793	0.7223	0.4611	-0.8387	-0.0784
0.9282	-0.6567	-0.0144	-0.0353	-1.1719	0.4316	0.4748	-0.0017	-0.8646	-0.2179
0.9597	-0.9473	-0.1757	0.4524	-1.0494	-0.2564	0.2821	-0.0009	0.1895	-0.1840
0.8835	-0.9360	0.1380	0.3844	-1.5536	-0.6152	0.4382	0.6208	0.0743	-0.2000
0.9602	-0.9839	-0.0542	-0.0688	-1.6373	-0.1805	0.4332	-0.0349	0.0309	-0.2011
0.8212	-0.6221	0.2029	-0.1835	-0.8704	0.0326	1.0163	-0.1654	-0.0288	-0.6167
0.8210	-0.9164	0.2210	-0.3691	-1.3232	0.5128	1.0998	0.4129	-0.4863	-1.5177
1.1141	-0.8600	-0.4044	-0.1558	-0.7558	0.0272	0.6041	0.3517	-0.2420	0.2276
0.8765	-0.8031	0.1802	-0.8751	-0.9838	0.4351	0.5446	-0.3799	-0.4073	-0.7693
1.1111	-1.2048	-0.1733	-0.0993	-1.1606	0.5048	0.1701	0.2589	-1.1739	-1.0140
0.9406	-0.6686	-0.1031	-0.5682	-0.6431	1.0614	0.7434	1.1816	-0.2798	-0.8105
1.0435	-0.8979	0.1222	-0.3879	-1.0791	1.0524	0.1218	0.1053	-0.5347	-0.3545
1.0168	-0.6255	0.0391	0.0376	-1.2788	0.7868	-0.0792	0.0788	0.1449	0.6306
0.9250	-0.8636	-0.0040	-0.0993	-1.3002	0.8405	0.3358	0.3330	-0.3158	0.4790
0.9875	-0.6870	-0.1705	-0.2919	-0.4482	0.6764	0.4114	2.0403	-0.4432	0.3087
0.8616	-0.4403	-0.0261	-0.1279	-1.0252	1.1447	0.5483	1.4490	-0.6692	-0.2154
0.9855	-0.6507	0.0742	-0.5026	-0.8035	1.1714	1.1504	1.4009	-0.8733	-0.8119
0.8830	-0.6621	0.0293	-0.1489	-1.0468	1.2291	0.8191	1.5315	-0.1509	-0.1620
0.9616	-0.7246	0.0179	-0.2223	-1.1319	1.4213	0.5027	1.0421	-0.8384	-0.3758
0.9609	-0.8074	0.1345	-0.0914	-1.4676	0.6646	1.6460	1.2849	-0.7173	-0.7118
0.9492	-0.5929	-0.1969	-0.1409	-1.0475	1.0648	1.0388	0.4754	-0.1522	0.4090
1.0231	-0.6240	-0.0571	0.0784	-1.2857	0.7707	0.8581	1.2708	-0.1328	0.1278
1.0417	-0.7107	0.0950	-0.3850	-0.8016	0.4688	-0.1610	0.9996	-1.3268	-1.0620
1.0128	-0.6249	0.0111	-0.4743	-0.8707	1.0715	0.5939	2.1241	-1.4132	-0.2461
0.8294	-0.6024	0.0204	-0.0317	-0.6499	1.0466	0.9281	1.6710	-0.8282	-0.0305
1.0584	-0.8551	-0.1206	0.0501	-1.5272	1.4760	0.3992	1.0890	-0.8705	-0.4521
1.0095	-1.2771	-0.0894	0.3065	-1.2669	1.1271	0.1883	0.3991	-1.6553	-0.3470
0.8365	-0.7259	-0.4703	0.1556	-1.0513	1.4090	0.4518	1.0009	-0.7952	-0.4037
0.9579	-0.6897	0.1280	-0.6490	-1.2929	0.4245	0.5177	1.0182	-0.9213	-0.3313
0.8295	-0.8420	-0.1786	0.2429	-1.1091	0.8240	0.8392	1.3045	-0.3610	0.6181
0.8662	-0.7866	-0.1702	0.1192	-1.0266	1.1262	1.4906	1.5142	-0.2359	-0.6073
1.0645	-0.7607	0.1631	-0.2236	-1.0500	0.8471	0.5009	1.5552	0.0384	0.2063
1.0103	-1.1082	-0.0111	0.0394	-0.9503	1.2525	0.4643	1.2794	-0.5546	-0.6083
0.9848	-0.8445	0.0580	0.0872	-1.1200	0.9574	0.4999	0.6752	-1.0589	-0.2634
0.8794	-0.7173	-0.0911	0.1706	-0.6419	1.4522	0.2733	1.5427	-0.9480	-1.0328
1.0854	-0.8388	-0.4147	0.1155	-1.0485	0.8835	0.5451	1.1093	-1.1792	-1.1140
0.9520	-0.5534	-0.1674	-0.0614	-0.7676	1.2545	0.2204	1.2351	-0.3652	0.0593
0.9491	-0.6745	-0.4160	0.2857	-1.5073	0.6956	0.3764	0.8253	-0.0734	1.0394
1.0208	-0.9535	0.0320	0.4134	-1.1357	0.5299	0.5410	0.7887	-0.8413	0.5736
0.8333	-1.0169	-0.3143	0.1110	-1.2088	0.4250	0.1931	0.1280	-0.4466	-0.5374
1.0904	-1.3435	0.1390	-0.0224	-1.5850	0.1645	0.9552	0.6536	-0.6670	-0.1568
0.8000	-0.7373	-0.3660	0.4076	-1.4285	-0.1443	0.3195	0.4549	0.1464	0.0326
0.9596	-0.9959	-0.3369	0.2072	-1.4358	0.0474	0.4299	0.1024	0.0567	-0.2292
0.8747	-0.7709	0.0506	0.2586	-0.9470	0.9085	0.1615	0.6362	0.4647	0.0294
1.0694	-0.8546	-0.0001	0.6225	-0.6811	0.3492	-0.0933	1.1971	-0.6863	0.8628
1.0745	-1.0928	-0.1767	0.3752	-1.0513	1.0938	1.0405	1.4864	-1.0074	-0.2078
0.9611	-0.9062	-0.4584	0.5504	-1.0817	0.8945	1.1015	0.3494	-0.2584	-0.3228
0.9616	-0.8541	-0.0929	0.0217	-0.1295	-0.0307	-0.1386	0.4340	0.4391	0.1134
0.8413	-0.3314	-0.1544	-0.2070	-0.6369	1.2071	0.6407	1.5701	-0.3124	0.5315
1.0722	-1.0403	-0.0688	0.5482	-0.9849	1.0328	0.5805	1.4812	-0.5308	-0.3717
1.0106	-0.8177	-0.4113	0.6074	-1.3172	0.8042	0.6497	0.0067	-0.7885	-0.1513
0.9256	-0.6954	-0.0423	0.5173	-1.0428	0.5555	0.9174	1.5619	-0.3455	-0.4750
1.2307	-1.0222	-0.0316	-0.1117	-1.1624	0.8763	0.7648	1.3266	-1.0164	0.3067
0.9140	-0.9279	0.0727	0.0794	-1.5225	0.4862	1.0949	1.0311	-0.9692	-0.2939
0.9854	-0.8743	-0.0795	-0.2545	-1.2306	0.9786	0.1238	0.8467	-0.6513	-1.0493
1.0739	-0.6575	0.1836	0.0602	-1.3158	0.2783	0.3353	0.9517	-0.1537	0.3154
1.0576	-0.9796	-0.0464	0.0662	-1.1851	0.8839	0.1975	0.9595	-1.3352	-0.5014
1.0830	-0.8063	-0.4562	0.0248	-0.9587	0.8965	0.4539	0.8295	-0.6166	-0.5048
0.8769	-0.6137	-0.1026	-0.1883	-0.8608	0.9502	0.7839	0.7091	-0.2693	-0.4479
1.1319	-0.8090	0.0021	-0.2085	-0.7051	0.5655	0.6832	1.2519	-0.6815	-0.5977
1.0093	-0.8260	-0.0917	-0.1459	-1.2823	1.0079	0.6700	1.4664	-0.4536	-0.0746
1.0574	-0.7545	-0.2580	0.8584	-1.1817	0.2748	0.4519	0.7308	-0.5438	0.4930
1.0803	-0.9666	0.1218	0.4038	-1.3666	0.7421	-0.2060	0.4990	-0.3984	1.1811
1.0361	-0.7332	-0.1116	0.1326	-1.0811	1.0297	0.8453	1.2976	-0.4520	0.9354
1.0399	-0.6059	-0.0062	0.0809	-0.9687	0.6388	0.3364	1.3413	-0.7592	0.8091
1.1084	-0.6690	-0.0381	-0.0449	-1.1012	0.4429	-0.1520	0.9162	0.5099	0.1333
1.0906	-0.5367	0.0270	-0.0783	-1.2857	1.6476	0.8112	0.9531	-0.9412	0.3565
0.8178	-0.4280	-0.1406	0.4720	-1.0675	0.8786	1.5207	2.0699	-0.0284	-0.2396
0.7844	-0.8233	0.0111	1.1783	-1.0414	0.8695	0.3324	1.6894	-0.5222	0.4388
0.7984	-0.5775	0.3432	0.1301	-0.6899	0.6485	1.1164	2.0351	-1.1768	0.3006
0.8685	-0.5623	-0.2119	0.1708	-0.9164	1.0760	0.9954	1.6507	-1.0446	0.3743
0.9439	-0.6760	-0.5612	0.4122	-0.6649	0.9986	1.2965	2.1658	-0.0268	-0.2726
1.0453	-0.7755	-0.0512	0.3675	-0.4476	0.7715	1.0370	1.5046	-1.4976	0.4050
0.9555	-0.6961	-0.2763	0.4561	-0.3779	0.6139	1.3673	1.8198	-1.3439	0.3677
1.1334	-0.9992	-0.0283	0.1825	-0.2271	0.2660	0.0510	1.6630	-0.6517	0.0600
1.0437	-0.6423	-0.1728	0.3639	-0.7595	0.8603	0.4870	1.6302	-1.2267	0.4204
1.0781	-0.8855	0.1222	0.2670	-0.6824	0.6458	1.1031	0.8842	-1.3394	-0.6034
1.0071	-0.8660	-0.2061	0.5447	-1.1983	1.3224	0.6329	1.1838	-0.6240	-0.6403
1.1626	-0.7426	-0.1437	0.3897	-1.1697	0.4683	0.9984	1.9085	0.4632	0.1278
1.0174	-0.5588	0.1342	-0.0261	-1.2248	0.8279	0.4643	1.5886	-0.7286	-0.6715
0.9778	-0.7266	-0.5739	1.2821	-1.0127	0.7286	0.9253	0.6759	0.3440	-0.3331
0.9396	-0.7055	-0.5231	0.8424	-1.1239	0.7964	0.9962	1.6350	0.0683	-0.5135
1.1063	-0.9810	-0.2999	0.1949	-1.6847	0.6722	0.7443	1.4138	-0.9376	-1.0257
0.9167	-0.7657	0.0815	0.1773	-0.9118	1.6835	1.2628	1.0255	-0.6026	-0.6652
1.0108	-0.8284	0.1493	-0.3107	-1.0604	0.9424	0.5942	0.4025	-0.5106	-0.5811
1.0298	-0.5300	-0.3318	0.2656	-1.0376	0.9248	1.1488	1.5179	-0.2595	-0.6915
1.0270	-0.7350	-0.4966	0.4658	-1.2292	0.9978	1.2635	0.6867	-0.3842	-0.8605
0.8041	-0.5661	-0.3605	0.6382	-1.4697	0.1717	0.7653	0.8531	0.1360	0.8091
1.0305	-0.6950	-0.2702	1.2252	-1.3113	0.7974	0.5189	0.8715	-0.3947	0.2650
0.9272	-0.8047	-0.8627	0.6854	-1.0116	0.9771	0.0325	1.2157	-0.2172	-0.7647
1.1216	-1.0016	-0.5732	0.4446	-1.5243	1.3230	0.3158	0.8279	0.1772	-0.1947
1.0662	-0.9140	-0.7902	0.6596	-1.2596	0.2438	0.5295	1.6501	0.2968	0.1998
1.1106	-1.2328	-0.5389	0.8790	-1.5461	0.3881	-0.0775	1.0674	0.3254	-0.0214
0.9340	-0.7862	-0.3637	0.6727	-1.1488	1.5376	0.6575	1.7668	-0.1927	-0.4203
0.9193	-0.8268	-0.0342	-0.0590	-1.0124	1.0361	-0.2515	0.7556	-0.0913	0.2913
0.9257	-0.4671	-0.1277	0.1663	-0.7090	0.4394	0.7227	0.7694	0.1514	0.6419
0.9581	-0.4571	-0.0711	0.2129	-0.8028	1.0367	0.4966	0.7294	0.1991	0.7366
0.9130	-0.8011	-0.6148	1.0145	-1.5649	0.7336	0.1527	0.4412	-0.1270	0.7982
1.0991	-0.8955	0.0775	0.3232	-0.0427	-0.3162	0.0866	-0.0606	0.7736	0.5247
0.8840	-0.7910	-0.3938	0.2654	-1.3519	1.4696	0.8539	1.2558	-1.0069	-0.5618
0.9953	-0.5202	-0.4136	0.6041	-0.5410	0.8089	0.4421	0.8292	-0.0931	0.0828
0.9702	-0.5732	-0.3409	0.3183	-1.3730	0.9023	0.2649	1.9195	-0.4792	0.2230
1.1463	-0.6895	-0.0544	-0.0546	-1.0457	0.7346	-0.0616	1.3166	-0.9565	-0.0410
0.9769	-0.7777	-0.2353	1.2793	-1.4576	0.7264	1.1388	0.8384	-0.8663	-1.0111
0.8939	-0.7061	-0.3648	0.4037	-1.3064	0.7581	0.6235	0.5172	-0.6419	-1.1437
1.1579	-1.1693	0.0305	0.3984	-1.5480	1.0358	-0.0850	1.1055	-0.6199	0.4278
0.7575	-0.6045	-0.6077	0.9664	-0.8628	0.8435	0.3517	1.5111	-0.5471	-1.1778
0.9497	-0.9208	-0.2409	0.4725	-1.7390	0.8721	0.8303	1.3200	-0.7470	-0.0856
0.9419	-0.4821	-0.3410	0.5139	-0.7852	0.9237	0.2324	1.2994	0.4531	-0.7453
1.1277	-0.6071	-0.6216	0.8845	-0.9920	1.0381	0.6344	1.4791	-0.5740	-0.3179
1.0108	-0.6753	-0.1875	0.5086	-1.4881	1.0181	0.6099	2.3359	0.1689	-0.3459
1.2076	-0.9252	-0.1665	0.9359	-1.1993	0.0592	0.2099	2.1829	-0.6977	0.1714
1.0553	-0.7236	-0.0479	0.5110	-1.2532	1.2179	0.0820	1.1184	-0.4611	0.0693
1.0755	-0.5806	-0.3401	0.3852	-0.6870	0.3907	0.3218	1.5482	0.3954	0.5198
1.0862	-0.7946	0.0453	0.0595	-1.0012	0.9969	0.6704	1.7790	-0.9132	0.5680
1.1148	-0.8301	-0.0727	0.3608	-1.1571	1.6399	0.0256	0.4737	-0.7780	0.0674
0.9265	-0.4417	-0.0348	0.5758	-0.6165	1.5528	0.7480	1.6036	-0.5836	1.0013
0.9974	-0.3599	-0.0430	0.6756	-0.6203	0.7838	0.5428	1.5152	-0.0232	0.9680
0.9107	-0.4184	0.2670	0.4575	-0.9394	1.0589	1.0095	2.5268	-0.7822	0.2782
1.0103	-0.7248	0.1144	0.3389	-0.7381	0.2869	0.3344	1.1026	0.1114	-0.4186
0.9444	-0.5538	-0.3732	0.4805	-0.8518	0.2613	0.5377	1.1270	-0.1364	0.2114
0.9116	-0.3214	-0.4864	-0.0203	-0.2577	0.3084	0.9788	2.0180	-0.4783	0.1688
0.9839	-0.7906	-0.4145	0.5350	-0.9635	0.4492	0.4935	1.1046	-0.1771	1.0055
1.0429	-0.6443	-0.2269	0.6325	-0.8425	0.2960	0.3329	1.6583	-1.0047	0.1402
1.0272	-0.8900	-0.4984	0.3070	-0.7088	0.2346	0.5935	1.1139	-0.5426	0.2122
1.0830	-0.4281	0.1782	0.2936	-1.0921	0.1932	0.5169	1.0907	-0.4389	1.2744
1.0905	-0.6907	-0.0305	-0.0111	-0.7612	1.0747	0.1313	0.7762	-1.1494	0.7008
0.9634	-0.4676	-0.1961	0.8860	-1.0020	1.3393	0.3237	1.0559	-0.8374	-0.8760
0.9752	-0.6777	-0.5397	0.4858	-1.1889	1.2092	0.2581	0.9269	-0.3255	-0.7730
0.7247	-0.5876	-0.0674	-0.0393	-1.2281	0.9038	0.4085	0.9595	-0.5071	-1.2573
0.9225	-0.9354	-0.2919	0.7328	-1.3709	1.6283	0.8711	0.9705	-0.5112	-0.4212
0.8922	-0.5692	-0.4350	0.8376	-1.0315	0.6498	1.0853	1.0889	0.1766	-0.2521
0.8947	-0.7194	0.2400	0.1342	-1.0525	0.6575	0.2274	0.9792	-0.9270	-1.0374
0.9531	-0.6601	-0.1423	0.0362	-1.1181	0.8881	0.6473	1.0667	0.4159	-0.0722
0.9957	-0.8586	0.2501	0.2971	-1.5724	0.7046	0.3533	0.4481	-0.4674	-0.1568
0.9184	-0.8476	0.2130	0.1676	-0.6362	1.0519	-0.3861	0.3415	-0.8692	-0.7873
0.8697	-0.6296	-0.1906	0.1962	-0.6563	0.6260	0.3658	1.1536	-0.3326	-0.2162
1.0461	-0.8149	0.0204	0.2781	-1.4907	1.5520	0.5453	1.1760	-0.1830	-0.0245
0.9859	-0.8013	-0.3006	0.5663	-0.8758	0.8849	0.0344	0.6905	-0.6471	0.5534
1.0110	-0.7105	-0.3011	0.2985	-0.6674	0.2566	0.3635	1.2334	-0.4896	-0.4853
1.0505	-0.7979	-0.5609	0.3077	-0.7484	0.4845	0.1612	1.3756	-0.0449	-0.0311
0.8808	-0.5974	-0.5993	1.0714	-0.8538	-0.0319	0.4766	1.1505	0.2892	0.0288
1.0121	-0.8106	-0.6641	0.5709	-0.6982	0.5618	0.4323	1.0868	0.4031	-0.1541
0.9352	-0.7682	-0.4530	0.1545	-0.8125	0.3399	0.7102	0.9245	0.2492	-0.3660
0.8054	-0.7590	-0.4337	0.3953	-0.6940	0.0408	0.1783	0.4365	0.0417	-0.3868
1.0847	-0.8600	-0.3296	0.2236	-0.8013	0.4611	0.1174	1.6284	-0.1730	-0.8294
0.7993	-0.3536	-0.5578	-0.0517	-0.0780	-0.0181	0.1312	0.1141	1.3250	0.7594
0.9557	-1.0996	-0.6292	0.4742	-0.6290	-0.3241	0.4399	0.1415	-0.3290	1.0544
0.9949	-0.7141	-0.8218	1.0694	-0.2738	-0.8720	-0.4643	0.7869	0.5776	-0.2175
1.0574	-0.7745	-0.6446	0.3173	-0.3636	-0.1247	-0.4102	0.7950	0.0956	-0.2250
0.9792	-0.9099	-0.3191	0.3067	-0.1930	-0.3695	-0.0747	0.0661	0.2472	-0.0050
0.9761	-0.8571	-0.4778	0.4720	-0.7494	0.4998	0.0438	0.1991	0.4459	-0.2631
1.3500	-1.3192	0.0787	-0.0713	-1.9164	0.0573	0.0530	0.7914	-0.6088	-0.9246
0.7517	-0.9780	-0.3173	1.2229	-1.9166	-0.3015	1.0445	-0.4940	-0.6190	-0.2360
1.1257	-0.9391	-0.2808	1.2530	-1.0243	0.8293	0.2426	0.8135	-1.5072	-0.8765
0.9717	-0.9565	0.3657	0.6775	-0.9529	0.7723	1.5262	0.4843	-1.2939	-0.6712
0.9034	-1.0963	0.0081	0.7114	-0.5282	0.2131	0.9894	-0.0825	-1.7540	-0.5453
1.0804	-1.1261	-0.2459	0.2731	-0.8604	0.2500	0.2174	-0.3874	-1.0175	-0.8886
0.7624	-0.5642	-0.5012	0.6287	0.1008	-0.0433	-0.2114	-0.1783	0.0525	-0.7768
1.0401	-0.2957	-0.0643	0.1564	-0.5395	-0.2424	-0.1074	0.0824	0.9175	0.4829
0.9927	-0.9528	-0.5600	0.7978	-0.8741	-1.1999	-0.7656	-0.1957	0.5492	-0.4646
0.9036	-0.5065	0.3046	-0.1485	-1.0483	-0.9665	-0.3919	0.4147	0.1276	-1.2544
0.8232	-0.3177	-0.3807	0.1123	-0.6315	-0.3961	-0.1905	-0.3360	0.3333	0.9519
0.9033	-0.5711	-0.1592	-0.2888	-1.4529	-0.1173	0.3088	0.5779	-0.0277	0.6054
0.8485	-0.7233	-0.6641	0.7318	-1.6237	0.6510	0.5131	1.4914	-0.5603	1.5658
1.0371	-0.4939	0.1264	0.4685	-0.8672	-0.0908	-0.7025	0.6700	-0.2194	0.4086
1.0114	-1.0461	-0.2352	0.7522	-1.2805	0.1478	-0.6623	1.1835	0.4728	0.4850
0.9609	-0.5965	-0.3192	0.6398	-1.1493	1.1652	-0.2075	0.2532	-0.9177	0.4551
1.0054	-0.4913	-0.1287	0.5662	-1.2184	0.4078	0.9263	1.4336	0.0311	0.0840
1.1538	-0.7951	-0.6176	0.9075	-1.4217	-0.1465	0.3157	1.1457	-0.3747	0.4780
1.0062	-0.8451	-0.5307	0.8659	-1.2121	0.2292	-0.1895	1.6114	-0.1719	-0.1769
1.0570	-1.0359	-0.1893	0.1886	-1.1331	-0.0149	0.7017	0.7631	-0.5952	-0.1451
0.9597	-0.7612	-0.2458	0.6528	-1.3941	-0.0078	0.8362	0.6634	-0.0935	0.4059
0.9570	-0.9221	-0.4460	0.9912	-1.3395	-0.1917	0.7446	0.4843	-0.6043	-0.7734
0.7834	-0.8197	-0.5984	0.9943	-1.2350	-0.6734	0.6578	0.0534	-0.2758	0.0031
0.8406	-0.6761	0.1617	0.2627	-1.5119	-1.9959	-0.6275	0.8700	-0.2436	-0.5178
0.8701	-0.9316	-0.6726	0.7522	-1.8251	-0.1670	0.3501	0.3198	0.2291	1.0656
0.9719	-0.8206	-0.4778	1.1045	-1.9087	0.4370	0.6693	0.6090	0.0765	-0.0711
1.1117	-1.2095	-0.2055	0.5356	-1.0952	0.3442	0.4318	0.6802	-0.2357	0.5445
0.8317	-0.7971	-0.1187	0.6088	-1.4039	1.0429	0.9470	0.9931	-0.3728	0.6847
0.8271	-0.4626	0.1395	0.1656	-0.9949	1.1590	0.2324	0.3565	0.6429	1.0112
1.0619	-0.5645	-0.2256	0.5783	-1.0440	0.8418	0.1129	0.5616	0.5297	0.1543
1.0926	-0.9810	-0.3972	0.6703	-1.4921	-0.4785	0.0399	0.6418	0.1365	0.5385
0.9799	-0.9651	-0.6728	0.5310	-1.5514	-0.2734	0.2818	0.7699	-0.0428	0.1328
0.9345	-0.9399	-0.1961	0.4820	-1.6719	0.7219	0.8664	0.3602	-0.0558	0.2657
0.9821	-1.2121	-0.3941	0.5482	-2.0113	0.9242	0.7635	0.5612	-0.2139	0.1231
1.0972	-1.1897	-0.1211	-0.1790	-1.4396	-0.0330	-0.4860	0.4333	0.1459	0.0132
1.0051	-1.1024	-0.5855	0.4924	-1.8017	0.2336	-0.0941	1.2648	0.8442	0.1448
1.1228	-0.8912	-0.6070	0.8029	-1.6504	0.6918	0.0750	0.3634	-0.0976	0.6370
1.0815	-0.6027	0.0466	0.3336	-0.8439	-0.1739	-0.2836	0.9377	0.0486	-0.3469
0.9049	-0.9951	-0.3380	0.1914	-1.3587	-0.5169	-0.0338	0.0732	0.5268	0.0519
0.9910	-0.9999	-0.3604	0.7071	-0.9323	-0.9013	-0.4585	0.0675	0.9367	0.5017
0.8359	-0.5635	-0.6234	0.3113	-1.0043	-0.2224	0.3687	0.8049	0.9033	-0.2438
0.8952	-0.7369	-0.6871	0.4804	-0.9733	-0.3095	-0.2228	1.0051	0.4220	0.7093
0.9412	-0.7990	-0.4318	0.3886	-0.8919	-0.1641	0.2198	0.8951	1.2365	0.6128
0.9202	-0.8173	-0.3034	-0.2133	-0.9736	-0.3340	0.1343	0.6387	0.7927	0.3186
0.8774	-0.6790	-0.1365	-0.0213	-1.3359	-0.0633	-0.4785	0.4479	0.5412	1.6762
1.1068	-1.1679	-0.0301	-0.0827	-1.3527	-0.7230	-0.3915	-0.0375	0.5837	0.8529
1.0841	-0.8418	-0.0233	0.0827	-0.9975	-0.5622	-0.2494	0.6108	1.1720	0.5891
0.9888	-0.6639	-0.3265	0.4379	-1.3344	-0.0311	0.1949	0.0399	-0.1031	-0.0406
0.9990	-0.9909	-0.5683	0.9336	-1.3614	0.0146	-0.0305	0.4528	0.2606	0.2864
0.8953	-0.8626	-0.5718	0.8104	-1.7494	0.4295	0.0487	0.1285	0.2014	0.0919
1.1012	-0.9727	-0.4200	1.0149	-2.2600	-1.3749	-0.3561	0.1912	0.7961	-0.3383
1.0533	-0.8502	0.1984	0.8985	-1.6832	-0.9551	-0.2445	-0.2025	0.7267	-0.7650
0.9634	-0.6032	-0.3832	1.4333	-1.2706	-1.9061	-0.5113	-0.2023	0.2635	-0.2346
0.9853	-0.9479	-0.3190	0.6292	-1.6383	-0.3157	0.0424	-0.2302	-0.1639	-0.3509
0.8443	-0.6538	0.0143	1.0316	-0.8471	-1.0086	-0.3891	-0.6677	-0.6996	-0.9871
0.8417	-0.7569	-0.6196	0.9294	-1.0827	-0.5426	-0.2796	-1.0649	0.3726	-1.0543
0.8398	-0.9781	-0.4040	1.3178	-1.4456	-1.2610	0.1475	-0.5289	-0.0171	-0.5321
1.0746	-0.6440	-0.1758	0.9981	-1.3597	-1.5406	-0.4923	-0.4958	0.0856	1.0612
0.7689	-0.5892	-0.7736	1.0301	-1.1305	-1.1802	-0.1324	-0.4227	1.2435	-0.1503
1.0323	-1.0653	-0.4460	0.6004	-1.4405	-1.1585	-0.0940	-0.5830	0.4388	-0.8053
0.8331	-0.5623	-0.7231	0.9014	-1.1785	-1.3347	-0.1255	-0.3624	0.3693	0.4294
0.8846	-0.9541	-0.5930	0.8625	-1.7539	-1.3233	-0.5998	-0.3650	0.1282	0.1178
0.9122	-0.5935	-0.2323	1.1693	-1.2302	-1.8351	-0.2063	-0.4553	0.4436	1.0416
0.8113	-0.7225	-0.5106	1.2334	-1.1100	-0.9766	0.1546	-0.6462	0.1164	0.4560
0.8986	-0.7420	-0.3568	0.8942	-1.2122	-1.1935	-1.2735	-0.1740	0.6837	0.2414
0.6938	-0.7240	-0.3183	0.6018	-1.3213	-1.6210	0.1354	-0.4189	0.6215	0.6703
0.9937	-0.5467	0.0425	0.4710	-0.8888	-0.8303	-0.0655	0.3989	-0.0386	0.8627
1.0488	-0.7938	-0.1832	1.2709	-1.1218	-0.7542	-0.0351	0.0443	0.3037	0.0392
1.0007	-0.7017	0.2222	0.5126	-1.2809	-0.6118	0.2399	0.4479	1.0966	0.5222
0.9655	-1.0644	-0.3026	0.8049	-1.4576	-0.7364	-0.6611	0.1326	0.2685	0.0550
0.8842	-0.7934	-0.7583	0.8908	-1.5545	-0.8511	0.1886	0.1372	0.8652	0.9702
0.6462	-0.7955	-0.4341	0.7728	-1.5602	-0.6067	0.8876	-0.0951	0.5281	0.5151
0.8871	-0.8523	-0.2995	0.8390	-0.9896	-1.1251	-0.3086	0.0564	0.9162	0.2999
0.7023	-0.7572	-0.1702	0.4542	-1.1883	-0.9634	-0.4095	-0.4532	0.8614	0.9866
0.9452	-1.1428	-0.6476	0.8534	-1.0646	-1.0601	0.1067	-0.7008	1.1937	1.0831
0.8371	-0.6031	-0.5582	0.9551	-1.0827	-1.4328	-0.6234	-0.7816	0.7940	0.4943
0.7534	-0.9641	-0.3244	0.8538	-1.0103	-1.9995	-1.2760	-1.0702	0.6890	0.7863
0.6244	-0.7481	-0.7067	0.6649	-0.8826	-1.5584	-1.0222	-0.8976	0.7585	0.2406
0.6588	-0.6240	-0.4862	1.2532	-0.7373	-0.5568	-0.1447	-0.7242	0.9898	0.6131
0.8021	-0.7158	-0.9293	0.8143	-0.9226	-1.0649	-0.3240	-0.5684	1.6173	0.1891
1.0067	-0.8063	-0.4712	0.6760	-0.8571	-1.3133	-0.6409	-0.4286	1.6526	0.8223
0.9088	-0.7254	-0.0289	0.5301	-0.9161	-1.0350	-0.5386	-0.5874	0.6745	1.4619
0.7192	-0.7020	-0.8438	0.0489	-1.2886	-1.2656	0.2917	-0.8961	0.3382	0.0721
0.8695	-0.8324	-0.8752	1.1754	-1.4018	-0.4187	-0.5033	-0.5774	1.4323	1.0923
1.0470	-0.9178	-0.0694	0.7481	-1.6860	-0.7616	-0.2950	-0.5012	1.8348	1.0029
0.8925	-1.2479	-0.3227	1.0500	-1.8083	-1.3598	-0.9121	-0.6704	1.0935	1.2867
0.9773	-0.7006	-0.3167	1.0024	-0.8822	-0.7170	-0.1879	-0.5174	1.8531	1.4031
0.7714	-0.9779	-0.0864	0.8188	-1.8667	-1.2421	-0.2719	0.2470	0.2824	0.7123
0.8491	-1.0524	-0.1208	0.8798	-1.5668	-0.9560	-0.1616	-0.2291	1.5508	1.2581
1.0363	-0.9598	-0.3831	0.8937	-0.9905	-1.0210	-0.8948	-0.6669	2.1712	0.8340
0.9440	-0.8326	-0.3255	1.1052	-1.8021	-1.5648	-1.0700	-0.2556	2.2244	0.6529
1.0255	-0.7301	-0.0718	1.0058	-1.8550	-0.5975	-0.2420	-0.3100	1.0411	0.7554
0.9148	-0.6706	-0.4340	0.7823	-1.0229	-0.2084	-0.5469	-0.3435	1.3827	0.5299
0.9908	-1.0405	-0.6158	1.0430	-1.5372	-1.5916	-0.9255	-0.5797	1.0720	0.8811
0.8837	-0.8482	-0.7328	1.0467	-1.3953	-1.3349	-0.1658	-0.4036	0.6941	1.2308
1.0506	-0.8921	-0.8162	0.8233	-0.9987	-1.3785	-0.6853	-0.7584	1.1170	1.1391
0.9344	-0.8400	-0.6618	0.6857	-1.2484	-0.7179	-1.1254	-0.7986	1.2101	0.5859
0.8373	-1.0099	-0.5218	0.4406	-1.5750	-1.0796	-0.5834	-0.4758	1.1750	0.8392
0.9114	-0.8050	-0.6250	0.5380	-1.6685	-0.8913	-1.4352	-0.7411	1.0748	0.5669
0.9644	-0.9458	-0.7196	1.3074	-1.1912	-1.6681	-1.8252	-1.4908	0.9872	0.8708
0.9956	-0.7340	-0.6284	1.0464	-0.8747	-1.9773	-1.1992	-1.2407	1.1256	1.1379
0.9489	-1.2928	-0.3118	0.6871	-1.5048	-1.3166	-0.9830	-0.2143	1.1875	0.1008
0.8591	-0.8066	0.0937	1.4936	-1.0608	-2.1186	-1.3347	-0.6175	-0.3292	1.2772
1.0552	-0.5825	-0.0687	0.5200	-1.3155	-0.3170	-0.2010	-0.3179	-0.1277	1.2180
0.9078	-0.8105	0.0232	0.9546	-1.3457	-1.5384	-1.0061	-0.3860	0.8056	-0.0490
1.0158	-0.8790	-0.4167	0.5600	-1.5464	-0.7464	-0.9666	-0.8574	-0.2901	-0.2566
0.8456	-0.9964	-0.2463	1.0159	-1.4144	-2.2555	-1.1093	-0.2241	0.5072	0.5722
0.7579	-1.0890	-0.3952	0.4907	-1.4361	-1.3799	0.0011	-0.9220	-0.8824	-0.0920
0.9630	-0.8616	-0.3404	0.7606	-1.3264	-1.5042	-0.6348	-1.1065	0.3685	0.8060
0.8055	-0.7241	-0.4993	0.8866	-1.2847	-1.0073	-0.7469	-0.3116	1.9606	1.6243
0.9302	-0.7442	-0.4100	0.6846	-1.2797	-1.0432	-0.3074	-0.2172	0.9645	0.6210
0.8411	-0.9257	-0.6996	0.8711	-1.1940	-1.8447	0.3675	-0.7818	1.4041	0.6207
0.9124	-1.1741	-0.3852	0.8701	-1.0319	-2.6181	-0.0988	-1.1084	1.7538	1.6823
0.8431	-0.6833	-0.6474	1.1321	-1.3288	-1.8769	-0.6754	-0.8729	2.2276	0.4001
0.8593	-0.7216	-0.6476	0.9397	-1.3414	-1.6509	-0.6276	-0.6111	1.4776	0.4650
0.9585	-0.9669	-0.2896	0.6838	-1.8214	-2.1892	-1.2710	-1.1446	1.4354	0.7099
0.6910	-0.6463	-0.2617	0.6256	-1.0357	-1.6644	-0.2144	-0.6684	0.0288	1.4527
0.7566	-0.7370	-1.0039	0.8149	-1.8546	-2.1537	0.0271	-0.7914	1.5639	-0.1264
0.9743	-0.6273	-0.0318	0.6027	-0.7514	-1.0274	-0.2440	-0.7162	1.0208	0.1382
0.9261	-0.7481	0.2488	0.5178	-0.9492	-0.2408	-0.4629	-0.2376	0.1911	0.3792
1.0405	-0.7859	0.2345	1.2832	-1.2216	-1.9434	-0.5685	-0.9396	1.0633	0.8738
0.8174	-0.6341	-0.1923	0.4918	-0.8303	-1.3154	-0.4874	-0.9880	1.4727	0.5550
0.9705	-1.1679	-0.4393	0.2029	-0.8590	-1.5523	-0.9912	-1.3744	1.4577	1.8450
0.6233	-0.9799	-0.4674	-0.1499	-1.0315	-1.2887	-0.3669	-0.7680	-0.1665	0.3585
1.0090	-0.9978	-0.6575	0.9434	-0.1057	-1.3120	-0.9856	-0.9816	1.7924	1.3229
0.5391	-0.3626	-0.3869	0.8044	-0.1794	-2.5230	-0.1513	-1.2074	1.4096	1.8810
1.1435	-0.9527	-0.9557	1.0103	-0.3684	-1.9022	-1.5278	-1.5179	1.8515	0.9560
1.0407	-0.8407	-0.8352	0.4874	-0.4738	-2.0910	-1.5562	-1.0765	1.3891	0.4529
0.8869	-0.7324	-0.8337	1.2148	0.0197	-1.5126	-0.8071	-1.1389	2.1558	0.3276
1.1043	-1.2747	-0.2201	0.9956	-1.3972	-1.4102	-1.1194	-1.3378	1.3090	1.2790
0.9148	-0.7505	-0.0808	0.4654	-1.1078	-1.6755	-0.4173	-1.1530	1.8612	0.4189
0.8651	-1.1093	-0.2191	0.6104	-0.7065	-2.7621	-1.5552	-1.0641	1.8586	1.2301
0.6113	-0.7786	-0.4736	0.6878	-1.3464	-1.4515	-0.3934	-1.6339	1.2416	-0.1029
0.7591	-0.9790	-0.7503	1.0096	-1.2609	-2.7232	-0.7468	-1.2741	1.0621	1.1172
0.8054	-0.9469	-0.0216	1.2102	-0.8484	-1.9223	-1.3958	-1.9281	1.6195	1.8794
1.0329	-1.0850	0.1247	1.1040	-0.9571	-2.6527	-0.4747	-1.5035	1.5173	1.5605
0.5968	-0.8163	-0.5482	1.1311	-1.1773	-1.9850	-0.1577	-1.7023	1.9404	1.4481
0.8893	-0.9631	-0.3958	1.1511	-0.9983	-1.3454	-0.5318	-0.6985	0.7598	0.7868
0.7582	-0.9015	-0.3406	1.4122	-1.5189	-1.9094	-1.1864	-0.9855	1.7699	1.1871
0.8318	-0.7590	-0.3193	1.3877	-0.7274	-2.1279	-1.2243	-1.0750	2.4211	1.6022
0.8721	-0.8971	-0.0978	0.5493	-1.0607	-1.8595	-1.3435	-1.0656	2.1913	0.4233
0.8120	-0.7376	-0.1145	0.5236	-1.1424	-1.7904	-0.4133	-0.8565	0.6924	-0.3463
0.8655	-0.8039	-0.5082	1.1004	-0.9318	-1.4580	-0.1509	-0.6640	1.0533	0.8220
0.8055	-1.2214	-0.1943	0.6128	-1.3277	-1.5794	-1.4185	-0.7981	1.0093	0.1634
0.7610	-1.0990	-0.0819	0.6601	-0.9641	-1.0959	-0.4994	-0.6644	0.6926	0.2814
1.1250	-0.9143	0.1948	0.4709	-1.0047	-0.9915	-0.6225	-1.0659	0.2039	-0.2514
0.9708	-0.7980	-0.0333	0.8150	-1.1267	-2.2857	-1.1053	-0.7171	0.5988	0.2348
0.9356	-0.8658	-0.2403	0.5044	-0.4746	-1.5546	-0.3224	-0.6310	0.0015	-0.5097
0.8202	-0.9337	-0.3078	0.6893	-0.7523	-1.3733	-0.6497	-1.0693	0.3855	0.6474
1.0519	-1.0130	-0.5040	0.9742	-0.6503	-1.5906	-0.8876	-0.5867	0.7690	0.3779
1.0105	-1.1339	-0.2114	0.7574	-1.4940	-1.3380	-0.7698	-0.4678	0.5257	0.1417
0.9056	-1.0954	-0.4547	0.4223	-1.0450	-0.8418	-0.2846	-0.8906	0.3661	0.2294
1.1071	-1.0927	-0.4142	0.9566	-1.0340	-1.0757	-0.6317	-0.6389	1.1040	0.8925
0.9703	-1.0898	-0.4541	0.5697	-0.5423	-1.4838	-0.0463	0.1978	0.7659	1.0831
0.9610	-0.9714	-0.1509	1.1223	-1.4489	-1.5969	-0.5433	-0.2826	1.0417	0.6336
0.8565	-0.6987	0.0021	1.1248	-1.0733	-1.1617	-0.8250	-0.8468	1.2618	-0.5328
0.9192	-0.7057	-0.0584	0.9385	-1.0806	-1.4366	-0.6260	-0.3832	0.4991	0.5428
0.7709	-0.9675	0.0645	0.2110	-1.0116	-1.2895	-0.8314	-0.8619	-0.1640	0.3803
0.9876	-1.0308	-0.1568	0.6489	-1.0436	-1.3157	-0.3126	-1.0226	0.0807	0.5145
0.7004	-0.6332	-0.1160	0.4328	-0.6616	-0.5586	-0.3584	-0.8121	0.6502	0.6011
0.8392	-0.8724	-0.1451	0.6638	-0.8474	-1.1129	-0.8550	-0.8280	0.8200	1.2486
0.9153	-1.0699	-0.5346	0.6354	-0.4470	-1.1017	-0.5814	-0.6702	0.6992	0.2384
0.8332	-1.2181	-0.6764	1.0936	-1.1835	-2.3219	-0.8299	-1.5133	1.9376	-0.0461
0.9652	-1.0117	-0.5090	0.8489	-0.4545	-2.2724	-0.4817	-1.1181	0.8419	0.9037
0.9520	-1.0677	-0.2958	0.8872	-1.0053	-1.5201	-0.7005	-1.4147	1.2350	-0.2537
0.8729	-1.0338	-0.2289	1.0795	-0.7323	-1.9559	-0.9857	-1.4601	0.7718	0.7077
0.7789	-0.9713	-0.9056	1.2935	-0.8814	-1.1097	-0.8049	-0.8411	1.2020	-0.5131
0.8397	-0.9504	-0.0035	0.6901	-0.6106	-1.3184	-0.2360	-0.5182	0.7393	-0.1309
0.9051	-0.6088	-0.0583	0.5197	-0.5885	-0.4798	-1.0181	-0.8280	0.6622	-0.3871
0.9537	-0.7850	0.2713	0.4010	-1.0335	0.2648	0.1069	-0.0596	-0.2418	0.4664
0.9140	-0.7762	-0.4467	1.2761	-0.9992	-1.9184	-0.5513	-0.4868	-0.2730	0.1935
1.0671	-1.2418	-0.7880	1.4502	-0.0683	-2.2191	-0.7073	-1.1007	0.9377	0.0185
0.9197	-1.0602	-0.8108	0.9933	-1.0019	-0.7613	-0.4077	-1.4664	-0.1881	1.0683
0.9551	-0.5292	-0.3885	1.1695	-0.3515	-0.8779	-0.6368	-0.0385	0.3813	1.1425
0.9923	-0.5629	-0.3168	1.0218	0.1747	-0.6332	-0.7401	-0.1731	0.0341	0.0547
0.6506	-0.3981	-0.1132	0.4138	-1.0627	-1.0465	0.1036	-1.3239	0.3212	0.8938
0.8337	-0.5503	-0.6809	1.0426	-0.3908	-0.5225	-0.6635	-0.5516	1.1953	-0.1812
0.8644	-0.9381	-0.6457	1.0297	-0.4748	-1.4625	-0.9843	-1.6222	1.5854	1.1097
0.7879	-0.8342	-0.5113	0.8994	-0.4843	-0.8694	-0.7092	-1.5240	1.3045	0.7647
0.8626	-0.6131	-0.1211	1.1277	-0.7114	-1.2489	-0.5306	-1.5315	0.4023	0.4542
0.8267	-0.1871	0.0862	0.6857	-0.6113	-1.3835	-0.5269	-1.4915	1.0047	1.0208
0.8193	-0.7380	0.0146	1.3262	-0.7939	-1.1919	-0.5983	-1.4584	1.2324	0.0504
0.5973	-0.5695	-0.2428	0.8288	-0.2484	-1.2398	-0.4786	-1.5200	1.2675	0.7146
0.6938	-0.6990	-0.3850	0.9290	-0.4122	-1.7210	-1.1469	-1.4211	1.8457	0.7312
0.8383	-0.9842	-0.4003	1.2135	-0.3996	-1.6414	-1.3073	-1.8312	1.7121	1.0090
0.6133	-0.3880	-0.2916	1.5253	0.2216	-1.8765	-0.9835	-1.6363	1.5547	1.2026
0.7861	-0.9654	-0.6901	1.2361	0.2247	-1.3099	-1.0965	-0.7451	1.9457	0.6124
0.7478	-0.8505	-0.8574	1.4900	-0.4161	-2.1176	-0.6956	-0.9598	1.5040	0.9535
0.6604	-1.2776	-0.4303	2.0250	-0.5323	-1.3860	-0.6437	-1.4827	1.0111	1.2361
0.8905	-1.2371	-0.7717	2.1206	-0.2128	-1.7776	-0.5246	-1.1523	1.5747	-0.2384
0.7058	-0.3539	0.1190	0.8968	-0.7758	-1.7864	-0.7156	-1.2015	0.4380	1.7267
0.7583	-0.7147	-0.6339	1.2763	-0.9041	-1.3157	-0.7113	-1.9476	0.8497	0.2536
0.6776	-0.7948	-0.4831	1.1147	-0.4711	-1.1508	-0.5424	-1.9169	0.7274	0.2264
0.8699	-1.0155	-0.0585	1.1229	-0.4672	-0.8248	-0.3248	-0.4152	0.1358	0.9061
0.7941	-0.7675	-0.2800	1.1017	-0.5469	-1.2269	-0.7686	-0.5391	-0.0991	0.5021
0.8949	-0.9541	-0.4506	1.0725	-1.0325	-0.8151	0.1899	-0.8598	-0.4719	-0.0457
0.7503	-0.8555	-0.3152	1.8446	-0.9104	-1.7452	-0.0866	-0.5052	-0.1721	1.2459
0.6260	-1.1579	-0.0478	1.2699	0.1266	-1.5661	-0.2674	-1.4708	0.5823	0.3630
0.6367	-1.0997	-0.5485	1.4929	-0.1625	-1.3074	-0.6432	-1.4360	1.3888	0.5319
0.9456	-0.9928	-0.5252	1.3707	-0.0436	-1.0178	-0.5635	-0.9399	0.8196	-0.4113
0.8216	-0.7535	-0.4264	0.7496	-0.6892	-1.6743	-0.2419	-1.6545	0.3748	0.9749
0.8726	-0.9902	-0.3595	1.2345	-0.7403	-0.8910	-0.7948	-0.5116	0.0663	0.2831
0.9069	-1.1495	-0.6847	1.8771	-0.0252	-1.4256	-1.2623	-0.5509	0.8825	0.6130
0.9370	-0.9106	-0.1082	0.4224	-0.1091	-0.7851	-0.8890	-0.3014	-0.3229	-0.8748
0.9956	-1.2592	0.3970	0.6106	-0.9387	-0.5094	-0.4554	-0.5220	0.1191	-0.4875
0.8841	-0.9639	-0.1358	1.3694	0.2075	-0.7553	-0.1324	-0.4129	0.1357	-0.6988
0.7772	-0.6779	-0.0176	0.9132	0.2648	-0.8338	-0.4673	-0.3210	0.1334	-0.1657
0.9521	-0.8591	-0.2139	1.1846	-0.2198	-0.7703	-0.5309	-0.1294	-0.3679	-0.0973
1.0111	-1.1277	-0.3085	0.8247	-0.0218	-0.7933	-0.8504	-0.3918	-0.6030	-0.3869
0.7698	-0.7031	-0.0507	0.8729	-0.3597	-0.0617	-0.2205	-0.5958	0.2396	0.5863
0.9606	-0.6007	0.2152	0.3917	0.4555	-1.3797	-1.0183	-0.3168	0.7353	0.1412
0.7951	-1.0828	-0.4134	1.6451	0.2837	-0.9649	-0.2959	-1.4498	-0.8540	0.1050
0.7084	-0.9572	-0.3228	1.2812	0.0221	-0.9710	-1.0012	-0.8946	-0.4455	-1.1312
0.7625	-0.7677	-0.4475	1.2662	0.9901	-1.2304	-0.8685	-0.8830	0.4493	-0.3229
0.6904	-0.8938	-0.2209	1.0674	0.6242	-1.3609	-1.2810	-0.8775	0.7892	-1.3455
0.7981	-1.0613	-0.0807	1.3420	0.4135	-1.4828	-1.0362	-1.8371	0.2334	-0.5715
0.6722	-0.7902	-0.3159	1.2426	0.4059	-0.5004	-0.3875	-0.2801	0.1000	-0.5191
0.8609	-1.1325	0.0064	0.8988	-0.0257	-0.2685	-0.0853	-1.2963	-0.2881	-1.1456
0.9694	-0.9490	-0.1415	1.3356	0.4687	-1.2298	-0.6022	-0.5817	-0.8458	0.1653
0.8220	-0.7684	-0.1020	1.0113	0.0475	0.3640	0.1567	-0.1823	-0.7664	-0.6412
0.7533	-0.9462	-0.1031	1.2926	0.1787	-0.7178	-0.4619	-1.2100	-1.0940	-1.4543
0.7712	-0.8223	-0.1263	0.9961	0.7577	-0.9221	-0.6249	-1.0898	-0.7043	-1.3543
1.0112	-0.9808	-0.2637	0.5559	0.3680	-0.6913	-0.3161	0.1792	-1.3599	-0.6559
0.8070	-0.5512	0.1114	1.0039	0.9454	-0.3099	-0.7225	-0.3026	0.0580	-0.6035
0.7445	-0.5630	-0.3152	1.2282	0.7679	-0.5033	-0.3873	-0.9667	0.1587	-1.0737
0.7832	-0.4208	-0.3557	1.5769	0.9865	-0.7013	-0.9568	-0.8527	0.2699	-0.0088
0.9103	-1.0344	-0.4715	1.1930	0.8209	-0.1285	-0.7576	-1.0360	0.1625	-1.0023
0.9124	-0.8208	-0.5513	1.5743	0.8905	-0.1736	-0.9119	-0.9129	0.6249	-0.1705
0.8165	-0.7023	-0.6051	1.3132	0.9225	-0.2901	-0.5834	-0.3295	0.1824	-0.8169
0.6415	-0.2137	-0.0546	0.9612	0.5447	-0.7302	-0.7277	-0.9353	-0.5738	0.2895
1.0025	-0.6629	-0.3477	1.1855	0.8318	-1.0714	-1.6406	-1.3793	-0.3806	0.0518
0.5593	-0.7050	-0.2988	1.3206	0.6637	-1.2194	-0.5290	-1.4334	0.0446	-0.4231
0.4376	-0.6588	-0.1252	1.6166	1.1080	-1.5411	0.0734	-1.3680	0.6808	0.6206
0.7103	-0.9109	-0.3318	1.6850	0.7458	-1.3501	-0.5186	-1.3273	1.6322	0.4639
0.6847	-0.4495	0.2668	0.7268	1.1395	-1.6890	-1.6003	-1.1462	0.7853	0.3500
0.5241	-0.7247	-0.2641	1.2295	1.2757	-1.4964	-0.5929	-1.6090	0.2300	-0.3214
0.7934	-0.5337	-0.6225	1.5698	1.9644	-1.2957	-1.1628	-1.3929	1.4774	0.6840
0.6125	-0.3035	-0.8054	1.4521	0.7718	-0.7851	0.3740	-0.4263	-0.3303	0.4804
0.3295	-0.8419	-0.8774	2.1456	0.8060	-0.9237	-0.8629	-0.6430	0.7102	0.5544
0.5993	-0.4521	-0.4008	1.5143	1.4158	-1.1570	-0.0230	-0.9116	0.8788	0.5312
0.3470	-0.5731	-1.0124	1.7497	0.4864	-0.6831	-0.2471	-0.4545	-0.5340	0.3946
0.5735	-0.2500	-0.2955	0.9777	1.2192	-0.5515	-0.6430	-1.1004	-0.6074	-0.6605
0.6328	-0.7343	-0.7200	1.3686	1.3287	-0.5842	-0.8263	-1.7844	-0.8689	-1.5464
0.8253	-0.5978	-0.7698	1.3949	1.1467	-0.2758	-1.4963	-0.9352	-0.8623	0.1672
0.7429	-0.4454	-0.5171	1.1766	1.0338	-1.2836	-1.0875	-0.1455	-1.1550	1.0967
0.7991	-0.6460	-0.7150	1.4262	1.0676	-1.5195	-0.7342	-0.4603	-0.6781	0.0165
0.7138	-0.5937	-0.9270	1.9278	1.2451	-0.6872	-1.4787	-0.5505	-1.0721	-0.9825
0.4682	-1.5343	-0.9502	2.1594	0.9800	-1.7160	-0.3687	-0.6053	-0.9868	-0.7094
0.7092	-0.7710	-0.5146	1.2425	0.9547	-0.3886	-0.4190	-1.0772	-0.2608	-0.0488
0.8350	-0.3033	-0.5887	1.4159	0.8852	0.1352	-0.6766	-0.5246	0.7264	-0.6775
0.5975	-0.4261	-0.8203	1.8112	1.1362	0.0580	-0.7593	-0.5447	-0.0682	-0.1498
0.8021	-0.9738	-0.5272	1.7112	1.3270	-0.6992	-0.3810	-0.5925	-0.4839	-0.5397
0.5317	-0.8202	-0.9151	2.4740	0.8644	-1.3508	-0.4471	-0.1832	-0.5640	0.2949
0.7897	-1.0763	-0.4001	1.2848	0.6176	-0.6571	-0.2047	-0.0694	-0.6314	-2.5151
0.7819	-1.3515	-0.3317	0.9896	0.4504	-1.2337	0.2494	-0.5244	-0.4234	-0.7630
0.8258	-0.9154	-0.2038	1.1771	0.5498	-0.2377	-0.4095	-0.7770	-1.0656	-1.6012
0.8334	-0.1917	-0.6153	1.0240	1.2033	-0.6444	-0.4736	-0.3782	-0.3624	-0.6796
0.7642	-0.7906	-0.4612	1.3396	0.4031	-1.3879	-0.1425	-0.6688	-0.2557	-1.1574
0.7401	-0.6252	-0.4845	1.5264	0.7486	-0.3234	-0.3038	-0.4099	-0.1547	-0.7741
0.5251	-0.8365	-0.3718	1.5646	0.5510	-0.1674	0.3598	-0.3162	-0.0924	-1.2880
0.6818	-0.3490	-0.6382	1.4603	0.8510	-0.1148	-0.1212	-0.2932	0.0499	0.2409
0.7541	-1.2325	-0.5124	1.4176	0.8929	-0.2289	-0.2093	-0.3661	-1.0916	-0.6820
0.6538	-0.9709	-0.6818	1.7559	1.2064	-0.0962	-0.3492	0.1825	-0.5565	-0.4646
0.5724	-0.8060	-0.6726	1.6916	0.9842	-0.6662	-0.7206	-0.4180	-1.3092	-1.5646
0.5700	-0.6580	-0.6581	1.3592	1.1316	0.2137	-1.2806	-0.3245	0.1413	-0.2016
0.5397	-0.7453	-0.5765	1.5957	0.3941	-0.1976	-0.1932	0.0252	-0.4927	-0.9046
0.2770	-0.7901	-0.8476	1.7517	0.4667	-0.6958	-0.2185	-0.0142	-0.7354	-0.7448
0.2021	-0.9046	-0.6911	1.6126	0.4998	-0.1888	-0.1801	-0.8428	-1.0726	-0.7519
0.2947	-0.6772	-0.5244	1.2486	0.6302	-0.6331	0.1911	0.0788	-0.5659	-0.6350
0.5838	-0.7815	-0.2145	0.8934	1.2418	-0.0413	0.5760	0.5023	-1.6222	-0.7161
0.6795	-0.4993	-0.8007	1.2279	1.6599	0.5649	-0.7469	0.2931	-1.8926	-0.0732
0.6224	-0.3714	-0.6397	1.2827	1.8866	0.6629	-0.1342	-0.4904	-1.6336	-1.2130
0.8123	-0.5897	-1.0889	1.3721	2.1449	1.2101	-0.5991	0.2057	-1.2834	-0.2648
0.7896	-0.5664	-0.4928	1.3926	1.9948	-0.2863	-1.2094	-0.5137	-1.6712	-0.9526
0.8136	0.0170	-0.8497	1.2051	3.2986	0.4563	-0.8238	-0.4334	-1.0428	-1.0366
0.5962	-0.0630	-0.7280	1.5786	2.9939	0.3195	-0.7549	-0.1879	-0.6895	-1.1572
0.9044	-0.7146	-0.7399	1.9371	2.0553	0.1309	-0.7051	-0.2302	-2.1051	-1.9248
0.8086	-0.6779	-0.7310	1.8699	3.0183	-0.3423	-0.7371	-0.2906	-1.0649	-1.8834
0.7154	-0.6715	-0.7789	1.5679	2.3086	0.4603	-0.4285	-0.0718	-0.2070	-0.9773
0.4446	-0.5534	-0.5554	1.5407	2.1904	0.1773	-0.5446	-0.1565	-1.0673	-0.0720
0.6993	-0.3843	-0.2184	1.8525	2.6097	-1.4225	-1.0880	-0.5431	-0.4431	-0.4153
0.6928	-0.4560	-0.5384	1.8514	2.6764	-0.4289	-0.2777	0.0757	-0.6033	-0.0670
0.5531	-0.4486	-0.0387	1.5217	2.9513	-0.5949	-0.1130	-0.1964	-2.0129	-0.5678
0.7055	-0.2591	-0.2168	1.6343	2.9302	-0.6089	-0.3481	-0.8812	-1.1523	1.1209
0.6556	-0.1716	-0.7607	1.7063	3.1429	-1.2946	-0.6589	-0.2081	-0.8803	0.6408
0.6744	-0.2306	-0.6162	1.4473	2.1695	-0.0706	-0.0511	-0.9540	-1.1099	-0.6251
0.9156	-0.9923	-0.9350	1.3710	3.0791	-1.3207	-1.5827	-1.4677	-1.3863	-1.0849
0.7736	-0.3526	-0.9336	1.3563	1.5076	-0.5255	-0.0061	1.4027	0.7289	0.6004
0.9212	-1.2961	-0.8649	1.8989	0.7141	0.3340	-0.1731	-0.2913	-1.3462	0.2771
0.6556	-0.0671	-0.9815	1.6632	2.7731	0.1774	-0.1569	-0.1677	-0.5705	0.6469
0.5517	-0.5564	-0.7453	1.5351	2.3896	0.0539	0.0292	-0.0209	-1.8368	-1.5237
0.5748	-0.1208	-0.4449	1.5577	2.5692	0.4856	-0.4194	-0.0132	-0.4318	-0.6494
0.5499	-0.1801	-0.5467	1.3834	2.5788	0.1777	-0.5585	-0.2572	-0.6712	-1.2205
0.4726	-0.0531	-0.6135	1.5391	2.2089	0.1186	-0.4765	-0.0226	-1.0961	-0.7922
0.4414	0.1986	-0.7363	1.5210	2.3453	0.2343	-0.5731	0.5283	0.0001	0.3154
0.4132	-0.1103	-1.0396	1.8373	2.5123	-0.3724	-0.5528	-1.0765	-0.5627	-0.8476
0.4058	-0.0479	-0.7665	1.7646	2.7343	-0.0935	-0.3283	-0.2034	-1.5647	-1.4329
0.6094	-0.0556	-0.5845	1.7994	2.5614	-0.9087	-0.4895	-0.4094	-1.3865	-1.3616
0.5811	-0.1289	-0.5920	1.4438	2.1852	0.2601	-0.4815	-1.1725	-1.4771	-2.1950
0.8291	0.2208	-0.2401	0.7262	2.6025	0.1887	0.2728	0.3209	0.8645	0.1466
0.6736	-0.3574	-0.9119	1.5877	1.9987	0.1989	-0.4255	-1.4572	-0.3756	-0.0392
0.7719	-0.3597	-0.8402	1.5445	2.9709	0.1566	-1.1702	-0.1260	-0.8579	0.4554
0.4869	-0.3139	-0.8531	1.5849	3.2353	-0.3947	-0.4811	-0.6190	-0.7606	-0.4301
0.5948	0.0250	-0.4873	1.6270	2.4203	0.7224	1.1310	-0.5080	-0.1961	-1.9530
0.4013	-0.4437	-0.6554	2.0196	2.2921	-0.2075	0.0042	-0.3463	-1.3484	-2.0216
0.7011	-0.3590	-0.8025	1.9090	2.6103	-0.0535	0.7468	-0.6919	-1.3099	-1.7390
0.7958	-0.2896	-0.7848	1.3486	2.5034	-0.1296	0.0332	-0.2732	-0.8324	-1.7670
0.7717	-0.3687	-0.8620	1.4602	2.8705	0.3857	-0.0255	-0.3216	-0.6971	-0.2271
0.6854	-0.6061	-0.7855	1.6902	2.8949	-0.3421	-0.8366	0.0432	-1.7535	-1.7797
0.4388	-0.2734	-0.9947	1.9210	2.6349	0.2996	-0.1202	0.7033	-1.2456	-0.8784
0.5197	-0.2156	-0.7041	1.6852	2.5131	0.2569	0.3952	-0.0882	-0.6505	-0.2164
0.8294	-0.2125	-0.8929	1.8247	2.4262	-0.2479	-0.7414	0.2175	-0.4044	-1.1312
0.6760	-0.3070	-0.7127	1.5477	2.4698	0.6648	-0.1468	0.2266	-0.9506	0.0369
0.6930	-0.4825	-1.2076	2.0506	2.4309	-0.5340	-1.2426	-0.1924	-1.1660	-1.5999
0.7029	-0.4089	-0.7747	2.0273	2.4811	-0.2670	-0.6650	1.2683	-0.3088	-1.0891
0.5823	-0.1965	-1.3102	1.9330	2.8905	-0.5795	-0.6412	-0.0985	-0.8580	-1.7055
0.4722	-0.2150	-1.2457	1.5766	2.3533	0.3059	0.2058	0.4650	-0.1844	0.6191
0.6371	-0.2731	-0.6194	1.5343	2.4547	0.7065	-0.3575	0.0905	-0.5447	0.4435
0.5907	-0.3910	-0.6394	1.2873	2.2343	0.1773	-0.3656	0.9205	-0.7434	-1.6219
0.5250	0.2633	-0.3938	0.8188	2.4592	0.6940	-0.1459	0.7819	0.1236	0.0195
0.9204	-0.1313	-0.8760	1.3175	3.0111	0.7868	-0.7947	0.6841	-0.6954	-0.9998
0.6090	-0.1575	-0.4139	1.6732	2.5013	0.3397	-0.3849	-0.9989	-1.1652	-0.5347
0.5114	0.1102	-1.2109	1.5490	3.1596	1.2822	-0.0191	0.2756	-0.7586	-1.1900
0.7829	-0.2153	-0.7163	1.8694	2.1261	0.2098	-0.7206	-0.2653	-0.7170	-1.1069
0.7648	-0.1179	-0.8204	1.4714	2.7777	1.0412	0.0570	-0.0291	-0.8975	-0.2227
0.5941	0.0664	-1.0908	1.5854	2.9299	0.3206	-0.1408	-0.0154	-0.3460	0.7450
0.6594	-0.0203	-0.7919	1.4621	2.4411	1.5103	-0.2587	0.0395	-1.4041	-1.3816
0.7137	-0.3387	-0.8829	1.5773	2.9119	-0.5186	-0.6162	-0.0153	-1.0600	-1.1382
0.5423	-0.0901	-1.1964	1.6661	3.2481	0.4253	-0.6631	0.5300	-0.9485	-0.6928
0.6906	-0.0706	-0.5645	1.6398	2.9753	-0.0956	-0.2684	-0.4786	-0.4740	-0.3876
0.4798	-0.0628	-1.1575	1.5857	2.9677	-0.1226	-0.9168	0.7277	-1.1223	-0.1014
0.8335	0.0461	-0.7028	1.9668	2.6493	0.6747	0.1417	-0.2514	-1.3758	0.9919
0.4042	-0.0721	-0.5810	1.6658	2.4644	-0.2560	0.0504	0.5102	-1.9573	0.2536
0.5783	0.1488	-0.7676	1.2184	2.5412	0.3565	0.1876	0.0118	-1.0911	1.0398
0.5262	-0.1348	-1.1087	1.2259	1.9437	-0.1029	-0.0781	0.0707	-2.1075	0.9802
0.3832	-0.1193	-0.9422	1.2405	2.6759	0.0092	0.2079	0.3033	-0.4153	0.6805
0.3737	0.0817	-0.7197	1.3323	2.5999	-0.4062	-0.0591	0.3788	-0.9012	0.1130
0.6263	0.3099	-0.9203	1.2033	2.0687	-0.6743	0.4483	1.0130	-0.1674	-0.3155
0.6214	-0.0643	-0.5202	0.5264	2.2352	0.1630	0.0411	0.6871	-0.4749	0.5697
0.5385	-0.0885	-0.7868	1.1901	2.9396	0.5258	-0.1373	0.4230	0.0701	0.6832
0.6980	-0.3257	-0.5227	0.9575	2.1889	-0.5050	-0.6476	0.1377	-1.1742	0.4254
0.5340	0.2318	-0.5780	1.2497	2.3015	-0.0346	-0.2643	0.4500	-1.2676	-1.1451
0.2358	-0.0995	-0.7711	1.1924	2.5165	-0.1469	0.3025	-0.8562	-1.2228	-1.6904
0.4208	0.3892	-0.4229	0.9752	2.4938	0.5121	0.1397	0.4349	-0.1313	-1.5356
0.3975	0.1468	-1.0421	1.7306	2.4722	1.0920	-0.2769	1.2185	0.7786	0.0504
0.5722	-0.4477	-0.6806	1.7170	1.9855	-0.4543	-0.2742	-0.9520	-1.8284	-1.2461
0.4981	-0.2894	-0.9409	1.6228	2.9872	0.8054	0.0539	-0.1517	-1.2325	-0.5631
0.5425	0.0027	-0.8695	1.6330	2.5904	0.4684	0.2738	-0.0158	-1.0537	-0.8721
0.4361	0.0494	-0.3737	0.8676	3.0573	0.5904	-0.8907	0.4795	-0.5515	-2.4907
0.6832	-0.2690	-0.9721	1.6411	2.4228	0.4146	-0.1841	0.9698	0.3097	-0.1483
0.4699	0.0641	-0.8123	1.7252	3.0747	-0.3262	0.1944	0.1781	0.0285	0.2430
0.4339	0.0363	-1.2574	1.3111	3.2342	0.0197	0.0536	0.4588	-0.9417	-0.8573
0.6385	-0.0157	-1.0160	1.5377	3.7094	0.9000	-0.4977	0.1911	-0.5078	-1.2965
0.5041	0.1677	-0.8506	1.6808	2.9668	0.3940	0.4770	-0.1335	-0.6842	-2.3763
0.5483	-0.2926	-0.8377	1.1911	2.6112	1.0087	0.3562	-0.3687	-0.4280	-1.6661
0.6276	0.1515	-0.8955	1.4629	2.5905	0.8317	0.3599	0.4398	-1.2048	-0.7507
0.3612	0.4354	-0.9138	1.0433	3.2514	0.3932	0.1819	0.2403	-0.8540	-0.3963
0.4758	0.0894	-0.7218	1.8311	2.8348	0.8847	0.1848	0.0762	-1.0363	-0.9284
0.5395	-0.1742	-0.6605	1.9115	2.5362	1.2341	-0.2489	0.3894	-0.6359	-1.1000
0.5476	0.2066	-1.1309	1.7948	2.7491	0.8737	1.2111	0.2654	-0.6394	0.1684
0.2122	0.2614	-0.5471	1.2288	2.4390	0.7124	0.8248	1.0101	-0.7784	1.1939
0.5988	0.1525	-0.9770	1.5546	2.4337	0.1671	0.4397	0.4533	0.2173	-1.0692
0.3527	0.1663	-1.0182	1.9253	2.8099	0.6609	0.4140	0.1538	-0.5517	0.6767
0.4642	0.0565	-1.0947	1.8665	2.5535	-1.0913	-0.1235	0.2802	0.5877	0.4748
0.2993	0.3878	-1.0339	1.2530	3.3801	0.4605	-0.5755	1.5293	0.1439	-0.2958
0.3525	0.1937	-0.8136	1.5618	3.2096	0.0333	-0.0877	0.4418	-1.2942	-1.2769
0.3152	0.1662	-1.0767	1.4527	3.2577	0.2552	0.0284	0.8909	1.0191	-0.3994
0.6181	-0.0507	-0.5413	1.0508	2.5086	0.5534	0.1230	0.4423	0.4426	0.5817
0.6801	-0.0340	-0.8374	1.2612	2.7254	-0.3120	-0.7553	1.3164	0.5251	-0.9407
0.6851	0.1756	-0.3811	0.9350	2.4091	2.0375	0.4432	0.6082	0.5099	0.5608
0.6258	0.4045	-0.9741	1.6805	2.9046	0.7518	-0.0275	0.8144	-0.4810	-0.1586
0.6359	0.3736	-0.7587	1.4693	2.4376	0.9176	-0.3239	-0.1278	-0.4885	-0.0024
0.4548	0.8640	-1.1229	1.5108	3.0205	1.9782	0.1495	0.5091	-0.3890	0.0328
0.8462	-0.0565	-1.1458	1.7387	2.3532	0.7293	-0.1646	0.4090	-0.4748	0.2211
0.4924	0.2877	-0.8262	0.9192	2.8607	0.7001	0.5909	0.7744	-0.0832	0.7559
0.6423	-0.1084	-1.1129	1.3573	2.1363	0.9241	0.5973	0.9611	0.8419	0.8097
0.7453	0.0544	-0.1823	-0.1397	1.7755	1.5671	1.0648	0.9108	-0.7978	-0.2767
0.5586	0.0882	-1.1381	1.0343	2.5547	1.0929	0.4151	0.7487	-0.3968	0.5144
0.4673	0.2533	-1.1819	1.4594	3.1347	0.9021	-0.2264	0.8350	1.0054	1.3363
0.6043	-0.0859	-0.8502	1.2114	2.6542	0.8237	0.3377	0.2728	-1.3376	-0.5368
0.6796	0.2237	-0.6626	0.8728	1.7840	0.6867	0.2219	2.0040	-0.4886	0.6696
0.4361	0.8305	-0.2819	0.3543	1.4677	1.3016	0.5308	0.2187	-0.8160	2.3534
0.5888	-0.0615	-0.5525	1.0078	1.3681	0.5272	0.1719	1.1040	-1.0630	1.5688
0.5369	0.3687	-1.1489	0.8878	2.6710	0.8503	0.6945	1.7872	-0.1946	1.1649
0.4190	0.4910	-0.8485	1.0265	2.4365	1.2698	0.4106	1.0473	-0.5206	1.4612
0.4952	-0.1294	-0.6269	0.3821	1.8708	0.6070	0.6026	1.6637	-0.5571	1.1826
0.4342	0.6925	-0.9367	1.0509	1.3780	-0.2890	0.9108	0.8494	-0.5296	1.5735
0.3686	0.5181	-0.9943	1.0140	2.0289	-0.0167	0.9587	1.2249	-0.1323	0.9984
0.3251	0.3369	-0.5515	0.5561	2.1426	-0.7285	0.2124	0.4870	-0.8563	0.2232
0.2262	0.6465	-0.6744	0.1239	2.6302	0.3334	0.8066	0.8236	-0.3542	0.1737
0.4656	0.0519	-0.5491	0.2709	2.5858	-0.3982	0.3630	0.0430	-0.2618	0.8579
0.5797	0.0974	-0.6576	0.8348	2.0920	-0.5221	-0.6561	1.1530	-0.8126	-0.6154
0.5177	-0.0671	-0.6490	0.2508	2.6456	-0.6995	-0.2672	0.3735	-0.4249	-1.3507
0.1879	0.6476	-0.7052	0.2881	2.2504	-0.3448	0.0656	1.5925	-0.3788	-0.7791
0.5889	-0.0954	-1.0975	1.0611	2.5281	-0.5923	-0.4399	0.3916	-0.1280	-0.8891
0.5357	-0.0199	-0.2155	0.6154	1.5583	-0.6262	-0.0791	0.8358	-1.0908	-0.7277
0.4811	0.4052	-0.3307	0.5816	2.5121	0.0100	-0.4218	1.0234	-0.3311	-0.3262
0.3863	0.1878	-0.7081	0.6445	2.3237	1.0085	-0.4513	0.7766	-0.3744	-0.3086
0.4370	0.1592	-0.6063	0.6122	1.8055	1.1282	-0.1618	1.4476	0.2432	-0.2234
0.4010	0.6984	-1.1605	1.1707	2.7822	1.0711	0.2246	1.0949	0.3746	0.8196
0.5189	0.2292	-0.7577	0.9791	1.9550	1.4228	0.8621	0.6277	0.0078	0.3865
0.5444	-0.0512	-0.5693	0.5206	1.4349	0.6670	0.8294	0.5909	0.3766	0.7795
0.5360	0.3054	-0.8688	0.7408	1.8579	1.2117	0.5755	0.7133	0.1587	0.2487
0.3656	0.3481	-0.6108	0.5326	1.6636	0.5795	0.5711	0.2065	0.0104	0.3980
0.4780	0.4962	-0.6217	1.3397	1.5817	1.3354	0.0586	0.1094	0.6139	0.4458
0.4383	0.5304	-0.8944	0.9927	2.0545	1.3743	0.7028	0.0839	-0.2789	0.6439
0.6014	0.4524	-0.1726	0.0286	2.0251	1.3381	0.1640	0.6867	1.1312	0.8031
0.6484	0.5121	-0.1647	0.2481	1.7638	0.8988	0.5115	1.1763	0.7773	0.7984
0.4861	0.6607	-0.5327	-0.0500	2.0467	1.5199	0.3267	0.8361	1.0294	-0.0286
0.6704	0.2430	-0.6170	0.6703	1.5355	0.8626	0.5358	-0.1377	0.3684	-0.2709
0.7605	-0.1630	-0.1746	-0.3391	1.3819	0.5276	0.4295	-0.7270	0.3852	1.0449
0.8486	0.0256	-0.7246	0.8420	0.9655	1.6360	0.3519	0.2731	1.0346	-0.5955
0.6330	-0.0040	-0.0817	-0.0040	1.0139	0.4287	0.8352	-0.2003	0.3592	0.6468
0.4577	0.7641	-0.4930	0.2492	2.5128	0.5263	0.0854	0.3328	1.8549	1.0104
0.5054	0.4696	-0.5383	0.4112	1.8847	0.8347	0.5510	0.8882	1.3027	0.3957
0.5696	0.5185	-0.2207	0.0240	2.1764	0.8902	0.0603	0.0905	0.3700	-0.3641
0.6207	0.7450	-0.0725	-0.1422	2.3199	0.6590	0.0278	1.0614	1.6040	-1.1702
0.7867	0.1469	-0.1833	-0.3241	1.3760	1.5419	-0.0085	0.5547	0.0690	0.1603
0.6524	0.4701	-0.3937	-0.1363	1.7871	0.9183	-0.0571	0.7069	1.0515	0.5499
0.7268	0.3726	-0.7125	0.8662	1.3256	2.1299	0.2583	0.6659	0.3768	0.3270
0.5554	0.5661	-0.7210	0.5551	1.2420	1.4710	0.6622	0.8927	0.7555	0.5798
0.5987	0.9171	-0.4628	0.7735	2.0713	0.6895	0.4072	0.5063	0.4300	1.5872
0.5066	0.5313	-1.1577	0.7322	1.5306	2.5643	0.8974	1.1491	1.1068	-0.2487
0.7290	0.5678	-0.2515	-0.3211	1.4467	0.8646	-0.3319	0.7627	0.5122	0.5272
0.6029	-0.0779	-0.4332	0.4151	0.6786	0.9118	0.6544	1.4808	0.4790	0.6188
0.6193	0.1433	-1.0531	0.7657	0.8829	0.7056	0.3288	0.0708	0.2215	0.1683
0.3966	-0.2964	-0.9264	0.5313	0.5931	0.6996	0.3444	0.6317	-0.7090	0.6139
0.5262	-0.2353	-0.8289	1.0860	0.8403	0.1010	0.1647	0.5102	0.2881	1.7608
0.1772	0.6817	-0.7132	0.8079	1.6503	0.2352	-0.2233	1.0418	2.3722	1.9352
0.0599	0.3365	-0.9097	0.6923	0.9077	1.0511	0.9741	1.2206	0.8266	0.5641
0.0843	1.1299	-0.3347	-0.1397	1.4966	0.3890	0.2158	1.2439	-0.2303	1.9819
0.2859	0.8906	-0.5793	0.3450	1.2966	1.9308	0.1100	0.8168	-0.4945	1.1804
0.3775	0.6403	-0.6321	0.4028	0.7138	1.1343	1.2473	1.6745	0.5360	0.7920
0.4380	0.4183	-0.6789	0.6151	0.7797	0.6131	1.2730	2.0432	0.0372	1.8187
0.3815	0.7790	-0.3446	0.4693	1.1087	1.4581	0.6831	1.4129	0.5945	2.3100
0.4322	0.5790	-0.4141	0.1153	0.9642	0.2764	1.2801	0.8469	-0.2965	1.4515
0.4661	0.4091	-0.6985	0.6307	1.1275	0.4179	0.7585	1.3210	0.5113	0.8940
0.3523	0.7594	-0.9168	0.4791	0.9903	0.6779	0.7690	1.8444	-0.1793	1.5803
0.5757	0.2742	-0.6340	0.6428	0.7237	0.3195	1.1772	1.7034	0.2174	1.0129
0.4071	1.0216	-0.2487	0.1002	1.6550	0.5311	1.3024	1.2236	-0.3333	0.9357
0.4723	0.8804	-0.7745	0.3612	1.1942	0.3100	0.8299	1.0011	0.0789	1.3918
0.5695	0.4746	-0.3412	-0.1130	1.0662	0.4174	0.8265	1.1556	0.6164	0.4903
0.1605	0.7150	-0.5179	0.4518	0.8805	0.4579	1.4786	0.7819	-0.0172	0.5653
0.3462	0.5212	-0.9590	0.5786	0.7956	1.1185	0.8048	1.6724	-0.0458	0.1402
0.6352	0.4949	-0.4958	-0.5000	0.6121	0.0748	0.1567	1.4456	-0.0326	-0.2378
0.1847	0.7400	-0.6747	0.2554	0.9614	-0.1715	0.5888	0.7467	0.3116	0.8008
0.3409	0.6919	-0.6674	0.3765	0.8141	0.2121	0.8246	0.4937	0.5194	0.1241
0.1782	1.0130	-0.7396	-0.0757	1.1877	0.7699	1.1042	0.8482	0.4748	0.4913
0.4880	0.7717	-0.6037	0.3281	0.8294	0.5738	1.2564	0.9621	0.0405	0.7028
0.4214	0.6927	-0.8476	0.2878	0.8711	1.0047	1.0813	1.4809	-0.0151	0.1842
0.3171	0.7195	-0.8317	0.7953	0.9436	0.7232	0.8562	1.3493	0.4163	0.4627
0.2663	0.7302	-0.1117	0.3512	1.1065	0.8401	0.9725	1.5945	0.9448	-0.1518
0.4328	0.9999	0.0732	-0.0210	1.4565	0.7950	-0.1434	1.0561	1.1994	1.0721
0.5283	0.7608	-0.6518	0.3218	0.4982	0.6060	0.8607	0.8762	1.2483	0.1725
0.3941	0.7525	-0.0094	-0.2580	0.6619	0.7304	0.5266	0.0483	1.6903	2.2450
0.2312	0.3603	-0.0824	-0.1107	0.8751	0.0901	1.0698	0.1018	1.2003	2.2601
0.5665	1.0625	-0.2792	-0.2987	0.7034	0.1059	0.7499	0.6037	0.7646	0.4805
0.4660	0.5922	-0.6724	0.3584	0.7509	0.2185	0.6212	0.8710	0.7366	0.3983
0.3934	1.2027	-0.4613	-0.2237	1.4981	0.3316	0.4992	0.4235	1.0580	0.9871
0.5898	0.7222	-0.3358	-0.0834	1.1935	0.3724	0.5250	0.3913	0.3073	1.4975
0.3462	1.1385	-0.4870	0.3204	0.7393	1.4445	0.5391	0.2317	1.0035	1.5552
0.6647	0.7802	-0.9007	0.0346	0.7527	1.2355	0.2428	1.1752	0.2445	1.1019
0.5434	0.7512	-0.2513	-0.8569	0.3708	0.6626	0.9070	1.0272	0.0777	0.3555
0.5203	0.9054	-0.5944	-0.1449	1.2631	0.6273	0.4457	0.4720	0.5649	0.7727
0.4853	0.6054	-0.5895	-0.4841	0.8212	0.1340	0.6172	0.3141	0.7778	-0.2583
0.3476	0.8546	-0.7006	0.1085	0.8440	0.7080	0.6106	0.4489	-0.0623	0.6228
0.6111	0.6874	-0.6470	-0.1558	1.0696	0.7351	0.9960	0.7911	0.7446	0.0313
0.3750	0.8694	-0.3535	0.1277	-0.1556	1.0627	0.2144	0.3183	1.3223	0.8583
0.4984	0.8920	-0.4170	-0.0619	0.3626	0.2114	-0.2113	0.3397	1.4243	0.6592
0.5306	1.1600	-0.4521	0.3500	0.7639	0.5842	-0.3038	0.7811	1.1976	0.9074
0.3883	0.6421	-0.0613	-0.2571	1.0372	0.6988	-0.6553	0.5518	1.2225	1.5784
0.4798	1.1773	0.1625	-0.7438	1.0468	-0.1693	-0.3686	1.0438	1.4486	0.4228
0.3337	0.8361	-0.5407	0.3406	0.7299	0.0647	0.2338	0.9813	1.5493	0.0050
0.6021	0.7764	-0.2279	-0.1142	0.0175	0.5991	0.3646	1.3219	1.1757	-0.5237
0.3094	1.0422	-0.7922	0.3503	-0.0877	0.5033	-0.1654	1.8946	1.1395	1.0406
0.4503	1.2161	-0.3028	-0.7920	1.0904	0.7589	-0.2175	0.8267	1.0860	1.0305
0.4435	1.2340	-0.5602	-0.4625	0.6788	0.5728	0.0980	1.2830	0.6421	0.6088
0.2924	1.2620	-0.7294	0.1475	1.2850	0.5180	-0.2808	1.3416	1.0064	1.8051
0.4523	1.2754	-0.8245	0.2640	0.6558	1.5626	0.5133	2.4410	1.0165	0.5846
0.4515	0.8687	-0.6866	0.2887	0.8390	1.1041	-0.2730	1.6938	0.8659	1.0284
0.6017	0.7948	-0.2155	-0.3163	0.7484	0.6291	0.3337	1.4811	0.4041	0.9364
0.3800	0.9158	0.1032	-0.1464	-0.3727	0.7400	0.1847	0.8118	-0.2356	0.1101
0.4089	0.8814	-0.3675	-0.2102	0.5955	0.7467	0.0984	0.8087	1.1951	0.4399
0.4507	1.1621	-0.3097	-0.4528	0.0790	0.9616	0.6434	0.8696	0.9011	1.3240
0.1020	1.3288	-0.3007	-0.2661	0.6030	0.7142	0.3157	0.8211	0.6710	1.0888
0.4554	0.2095	-0.5993	-0.0725	0.2286	0.5050	0.2335	1.3443	0.2373	0.4420
0.5346	0.9495	-0.0813	-0.0752	0.6217	0.8771	-0.5686	0.6443	-0.3254	0.1918
0.4194	0.8570	-0.6027	-0.0119	0.3027	1.4693	0.2265	1.4460	0.8467	0.4061
0.3631	0.8937	-0.6343	0.2291	1.0763	0.5380	0.0266	1.3278	0.7054	0.4456
0.2540	1.3052	-0.5238	-0.2836	0.5481	1.2155	0.7163	2.0911	0.3382	1.4408
0.2447	1.1555	-0.3044	0.0477	0.6606	1.0369	0.5450	1.4885	0.2233	1.2985
0.2688	1.1431	-0.4726	0.0481	0.7243	1.0605	0.5738	1.1581	1.1531	1.3961
0.3440	0.7799	-0.2614	0.2728	0.7701	0.5043	0.0681	0.5567	0.8319	-0.4850
0.4708	0.8420	-0.2688	-0.0569	0.6141	1.1442	0.3202	1.1205	0.6332	0.2221
0.3888	0.7921	-0.5526	0.5567	0.5787	0.4657	0.0174	0.6864	0.3314	-0.5849
0.3759	0.8890	0.0826	-0.4163	-0.1209	0.7737	-0.3478	0.7931	0.9578	0.8093
0.4372	0.9351	-0.1869	-0.4619	0.0749	0.9674	0.5921	1.2759	0.2355	0.3672
0.5085	0.4980	-0.6725	-0.1816	0.2452	0.2952	0.2002	1.8526	0.4214	0.6194
0.2760	1.0269	-0.4179	0.2620	0.6013	0.1111	0.0041	0.9518	1.2842	0.3584
0.3825	0.7005	-0.2289	0.3691	0.2478	1.0141	0.4273	1.3674	1.0078	0.2196
0.5628	0.3633	-0.1447	0.3046	0.1901	0.5097	0.5019	0.2117	1.8056	0.9600
0.7230	0.6874	-0.4295	-0.0178	0.0578	0.7830	0.2457	2.0394	1.5798	-0.3055
0.4307	1.1485	-0.1876	-0.2944	0.4378	0.9373	0.9634	1.3516	0.8455	-0.1079
0.3707	0.9006	-0.1883	-0.0845	0.0381	1.0543	0.5197	1.3053	0.9688	0.1010
0.1306	0.6029	-0.6900	0.5916	0.7852	0.7915	-0.1430	0.2096	1.4474	1.5052
-0.0145	1.2151	-0.6854	0.6940	0.8135	0.2769	-0.1059	0.8258	1.5594	1.6269
0.3734	0.9152	-0.3768	0.3090	0.6172	0.3498	0.1036	0.5464	2.2528	1.0209
0.6404	0.4099	-0.1122	-0.1512	-0.1667	0.4149	0.2650	0.7497	0.6963	-0.2902
0.3761	0.7933	0.0347	-0.4993	0.3909	0.9886	0.4614	0.9566	0.4600	0.3424
-0.3146	0.5637	-0.5031	0.3859	-0.2265	0.0967	1.0531	0.0046	1.3516	0.2536
0.3474	0.5521	-0.1270	-0.3606	-0.2012	-0.2071	-0.0846	-0.3464	0.8410	1.2056
0.2439	1.9544	-0.5068	0.0395	-0.1173	0.2662	-0.4498	-0.0493	0.6749	1.2127
0.2549	1.7002	-0.4673	0.0063	-0.5545	0.5085	0.2362	-0.3250	1.1635	0.5469
0.4510	1.8515	-0.6137	0.1027	-0.4566	-0.1312	0.6236	-0.2202	0.0882	0.5154
0.0494	1.7531	-0.4273	0.0309	-0.7117	0.5104	-0.2661	-0.5030	-0.0728	0.9611
0.3993	1.7655	-0.5309	0.1501	-0.6636	-0.0048	-0.5609	-0.3864	1.0434	1.3009
0.2414	1.7127	-0.6022	0.1585	-0.2808	-0.3600	-0.4363	-0.4634	0.4017	0.6155
0.2395	1.9653	-0.6481	-0.1562	-0.3120	0.5896	-1.0768	0.0995	1.6631	0.6406
0.0915	1.9686	-0.6853	0.1860	-0.4205	0.2742	-0.2690	-0.2953	0.1319	-0.0237
0.1653	2.2205	-0.2287	-0.1634	-0.3924	1.1658	-0.9653	0.0712	1.3474	1.0825
0.4313	2.1667	-0.2072	-0.2508	-0.7004	0.3133	-1.5020	0.7812	1.0354	-0.2444
0.2394	2.0425	-0.2982	0.0236	-0.5312	0.2382	-1.2710	0.4167	0.8165	-0.5599
0.2184	2.1572	-0.4360	-0.0218	-0.6110	0.2926	-0.3203	0.2130	0.2112	-0.9078
0.1318	2.2844	-0.5163	-0.2220	-0.3370	0.7045	-0.6574	-0.0659	0.0583	-0.7796
0.3482	1.8406	-0.5913	0.0205	-0.4891	0.2446	-0.7661	0.0982	1.0342	-0.2079
0.2374	1.8380	-0.4515	-0.4138	0.1475	0.5286	-1.2089	0.3712	0.3142	-0.2232
0.0441	2.1743	-0.2927	0.0725	0.0195	0.1846	-0.4179	-0.2157	1.0092	-0.0422
0.0851	2.2666	-0.6441	-0.0753	-0.1502	0.0425	-0.4929	0.3204	0.8606	-0.3670
0.1573	2.1912	-0.1654	-0.1415	-0.3563	0.2236	-0.9656	0.3753	0.6256	-0.5620
0.2812	2.2569	-0.4801	-0.1165	-0.4321	0.9566	-1.0556	0.6319	0.6580	-1.2423
0.2849	1.7606	-0.5693	-0.3845	-0.2721	0.5783	-1.0669	-0.0546	1.1279	-0.7473
0.0198	2.0696	-0.0861	-0.3397	-0.5869	0.3277	-0.5640	0.4221	0.1404	-0.5650
0.2317	1.6720	-0.7519	-0.0748	-0.6788	-0.5179	-0.9480	-0.1557	1.0447	0.5879
-0.0153	2.2769	-0.2949	-0.0421	-0.1626	0.5264	-0.5523	-0.1056	0.7078	-0.0997
0.2791	2.2632	-0.5298	0.1824	-0.2005	0.1760	-0.7812	0.3709	1.3471	-0.1653
0.1524	2.1172	-0.1400	0.1755	-0.9458	-0.0668	-0.3601	0.5566	0.8713	-0.7780
0.1525	1.9845	-0.5001	0.1351	-0.3074	1.1199	-0.7264	0.3961	1.5079	-0.1738
0.1548	1.9370	-0.7130	0.4582	-0.4707	0.2233	-0.0153	-0.0284	0.8345	0.2723
0.2045	2.0507	-0.3875	0.2454	-0.8639	0.6260	-0.2418	0.6575	0.2783	-0.8167
0.1258	1.8955	-0.5270	0.3129	-0.9058	0.6368	-0.5741	0.5150	0.9061	-0.2502
0.1260	2.1846	-0.4749	0.3246	-0.6692	0.1482	-0.3552	0.0271	0.5909	0.6230
0.2774	1.9244	-0.6717	0.5017	-0.6570	0.0926	0.1873	-0.0346	1.1447	-0.3746
0.1057	2.1146	-0.4964	-0.0592	-1.1781	0.5892	-0.2772	0.0166	0.1936	-0.4997
0.2063	2.0209	-0.4596	0.1675	-0.9989	0.6796	-0.7508	0.3435	0.9555	-1.0036
0.1536	1.9394	-0.8996	0.1843	-0.6062	0.8331	-0.4736	0.2049	1.4259	-0.9046
0.1001	2.2670	-0.1388	-0.2879	-0.2698	0.6283	-0.7092	0.3803	0.3996	-0.4192
0.1500	1.8532	-0.2702	0.4712	-0.8171	0.1887	-0.3064	0.0960	0.5796	0.3747
0.2250	1.8559	-0.3951	-0.1150	-0.1811	0.3434	-0.3383	0.7966	0.6427	0.5136
0.1561	2.0981	-0.1353	0.2797	-0.5008	0.5140	-0.4913	0.7390	1.5329	-0.9704
0.2054	2.1860	-0.3345	0.3537	-0.4384	0.1048	0.2132	0.4273	1.8905	0.2281
0.3660	1.3211	-0.4644	0.5930	-0.4148	-0.3036	-0.1360	0.0923	2.2419	0.5391
0.0651	2.4057	-0.1434	0.1795	-0.6549	0.4236	-0.4898	0.0987	0.8998	-0.4019
0.0842	2.1646	-0.8134	0.2706	-1.1024	0.4516	-0.4632	0.5664	0.8886	-0.0752
0.0728	2.0239	-0.7344	0.0085	-0.7473	0.9555	-0.0496	0.1610	0.6711	-0.7243
0.2368	2.1877	-0.5268	-0.0489	-0.7677	0.8844	-0.3627	-0.4662	0.1484	-0.7520
0.2105	2.1478	-0.5731	0.4352	-0.3939	0.2253	-0.1677	-0.1816	1.1790	0.0507
0.2023	2.3041	-0.5085	0.8989	-1.1510	0.0904	-0.2493	-0.1210	1.1682	-0.6146
0.2924	2.1129	0.0354	0.5449	-0.6257	-0.0175	-0.7023	-0.2444	1.1191	0.0040
0.2944	2.0400	-0.4638	0.2570	-1.1040	0.6047	-0.2821	0.5832	1.0424	-0.1907
0.1734	2.1000	-0.4454	0.3398	-0.6157	0.3472	-0.7714	-0.1333	0.8072	-0.3264
0.1126	2.2095	-0.1180	0.5699	-0.6880	0.3268	-0.4376	-0.3766	0.7699	-0.7430
0.1402	2.1421	-0.7515	-0.0247	-0.8810	0.4428	0.0846	0.2040	0.3922	0.4044
0.0500	2.3852	-0.4294	0.0217	-0.1337	0.4459	-0.5301	0.1592	1.2036	0.1744
0.1683	2.2324	-0.8673	-0.3804	-0.4503	0.1419	-0.0614	0.8103	0.6793	0.3330
0.0942	2.2886	-0.3481	0.2390	-0.1802	0.6133	-1.1184	0.0700	0.9910	0.3899
0.2482	2.0235	-0.3333	-0.0483	-0.9575	0.0425	-0.7208	-0.0601	0.9437	-1.1836
0.0710	2.1169	-0.4143	0.5708	-0.8555	0.5390	-1.0291	0.2067	0.6415	-0.1530
0.1181	2.4808	-0.1029	0.1472	-0.6635	0.5161	-0.8079	-0.2230	1.6586	0.3984
0.2776	2.0559	-0.3120	0.8894	-0.7041	0.6112	-1.1415	-0.1632	1.7381	0.5511
0.3225	2.2273	-0.2433	-0.3562	-0.5705	0.6116	-0.0969	0.4948	0.9712	0.2333
0.0092	2.4205	-0.0191	-0.1791	-0.5778	-0.1991	-0.2869	-0.1882	0.5452	0.3012
-0.0392	2.5288	-0.3404	0.0473	-1.2772	0.8844	-0.8223	-0.3060	1.1698	-0.6991
0.2206	2.3197	-0.6455	0.5740	-0.5520	0.8406	-1.2656	0.1345	1.8606	-0.1825
0.2024	2.2362	-0.3744	0.2862	-0.6445	0.7657	-0.7408	-0.1044	1.1055	0.0697
0.2148	2.0119	-0.4004	-0.0201	-1.0765	0.6835	-0.2456	-0.1129	0.6059	-0.0730
0.2512	2.0614	-0.3977	-0.1892	-1.0121	0.8970	-1.1041	0.3900	1.5865	-0.7168
-0.0148	2.4359	-0.2284	0.0680	-1.0231	0.6885	-0.1607	-0.2162	0.9795	-0.2110
-0.0254	2.2630	-0.2368	-0.1052	-0.7591	0.4015	-0.5947	0.2312	1.2823	-1.1687
0.0458	2.4011	-0.6108	-0.2782	-0.4894	0.5833	-1.1481	0.3106	1.2461	-1.2199
0.1547	2.2006	-0.4747	-0.2502	-0.8324	0.1598	-1.4373	0.1499	1.3258	-0.6015
0.1125	2.6009	-0.3092	0.1219	-0.5078	0.1886	-1.1354	0.3085	0.8070	-0.8765
0.1815	2.6087	-0.3080	0.0038	-0.4876	0.2469	-1.6570	0.3224	1.3767	-1.1703
0.0775	2.1729	-0.3002	-0.2322	-0.9215	0.0748	-0.7218	0.3475	0.8857	-1.2148
0.0899	2.4534	-0.2966	0.2608	-0.8714	0.1352	-0.5553	0.0981	0.2417	-0.7044
0.2927	2.0034	-0.3371	0.3588	-0.6554	0.0550	-0.7528	-0.0075	0.4908	0.0031
0.0890	2.0488	-0.5152	0.4601	-0.6033	0.2218	-1.1217	-0.3768	1.3020	-0.6433
0.1143	2.0833	-0.6696	0.1151	-0.6610	0.4058	-0.6832	0.4189	0.4952	-0.2755
0.2821	2.0971	-0.3264	-0.1091	-0.6222	0.7047	-0.2388	0.5196	0.9111	1.2116
-0.0062	1.9841	-0.0730	0.1398	-0.9515	0.4429	-0.9062	0.6202	0.5145	-1.3068
0.1456	1.9534	-0.2814	0.2030	-0.9136	0.6230	-0.5982	-0.2219	0.3118	-1.3724
0.2282	1.8626	0.0060	0.1463	-0.5558	0.1477	-0.4452	0.0706	1.1815	-0.7181
0.0229	2.4080	-0.3287	0.2801	-0.8645	0.6251	-0.7056	-0.2283	1.2010	-0.1544
0.1120	2.4027	-0.6032	0.0766	-0.5411	0.9712	-1.1639	-0.1073	1.2425	-0.3015
0.2182	2.2622	-0.2788	-0.0866	-1.2427	0.8908	-0.2049	0.0989	1.0500	-1.0021
0.2142	2.2444	-0.3084	-0.1340	-0.7881	0.9756	-0.5736	0.5509	1.0465	-1.2974
0.1348	2.0046	-0.3399	-0.2213	-1.0837	0.7300	-0.9941	0.5130	0.4626	0.1633
-0.1567	2.5538	-0.2118	-0.2703	-0.6940	0.9306	-0.5116	0.3040	0.8402	-0.8824
0.1696	1.6741	-0.0701	-0.4334	-0.6029	0.4060	-0.6023	0.3400	1.4202	-0.6446
0.1565	1.8451	-0.5283	0.1536	-1.1902	0.0052	-1.2997	0.1186	1.1133	-0.6241
0.1798	2.2834	-0.2801	-0.0285	-0.7515	0.5292	-1.0911	0.3039	1.3885	-0.9817
0.2149	2.0511	-0.4474	0.2649	-1.0426	0.3110	-0.3967	0.1349	0.1467	-0.2998
0.0950	2.0934	-0.6654	0.1662	-0.7721	-0.1655	-0.1946	0.0631	1.0527	-0.1895
0.2537	2.2448	-0.7975	0.3080	-0.8954	0.2648	-0.5921	0.4386	1.1463	-1.1558
-0.0110	2.0899	-0.5969	0.0526	-0.6497	0.6464	-0.8309	-0.1190	0.8724	-1.1670
0.0918	1.8938	-0.5236	-0.0955	-0.6213	0.0724	-1.0638	0.0436	0.4724	-0.8545
0.2043	1.6136	-0.0873	0.6428	-0.7895	-0.0088	-0.8888	-0.1542	1.0339	0.1329
0.1302	2.1284	-0.5530	0.1178	-0.8042	0.4305	-1.0604	0.2609	0.3854	-0.4917
0.0990	2.1355	-0.5158	0.8152	-0.8052	0.5391	-1.9309	0.0949	1.0927	0.0747
0.0230	2.4720	-0.3773	-0.0664	-0.4604	0.7076	-0.7400	0.4288	1.1499	-0.4615
0.0281	2.4128	-0.6544	-0.2554	-0.4838	0.9565	-1.1540	0.0655	1.3426	-0.3869
0.0849	2.0844	-0.5031	0.0278	-0.5809	0.3693	-0.3572	0.0257	0.0294	-0.8006
-0.0149	2.4287	-0.3193	0.7342	-1.1304	0.4719	-0.2467	0.1012	-0.8432	0.7412
0.1379	2.1474	-0.2526	0.1610	-0.6483	0.4748	-0.2527	-0.1682	0.2688	-0.5529
0.0938	2.4912	-0.2836	0.0579	-0.9930	0.5413	-0.1182	-0.2109	0.0994	-0.1171
0.1436	1.9382	-0.1099	0.0512	-0.6590	-0.4324	-0.7975	0.1898	0.2593	-0.2275
0.1034	2.0118	-0.5362	-0.1554	-0.8937	0.1107	-0.0824	-0.3688	0.2861	-0.0463
0.0823	2.3063	-0.7679	-0.0800	-1.1384	0.5986	-1.0101	-0.2098	-0.2076	-0.4583
-0.1261	2.5801	-0.2666	-0.3202	-0.7828	0.3858	-0.5704	-0.5232	0.3420	-1.1753
0.1130	2.5302	-0.2935	0.3986	-0.5991	0.0394	-0.5944	0.1070	0.8704	0.5353
-0.0266	2.4485	0.0863	-0.1765	-0.7299	0.4557	-0.4209	-0.5843	0.2470	-0.2038
0.2898	1.7826	-0.4683	-0.4690	-0.3989	-0.1617	-0.2205	-0.5019	0.4929	-0.8202
-0.0493	2.2889	-0.3047	0.3538	-0.4660	-0.7218	-0.5661	-0.7243	0.2987	0.0917
0.2444	2.2850	-0.0287	0.3529	-0.8735	-0.0180	-0.8437	-0.2712	0.1876	-0.5015
0.0850	2.3118	-0.2910	0.2295	-0.5817	0.5871	-0.7199	0.3896	0.2176	0.4587
0.1249	2.3484	-0.3269	0.2618	-1.0734	0.5173	-0.4842	0.2240	0.7664	-0.8485
0.0536	2.6384	-0.5987	0.4490	-0.4716	0.0705	-1.0470	-0.1347	0.7248	-0.8058
0.0898	2.4876	-0.5198	0.3546	-1.2817	-0.0624	-0.7028	-0.2604	-0.1680	-0.2741
0.1129	2.1417	-0.1371	0.0359	-0.6423	0.8593	-1.1037	-0.4927	0.8135	-1.3696
0.2441	2.2748	-0.3192	-0.1957	-0.7424	0.5126	-1.3128	0.4204	0.5536	-0.7902
0.1188	2.3311	-0.5269	0.4085	-0.5409	0.1290	-1.0828	-0.0200	1.5621	-1.0245
0.2999	2.0833	-0.5823	0.1296	-0.7333	-0.1088	-1.1192	-0.1228	0.9357	-0.7154
0.0158	2.4011	-0.1105	0.2459	-0.8447	0.6745	-0.6574	-0.4585	-0.1331	-1.1676
0.1395	2.4759	0.1893	0.0763	-0.8286	0.6057	-1.3807	-0.0908	0.3131	-1.3523
0.1068	2.2925	-0.5022	-0.1245	-0.9760	0.6544	-0.2932	0.2812	0.0021	-0.4754
0.0619	2.3596	-0.5466	0.3421	-1.1412	0.3360	-0.4031	-0.1620	0.6402	-1.0039
0.1600	1.8305	-0.5214	0.2920	-0.5940	0.5661	-0.9520	0.1352	0.9600	-0.6742
-0.0219	2.4831	-0.4372	0.3096	-0.5976	-0.4442	-0.9742	-0.2636	0.4565	0.5067
0.0448	2.0627	-0.2998	-0.2806	-0.9062	0.4062	-1.1966	0.4509	0.3195	-0.7031
0.1104	2.4531	-0.0182	0.2693	-1.2529	0.2771	-1.5973	-0.8180	0.7396	-1.2965
0.0332	2.3961	-0.5852	0.1179	-0.7469	1.1023	-1.6580	-0.0824	0.6412	-2.3209
-0.0223	2.7289	-0.6405	0.5083	-0.9072	-0.0503	-1.2177	-0.0483	0.1301	-2.3320
-0.3281	2.6500	-0.8901	0.2789	-0.3436	0.4147	-0.7221	-0.6613	0.5064	-1.2354
-0.0085	2.4799	-0.6996	0.1673	-0.6857	-0.0700	-1.2752	-0.5325	-0.0486	-1.2439
-0.0808	2.2533	-0.2564	0.2178	-0.9269	0.2013	-1.1436	-0.4768	-0.7486	-0.8908
0.1768	2.2121	-0.9950	0.4745	-0.7414	-0.2234	-0.8953	-0.3632	0.3979	-0.1016
-0.0037	2.2736	-0.7668	-0.1821	-0.3641	1.2879	-0.7689	0.3257	0.7458	0.2005
-0.2161	2.3230	-0.1468	-0.5477	-0.5962	0.0347	-0.4550	0.3247	-0.3937	0.0426
0.0726	2.1696	0.0561	-0.2502	-0.5696	0.7750	-1.4396	0.0913	0.2814	0.3591
-0.0406	2.0675	-0.0286	0.1298	-0.6687	0.0028	-1.4329	0.7676	0.2678	0.3328
-0.2815	2.3041	0.0860	-0.2313	-0.3702	0.7918	-0.7474	0.1553	0.4546	-0.1046
0.0280	1.9691	-0.2766	-0.0805	-0.8286	0.1791	-1.4816	0.7175	0.1217	-0.4328
0.0063	1.7249	-0.5055	0.0596	-0.8786	-0.4413	-1.4861	-0.3957	0.2741	-0.0180
-0.0850	2.4473	-0.4677	0.1097	-0.9182	-0.0886	-1.1440	-0.0661	0.3398	-0.8643
0.0166	2.3812	-0.3648	0.3065	-0.7440	-0.1629	-1.1013	-0.4045	0.3812	-1.2320
0.0815	2.2386	-0.1827	-0.4166	-0.0112	0.3807	-1.8758	0.1377	0.0020	-2.0342
0.1645	2.2292	-0.2295	0.3829	-0.7504	0.1087	-1.6108	0.0949	-0.3061	-0.6941
0.1586	2.1729	-0.2802	0.0735	-0.8727	0.0431	-1.4808	-0.0898	-0.5631	0.0709
-0.0828	2.3273	-0.3791	0.3613	-0.4292	0.4239	-0.6836	0.2819	0.0331	-0.2038
-0.1152	2.3881	-0.1945	0.6099	-0.4574	-0.4679	-0.9077	-0.2988	-1.4589	-0.4116
-0.0054	2.1907	0.0280	0.0586	-0.0379	0.3078	-1.2239	-0.6131	-0.0161	-0.9415
0.1776	2.5316	0.1111	0.0995	-0.7302	0.0342	-0.1588	-0.4791	-0.9220	-0.7017
0.2441	2.3970	-0.1926	0.1031	-0.5490	0.3141	0.0883	-0.4595	-0.8682	0.6756
0.1048	2.6754	-0.5219	0.0134	-0.5532	0.3369	-0.1957	-0.2899	-0.6027	0.1456
-0.1028	2.6000	-0.2779	0.4943	-0.5502	0.8740	-0.0962	-0.3981	0.2680	0.7223
0.1129	2.5322	-0.5854	-0.5352	-0.8222	-0.1398	-0.2367	-0.0533	-1.1240	-1.2612
-0.0586	2.4766	-0.4689	-0.1213	-0.7036	-0.2953	0.4494	-0.1631	-0.8881	-0.0244
0.3288	2.2958	-0.4140	-0.0832	-0.9507	0.2054	-0.5614	0.1817	0.2281	-1.5198
0.0620	2.5146	-0.4938	-0.2016	-1.2538	0.7429	-0.0352	-0.4853	-0.8994	-1.5662
0.1206	2.3248	-0.8937	-0.0486	-0.4781	0.4575	0.0951	-1.0807	-0.2486	-0.0266
0.0163	2.5135	-0.7425	0.2468	-0.5167	-0.5292	0.0349	-0.4385	0.6589	0.5750
0.1610	2.1485	-0.6238	-0.0186	-0.2733	-0.0839	0.1580	-0.7564	0.9729	0.3837
0.1890	2.4357	-0.4452	0.6477	-0.9843	-0.4157	-0.1365	-0.5887	-0.9430	-0.0051
0.2043	2.0701	-0.7786	0.4575	-0.9990	-0.8039	-0.4673	0.1128	-0.6361	-0.2063
0.0628	2.3205	-0.6894	0.3729	-0.5561	0.2599	-0.2971	-0.2870	0.4133	-0.0400
0.1648	2.0252	-0.4465	0.1619	-1.2811	0.3911	-0.9788	-0.8543	0.0070	-0.9187
0.3288	2.4544	-0.6444	0.0254	-1.0545	-0.1002	-0.7780	-0.9691	-0.3621	-0.5555
0.0220	2.2629	-0.9408	-0.5109	-0.6434	-0.2324	-0.3151	-0.5226	0.2793	-1.0694
-0.1599	1.9653	-0.4886	0.2537	-0.5393	-0.0061	-0.7524	-1.1006	-0.6680	0.5389
0.2425	1.9866	-0.2722	0.2096	-0.8316	0.3662	-0.3410	-1.1301	-0.2355	-0.1283
0.1208	1.8684	-0.3080	-0.1482	-0.6008	0.2328	-0.6065	-1.0902	-0.3548	0.8138
0.1872	1.9171	-0.0977	0.0327	-0.6250	-0.6652	-1.7997	-0.3333	0.3353	-0.0764
-0.1775	1.6508	0.2178	0.1464	-0.8927	0.0503	-0.2051	-0.3757	-0.8662	-0.4277
0.2080	2.3635	0.1629	0.2961	-0.7750	0.5507	-0.6589	-0.6083	-0.1408	-0.3549
0.0513	2.1134	-0.5603	0.1497	-0.6971	0.4309	-0.7243	-0.4496	-0.1397	-1.1757
0.1848	2.4729	-0.2226	-0.1516	-1.1919	0.2945	-0.6647	-0.2782	-0.6462	-0.4174
0.2366	1.9024	-0.4827	0.4845	-0.7823	-0.0839	-1.8073	-0.8935	-0.3831	-0.4226
0.0020	2.5350	-0.1242	-0.2676	-0.8321	-0.1333	-0.9274	-0.2149	-0.7903	-0.6558
0.1034	2.2338	-0.2781	-0.0649	-1.3152	0.3285	-0.4477	-0.4185	-0.3390	-0.9142
-0.0071	2.5196	-0.2848	0.6899	-1.4258	0.5127	-0.9706	-1.2722	0.0257	-2.1698
0.1674	1.5896	-0.4581	-0.2566	-1.5955	0.1015	-1.0620	0.2483	-0.4836	-2.3286
-0.0279	2.1823	-0.6418	-0.1874	-1.1472	0.4107	-0.8551	-0.5161	-0.1326	-2.3541
0.0054	2.4307	-0.5272	0.3155	-0.9924	-0.0339	-1.0685	-0.5908	-0.6033	-1.2133
0.0430	2.3021	-0.2969	0.1848	-0.5504	-0.3691	-0.8203	-0.5856	-0.1895	-1.2537
0.1345	1.7283	-0.0832	0.0695	-0.8889	-0.0608	-1.7135	-0.3909	-1.2344	0.0531
-0.1027	2.3644	-0.4998	0.2107	-0.8555	-0.0064	-0.2092	-0.4964	-0.5540	-0.6106
-0.0151	2.3772	-0.4859	-0.2030	-0.7870	0.9073	-0.1067	-0.2559	-0.2752	-0.1443
-0.1215	1.9896	0.1372	-0.3515	-0.6922	0.4141	-0.6590	-0.2050	-0.1507	-1.1339
0.0882	2.0020	-0.1225	0.2770	-0.7845	0.0765	-0.8864	-0.4332	-1.0995	0.1617
0.1155	2.4276	-0.4012	-0.0503	-0.6073	0.1185	-1.9490	-0.0593	-0.4674	-0.3781
0.0559	1.9645	-0.1311	0.3709	-1.2049	0.1389	-0.5588	-0.4460	-0.5362	-0.7032
-0.0114	2.4026	-0.3386	0.1769	-1.1870	0.5055	-1.4710	-0.4665	-0.6405	-0.3611
0.1235	2.0734	-0.3883	-0.2532	-1.2795	0.7619	-1.2809	0.6124	-0.3526	-1.5480
0.0351	1.8915	-0.5160	0.2844	-1.3120	-0.1371	0.0163	-0.3034	-0.4020	-0.1502
0.0375	2.1567	-0.7345	0.4668	-0.7821	-0.6555	-0.8537	-0.8863	-0.9236	-0.3082
-0.0856	1.7738	-0.6182	-0.0165	-0.8019	-0.5925	-0.8615	-1.0232	-1.1752	-1.5064
-0.1208	2.3876	-0.2216	0.4709	-0.8278	0.1399	-0.3157	-0.6509	-1.1618	0.0364
-0.2486	2.6275	-0.2414	0.3192	-1.1278	0.3551	-0.4327	-0.2187	-1.1373	-0.5051
-0.1743	2.3241	0.1472	0.2427	-0.5010	0.0517	-0.6109	-0.0609	-1.2136	-0.5740
0.0128	2.1398	-0.3414	0.2255	-0.6253	0.6924	-0.7240	-0.6286	-1.1294	0.6737
0.1468	1.8708	-0.5471	0.6204	-0.4066	0.2125	-0.7736	-0.4614	-0.1352	-0.0101
0.1306	2.3109	-0.4870	0.1283	-0.5500	0.1333	-0.6587	0.2761	-0.7593	-0.1263
0.1471	2.3721	0.0809	0.2679	-0.1719	-0.1842	-1.1895	-0.4345	-1.2535	-0.1243
0.1116	2.3245	-0.1116	0.0390	-0.0626	0.1824	-0.7909	0.1937	-0.9752	0.2597
0.2755	2.0359	0.3174	-0.2536	-0.3536	0.2485	-0.9573	0.1055	-0.6395	0.7134
0.3570	1.9097	-0.0611	-0.2993	-0.5791	-0.0911	-0.6025	0.2778	-0.2974	-0.2879
0.1497	2.1211	-0.2353	0.3206	-1.2167	0.0948	-0.1620	-0.0699	-1.9967	0.4358
0.2527	2.1227	-0.3866	0.2029	-0.8580	0.1462	-0.4373	-0.5738	0.1466	-0.0414
0.0247	2.0880	0.1082	0.2952	-1.0923	0.1326	0.2100	-1.0369	-1.7358	0.6670
-0.1763	2.1795	-0.3682	-0.0670	-0.7714	-0.1425	0.7887	-0.4299	0.4172	0.3740
0.0530	2.0737	0.3562	-0.0494	-0.8660	-0.6721	-0.5034	-0.5411	-1.7589	0.0270
-0.1350	2.2632	0.0114	0.2217	-0.7700	0.1731	-0.0104	-1.0708	-1.2637	0.6477
0.0270	2.1926	-0.4655	0.0073	-1.0159	0.0431	-1.0340	-1.3641	-0.9863	-0.2470
0.1090	1.9640	-0.3311	-0.2078	-0.5202	-0.0562	-0.2974	-0.3662	-0.0813	-0.5519
0.0338	2.1528	-0.4501	-0.7326	-0.4008	0.4201	-0.0908	0.2562	0.2729	-0.1769
0.1915	1.8610	-0.0441	-0.7895	-1.0199	0.6441	-0.3776	0.1693	-0.2554	-0.7705
-0.0348	2.1522	-0.7041	0.2958	-1.0642	-0.5250	-0.1985	-0.8010	-1.8479	-0.4772
0.0885	2.1923	-0.3750	0.1270	-0.6134	-0.0116	-0.6897	-0.1029	0.2173	-0.1308
0.0813	2.0749	-0.3939	0.4582	-0.6157	-0.1882	-0.7217	-0.7368	-0.0860	-0.7882
0.0367	1.9204	-0.1286	-0.0248	-0.5832	-0.3743	-0.6199	-0.9149	-0.6176	0.4277
-0.0986	1.7762	-0.7926	-0.0571	-1.0739	0.1373	-0.1161	-0.9395	-1.3982	-0.1086
0.0525	1.3913	-0.3959	-0.0088	-0.5220	-1.4227	-0.2957	-0.4692	-0.1067	-0.3138
0.0698	1.8968	-0.6050	0.1747	-0.8236	0.0904	0.1781	-0.6996	-0.5538	0.1893
0.0127	1.9536	-0.2985	0.3774	-0.7283	0.1372	-0.2583	-0.7808	-0.7022	0.3579
0.0811	2.1344	-0.6306	0.2116	-0.5491	-0.2277	0.0104	-0.3395	-1.1216	-1.2893
0.0978	2.3035	-0.6165	-0.1717	-0.9585	0.0215	-0.0443	-0.4392	-1.1123	-0.4186
0.0924	2.3823	-0.3886	0.2686	-0.6734	-0.7474	-1.2036	-0.7547	-0.6038	-0.2245
0.0273	2.4231	-0.4969	0.1247	-0.7158	0.4036	-0.5259	-0.3444	0.0732	0.5227
0.0240	1.9146	-0.5575	0.4975	-0.8679	-0.4416	-0.4628	-0.1850	-0.1511	0.4870
0.1449	1.9604	-0.5575	0.3531	-0.8461	-0.2910	-0.4830	-0.3066	-0.1898	-0.9831
0.0193	1.8600	-0.3942	0.1282	-0.9037	-0.2067	-0.8649	-0.1746	0.3923	-0.7469
-0.1017	1.9730	-0.5224	0.5474	-0.8173	0.4105	-0.4035	-0.5554	0.5149	-1.3882
-0.0493	2.5019	-0.3037	0.4166	-0.8889	-0.2132	-1.2356	-0.2998	1.1581	-0.4305
0.1173	1.8844	-0.4164	0.4471	-0.6871	-0.2024	-1.3593	-0.7860	0.1365	-0.1443
-0.0196	1.7915	-0.2529	-0.1482	-1.0111	-0.4471	0.7303	-0.7568	-0.1830	0.0086
0.1218	2.1668	0.0444	-0.0802	-0.4822	-0.0245	-0.2898	-0.3223	-0.0449	-0.2960
0.0993	2.5367	-0.1923	-0.0082	-0.4855	0.2058	-0.3369	-0.6842	-1.1075	0.1230
0.2508	1.7082	-0.3058	-0.0383	-0.6738	0.0341	-0.0746	-0.4413	0.0653	0.3602
0.1110	2.3233	-0.5486	0.3756	-0.6692	-0.0043	0.1409	-0.4495	-0.7177	0.0371
0.1950	1.9690	-0.2405	0.0909	-0.7193	-0.3044	-0.2344	-0.2940	-1.7103	-0.2684
0.1578	1.8747	0.0162	-0.1270	-0.6217	-0.1613	-0.6268	-0.3191	-1.3834	0.3002
-0.2537	2.2485	-0.1786	0.4018	-0.4693	-0.0080	-0.3109	-0.6622	-1.5386	0.5061
0.0523	1.8845	-0.3667	-0.5742	-1.0719	0.0597	-0.5056	-0.4760	-0.7429	-0.1059
0.1069	1.3784	-0.5704	-0.2153	-0.4547	-0.3326	-0.6193	-0.2029	0.1505	-0.4622
-0.2957	1.8476	-0.4945	0.5248	-0.5387	-0.7671	0.0559	-1.4153	-2.0986	0.2950
-0.2044	1.8578	-0.0770	0.5387	-1.0216	-1.3881	0.7307	-0.6453	-2.9865	-0.4174
-0.3710	1.3569	-0.7515	-0.0453	-0.2972	-0.4949	0.6224	-0.9612	-1.6721	0.8764
-0.1728	1.5595	-0.0385	0.2117	-0.8386	-0.5546	0.5337	-1.2759	-2.8081	0.8323
-0.2239	1.7014	-0.3032	0.0711	-1.2777	-0.8363	0.8271	-1.1690	-3.4222	1.1900
-0.2511	1.9691	-0.0682	0.5198	-0.7339	-0.8771	0.7238	-1.0107	-3.7371	1.8337
-0.0241	1.3962	-0.2734	0.3619	-0.7358	-1.0659	0.0584	-0.6441	-3.1763	0.2786
-0.0127	1.9659	0.1135	-0.0176	-0.2784	-0.3534	0.6694	-0.5258	-2.1217	0.6601
0.2192	1.8681	0.3409	0.8087	-0.6712	-1.9211	0.2900	-0.8295	-1.5993	0.7823
-0.0679	2.0034	0.2746	0.0872	-0.4879	-0.9751	0.9379	-1.0862	-1.8386	0.9072
-0.1908	1.7840	0.5500	-0.0616	-0.5102	-1.3776	0.2883	-0.4518	-1.7663	0.9935
-0.0667	2.1957	0.3608	0.1254	-0.2703	-0.5744	0.6213	-0.8948	-1.1852	0.7391
-0.1091	1.9783	0.3189	0.0622	-0.7136	-0.7722	0.3341	-0.6303	-1.7773	0.1829
-0.0748	1.4482	0.0907	0.3662	-0.3522	-1.0141	0.9399	-1.1430	-0.3095	0.2441
-0.0856	1.3487	0.0061	-0.0952	-0.3275	-0.8711	1.6902	-1.2134	-0.5466	0.5996
-0.3641	1.7543	-0.1847	0.1373	-0.3926	-1.3126	1.2162	-0.7487	-1.9250	0.7966
-0.2679	1.7986	0.1386	-0.3619	-0.4852	-0.4655	1.2507	-0.7120	-1.5879	-0.0660
-0.2450	1.9779	0.0118	0.3170	-0.8133	-0.0016	1.6902	-1.2470	-1.8360	0.5695
-0.0416	1.8243	0.2109	0.0481	-0.4353	-0.9348	0.7588	-0.9606	-1.8215	0.6291
-0.0797	1.2360	-0.3825	0.0724	-0.7385	-0.8314	1.2321	-0.9805	-1.1803	0.6544
-0.1453	1.2170	-0.1508	-0.0261	-0.8050	-0.8860	1.1254	-0.6779	-1.3321	-0.8217
-0.2540	1.5081	0.5285	0.0512	-0.3727	-1.6780	1.0549	-0.7775	-1.2674	-0.3984
-0.3853	1.6586	-0.4237	0.4311	-0.7710	-2.2764	0.7348	-1.4952	-2.0237	0.2562
-0.3074	1.1252	0.1272	-0.2592	-0.0168	-1.1313	0.9611	-0.5275	-1.1465	1.3170
-0.0820	1.3441	0.6498	-0.5602	0.0157	-0.7116	1.1488	-0.6030	-0.2071	1.7640
-0.2380	1.6730	0.0429	0.0857	-0.2170	-1.1782	1.3501	-1.1010	-1.5949	0.2740
-0.4299	1.9572	-0.0116	-0.2817	-0.5400	-0.0621	1.8212	-1.1751	-2.1223	0.2961
-0.1293	1.3388	0.3827	0.2544	-0.5521	-1.4056	0.8730	-1.2246	-1.3458	0.0158
-0.3291	1.4564	0.1415	0.4614	-0.5147	-1.0405	1.6087	-1.4461	-0.6272	0.7741
-0.3491	1.8069	-0.1024	-0.3418	-0.5449	-0.9013	1.2603	-0.5329	-1.2105	0.3658
-0.0289	0.8820	-0.0859	-0.1996	-0.1647	-1.7142	1.2403	-0.8059	-1.1700	1.4428
-0.3177	1.5828	0.0384	0.0331	-0.5155	-1.3944	2.2342	-1.4501	-1.6653	0.0708
-0.1363	1.6166	0.0128	0.5267	-0.1048	-1.2234	0.9973	-0.8914	-0.4061	0.7315
-0.1125	1.8928	0.5189	-0.1812	-0.8017	-0.3912	0.4171	-0.5301	-1.1436	0.3186
-0.1655	2.0397	0.0251	-0.0316	-0.3942	-2.1275	0.6258	-0.7744	-1.3782	0.5695
-0.0348	1.4106	0.2169	0.1139	-0.7510	-1.9583	1.1303	-0.9281	-1.1056	0.3952
-0.0777	1.5901	0.1512	0.2043	-0.3322	-1.0274	0.6071	-0.4945	-0.5838	1.3381
-0.2020	1.4422	-0.1745	0.0291	-0.8359	-0.8904	1.3307	-0.7001	-1.5303	0.1171
-0.0807	1.8194	-0.1420	0.0099	-0.8747	-1.2996	0.7850	-0.4398	-0.7819	1.2843
-0.0434	1.8774	0.0993	-0.0969	-0.5121	-1.1365	1.4469	-0.7050	-1.5622	0.6985
-0.1845	1.7194	0.1170	-0.2876	-0.4721	-0.8556	1.6493	-0.7007	-1.6610	1.2475
-0.3366	1.4874	0.1376	-0.1702	-0.4435	-1.2002	0.4625	-1.2762	-1.9609	-0.8412
-0.3552	1.8401	0.1121	-0.0252	-0.5924	-0.8384	1.8561	-1.0147	-2.8576	-0.2598
-0.1798	1.2531	0.1529	0.1512	-0.2478	-0.9061	1.5242	-0.6096	-0.7875	1.2392
-0.2426	1.3400	-0.3279	0.3232	-0.4876	-1.0245	0.8156	-0.3861	-1.5014	0.8100
-0.3177	1.5359	-0.2131	-0.0202	-0.4984	-1.3340	1.7982	-0.8103	-2.3068	0.4880
-0.0422	1.6579	0.0007	0.1103	-0.5778	-0.8221	1.5362	-0.3012	-1.0118	0.8605
-0.1359	1.3758	-0.0722	0.4860	-0.2371	-1.5809	0.4397	-1.0185	-1.8303	0.8419
-0.1913	1.6097	-0.3290	0.3710	-0.7578	-0.7689	1.1335	-1.5147	-1.9211	-0.2875
-0.3485	1.2586	-0.2442	-0.0463	-0.2844	-1.0649	1.0697	-0.8985	-1.1904	0.4997
-0.4749	1.7808	-0.1172	0.5558	-0.5318	-0.2492	1.1583	-0.8473	-3.1118	0.6796
-0.2439	1.5354	-0.0201	0.5605	-0.5655	-1.6465	1.3430	-1.1870	-3.0046	-0.0158
-0.1712	1.5425	-0.0217	0.4279	-0.6975	-1.0704	0.6500	-0.7168	-1.5904	0.6267
-0.3771	1.6966	0.0053	0.0321	-0.4102	-1.5368	0.7736	-1.1848	-2.5958	0.5765
-0.2775	2.0888	-0.2355	0.4114	-0.9201	-0.6583	1.0856	-1.0469	-3.1970	0.0540
-0.2599	1.7393	0.1096	0.3010	-0.9682	-1.4551	1.4669	-0.3627	-2.9135	0.9190
-0.3100	1.5063	0.3283	0.8188	-1.0353	-1.3362	1.2738	-0.4756	-2.8786	0.0581
0.1129	1.0696	0.7441	-0.4440	-0.2559	0.5042	1.6390	0.1607	-1.4145	0.0337
0.2879	0.4791	0.0519	0.6655	-0.3870	-0.4920	1.4848	1.0065	0.4637	1.8366
-0.2201	0.8819	0.1112	-0.1480	0.1755	-1.1209	2.1136	-0.2675	-0.9641	1.3037
0.0044	0.7948	0.6010	-0.5897	0.5058	-0.6902	1.7712	-0.3191	-0.7854	0.6118
0.0145	0.6948	0.4796	0.1084	0.4886	-1.0289	1.4122	-0.4747	-1.0201	1.0922
0.0547	0.5606	-0.2661	-0.0968	0.1545	-0.3924	0.7142	0.0423	-0.6720	0.5797
-0.0747	0.8853	-0.2486	0.1279	1.2967	-1.2456	1.3710	-0.1726	0.0881	1.0534
-0.2267	0.8645	0.7933	0.8489	0.0600	-1.8575	1.2455	-0.3754	0.0715	1.3627
-0.1499	0.6310	0.0493	-0.0656	1.0539	-1.3554	1.2757	0.2476	-1.2150	1.1350
0.0296	0.7713	0.8912	0.3527	0.3496	-1.3602	1.4669	-0.0640	-0.7478	0.8722
-0.2043	1.1002	0.6988	0.3650	0.4664	-1.0914	1.4652	0.3623	-1.3765	0.5911
-0.1977	0.3456	0.2651	0.2672	0.9492	0.0573	0.6747	0.6025	0.5840	0.5109
0.0245	0.3509	0.5924	0.3831	0.7276	-0.9566	1.8094	0.0566	-0.7881	0.2752
-0.0118	1.0478	0.6943	0.1945	-0.2783	-1.9629	1.2808	-0.5990	-1.6616	0.9131
-0.1480	0.3882	1.0832	0.3632	0.2432	-1.3812	1.5912	0.0527	-0.1604	0.2124
-0.0738	0.9193	0.6976	0.5197	-0.1242	-1.6487	1.0095	-1.3470	-0.4507	1.7931
-0.7638	0.6669	0.5722	-0.0061	0.3461	-1.3015	1.5795	-0.7278	-1.4766	0.9822
-0.4826	0.8248	0.5250	-0.0813	0.2226	-1.3672	2.3371	-0.8633	-1.2650	2.0601
-0.7538	0.7056	0.2597	-0.2174	0.3819	-1.9945	2.8579	-1.3637	-1.7774	0.9706
-0.6761	0.4528	0.4205	-0.2472	0.0312	-0.9807	2.2572	-0.8674	-1.2711	0.9651
-0.5452	0.6566	0.6655	-0.2478	0.0027	-1.2487	1.8950	-0.5273	-0.9667	1.6960
-0.8009	0.7481	0.8839	-0.2235	-0.2584	-1.7382	2.7200	-0.9586	-0.3767	1.7733
-0.8309	0.6077	0.2997	-0.0097	0.1243	-1.4027	1.7208	-1.0642	-1.2929	0.7275
-0.7602	0.7271	-0.0830	-0.2798	0.0599	-1.4880	2.2257	-1.2349	-0.9576	0.6326
-0.7175	0.5594	0.5717	0.1336	0.0582	-1.7408	2.0025	-1.1676	-1.5452	0.6113
-0.6176	0.6500	0.7915	-0.2041	-0.1477	-1.0023	2.5269	-0.8324	-1.3217	1.1016
-0.5813	0.7026	1.2175	0.1544	0.2001	-0.9618	2.0218	-0.6912	-0.7107	-0.4668
-0.6308	0.6013	0.2865	-0.1158	0.0175	-1.4724	1.4506	-1.1403	-1.2499	1.3243
-0.6531	0.5841	0.3648	0.1991	0.3071	-2.0091	2.6791	-0.9904	0.4603	0.4486
-0.7347	0.5096	0.5263	-0.0401	0.2420	-1.3799	1.5103	-1.2842	-1.2451	1.8383
-0.8071	0.6148	0.3623	0.4054	0.2707	-1.4681	1.9456	-1.2357	-1.0420	1.0570
-0.9717	0.7704	0.6284	0.3231	-0.1082	-2.3277	3.2880	-0.6863	-0.3610	1.4262
-0.4703	0.0184	0.7488	-0.1480	-0.4622	-0.7863	2.4643	-0.6123	-1.7191	1.6393
-0.6089	0.5499	0.5266	-0.2127	-0.1748	-1.0225	1.9245	-0.4398	-0.9201	1.5037
-0.5581	0.5873	0.2894	0.5141	-0.0883	-1.2844	1.6048	-0.9997	-0.9522	0.4898
-0.5937	0.3998	0.3483	0.0179	-0.3843	-0.4063	2.6068	-0.6620	-1.7285	0.0560
-0.7129	0.5617	-0.1215	-0.0270	-0.1207	-0.9204	2.8834	-1.0703	-1.3285	0.0256
-0.6101	0.3853	0.2853	0.3086	-0.8446	-0.7628	1.8721	-0.1862	-1.1139	-0.4233
-0.3453	0.6262	0.3419	0.5096	-0.0029	-1.0332	2.5056	-0.4348	-1.5611	-0.5850
-0.6380	0.7431	0.7765	0.2148	-0.4879	-0.9659	2.2450	-0.7521	-1.1358	0.7728
-0.6715	0.5570	0.7109	0.3843	-0.3537	-0.8624	2.2869	-0.2777	-0.7662	0.0697
-0.6553	0.9958	0.9281	0.6794	-0.2946	-1.0799	3.1833	-0.9751	-1.9932	-0.7467
-0.7075	0.5850	0.8784	0.0412	-0.3982	-1.2697	1.7349	-0.6529	-1.3978	-0.1132
-0.7613	0.9693	0.1357	0.4249	0.0161	-1.2398	2.7463	-0.7723	-1.2934	-0.2201
-0.6147	0.6449	0.7773	0.2463	-0.6205	-0.8816	1.2963	-0.4998	-0.9126	0.0069
-0.9350	0.5680	0.4410	0.2390	0.5065	-0.7858	1.7225	-0.6386	0.1889	0.8393
-0.9791	0.5884	-0.0601	0.5931	-0.2302	-1.1066	1.4726	-0.8653	-1.2558	1.3149
-1.0679	0.6270	0.3244	-0.1135	0.1192	-0.9060	1.6869	-0.6096	-1.6182	1.1474
-0.7320	0.6682	0.6314	0.1775	-0.3642	-1.1428	1.2555	-0.2548	-0.9609	1.7159
-0.8820	0.4051	0.3137	0.1197	-0.0772	-0.8500	1.3495	-0.3391	-1.2249	0.2982
-0.6908	0.4984	1.2999	0.2808	-0.2318	-0.2729	1.4185	0.3877	-0.9880	-0.2888
-0.7259	0.3392	0.5519	0.1197	0.0188	-1.1054	3.2678	-0.6239	0.5344	0.7495
-0.6944	0.5744	0.3745	-0.2743	0.8329	-1.1780	2.7092	-0.2277	0.9172	1.2541
-0.6825	0.7027	0.7624	0.2355	0.0319	-1.7915	2.9119	-0.7413	-0.4392	0.8165
-0.5770	0.8544	1.2763	0.8053	0.4396	-1.4090	2.2572	-0.9322	-0.9231	0.5154
-0.7759	0.7975	0.7193	0.3035	-0.0229	-1.2490	1.6782	-1.1149	0.1570	0.1138
-0.7585	0.8625	0.6393	0.2657	0.1189	-1.0528	3.3929	-0.8492	0.7415	1.0847
-0.8236	0.4316	0.0450	0.4806	0.1456	-1.0048	2.4958	-0.4697	0.4911	-0.2289
-0.6398	0.3520	0.4969	0.5239	0.4640	-0.8246	2.2501	-0.3586	-0.3700	0.7207
-0.6510	0.1422	0.8016	0.5860	-0.3222	-1.1890	2.3296	-0.5665	-0.5735	0.3508
-0.3711	0.7358	1.4899	1.0466	0.7635	-0.3872	1.4016	-0.5990	-0.6081	1.1482
-0.5951	0.5748	1.4858	0.7367	0.3937	-0.8812	1.8187	-0.2183	-0.6971	-0.1067
-0.6794	0.1255	0.7818	0.7903	0.1414	-0.6018	2.7598	0.2605	0.0568	0.4841
-0.8611	0.5881	1.3370	0.3322	0.3455	-0.9827	2.8450	-0.4467	0.2549	0.4585
-0.5773	0.2002	1.1045	1.0627	0.0884	-1.5613	2.7239	-0.4296	0.6857	1.4386
-0.7649	0.3392	1.3160	0.4242	0.4299	-0.4205	2.9942	-0.8892	-0.2518	0.2813
-0.8655	0.3129	0.9570	-0.0165	0.3027	0.1850	1.8490	-0.9059	-0.6696	0.0470
-0.9857	0.0645	0.8629	0.4425	0.3203	-0.4895	2.0747	-0.1391	-1.4921	1.4415
-0.8440	0.1340	1.6088	0.6810	0.0899	-1.3509	2.9069	-1.0094	-0.3802	0.6209
-0.6304	0.7334	1.7869	1.1247	0.7855	0.0462	2.8783	-0.2574	-0.2868	0.9446
-0.7646	0.3285	2.2762	0.8619	-0.0007	-0.0238	2.4101	-1.1428	-0.4311	-0.3501
-0.8541	0.2733	1.3060	0.7477	0.6930	-0.6415	1.2171	-0.6082	-0.2281	0.3170
-0.7606	0.2955	1.5359	1.1457	0.0744	-0.8306	1.9183	-0.7163	0.7186	-0.0142
-0.7829	0.4424	0.9692	1.0093	0.1846	-0.6590	1.9638	-0.4912	-0.4892	-0.6014
-0.7944	0.3932	1.4231	0.8312	0.3482	-0.9837	2.9846	-0.4008	-0.0511	0.4046
-0.8079	0.4592	1.7692	0.8621	0.1135	-0.3635	2.4899	-0.1869	-0.5963	1.6579
-0.8480	0.4236	1.7278	1.0613	0.7476	-1.0405	2.4281	-0.3283	0.9533	-0.1145
-0.8435	0.3172	1.3096	0.7872	0.2786	-1.7666	1.6788	-0.5976	0.1015	0.2111
-1.1903	0.5853	1.1091	0.3695	0.6815	-0.6666	2.3401	-0.4828	1.0529	-0.9496
-0.6770	0.7443	1.7141	0.6772	0.2451	-1.1439	1.7218	-0.2741	-0.4793	1.1310
-0.7646	0.3486	1.6675	0.5395	0.2336	-1.3785	3.1498	-0.4528	0.3340	-0.3942
-0.7639	0.2213	0.8061	0.1899	-0.1838	-1.1050	1.8283	-0.6651	-0.3346	-0.4341
-0.7574	0.4273	1.1590	0.5629	0.1681	-0.5975	3.1198	-0.8169	-0.4628	0.2829
-0.7581	0.8223	1.8235	0.5535	0.1562	-1.7482	3.2629	-0.4509	-0.3701	-0.4865
-0.6633	0.7356	1.4613	0.7230	0.4935	-1.2695	1.8775	-0.3387	-1.3804	0.4949
-1.4014	-0.3206	0.5514	1.0086	-0.0206	-1.0407	1.1251	-0.2110	-0.2221	-1.3310
-1.0013	-0.1864	1.1960	0.2715	-0.0381	-1.0199	1.6471	0.8961	-0.2728	-0.1376
-1.1427	-0.6002	0.6224	0.1877	0.1656	-0.0448	1.9862	0.2255	0.3441	-0.4805
-1.3041	-0.6501	1.0267	0.6614	0.0853	-0.6493	0.8725	-0.4251	-0.9648	0.4328
-1.2711	-0.3669	0.8681	0.2578	-0.0888	-0.7867	0.9821	0.5248	0.0572	-0.1677
-1.1399	0.0769	0.7984	0.4586	0.3733	-0.2457	1.8472	-0.1026	-0.1015	0.8106
-0.9655	0.5346	1.0409	-0.3284	0.0042	-0.3306	2.8775	-0.1449	-1.2413	-1.0791
-1.1735	0.0756	0.9156	0.3935	-0.1291	-0.5656	1.5820	-0.1582	-0.1473	-0.4239
-1.1772	-0.0247	1.0987	0.3965	-0.3432	-0.1666	2.3161	-0.0859	-0.2161	0.0266
-1.0805	-0.2980	1.2641	0.3886	0.1326	-0.3567	1.9535	-0.3873	0.2777	-0.0287
-1.2913	-0.0998	1.3140	0.1959	0.5267	-0.1293	1.5293	0.0730	0.8646	0.0198
-1.4414	-0.0636	0.7632	0.0344	0.1979	0.2321	1.2118	0.1719	-0.1339	1.0749
-1.2459	0.0895	1.2202	0.6899	-0.0103	-0.4533	1.6520	-0.3615	-0.2021	0.8533
-1.5784	0.3976	1.2246	0.6238	0.1643	-0.2295	1.3168	0.2197	0.4317	1.7825
-1.4965	-0.1743	0.9995	0.7404	0.0511	-0.9430	2.1482	0.3334	0.3792	0.7530
-1.2146	-0.2770	1.1238	0.5911	-0.2414	-0.2165	0.8062	0.3730	-0.4484	-0.0363
-0.9509	0.4173	1.3238	1.0141	0.5928	0.6989	2.2961	0.2017	1.7812	0.7719
-0.9306	0.4667	1.3904	0.7201	0.7152	-0.5586	2.5759	-0.2888	0.5239	0.3737
-0.8241	0.5555	0.9688	0.3681	0.7061	-0.7709	1.8852	-0.5451	0.5719	0.1506
-1.0606	0.8773	1.5565	0.9615	1.0190	-0.9485	2.1820	-0.0493	0.4884	1.5647
-1.0178	0.1348	0.9724	0.3181	0.7296	-0.8968	0.8907	-0.6142	0.4309	0.2029
-1.2171	0.2641	1.5836	0.8236	0.4657	-0.6657	2.9212	-0.6042	0.1821	0.8380
-0.8229	0.5030	1.5156	1.1774	0.3044	-0.2859	3.6447	-0.3323	0.6203	0.5405
-1.0391	0.3179	1.3578	0.5834	0.8238	-0.0913	1.2260	-0.2639	0.4364	0.2699
-1.2909	0.3100	1.3406	0.5090	0.0588	0.0013	2.0379	-0.1767	0.5615	1.0740
-1.1444	-0.0564	1.4733	0.9074	0.1671	-0.7270	2.5289	-0.0595	-0.0590	0.3511
-1.1040	0.3104	1.3295	0.9316	0.4202	-0.8880	2.9778	-0.4928	0.6771	-0.9514
-0.8868	0.4070	1.5947	0.6408	0.4991	-0.4784	3.1125	-0.1186	0.6491	-1.4015
-1.1261	0.3230	1.0647	0.5823	0.8962	0.0806	1.5416	-0.8259	0.7705	-0.7248
-1.1571	0.0027	1.2206	0.1929	0.1057	-0.4959	1.1496	-0.8671	1.4314	-0.1403
-1.0917	-0.1714	1.5496	0.4952	0.4920	-0.8108	1.5351	-0.5377	1.1478	-0.0960
-1.1643	-0.4268	1.7429	0.7095	0.2638	0.3191	1.1368	-0.1165	0.6177	-0.9311
-1.0409	0.1779	1.6521	0.7580	0.5154	0.5452	1.1489	-0.1847	0.1469	-0.3626
-1.2847	-0.4043	1.2520	1.0233	-0.1352	-0.3314	2.5185	-0.0563	-0.1182	-0.5215
-1.2447	0.0527	1.5288	0.9821	0.6594	-0.4396	2.3088	-0.1374	0.8173	-0.8470
-1.2879	-0.0742	1.6198	0.6164	0.4266	-0.5117	1.8817	-0.4847	1.2989	-0.6099
-0.8512	-0.2947	1.5485	1.0330	-0.0566	-0.2722	1.5976	-0.8546	0.2771	-0.2589
-1.1962	-0.3773	1.7124	1.0350	0.2670	-0.4076	2.7967	-0.1877	0.7643	-0.7235
-1.2864	-0.3474	1.3821	1.1687	0.0268	-0.7948	2.3619	0.1625	0.8418	-1.5317
-1.0421	-0.0699	1.7294	0.8837	0.6074	-0.0568	1.6076	-0.0314	0.7992	-0.9925
-1.1845	-0.1773	1.9497	0.3578	-0.3022	0.6411	1.5087	0.0352	-0.0422	-0.6910
-1.1136	-0.0547	1.8370	0.8175	0.2367	-0.2732	1.9549	-0.4481	1.0320	-1.4903
-1.2826	-0.2743	1.4974	0.5834	0.0411	-0.3855	1.4492	-0.1482	1.5740	-1.4397
-1.0585	-0.2040	2.0276	0.5201	0.8333	0.1328	0.6698	-0.1890	1.6290	-0.2930
-1.3089	-0.1080	1.3924	1.1602	0.5458	-0.4141	1.2805	0.2707	0.8347	-0.3603
-1.0315	-0.6281	2.1138	0.8135	-0.3298	-0.2101	1.5101	0.1124	0.6684	-1.0071
-0.9378	-0.2691	1.6029	0.9989	-0.2108	-0.6093	1.6621	-0.2623	0.8123	-1.0366
-1.2473	-0.1805	1.6301	0.9619	0.4784	-0.0802	0.9141	-0.2207	0.5502	-0.8553
-1.2687	-0.2792	1.6360	0.5603	-0.1735	-0.4149	1.3393	-0.1617	1.3102	-0.6963
-1.3138	-0.3274	1.7297	0.3847	-0.2329	-0.5685	1.6116	0.3339	0.6122	-0.0390
-1.5771	-0.2702	1.4348	1.3814	0.1114	-0.8135	0.5882	-0.0216	0.5013	-0.6211
-1.1123	-0.1769	1.7805	0.8705	-0.1993	0.2318	1.5944	0.1229	0.6220	-1.2773
-1.1144	-0.5899	1.8167	1.5186	0.0301	-0.3994	1.3710	0.0618	0.7901	0.2767
-1.1303	-0.0030	1.8114	0.8828	-0.3546	-0.1552	0.8097	0.6234	1.0405	-0.0996
-1.1911	-0.4233	1.7116	0.8317	-0.0562	-0.2589	1.6583	0.2971	0.5856	-1.0267
-1.1687	0.0335	1.5787	0.5950	0.0321	0.2254	1.8317	0.6053	0.1432	-0.7907
-1.0749	-0.3737	2.1317	0.9734	-0.4785	0.3505	2.3847	0.4312	-0.8375	-1.0511
-1.4329	-0.5650	1.2180	0.6460	0.1715	-0.3268	1.0032	0.5661	0.3644	-0.6287
-0.9525	-0.3568	2.0916	0.9045	-0.3630	0.0297	1.0741	0.6732	0.2375	-1.0918
-0.9132	0.0529	1.4338	0.8412	0.4433	-0.6249	2.0162	-0.1901	0.6102	-0.1363
-1.1537	-0.1969	1.7082	1.2037	0.3069	-0.4114	1.4652	-0.1371	1.0197	-0.9365
-0.7766	-0.1953	1.8581	0.9349	-0.1511	-0.3970	1.2794	0.2247	0.6782	0.3862
-0.9480	-0.0059	1.6826	0.9751	-0.0443	-0.5659	1.4239	-0.1720	0.8271	0.3289
-1.0431	-0.2102	1.6848	1.3412	0.3196	-0.5860	2.2283	0.0216	1.4483	0.1914
-1.1364	-0.3768	1.4910	0.5610	0.1697	0.2371	1.9477	0.1761	0.7008	-0.6687
-1.0348	-0.5695	1.8472	0.7838	-0.3333	-1.0407	1.6759	-0.1714	0.3967	0.1424
-1.1904	-0.2608	1.6092	1.0682	-0.0556	-0.0644	0.7488	0.2075	0.9901	-0.1170
-0.9986	-0.2481	1.8024	1.4403	0.2084	-1.3429	2.3678	-0.1838	0.9869	-0.5977
-1.0381	0.0387	1.6916	1.0767	0.2719	-0.6655	2.1874	-0.3618	1.0795	-0.0666
-0.7989	-0.0877	1.6463	0.8374	0.5806	-0.5795	1.9203	-0.6129	0.5210	0.1189
-1.3218	-0.0533	1.4202	0.5412	-0.0675	0.4688	0.7360	-0.1580	1.1701	-0.1589
-1.1561	0.1779	1.6817	1.1406	-0.1987	-1.2485	2.7788	-0.1229	0.8077	-0.9126
-0.9896	0.2118	2.1588	1.1040	0.4104	0.2328	1.9549	0.4397	1.3978	-0.9559
-1.4296	-0.4204	1.8121	0.8446	0.1134	0.1871	1.0932	0.1846	0.1263	-1.4725
-1.2139	-0.3264	1.7410	0.5876	0.0519	0.3556	1.4475	0.1305	1.5869	-0.6443
-1.0779	-0.3243	2.1798	0.7666	-0.2197	0.5210	1.5054	-0.2111	1.1967	-1.4574
-1.4298	-0.6755	1.9310	1.0910	-0.2719	0.6956	1.1804	0.1736	1.3756	-1.4058
-1.1465	-0.5925	1.5061	0.9116	-0.1034	0.0370	-0.3219	0.0977	0.7867	-1.2330
-1.5846	-0.3680	1.7144	0.7616	0.4296	-0.0125	-0.0251	-0.3514	1.0465	-0.8857
-1.2649	-0.1997	1.8805	1.1944	-0.1180	-0.1669	0.2708	0.0743	1.0714	-1.1963
-1.5062	-0.8368	1.7766	0.6102	0.0482	-0.0464	-0.2278	-0.0278	1.3526	-1.1131
-1.4218	-0.6124	1.7756	1.2412	-0.1920	-0.3913	0.4927	-0.1427	1.4389	-1.0486
-1.4342	-0.4793	1.4303	0.3847	-0.1329	0.7626	0.2144	0.1753	0.7239	-1.2386
-1.3949	-0.3939	1.7578	0.6612	-0.5770	0.5872	-0.1194	0.0794	0.1567	-1.0806
-1.3998	-0.5505	0.7808	0.8206	0.3746	0.4465	-0.2544	0.3935	0.6812	-0.0635
-1.2221	-0.5315	1.6566	0.8992	-0.1937	0.5644	-0.2550	-0.1861	0.6841	-0.8687
-1.1811	-0.3568	1.7623	1.0323	0.2985	0.1195	0.8155	0.4023	0.9608	-0.7562
-1.2195	-0.3198	1.9819	1.1212	0.3487	0.1296	1.0912	0.1928	1.2907	-0.5087
-1.3356	-0.4493	1.1043	0.4322	0.3355	0.9418	0.5421	0.0579	1.1141	-0.4920
-1.2410	-0.3029	1.5972	0.6810	0.3229	0.2776	0.0847	0.2749	0.9854	-0.6282
-1.1350	-0.1159	1.1841	0.6175	0.4099	0.3731	0.3320	0.4596	2.2524	-0.6104
-1.2290	-0.0392	1.3387	0.6961	0.0575	-0.1224	0.0238	-0.0250	0.5643	-0.3046
-1.1092	-0.4678	0.7527	0.7190	0.2203	0.7701	0.5840	0.2712	1.4125	-1.4277
-1.3306	-0.5020	0.9240	0.5022	0.3568	0.6542	0.2632	0.2523	0.9416	-0.6114
-1.3183	-0.6028	1.3435	1.0022	-0.1506	0.0051	-0.4798	0.3953	1.0248	-1.3861
-1.2658	-0.4794	1.3055	0.3590	-0.1632	0.8677	-0.4298	0.6378	0.1620	-1.2746
-1.3137	-0.6129	1.5756	0.6952	-0.1437	1.0717	0.4659	0.8798	0.0992	-1.8467
-1.3546	-0.5513	1.3589	0.4454	0.4055	1.6166	-0.8970	0.4250	1.3060	-1.3787
-1.5491	-0.5917	1.4922	0.4084	-0.1344	0.8335	0.6631	0.3657	2.0673	-2.2134
-1.6566	-0.6117	1.4482	0.6880	-0.1298	0.4405	-0.3017	0.0642	0.7120	-2.0410
-1.6872	-0.4167	1.3428	0.3536	0.2157	-0.0437	-0.7547	0.6619	0.1173	-1.1857
-1.4031	-0.4527	1.8003	1.0443	0.2377	0.0277	0.4095	0.4001	1.2172	-0.8291
-1.3524	-0.4924	1.9235	0.8998	-0.5524	-0.1854	-0.5044	0.1644	0.0153	-0.8493
-1.2198	-0.3849	1.6183	0.8687	-0.1207	0.2570	0.0357	0.0582	1.2695	-1.0604
-1.3090	-0.6156	1.9135	0.5282	0.3785	0.1804	0.1983	0.6452	-0.2105	-0.6714
-1.3368	-0.6441	1.5210	0.2684	-0.0112	0.0530	0.8482	0.6357	0.7585	-1.2447
-1.3631	-0.4258	2.3026	1.1842	0.0653	-0.2270	0.9520	0.3104	0.3797	-1.1626
-0.9740	-0.3311	1.8538	1.0500	-0.1507	-0.1375	0.9703	0.4662	-0.0084	0.0271
-1.2190	-0.4035	1.9456	0.8831	0.0239	0.0978	0.4180	0.5890	0.7929	-0.2794
-1.5549	-0.6584	1.7762	0.4140	0.0746	0.1141	-0.2953	0.4615	0.9882	-0.5172
-1.2140	-0.6483	1.6689	0.9993	-0.4328	-0.0721	-0.2570	0.0108	-0.1780	-0.2096
-1.4658	-0.5310	1.4497	0.7061	0.0929	0.3051	-0.9228	0.3826	1.8447	0.0384
-1.4218	-0.2202	1.7579	1.1327	-0.1942	-0.2860	0.1777	-0.0174	-0.4716	0.9976
-1.3436	-0.5717	1.9445	0.9227	0.0069	-0.7978	1.0506	-0.0594	0.9187	0.0245
-1.2660	-0.5413	1.7906	1.0482	-0.1087	0.6244	0.7930	0.2690	0.4502	-1.6486
-1.1787	-0.5153	2.2246	1.0335	-0.0766	-0.0429	0.9798	0.4120	1.0541	-0.6272
-1.4189	-0.4504	1.6877	0.5715	0.2798	0.2109	0.4730	0.3013	1.0478	-0.5266
-1.2980	-0.7292	1.6348	0.5216	-0.0285	0.0775	0.2274	-0.0043	0.0264	-0.0032
-1.4662	-0.3070	1.5091	0.7691	-0.2960	-0.0708	-0.0031	0.0900	1.0599	-0.8434
-1.5684	-0.2386	1.2356	1.0046	-0.4232	0.1991	-0.9734	0.1412	1.1912	-0.2213
-1.3662	-0.2090	1.7645	0.8384	-0.1932	0.6407	-0.2060	0.3913	0.8287	-0.1016
-1.4256	-0.1603	1.6512	0.7635	-0.5752	-0.2269	0.2982	0.0627	0.6208	-0.9364
-1.3763	-0.4563	2.0353	0.5550	-0.0877	0.3143	0.5153	0.6291	1.7879	-0.6696
-1.4099	0.0024	2.1857	0.9463	0.0925	0.1645	-0.0072	0.3483	1.1705	-1.3883
-1.3202	-0.3513	2.0004	0.9362	-0.7672	0.5279	-0.8296	0.9086	0.5192	0.6779
-1.4687	-0.5253	1.6694	0.4960	-0.3027	0.4174	-0.2045	0.4169	1.3451	-1.5130
-1.6121	-0.5143	0.9636	0.4250	-0.0734	0.8653	-1.1911	0.2245	0.6766	-1.5679
-1.4467	-0.2552	1.5960	0.5726	-0.3555	1.3645	-1.4504	0.3415	0.3492	-0.3894
-1.4053	-0.7232	1.8791	0.0986	0.0324	0.3473	-0.4719	0.5253	0.2982	-0.5820
-1.1228	-0.1825	2.1329	0.8805	0.1689	-0.1162	-0.3692	1.0261	1.1556	-1.3884
-1.5603	-0.4087	1.5662	0.8350	-0.1053	-0.1230	0.3762	-0.0326	1.5082	-1.6843
-1.1780	-0.4766	1.9795	0.8437	-0.5019	0.5150	-0.1075	0.2637	0.5868	-1.1766
-1.3523	-0.2697	1.8601	0.9132	0.0038	0.5948	-0.4086	0.5726	0.6658	-0.8607
-1.4143	-0.4283	1.8783	0.7081	0.0881	0.3014	-0.9748	0.2788	0.2280	-1.1233
-1.2752	-0.6523	1.3939	0.5846	-0.0685	1.0372	-0.1702	0.2021	1.3044	-1.0087
-1.2536	0.0204	1.9240	0.7418	-0.2179	1.0378	-0.6217	0.6814	0.0212	-1.4494
-1.2859	-0.5668	1.8742	0.3907	0.0604	0.5350	-0.7907	0.6938	2.2339	-1.5279
-1.3847	-0.2260	1.5422	0.3619	0.3676	1.3030	-0.9761	0.0482	1.0989	-0.2330
-1.5012	-0.6293	1.6661	0.4790	-0.3736	1.0579	-0.5113	0.5517	0.9384	-0.7530
-1.2735	-0.5729	1.1668	-0.0901	0.2528	0.6767	-1.0195	0.1954	1.0900	-0.1137
-1.5279	-0.0875	1.8176	0.1438	0.0231	0.5949	-0.1854	0.5311	0.4247	-0.9747
-1.3531	-0.3226	1.5166	0.3034	-0.0395	0.7759	-0.3872	0.1476	-0.3771	-0.3831
-1.4522	-0.4008	1.3642	0.1466	0.2649	0.9243	-0.3773	0.7851	1.6915	-1.4471
-1.3383	-0.5805	1.2591	0.6003	0.1201	1.0355	-0.2062	0.1950	0.7382	-0.9208
-1.3843	-0.4454	1.7298	0.4266	-0.1627	0.4448	-0.0282	0.1321	0.6501	-0.9372
-1.3563	-0.5813	1.4974	0.7207	-0.1222	0.6725	-1.0001	0.6297	1.6255	-1.2140
-1.1489	-0.6672	1.4272	0.9734	-0.6150	0.2442	-0.9827	0.8569	1.0436	-1.5645
-1.1318	0.0509	1.4520	1.2484	0.1669	0.8787	-0.9305	0.4309	1.4552	-0.7870
-1.3815	-0.3337	1.8400	0.6887	-0.1801	0.5996	-0.5968	-0.0424	0.9698	-1.6539
-1.3723	-1.0566	1.7760	0.6452	-0.1282	0.1915	-0.6289	-0.0207	0.9265	-1.8141
-1.4796	-0.4331	1.6810	0.9450	0.2659	0.1460	-0.4850	0.3867	2.0183	-1.5025
-1.2303	-0.1016	1.5280	0.6684	0.0336	0.2132	-0.5728	0.9005	1.5388	-0.8139
-1.4484	-0.4214	0.8806	0.7018	-0.7172	0.8199	-1.4766	0.5456	0.0871	-0.0449
-1.6040	-0.3131	1.1068	0.1659	-0.3263	0.9069	-1.4279	0.8465	0.8726	-0.0006
-1.4482	-0.4725	1.7602	0.7318	-0.0935	0.3867	-1.4401	0.5503	-0.1379	-1.9714
-1.3878	-0.1427	2.0881	0.7912	-0.2966	0.7142	-1.4341	0.6274	0.3708	-0.1756
-1.6528	-0.5421	1.0385	0.5130	-0.0871	0.7051	-1.7302	0.5375	0.0166	-0.3219
-1.3399	-0.4027	2.1759	0.4524	-0.1373	0.0339	-0.9865	0.2711	0.4612	-0.8209
-1.3932	-0.5607	1.4678	1.1378	-0.0873	-0.0230	-0.4551	0.4377	1.3933	-0.4291
-1.6861	-0.3412	1.7847	1.2439	0.0133	0.1474	-1.3473	0.3413	0.3252	-0.9802
-1.2150	-0.4785	1.3800	1.2908	0.2601	-0.2121	-0.6857	0.4262	0.7151	0.3551
-1.2262	-0.6035	1.7381	0.7682	0.1652	-0.0080	-0.1708	0.0332	1.3022	-1.2231
-1.5617	-0.5984	1.6515	0.8200	-0.2377	-0.2031	-0.2040	0.1932	0.2610	-1.2088
-1.4335	-0.7334	1.9100	1.0069	-0.4034	0.1563	0.4061	0.0827	0.3579	-0.2804
-1.5971	-0.4831	1.7443	0.8343	-0.5009	0.1002	0.0485	0.0312	0.1512	-0.9045
-1.5851	-0.6834	2.0941	0.8889	-0.1223	0.0782	-0.0783	0.2967	1.8814	-0.7187
-1.7982	-0.0627	1.7795	0.7963	0.1925	0.7794	-0.5358	0.8140	0.5751	-0.3467
-1.4727	-0.1350	1.5847	0.8791	-0.0469	0.7304	-1.4722	0.5044	0.0695	0.6210
-0.6598	-0.2235	1.6098	1.0816	-0.4299	1.2553	-0.9657	0.3350	0.4981	0.5626
-0.6579	0.5401	1.1560	1.2894	0.4354	0.4252	0.0176	0.1237	0.3959	1.3905
-0.7005	0.0970	1.3738	0.8556	0.3881	0.4174	-1.0186	0.3489	0.6549	1.5151
-1.0202	0.6321	1.4013	0.9336	0.6264	0.1423	-1.0647	-0.3194	0.7438	0.5789
-0.6280	0.2441	1.1324	1.3589	0.3818	0.2596	-0.5397	0.2603	1.3780	-0.3708
-0.9126	0.4704	1.3590	1.1946	0.6473	0.2268	-0.3446	0.3167	0.4996	-0.2009
-1.2073	-0.3704	1.5490	0.9167	-0.0267	0.6617	-0.5982	0.7269	1.1092	-1.0579
-1.3163	-0.2706	1.4013	0.8916	0.3224	0.4969	-1.3555	0.0452	0.9542	-0.5050
-1.5181	-0.4925	1.5260	0.6681	-0.0319	0.8119	-1.2672	-0.0246	0.2776	-0.5021
-1.6080	-0.2928	1.3458	0.2787	-0.7799	0.9202	-2.5671	0.0803	0.2301	-0.3708
-1.2774	-0.5040	1.6580	0.6170	-0.0276	0.4467	-1.9082	0.1922	0.2723	-0.3566
-1.2532	-0.2368	1.6596	0.4954	0.2306	-0.5415	-1.1943	0.2341	1.4374	-0.7884
-1.4304	-0.5340	1.2255	0.3085	-0.0087	0.1114	-0.8291	0.8773	0.6532	-1.6960
-1.4170	-0.2505	1.3723	0.5583	0.0813	0.6682	-1.0927	0.6158	0.2676	-1.1780
-1.4820	-0.5029	1.0471	0.7120	-0.4286	1.0754	-0.9689	0.1950	0.0147	0.3266
-1.3875	-0.5822	1.1545	0.1966	-0.0830	0.6604	-1.3350	0.7793	-0.5128	-0.7909
-1.4686	-0.6364	0.7695	0.0828	-0.1310	1.0595	-0.8052	0.2048	0.6182	-0.8585
-1.3546	-0.7794	1.4382	0.2976	-0.2296	0.6446	-2.1353	-0.2467	-0.4211	-0.2437
-1.5230	-0.5852	1.7974	0.6742	0.0887	0.4669	-1.3234	0.6090	0.7221	-0.6123
-1.4708	-0.2558	1.8727	0.4669	-0.0506	0.6663	0.1253	0.3654	0.9538	0.3092
-1.4976	-0.6968	1.6257	0.5423	-0.0940	0.5550	-0.1931	0.0201	0.6441	-0.6758
-1.3343	-0.2554	1.3615	0.7698	-0.2665	0.3854	-0.4127	0.1994	-0.0038	-0.6303
-1.4217	-0.4555	1.5493	0.4334	-0.3866	0.4812	-1.2658	0.2518	0.1273	-0.4862
-1.2703	-0.2473	2.1199	1.1422	-0.2163	0.4714	-0.3925	-0.3078	-0.2315	-1.1924
-1.2478	-0.2632	2.2203	1.1205	0.3619	0.2565	-0.1836	0.1054	1.7003	-0.8613
-1.2059	-0.3409	1.8328	1.3636	0.1815	0.9168	-0.8839	0.1266	0.9754	0.2114
-1.4421	-0.5563	1.3317	1.1092	0.0331	0.1100	-0.8329	0.2695	1.0541	0.3433
-1.4014	-0.5548	1.3926	1.2198	-0.1936	0.7972	-1.6916	0.2409	1.9435	-1.4611
-1.3790	-0.5032	1.4241	0.1355	-0.6819	0.5834	-1.6032	0.0735	-0.4797	-0.3260
-1.3558	-0.3010	1.7091	0.9882	-0.0443	0.7136	-0.5066	-0.1304	0.5507	-0.7818
-1.4623	-0.5290	1.5736	0.7545	-0.0903	0.5131	-1.3908	-0.1034	0.9043	0.7379
-1.3788	-0.5169	1.8415	0.9928	-0.2664	0.0140	-1.5068	-0.0210	0.6091	-1.0608
-1.3817	-0.2237	1.7390	0.9942	0.0770	0.5235	-1.1433	0.1783	0.9812	-0.6051
-1.3521	-0.0140	1.4524	0.4898	0.0092	0.4994	-0.2558	0.4706	-0.0423	-0.3365
-1.6225	-0.4065	1.7878	0.6934	-0.2424	0.4980	-0.9302	0.1030	1.0289	-0.1827
-1.4086	-0.8528	1.4307	0.6808	-0.5554	0.5453	-1.1877	-0.0368	0.7722	-0.6154
-1.3306	-0.3389	1.5267	0.5079	0.0390	-0.2581	-0.8473	0.2117	1.2744	-0.2585
-1.2791	0.1383	2.0459	0.7226	0.1836	0.6384	-1.4272	0.5541	0.9402	-1.0875
-1.4722	-0.5215	1.5925	0.5680	-0.1449	0.8799	-0.8774	-0.0441	0.8577	-1.8537
-1.5162	-0.6023	1.4659	0.4797	-0.3025	-0.0735	-0.8331	-0.0226	0.9169	0.0183
-1.8535	-0.3510	1.5114	0.6832	0.1168	-0.3270	-1.7986	0.1873	-0.0684	0.7734
-1.3136	-0.5714	1.6539	0.8240	0.2243	0.1981	-1.2410	0.1002	-0.0284	-0.0642
-1.4528	-0.4784	1.7521	0.7423	-0.2390	-0.1285	-0.9340	0.1495	0.0041	-0.8841
-1.4774	-0.1657	2.0502	0.6522	-0.0750	0.7007	-0.5957	0.3070	0.1040	-0.1498
-1.3281	-0.4357	2.1121	0.9871	-0.0045	0.1486	0.1478	-0.2234	0.0227	-1.1720
-1.5318	-0.2038	1.7728	0.8299	0.0170	0.4457	-0.5539	-0.0165	0.2137	0.2069
-1.6265	-0.8228	1.1457	0.8919	0.2491	-0.5817	-0.8600	0.0136	-0.1847	-0.1979
-1.2987	-0.2425	1.7023	1.1179	-0.1104	0.3361	0.2143	0.0167	0.8859	-0.0247
-1.6075	-0.0622	1.6638	0.5118	-0.4830	0.5573	-1.5081	0.1747	1.0870	-0.5683
-1.6909	-0.2408	1.3404	0.3994	-0.2766	0.5311	-1.2573	0.4088	-0.0633	0.6535
-1.2441	-0.1132	1.7109	1.2258	0.0038	0.3580	-0.2741	0.2715	-0.1678	-0.4147
-1.5852	-0.4002	1.3305	1.1008	-0.0508	0.3477	-2.1620	-0.0656	-0.2224	0.8301
-1.3776	-0.3653	1.4985	0.9986	-0.3729	-0.1484	-0.8434	0.3698	0.6938	0.4493
-1.5312	-0.6847	1.2393	0.3167	-0.3334	0.9793	-1.9893	0.0851	-0.0341	-0.0462
-1.3311	-0.7868	1.1045	0.8009	-0.4758	0.4686	-1.5645	-0.2671	0.3427	-1.2392
-1.5346	0.0417	1.6047	0.4504	-0.3767	0.8796	-1.9085	0.8424	0.1550	-0.5873
-1.5597	-0.4739	1.2072	0.3736	-0.2259	0.3235	-1.1876	0.2880	-0.0470	-0.9846
-1.5987	-0.6683	0.9782	0.1517	-0.2310	0.6891	-1.7157	0.2943	-0.1120	-0.2555
-1.5547	-0.5961	1.2355	0.7731	-0.5490	0.2924	-2.0524	-0.0346	-1.4975	1.1052
-1.5112	-0.4782	1.0277	0.5302	-0.5445	0.3371	-1.8399	0.4396	0.4324	-0.8627
-1.6543	-0.6005	1.3715	0.3593	-0.4644	0.7616	-1.9083	0.6904	0.2414	0.0336
-1.4581	-0.7820	1.0264	0.1473	-0.2339	0.6011	-2.0105	0.0671	-0.1026	-0.9910
-1.4257	-0.4798	1.3871	0.8575	0.2281	0.6229	-0.6047	0.6158	-0.0672	0.1167
-1.6606	-0.9742	0.9811	0.2431	-0.3691	0.8441	-0.7580	0.1941	-0.0708	-0.4860
-1.6270	-0.9174	0.9764	0.6586	-0.1894	0.8675	-0.7434	0.4631	0.6776	0.2207
-1.7184	-0.7618	1.2815	0.6142	-0.4797	0.6312	-1.7805	-0.0364	-0.5200	0.6943
-1.7097	-0.4208	1.1890	0.1484	0.1607	0.4352	-0.9203	0.2619	0.6904	-0.6606
-1.6653	0.0740	1.4155	0.4276	0.0288	0.0473	-0.6878	-0.5721	1.1363	0.6100
-1.4332	-0.1285	1.6888	0.5065	0.0627	0.4372	-1.0894	-0.2845	0.6485	1.1424
-1.6298	0.0450	2.0354	0.5766	0.5907	0.0699	-1.2502	-0.5519	1.7341	0.8036
-1.4564	-0.0365	1.3797	0.6828	-0.0944	0.7713	-0.8927	0.1245	0.4228	1.5313
-1.4487	0.0159	1.6318	1.1874	-0.3941	0.6040	-0.9239	0.0621	0.3474	-0.5949
-1.5187	-0.1286	1.1286	0.8900	-0.4700	1.1306	-0.8356	0.1548	-0.4063	0.1078
-1.4183	-0.3586	0.9383	0.3227	-0.0492	0.4331	-0.0160	0.0755	0.3802	-1.3361
-1.5956	-0.4411	0.9040	0.6212	-0.5960	0.9398	-1.2225	0.4548	-0.1606	-0.9111
-1.6022	-0.8471	1.4051	0.8672	-0.5907	1.5259	-1.6224	-0.4294	-1.3405	1.5719
-1.3536	-0.5709	1.2287	0.5482	0.2377	0.1518	-1.1332	0.2416	0.0225	0.2250
-1.7527	-0.5938	1.3474	0.2280	-0.4810	0.9097	-1.6008	0.1696	-0.1974	-0.3932
-1.4896	-0.7309	0.9413	-0.1318	-0.0927	0.6159	-1.1113	0.0893	-0.3334	-0.7038
-1.6491	-0.4363	1.1523	0.6340	-0.4127	0.7004	-1.3231	0.3948	0.4234	-0.8207
-1.4929	-0.2641	1.3891	0.7731	0.0300	0.4134	-1.4756	-0.0600	0.3686	-0.0787
-1.5941	-0.8553	0.9395	0.1307	-0.6363	1.6015	-2.0194	0.0793	0.1456	-0.0721
-1.6307	-0.5171	1.2552	0.7323	-0.0123	1.1606	-1.2664	-0.1567	-0.1104	-0.7123
-1.5881	-0.4439	1.5512	0.2504	-0.6071	0.7581	-0.7881	0.6749	-0.4752	-0.5843
-1.5817	-0.4634	0.7981	0.8126	-0.1166	0.5459	-1.0847	0.0662	-0.3819	1.4266
-1.6047	-0.6681	1.0629	0.6696	-0.4012	0.3856	-1.6167	0.2892	-0.7867	0.0261
-1.5091	-0.3738	1.1317	0.1448	0.2401	0.1911	-0.1817	0.4608	0.7617	1.3546
-1.5754	-0.4426	0.3222	0.6296	-0.2081	0.2529	-0.6543	-0.1179	-1.2400	0.8715
-1.0795	0.1943	0.8004	0.6321	-0.5331	0.8431	-1.0367	-0.4235	-0.8959	-0.0304
-1.6767	-0.1149	1.1654	0.6755	-0.2015	1.0219	-0.9082	-0.9605	-1.0390	0.7547
-1.4828	-0.2839	1.1765	0.1976	0.3806	0.5584	-0.6989	0.2044	0.4329	1.7279
-1.4602	-0.0295	1.4486	0.5088	-0.4574	1.0885	-0.3623	0.3341	-0.1011	0.2708
-1.0247	-0.1004	1.3754	0.6542	0.7010	0.3147	-1.5299	-0.5410	0.2437	1.7753
-1.4187	-0.0809	1.7541	1.0628	0.4613	0.8736	-0.5126	-0.3170	-0.1818	0.1879
-1.8566	-0.8576	1.4164	0.9333	-0.0806	0.0243	-0.2151	0.0968	0.5229	-0.9162
-1.0681	-0.3229	2.0428	0.6315	-0.0114	0.4184	-0.4651	0.1681	-0.3824	-0.0185
-1.3531	-0.4412	1.2190	0.4851	0.3354	-0.0627	-0.5917	0.0866	-0.9139	1.2543
-1.7221	-0.0750	1.3979	0.7887	-0.3240	-0.2051	0.2758	0.0618	0.9062	0.1588
-1.6443	-0.3985	1.2690	0.4856	-0.0657	0.8166	-0.9322	0.3533	-0.2008	0.8665
-1.5395	0.0208	1.1030	0.3401	-0.4286	0.3000	-1.1574	-0.0135	-0.5048	1.3709
-1.4990	-0.1821	1.4659	0.7297	-0.1295	1.0531	-0.3263	-0.2883	-1.1350	0.5219
-1.6981	-0.4305	1.4013	0.6541	0.0606	0.3894	-1.1294	0.2889	-0.3125	1.3714
-1.6625	-0.7284	0.7849	0.1922	-0.1235	0.8594	-1.5619	0.1629	-1.1149	1.2115
-1.5877	-0.3818	0.8488	0.3497	-0.1781	0.2759	-1.7181	-0.1385	-1.2687	-0.2605
-1.2367	-0.4162	0.7466	0.6646	0.2479	0.8722	-1.7544	0.1368	-1.4408	0.7495
-1.5123	-0.4048	1.1605	0.3756	-0.1213	0.7641	-1.6407	-0.3703	-1.4836	0.1557
-1.7337	-0.3331	1.0600	0.4661	0.3927	0.4260	-1.5245	0.0422	-0.9330	1.4206
-1.7311	-0.5964	0.5610	0.2010	0.0959	0.0731	-2.2414	0.0394	-2.0336	1.4915
-1.5728	-0.6220	0.9685	0.4800	-0.1835	0.3791	-1.1790	-0.4520	-1.8981	1.4408
-1.4256	-0.4744	1.3041	0.4195	-0.3046	-0.2512	-1.2682	0.0440	-1.3503	1.1351
-1.3365	-0.6013	0.7928	0.3077	0.3627	0.4607	-1.3296	0.0170	-1.0018	1.5485
-1.7429	-0.5236	0.3937	-0.4336	0.5346	0.3173	-2.7642	0.2932	-1.4109	-0.0960
-1.8236	-0.5687	0.0155	0.0284	-0.1193	0.7284	-1.6970	0.8239	-2.2340	0.0396
-1.8642	-0.6757	0.2770	0.4022	-0.0305	0.6167	-0.8973	0.4092	-1.5387	0.6461
-1.8116	-0.7275	-0.1241	-0.2912	0.0552	0.8305	-0.8128	0.1111	-0.8371	-0.3306
-1.6023	-0.7434	0.5806	0.6397	0.0439	0.8230	-1.6599	0.1668	-1.1787	0.7771
-1.4024	-0.8358	0.7681	0.2772	-0.1898	0.8971	-1.8263	0.5538	0.0914	-0.4915
-1.4515	-0.4533	1.1352	0.3566	-0.2474	0.2137	-1.3105	0.6786	-0.0353	0.2235
-1.6813	-0.3532	1.0473	0.3693	-0.4792	0.7636	-1.1208	-0.2469	-0.9030	0.5711
-1.5619	-0.2319	1.0527	0.8696	-0.2095	0.3975	-1.8393	0.4108	-1.6796	1.6194
-1.5318	-0.5907	0.4548	0.4304	-0.6894	0.7958	-1.6044	0.8853	-0.3229	1.4399
-1.5100	0.0589	1.4189	0.7246	-0.2256	0.4912	-1.2842	0.1552	-0.7511	1.2058
-1.5923	-0.5938	0.9507	0.6599	-0.4839	0.5938	-0.7565	0.4204	-0.8262	0.6214
-1.7346	-0.4125	0.9028	0.6986	0.0524	0.1840	-0.7770	0.1931	-0.8119	-0.2482
-1.4734	-0.1670	0.9318	0.6798	-0.2547	-0.1643	-0.7071	-0.1017	-1.1551	0.0008
-1.5200	-0.5733	1.1821	0.4544	-0.0290	0.7235	-1.5133	-0.1766	-1.5063	1.6362
-1.7972	-0.4589	0.9977	0.1534	-0.2392	0.4539	-2.3666	0.3779	-1.2824	2.0391
-1.6533	-0.8992	0.7403	0.1460	-0.6303	1.1724	-2.4778	-0.0095	-1.7412	0.6507
-1.5028	-0.8241	0.7761	0.0439	-0.3626	0.7469	-2.0073	-0.0756	-1.6889	1.5373
-1.4468	-0.5789	1.4035	0.9845	-0.6188	0.6197	-1.3324	-0.2183	-0.8760	1.5499
-1.7335	-0.6534	1.0717	0.5029	-0.4141	0.9764	-2.4233	-0.1275	-1.7820	1.5413
-1.8951	-0.3458	0.2467	-0.0629	-0.1140	0.9502	-1.6384	-0.0137	-0.8215	0.5018
-1.8186	-0.6664	0.1280	0.3217	-0.0455	0.6872	-1.8706	-0.2190	-0.4646	1.2840
-1.5965	-0.7625	0.1459	-0.0646	-0.3904	0.6025	-1.9266	-0.0227	-0.3134	0.3945
-1.5211	-1.2278	0.3358	0.2623	-0.2987	1.1836	-2.0166	-0.1600	-0.9050	0.4451
-1.4956	-0.2785	0.2137	-0.1101	-0.2012	0.7457	-1.1785	-0.0432	-0.6486	2.1885
-1.6298	-0.8168	-0.2959	-0.2386	-0.3269	0.4819	-1.9704	0.3025	-0.3943	2.7752
-1.3685	-0.9790	-0.4029	-0.1055	-0.5252	1.3842	-1.5376	0.0318	-1.3206	1.2899
-1.3407	-0.6762	0.2857	0.0972	-0.7229	1.2350	-1.1532	0.2868	-2.2635	1.9801
-1.6231	-0.6915	0.4980	0.1147	-0.4974	0.9949	-1.5064	-0.5128	-2.0260	1.7633
-1.6507	-0.4622	0.4633	-0.2211	-0.3122	0.1301	-0.3810	0.0360	-0.8996	2.3433
-1.7122	0.0058	0.6636	-0.7163	-0.4184	0.4012	-0.1155	0.4936	-1.5309	1.8699
-1.3606	-0.3793	0.2512	0.4086	-0.2264	1.1494	-1.9713	0.1121	-1.6643	3.5753
-1.7761	-0.6868	0.2180	-0.2116	-0.2764	1.1540	-1.6801	-0.2361	-0.7146	1.9549
-1.5876	-0.8257	0.3860	0.3228	-0.4080	-0.1066	-1.4715	0.4106	-1.1383	1.2443
-1.4148	-0.5550	0.5446	0.3080	-0.0814	-0.1987	-1.4210	-0.0742	-1.2185	0.9961
-1.4603	-0.4104	0.4428	0.2975	-0.2233	-0.1945	-1.1253	-0.6314	-0.9988	2.2622
-1.6482	-0.4560	0.2052	0.2197	-0.2887	0.8252	-1.4201	-0.2779	-2.2420	1.8106
-1.4470	-0.9534	0.3450	0.0762	-0.4076	0.5355	-0.8485	0.0763	-1.9194	0.9922
-1.5280	-0.7187	-0.2209	0.1484	-0.4564	-0.0131	-1.7294	0.2293	-1.2152	1.8971
-1.5585	-0.2519	1.1716	0.2558	-0.3583	0.8517	-1.7805	-0.0486	-2.8421	1.6063
-1.5916	-0.1108	0.4866	0.4045	0.2919	0.3758	-1.8044	0.1758	-1.2362	1.6397
-1.6905	-0.4004	0.3667	-0.1144	-0.1014	1.0213	-1.9065	0.0720	-1.5917	1.7083
-1.4256	-0.5166	-0.1547	-0.2448	0.0594	0.2839	-2.3229	-0.1202	-1.8208	1.4998
-1.7945	-0.3563	0.2813	-0.5920	0.4535	0.7371	-1.4718	0.2261	-1.8860	2.5995
-1.7042	-0.7437	-0.4123	-0.4403	0.0157	0.7782	-1.3734	0.0904	-2.3125	2.1677
-1.7479	-0.8052	-0.2035	-0.1134	0.4478	0.4686	-1.7293	-0.3731	-2.1644	3.0338
-1.6507	-0.8957	-0.3004	-0.3396	-0.0132	0.3585	-1.7461	-0.3307	-3.0054	1.5360
-1.9629	-0.5064	-0.0217	-0.5179	0.3899	-0.1400	-0.4769	-0.2577	-2.1682	1.3616
-1.7608	-1.1221	-0.7326	-0.8208	-0.3336	0.6488	-1.6722	-0.5306	-2.7416	1.9081
-1.8115	-0.7132	-0.6366	-0.6846	0.3906	0.6986	-2.0459	0.0375	-1.6366	1.4800
-1.6952	-0.6885	-0.6690	-0.5170	-0.4258	0.0206	-2.4559	0.7095	-2.4570	2.0232
-1.9360	-0.7338	-0.4730	-0.9929	0.3301	0.5456	-2.7127	0.4369	-2.6310	1.7131
-1.4044	-0.4364	0.3367	-0.2373	0.1615	0.5194	-1.4596	0.4630	-1.6918	0.8801
-1.6307	-0.5022	-0.3174	-0.5626	0.1459	0.5822	-1.4217	0.3481	-1.9700	1.5155
-1.6891	-0.7122	-0.2125	-0.3576	-0.3149	0.6368	-1.1194	0.9001	-1.5586	0.5944
-1.5503	-0.5639	-0.4187	-0.2071	-0.1889	0.7271	-1.5657	0.5296	-1.2162	0.0472
-1.3927	-0.2576	0.0398	-0.1069	-0.1922	0.4955	-0.8836	0.8855	-1.9350	0.9029
-1.6064	-0.6219	-0.3567	-0.4621	-0.2399	0.1710	-1.4241	0.3012	-2.2604	0.8806
-1.6095	-0.5532	-0.4288	-0.6338	0.1027	-0.1277	-0.9608	0.2001	-1.6592	1.5606
-1.5118	-0.3404	-0.7588	-0.4828	-0.6681	0.3299	-2.2084	1.0175	-2.6094	1.5413
-1.4424	-0.5145	-0.4510	-0.0395	-0.2316	0.3490	-1.2413	0.3445	-1.8464	0.2141
-1.3696	-0.6924	-0.6651	-0.2148	-0.4063	-0.3674	-0.9758	0.3753	-0.7196	0.6032
-1.4831	-0.4439	-0.2219	-0.4068	0.0133	-0.5116	-0.8588	0.9748	-0.9602	0.1474
-1.2472	-0.5010	-0.0713	-0.2618	-0.2187	-0.1783	-1.1849	0.0740	-2.1930	1.1984
-1.3965	-0.5052	-0.2773	-0.6072	0.2823	-0.3129	-1.2432	-0.3231	-0.9376	1.5567
-1.5002	-0.7366	-0.2362	-0.8758	-0.1299	0.3830	-0.9400	-0.1818	-1.1426	1.4268
-1.5664	-0.5770	-0.0116	-0.4738	0.2113	-0.3371	-0.6183	-0.2854	-0.5210	-0.5129
-1.7199	-0.6809	-0.2988	-0.8262	0.1179	0.2485	-1.1934	-0.0669	-1.3497	0.9632
-1.5706	-0.7350	-0.7240	-0.7013	-0.1361	0.6827	-1.4038	0.6072	-0.9026	1.3854
-1.4812	-0.4338	-0.8730	-0.5011	0.2423	0.4334	-1.4609	-0.0800	-0.6219	1.8430
-1.7522	-0.8464	-1.3528	-0.6031	-0.1594	0.8821	-1.6363	0.1666	-1.4981	1.0696
-1.6181	-0.7702	-0.6745	-0.1909	-0.2162	0.7834	-1.4439	-0.2468	-0.6009	1.4843
-1.6257	-0.6636	-1.0401	-0.1751	-0.2467	0.8419	-1.7072	0.4616	-1.1726	2.0816
-1.4927	-0.9687	-0.7644	-0.7659	-0.0942	0.7725	-1.0509	-0.2619	-1.2778	0.3830
-1.4551	-0.4061	-0.5638	-0.4973	-0.5672	0.6630	-0.0201	-0.0833	-1.4449	1.0188
-1.4564	-0.6474	-0.9764	-0.3826	-0.3437	-0.4529	-1.7412	0.2952	-1.2481	0.9632
-1.4900	-0.3475	-0.7807	-0.4140	-0.3093	0.9275	-0.3907	-0.1137	-0.4296	1.1796
-1.6256	-0.7482	-0.7810	-0.2635	-0.2329	0.5884	-1.3168	-0.4590	-2.3849	2.5784
-1.5378	-0.4745	-0.8806	-0.1566	-0.0657	0.2403	-1.2813	-0.5612	-1.9935	2.0454
-1.5596	-0.5466	-0.7219	-0.2877	-0.3164	-0.0521	-1.4239	0.2541	-1.1042	0.9939
-1.6077	-1.0051	-0.8478	-0.2114	-0.2479	0.6598	-0.8293	0.1341	-0.8681	1.9241
-1.7726	-1.0610	-1.1777	-0.3218	-0.0967	0.2167	-2.2787	0.1825	-0.6224	1.8536
-1.5688	-0.8499	-0.7448	-0.5205	-0.3347	1.0517	-2.1584	-0.2615	-0.6940	1.4719
-1.6006	-0.9610	-1.5837	-0.9717	-0.3320	0.2937	-2.3260	-0.5906	-1.1835	0.5578
-1.2773	-0.7586	-0.3455	0.2811	-0.2450	-0.5711	-0.5673	-0.4326	0.3975	1.8159
-1.4149	-0.4302	-1.2608	-0.4597	0.0535	-0.2332	-0.1094	-0.5057	-0.2955	1.1323
-1.5104	-0.6448	-0.8620	-0.6207	0.0653	0.4265	-1.7157	-0.2839	-1.4585	2.3262
-1.4252	-0.8977	-0.6369	-0.7281	-0.2193	0.0775	-0.6259	0.1248	-0.9660	1.1655
-1.6875	-0.9290	-0.5815	-0.6259	-0.4483	0.0214	-1.3619	-0.0077	-1.2524	1.9540
-1.6978	-0.6827	-0.4839	-0.7412	-0.2897	0.8368	-1.7616	-0.5593	-2.0119	1.7508
-1.6361	-0.6033	-0.3355	-0.3917	0.2288	0.8529	-1.7941	0.0695	-1.5536	2.8081
-1.7348	-0.7068	-0.6687	-0.7729	-0.2997	0.8608	-1.5626	-0.2788	-1.4209	2.4557
-1.7009	-0.7710	-0.7364	-0.6157	-0.2827	0.4095	-1.8282	-0.1320	-2.6277	2.5301
-1.8245	-0.9779	-0.6992	-0.4481	0.0747	0.6676	-1.4591	-0.5011	-2.0062	1.6977
-1.8954	-1.0413	-0.0530	-0.3116	-0.2114	-0.5204	-0.5419	-0.2966	-1.6190	1.7337
-1.8017	-0.7230	-0.9172	-0.4862	0.0581	1.0284	-1.4218	0.0724	-2.0796	1.4855
-1.5460	-0.5123	-1.0816	-0.8809	0.2060	0.4674	-1.0508	0.0849	-1.2922	0.9193
-1.4279	-0.8151	-0.6936	-0.5960	0.5363	0.6446	-1.0641	0.1301	-1.2346	0.5180
-1.8055	-1.0031	-0.5172	-0.6275	-0.5751	-0.1051	-0.9818	0.1483	-3.1168	1.3925
-1.3518	-1.0140	-0.3502	-0.8258	0.1715	0.2228	-1.3788	0.4814	-1.1753	0.9461
-1.9475	-0.6590	-0.6222	-0.6577	0.0684	-0.6911	-0.9020	0.3120	-1.4077	0.5239
-1.2894	-0.8630	-0.1419	-1.0526	0.0767	-0.2172	-1.4852	0.7410	-0.9181	-1.1994
-1.3646	-0.4312	0.0807	-0.1573	-0.1042	0.4452	-1.6039	0.6580	-0.6737	1.0122
-1.4626	-0.5760	-0.6021	-0.9136	-0.3192	0.2137	-0.6796	0.7739	-0.7993	0.7758
-1.5886	-0.9601	-0.6328	-0.7439	0.1170	1.2360	-1.1700	0.2999	-0.3073	-0.6298
-1.4865	-0.4129	-0.6378	-0.5323	0.0090	0.0859	-0.7512	0.4857	-2.5294	0.9865
-1.6320	-0.6642	-0.8332	-0.8606	-0.0292	0.3483	0.5719	0.8804	-0.0916	0.7678
-1.5281	-0.6251	-1.2344	-1.5196	0.0167	-0.6662	0.4746	0.1837	-0.6397	0.9370
-1.6907	-0.6022	-1.4697	-1.1024	-0.3239	-0.9019	-0.1285	0.0112	-0.6020	0.5085
-1.5511	-0.5884	-1.2805	-1.4292	0.0821	-0.4246	-0.1778	0.2696	-0.3641	-0.5618
-1.5998	-0.5075	-1.1698	-0.8053	-0.0474	-0.5347	-0.5590	0.1458	-0.5938	0.1922
-1.4011	-0.8710	-1.2946	-1.1743	-0.1491	-0.3414	0.1605	0.4778	-0.0686	0.0547
-1.5524	-0.3105	-1.0112	-1.1528	-0.0876	-0.8226	0.7372	0.4831	0.1717	-0.0158
-1.4174	-0.5423	-0.9258	-1.0406	0.3652	-0.7279	-0.0076	-0.1203	-1.3577	0.8332
-1.4610	-0.6041	-0.9746	-1.0665	-0.2168	-1.2515	-0.3664	-0.2610	-0.3673	0.3164
-1.5668	-0.4419	-1.6682	-0.9729	0.1842	-0.9268	0.4625	-0.2239	-0.6621	0.6788
-1.7476	-0.2854	-1.5014	-1.0909	-0.0720	-1.0163	0.5534	-0.0774	-0.1067	-0.4564
-1.8291	-0.3432	-1.6791	-1.4402	0.0866	-0.3154	0.5824	0.0417	-0.4473	0.6716
-1.3597	-0.4814	-1.4460	-0.8210	0.0792	-0.9002	0.0302	0.2908	-0.6972	0.7120
-1.5958	-0.0326	-1.6026	-0.5446	0.2962	0.1378	0.8366	-0.1380	0.0225	0.8182
-1.5948	-0.3803	-2.2653	-1.2161	0.2061	0.5984	0.1460	-0.3567	0.0638	0.4021
-1.3620	-0.9635	-2.1914	-1.2182	0.3170	0.2251	0.3521	-0.5400	0.6977	-0.1087
-1.5271	-0.5881	-2.3161	-0.9314	0.1261	0.3525	-0.6167	-0.1556	0.8676	0.3496
-1.3571	-0.6609	-2.1757	-0.6416	0.5751	-0.2652	0.2035	-0.1201	0.7234	-0.0103
-1.7594	-0.6859	-2.3029	-1.5015	0.2832	0.0519	0.5151	-0.1968	-0.0804	-0.4327
-1.4398	-0.5605	-2.1580	-1.3992	0.0846	-1.2831	0.0841	0.0373	0.0599	0.4640
-1.4937	-0.6544	-2.0098	-1.5416	-0.1656	0.3021	0.5629	0.1243	0.4127	-0.4990
-1.4966	-0.7867	-2.2131	-1.0480	0.0830	-0.3164	0.2748	-0.7176	-0.3269	0.6545
-1.4679	-0.9655	-2.4441	-0.8705	0.2675	0.1925	-0.1307	-0.5658	-0.3800	-0.5825
-1.4683	-0.6119	-2.2163	-0.8481	-0.0317	0.0411	-0.6871	-0.1591	-0.2635	-0.1283
-1.3177	-0.8975	-2.1218	-1.1951	-0.1889	-0.3683	-0.2135	-0.0557	-0.3343	0.3447
-1.5572	-0.5527	-1.6344	-1.3561	0.0727	-0.1207	0.1164	0.1203	0.6414	0.1082
-1.8135	-1.0281	-2.5860	-1.2594	-0.2407	0.4046	-0.1787	-0.5192	-0.0962	0.1266
-1.5529	-0.7811	-1.9731	-1.0387	-0.2959	-0.1551	-1.1213	-0.0642	0.2301	0.5031
-1.5765	-0.9692	-2.4056	-0.7176	-0.2542	-0.3265	-0.7157	-0.5571	1.1722	0.1393
-1.4416	-0.8607	-1.6469	-1.0271	0.3256	0.1729	-0.4641	-0.3621	-0.4196	-0.3368
-1.4795	-0.7022	-2.2047	-1.2794	-0.1921	0.1921	-1.1665	-0.2849	-0.3164	0.0619
-1.2869	-0.7752	-1.4141	-0.9044	0.3807	-0.4562	-0.1106	-0.3634	0.0655	0.0980
-1.2610	-0.9277	-2.4593	-0.9918	-0.4635	0.1354	-0.1678	-0.0872	-0.5830	-0.6783
-1.2779	-0.4337	-1.1851	-1.0381	0.2951	0.1259	0.7566	0.3353	0.4864	-0.1827
-1.3488	-0.6705	-1.8422	-1.4185	0.0213	0.2763	-0.5513	0.2199	-0.0928	0.2691
-1.2900	-0.8589	-1.4975	-1.1116	-0.2385	-0.2845	0.9073	0.1110	0.0690	-0.4795
-1.5077	-1.0389	-1.9151	-1.1054	-0.4725	0.1303	-0.3833	0.4899	-0.4222	0.2715
-1.5380	-0.7329	-2.1823	-1.4087	-0.1766	0.2122	-0.4580	0.0745	0.1165	-0.5234
-1.8462	-0.6096	-2.1958	-0.7049	-0.3613	-0.3818	0.3904	-0.0161	-0.3341	0.5443
-1.4663	-0.8229	-2.0531	-1.5615	0.2451	0.1086	-0.0392	0.3291	-0.0723	0.1972
-1.3729	-0.9394	-1.7037	-0.9365	0.0553	0.0555	-1.0250	-0.2490	-0.5171	0.2518
-1.4807	-0.8325	-2.1188	-0.8990	-0.1822	0.6698	-0.6171	-0.2510	0.5103	-0.6596
-1.3860	-0.8526	-1.8772	-0.6780	-0.2853	-0.1928	0.0530	-0.3431	-0.3141	-0.6862
-1.4660	-0.4862	-1.3504	-0.8282	-0.1144	-0.5342	0.3288	0.3611	0.4603	-1.2629
-1.4290	-0.4707	-1.6863	-1.0785	0.1443	-0.6873	-0.5600	0.2866	0.5579	-0.2805
-1.3420	-0.9739	-1.7149	-0.9670	0.0678	0.0615	-0.3512	-0.1049	0.5479	-1.7536
-1.5140	-0.3143	-1.6068	-0.8518	-0.0110	0.0755	-0.3073	0.5445	0.0668	-0.5201
-1.4229	-0.8239	-1.7643	-1.2763	-0.2589	0.1404	0.5860	0.1001	0.1871	-0.6781
-1.4979	-0.4897	-1.7559	-1.2782	0.1153	0.4189	-0.8063	0.0733	0.2363	-0.3747
-1.5453	-0.8807	-1.8474	-1.2891	-0.2307	-0.2862	-0.1933	0.0834	-0.6727	-0.3002
-1.5933	-0.4072	-1.5179	-1.2995	0.2074	-0.3314	1.0339	0.3977	0.5809	0.3891
-1.5759	-0.8228	-1.7170	-1.4443	0.2837	-0.6808	0.7052	0.3822	0.9294	0.2627
-1.4840	-0.9752	-1.7519	-1.1634	-0.1827	-0.5583	-0.1464	-0.1115	-0.0931	0.7342
-1.4492	-1.0682	-1.6105	-1.0619	-0.1510	-0.2724	-0.1801	0.0278	0.2023	-0.5336
-1.4712	-0.3766	-1.4729	-0.9275	-0.2014	-0.0313	0.8706	0.5172	1.1079	-0.2820
-1.3193	-0.8463	-1.4546	-1.0487	0.0262	0.0230	0.1777	-0.1104	1.4022	-1.2105
-1.3373	-0.8060	-1.9636	-0.9831	0.0756	-0.0032	-0.0903	0.7201	0.1214	0.6059
-1.5325	-0.8485	-1.8509	-0.8418	-0.1239	-0.2795	0.4142	-0.1048	-0.9554	-0.3927
-1.3265	-0.8163	-2.0507	-0.8644	-0.5464	-0.8936	0.2841	0.0498	0.4082	0.8570
-1.5735	-0.3228	-2.1950	-0.6229	0.1297	-0.4936	1.2354	0.1005	-0.0375	0.8256
-1.4956	-0.4257	-1.6209	-1.2832	0.2755	-0.3488	0.5313	0.0347	0.2424	-0.4057
-1.2709	-0.7681	-1.9367	-1.5464	-0.0243	-0.5689	0.7589	-0.4360	1.0660	0.3045
-1.5115	-0.6975	-1.7963	-1.1558	-0.1406	-0.5178	0.8349	-0.8260	0.4693	0.2250
-1.3760	-0.7142	-2.3763	-1.2333	0.2196	0.0087	0.2868	-0.1091	0.6160	0.7734
-1.6093	-0.8963	-2.3147	-1.4810	-0.0510	-0.0897	0.3999	-0.1723	0.6652	0.2456
-1.4181	-0.5347	-1.9163	-1.0101	0.0175	-0.0758	0.2880	-0.1770	0.8688	-0.3057
-1.4527	-0.7264	-2.2279	-1.6552	0.4324	-0.3307	0.5548	-0.5375	0.9196	0.0880
-1.6782	-0.7087	-2.3813	-1.5385	0.5055	-0.5069	0.3378	-0.4746	0.8127	-0.1480
-1.3842	-0.5264	-2.3615	-1.5028	0.2532	0.0716	0.3628	-0.5782	0.5299	0.2731
-1.5136	-0.5102	-1.6531	-1.1693	0.2871	0.0980	0.2201	0.2228	0.7353	0.1863
-1.3738	-0.8081	-1.4201	-1.1469	-0.1684	0.2675	0.2473	0.2461	1.0250	-0.5856
-1.7168	-0.4887	-2.0563	-1.0631	0.1570	0.4428	0.8730	-0.0867	0.7808	0.3628
-1.6490	-0.5211	-2.3487	-1.0743	0.4420	-0.3555	1.2866	0.2748	0.8841	-0.6478
-1.6645	-0.6944	-2.1265	-1.0520	-0.0170	-0.4998	0.1761	-0.0231	0.2650	-1.0008
-1.5494	-0.4975	-1.9982	-0.9808	0.1478	-0.1459	0.2865	-0.3083	0.2381	-0.2242
-1.7122	-0.7078	-1.4877	-1.2846	0.2990	0.4659	0.2327	0.0635	0.4394	0.1100
-1.6028	-0.6256	-2.0083	-0.9892	-0.1449	-0.3158	0.7388	0.0760	0.7274	-0.5314
-1.5341	-0.7088	-2.5305	-1.0457	0.0351	-0.2246	0.2542	-0.4737	0.6733	-0.7220
-1.6535	-0.5723	-2.5065	-1.1241	-0.3976	-0.3593	0.3775	-0.4203	-0.0843	-0.7116
-1.7575	-0.8076	-2.0520	-1.3113	-0.0868	0.2268	0.1332	-0.5618	0.2190	-0.5541
-1.5184	-0.7590	-2.1218	-1.4970	0.2441	0.4591	0.1717	0.0112	0.1884	-0.2364
-1.3885	-0.5166	-1.1003	-1.0701	0.1280	-0.1624	0.2892	0.3412	1.0979	-0.6635
-1.5547	-0.9266	-2.1879	-1.5567	-0.0934	0.1287	-0.0706	-0.2714	-0.5159	-0.5345
-1.3849	-0.5220	-1.2392	-1.2028	-0.3555	-0.6025	0.3439	-0.1990	-0.3277	-0.2362
-1.2684	-0.2095	-1.9794	-0.8886	0.0339	-0.3882	1.2571	0.3863	-0.1646	-0.0291
-1.2819	-0.3976	-1.7272	-1.0415	-0.1072	-0.1343	1.0954	-0.0276	1.0659	-1.4774
-1.2540	-0.3797	-1.9399	-0.6110	-0.2070	-0.4824	0.4844	-0.6616	-0.1256	0.1444
-1.5363	-0.4554	-2.1956	-1.2568	0.1316	-0.2039	0.7225	0.1267	0.0150	-0.4867
-1.6664	-0.1253	-2.5091	-1.0919	-0.2340	-0.6787	1.2720	-0.3436	-0.1999	-0.6992
-1.4643	-0.5444	-2.5353	-1.1723	0.3822	-0.8507	0.7419	-0.2824	1.0432	0.2256
-1.3042	-0.5896	-2.3086	-0.5315	-0.1744	-0.4670	0.6352	-0.0089	0.2974	-0.6925
-1.2338	-0.9050	-2.1390	-0.9191	0.0844	-0.5284	1.2823	-0.3279	0.6565	-1.0089
-1.4076	-0.4263	-1.6169	-0.9959	-0.3897	-0.4689	1.0855	0.0105	-0.0210	-1.4082
-1.3453	0.0157	-1.5018	-0.7984	0.2890	-0.2644	1.1591	-0.4943	0.1028	-1.1705
-1.3015	-0.8685	-2.1060	-1.2227	0.0349	-0.4794	0.8662	-0.6878	0.6748	-1.9027
-1.3396	-0.4546	-1.8819	-0.7652	0.0411	0.3677	1.4516	0.1905	-0.1088	-2.3727
-1.6221	-0.4523	-1.9240	-1.2033	0.1290	-0.2878	0.5877	-0.2901	-0.0796	0.3748
-1.4191	-0.3490	-1.3364	-1.2854	0.0831	0.1226	0.1090	0.2357	0.8904	0.4590
-1.4288	-0.5519	-1.8036	-1.2725	0.1778	0.3738	0.4013	0.1736	0.1509	0.9042
-1.4389	-0.8542	-1.6215	-1.1283	0.1061	-0.5349	0.4535	0.1410	0.4053	-0.8503
-1.3524	-0.4199	-1.8449	-0.8713	-0.1611	-0.1419	0.0924	0.5254	1.1891	-0.1924
-1.4112	-0.5200	-1.7774	-1.1502	0.0627	-0.3912	0.6339	0.2853	0.5104	0.2884
-1.3495	-0.4581	-1.6454	-1.1304	-0.1865	0.2454	0.5886	0.3048	-0.0024	-0.2274
-1.3379	-0.8891	-1.4950	-1.0112	-0.0870	-0.2022	0.8446	-0.2278	0.7749	-0.7065
-1.2364	-0.5907	-1.5228	-0.9066	-0.3421	-0.2270	1.6867	-0.2730	0.6697	0.5610
-1.1239	-0.8073	-2.0208	-1.3830	-0.0251	0.1305	0.3085	0.3560	0.8081	0.1535
-1.4635	-0.6559	-1.4883	-1.2901	-0.2357	0.3292	0.7733	-0.0658	0.7381	1.1905
-1.5686	-0.8327	-1.8413	-0.9297	-0.2623	-0.2828	-0.3679	-0.2910	0.4252	0.2981
-1.2746	-0.6506	-1.7614	-1.0182	0.2672	-0.5873	0.2886	0.2495	1.3552	0.1952
-1.1516	-0.5627	-1.3475	-0.7817	-0.0964	-0.4233	0.8553	0.1741	1.1909	0.1423
-1.5202	-0.4719	-1.9626	-1.1291	-0.1209	-0.5674	0.4862	-0.1506	1.1913	0.4272
-1.5603	-0.6327	-2.1448	-1.0827	-0.2342	-0.6197	0.0727	-0.2233	0.4918	0.6881
-1.5216	-0.8528	-2.0275	-0.8668	-0.5799	-0.5812	-0.2470	0.1377	-0.0460	-0.6825
-1.2132	-0.7329	-1.8068	-1.1799	-0.0237	-0.5098	-0.2451	0.0977	0.1459	0.0173
-1.4139	-0.6723	-1.8184	-1.3010	0.3146	-0.1961	0.6498	0.1388	0.8624	-0.2699
-1.3264	-0.2787	-1.7178	-0.8303	0.1443	-0.5172	1.3880	0.0102	1.6900	-1.3515
-1.4470	-0.6174	-2.2489	-1.7223	0.0870	-0.7915	0.9331	-0.2836	1.1009	-0.3125
-1.1419	-0.7537	-2.1052	-1.2294	0.0571	-0.8075	1.3217	-0.1049	0.4407	0.2842
-0.7955	-0.7457	-2.2042	-0.9542	0.2352	-0.2383	1.0295	-0.1606	0.9579	0.4151
-1.4986	-0.1799	-1.9734	-0.9862	0.0956	-0.6914	1.1962	-0.3054	0.8520	-0.5636
-1.5023	-0.1317	-2.0075	-1.3790	0.0201	-0.9904	0.1202	-0.0191	0.7853	-0.1761
-1.4161	-0.6791	-2.0608	-1.3129	0.0701	-0.3961	0.7890	-0.4806	0.4990	-1.9693
-1.2739	-0.0949	-1.7925	-0.9799	0.2659	-0.3265	1.3412	-0.0967	0.9412	-1.2180
-1.4109	-0.7249	-2.4317	-1.0755	-0.1081	-0.2015	0.5898	-0.4035	1.0638	-0.5078
-1.5190	-0.2645	-2.4167	-1.1853	0.2466	-0.2143	0.5471	0.3779	1.6270	0.2613
-1.3747	-0.3715	-1.5206	-1.1201	0.0538	0.0965	1.0203	0.0818	0.4141	-1.1243
-1.4049	-0.3262	-1.8624	-0.5628	-0.2719	-0.3285	1.1310	-0.2423	-0.0332	-1.2696
-1.2725	-0.2623	-2.0450	-1.2409	-0.0269	-0.3490	-0.1355	-0.1000	1.3474	-2.0278
-1.0940	-0.7678	-2.2335	-0.8552	0.1145	-0.1149	0.6802	-0.2402	0.6351	-1.2822
-1.2725	-0.6904	-1.6836	-0.9673	-0.0650	-0.1163	1.6780	-0.1960	0.0828	-0.7622
-1.4026	-0.4884	-2.3072	-0.6873	0.2422	0.1972	-0.0246	-0.1340	0.0983	-0.2866
-1.5211	-0.8654	-2.0182	-0.9588	0.0884	-0.2453	-0.0427	0.1517	-0.2016	-0.4117
-1.3373	-0.6141	-1.8483	-1.1956	-0.3126	-0.2550	1.1311	-0.4646	-0.2049	-1.3222
-1.2036	-0.5865	-1.6359	-0.5942	-0.2815	-0.2004	0.9677	0.2676	0.2026	-1.1603
-1.6082	-0.8011	-2.1807	-1.2791	-0.0668	-0.6515	0.8156	0.1952	0.4668	-0.1728
-1.2608	-0.4572	-1.6648	-1.3506	-0.5520	0.2351	1.5734	0.2600	0.5066	-1.3507
-1.5725	-0.6363	-1.8899	-0.9299	-0.3997	-0.3538	0.0767	0.4187	0.2700	-0.3680
-1.5032	-0.3019	-2.0243	-0.8473	0.1679	0.2292	0.6330	-0.5928	0.0748	-1.4189
-1.5491	-0.6852	-2.0011	-1.3382	-0.5016	0.0802	0.0677	-0.6173	-0.7374	-0.6162
-1.5454	-0.7255	-2.1514	-1.4480	0.4363	-0.2260	1.2653	-0.0477	0.6014	0.1143
-1.6256	-0.4283	-2.4261	-0.9405	0.1685	-0.5840	1.2510	-0.3643	0.4580	-0.4704
-1.5070	-0.5811	-2.1030	-1.2315	-0.3102	0.3849	1.1099	-0.2126	0.5130	-1.2468
-1.5770	-0.7149	-2.2605	-1.1756	-0.1353	0.1266	0.5022	-0.5856	-0.5368	-1.6484
-1.3272	-0.6259	-1.5114	-0.7399	0.6101	0.0064	1.0318	-0.3665	0.1173	-1.5738
-1.1710	-0.5126	-1.7397	-0.3503	0.4377	-0.8516	1.3843	-0.3120	1.0793	-1.8273
-1.3749	-0.9745	-2.5137	-1.2151	0.2363	-1.0091	1.5263	-0.5151	0.6067	-0.8895
[truncated: 84 more rows]
