# Supplementary material for: Binding mechanism of the matrix domain of HIV-1 gag on lipid membranes
Source: eLife. 2020 Aug 18;9:e58621. doi: 10.7554/eLife.58621 (PMC7476761; doi:10.7554/eLife.58621)
Supplement: Figure 7—figure supplement 1—source data 3. [file elife-58621-fig7-figsupp1-data3.txt]

-2.5370	0.8058	1.4998	3.7453	0.5306	-0.9204	2.3599	1.6078	0.4040	-0.8869
-2.2841	0.5891	0.9550	2.1631	1.4319	-2.4738	1.2856	1.8155	1.2012	-2.2479
-2.2490	1.1356	1.5631	3.2752	1.2797	-1.6536	2.4197	-0.3406	1.7882	-2.9362
-2.3545	0.5589	0.7810	2.2559	-0.1492	-1.5383	1.4287	0.7565	1.3115	-3.3687
-2.2900	1.0451	1.1524	3.9149	0.4815	-2.6923	1.8964	0.7846	1.3010	-4.0628
-2.3811	0.7895	1.6314	2.9725	0.8879	-1.8003	2.1890	1.1172	0.8126	-4.3626
-2.4003	0.6734	1.6058	3.2784	1.3684	-1.0051	2.4588	0.3276	2.3192	-3.6069
-2.4858	0.9165	2.1956	3.4620	0.0792	-2.2238	2.3450	1.2460	1.2339	-4.6278
-2.3160	0.9336	1.2115	3.1603	0.1195	-1.0113	2.3307	0.2255	-0.0817	-1.9708
-2.3548	0.8880	1.4166	2.6429	1.5895	-0.3312	3.0640	0.9553	1.3985	-2.7907
-2.6461	1.2851	1.5906	2.2608	0.0180	-0.9017	2.0091	0.3166	0.3898	-1.1562
-2.4604	0.6853	1.7680	3.0885	1.4467	-0.7133	2.6902	-0.4313	0.0087	-3.0915
-2.7263	0.7257	1.7166	3.6794	0.7407	-0.5244	3.0563	-0.0168	-0.8906	-4.2322
-2.5811	1.5927	1.7325	3.2335	0.1910	-1.3024	2.2514	1.3091	0.6006	-0.4439
-2.4769	0.9364	1.3754	1.7848	0.2820	-0.2071	2.7002	0.0147	-0.7498	-2.6438
-2.6452	1.4520	2.2017	3.4753	1.0049	-0.5689	2.5184	-0.8658	0.5313	-2.2996
-2.4286	0.9211	1.4105	3.6532	1.6622	-1.5293	2.3931	0.9383	0.2391	-1.4018
-2.6597	1.4902	1.3325	2.8067	0.8730	-0.3546	2.0910	0.1358	1.6377	-1.2546
-2.6039	0.7439	1.2333	2.7105	0.9147	-1.1573	1.8079	1.1506	0.8399	-0.3420
-2.3329	0.9516	1.7182	2.4786	2.6305	-1.4729	2.3301	-0.1696	2.4504	-1.9159
-2.3115	0.8917	1.2772	2.9747	1.5112	-0.8251	2.1973	-0.0087	0.4809	-2.6611
-2.5442	0.9977	1.8670	2.7000	1.3254	-1.5159	2.7254	-0.1029	1.2634	-2.5948
-2.5127	0.8707	2.2727	4.0444	0.7895	-1.2730	3.2592	-1.2574	-0.0196	-3.2223
-2.6874	0.6852	1.6668	1.7187	0.3013	0.0831	2.2504	0.4938	0.4383	0.0788
-2.3758	1.2377	1.6768	1.9737	1.3628	-0.9075	1.7420	0.1527	0.1759	-0.9308
-2.6288	0.8264	1.4790	2.6540	0.7451	-0.4712	2.1135	2.2844	1.8542	-2.5598
-2.5881	1.1591	1.7138	3.1818	0.7118	-1.6573	1.8201	1.1445	2.3288	-1.9876
-2.6575	1.1574	1.6076	2.4196	0.2650	-0.5264	1.7154	0.7308	-0.4419	-2.5253
-2.6559	1.0557	1.6122	3.6946	0.7785	-1.5602	2.4757	-0.2056	0.5878	-2.1324
-2.5208	0.9349	1.5059	1.2380	-0.0758	-0.2352	1.3402	0.1005	-0.1660	-1.1190
-2.3560	1.3998	2.1962	3.6204	1.1033	-1.7304	2.3778	-0.4680	1.1600	-1.2064
-2.6026	0.8552	1.8930	1.6143	0.9386	-0.2105	1.6773	0.2335	1.7993	0.2424
-2.4155	0.7581	1.2873	2.2303	0.6662	-1.0524	2.1101	0.6078	0.6714	-0.2467
-2.6948	0.9587	1.3421	2.5640	1.3690	-0.3696	2.1724	-0.5865	-2.3252	-0.7037
-2.5816	1.4822	1.6954	2.0950	0.5750	-0.7705	1.4139	-0.2191	1.0583	-0.6227
-2.7166	1.1979	1.9757	2.0752	0.7372	-1.4084	1.3394	0.7140	1.5901	-0.6639
-2.6251	1.2829	1.5910	1.9801	0.9714	-0.1690	1.5523	1.8027	0.7595	0.0202
-2.5381	1.3470	1.8991	2.8374	1.7688	-1.0719	2.5540	0.3971	0.2842	-1.5288
-2.5015	0.9446	2.0754	2.7413	1.3460	-1.5682	1.8055	-0.4138	0.6642	-2.3418
-2.5696	1.5625	1.3982	3.0102	0.3892	-0.1609	1.9358	-0.6576	0.8305	-2.6299
-2.4480	0.9986	1.5975	1.1267	0.2585	0.3512	1.6031	-0.7127	-0.4004	-0.7314
-2.6154	0.8841	1.2450	0.9153	0.5837	-0.4306	1.4048	-0.4112	-1.0777	0.3701
-2.4906	1.2965	1.8614	1.7888	0.3914	-0.2384	2.0537	0.6752	-1.0452	-0.3101
-2.6793	1.2446	1.6431	1.8288	1.2577	-0.6686	2.1178	-0.0148	-1.1353	-0.6813
-2.4747	1.2895	1.6961	2.3292	0.2703	0.3816	1.8110	-0.1421	0.4524	-0.7436
-2.3628	0.8939	1.2139	2.8598	1.1341	-0.8503	2.4492	-2.2823	-0.3784	-4.2813
-2.7292	1.1929	2.5153	2.7372	0.9624	-1.6012	2.2123	0.2969	2.9822	-1.8246
-2.3991	1.0867	1.5698	1.9082	0.2920	-0.9025	0.8507	-1.7431	-0.6654	-1.0458
-2.3923	1.1919	1.8246	3.0887	1.3226	-0.9987	2.6276	-0.2346	0.0689	-3.1268
-2.5605	1.3281	1.9021	2.2116	0.0074	-0.1666	1.8083	0.3297	0.8549	-1.1319
-2.6390	1.1088	2.0668	2.8056	2.0499	-0.9101	2.9926	0.2137	-0.6261	-2.1742
-2.5818	1.0559	2.0616	2.1767	1.4297	-1.1740	2.5169	0.7470	1.0029	-1.8327
-2.5832	1.0810	1.8965	2.6297	0.7303	-0.9621	1.4289	0.5199	1.7639	-2.7094
-2.5252	0.9994	1.0677	1.8369	0.4080	0.0920	1.7381	0.5315	1.8441	-2.3022
-2.4427	0.9479	1.5158	3.6999	1.3957	-0.3389	2.1116	-0.3961	1.7999	-3.7148
-2.6946	1.1220	1.5739	2.7625	2.1201	-1.6531	1.8866	0.2071	0.9064	-1.9313
-2.4787	1.1004	1.1301	0.8488	1.4859	0.1281	2.2325	-0.0978	0.0514	-1.1131
-2.5992	1.2865	1.7449	3.2219	0.9808	-0.4369	2.2877	1.0553	1.0678	-3.1031
-2.3700	0.7575	1.4531	2.5042	0.3871	-0.7313	1.5675	0.4377	0.5664	-0.7933
-2.2578	1.0775	0.9399	2.0502	0.8268	-0.2203	1.3012	0.8297	0.5739	-1.4712
-2.3906	1.1270	1.2628	1.2441	0.7578	-0.5775	0.7992	-0.2923	0.3917	-0.4095
-2.5846	0.8640	1.2701	1.7579	0.1963	-0.2749	0.9149	-0.6551	-0.5736	-1.3910
-2.5781	0.8838	1.1328	2.4798	1.5897	-0.5855	1.8932	-0.6298	-0.5639	-2.4795
-2.4653	1.0020	1.2638	2.4507	0.3251	-1.1251	2.0012	0.8871	0.7384	-0.1833
-2.5894	0.9621	1.1226	3.4493	-0.0552	-0.5016	1.7144	0.4747	0.0902	-1.6545
-2.4752	0.9833	1.2061	1.9946	0.4603	-0.9797	0.4474	-0.6741	0.4391	-1.3081
-2.3773	1.2703	1.0480	2.9895	0.8545	-1.0622	1.2211	0.0550	-0.8980	-1.1193
-2.4220	0.6176	1.3489	2.5121	1.0823	-1.3397	1.5372	1.5237	0.1503	-0.2072
-2.4387	0.4598	0.8388	2.5366	0.5607	-0.9696	0.8687	1.4138	0.1096	-0.9824
-2.3277	0.6778	1.0823	1.8918	0.0641	-1.0506	0.4619	-0.1950	1.9717	-0.6332
-2.4108	0.5549	1.1105	2.3243	0.8219	-0.1262	1.4847	0.3341	0.2177	0.3009
-2.2470	0.5873	0.7998	1.9574	0.7877	-0.4019	0.9932	0.2416	-1.2283	0.1601
-2.4591	0.7020	1.7043	2.0306	-0.4220	0.1445	1.4759	0.1035	-1.5210	-0.2189
-2.3409	0.8116	2.0008	2.1469	-0.4516	-0.0734	0.9704	-0.3212	-0.2865	0.3819
-2.4240	1.0524	1.5349	2.9076	0.5123	-1.8271	0.5590	0.4380	-0.0389	-0.3431
-2.5928	0.9965	2.0097	2.8348	0.9457	-0.9419	1.4196	0.6930	0.7814	-0.2561
-2.5236	1.1658	2.0810	2.4747	1.0391	-1.5541	1.6224	1.1829	0.6730	-1.1320
-2.4401	1.0620	1.9053	2.5871	1.0122	-0.8273	1.4582	0.0345	-0.2155	-0.4704
-2.4317	1.0068	1.3737	2.9795	1.5542	-1.3951	0.9020	-1.4699	0.8335	-0.0319
-2.5669	0.9778	0.8857	1.6989	-0.1923	-0.4286	0.6154	0.0328	0.0364	-0.0513
-2.4279	1.4833	1.2038	2.5895	0.0970	-0.6335	0.1095	-1.8691	-0.5188	-0.2703
-2.5501	0.6440	1.0724	1.2200	1.2730	-1.2507	0.4789	-0.5151	0.8101	-0.8967
-2.7101	0.8783	1.1843	1.4909	0.9884	-0.3830	1.6922	-0.5162	-0.9267	-0.2535
-2.6501	1.3283	1.5373	2.5343	0.5343	-0.5140	1.8210	-0.2394	-1.6909	-0.4631
-2.3961	1.1111	1.3870	2.0777	-0.3742	-0.6141	0.6114	-0.4025	0.6699	0.4652
-2.6100	0.9893	1.0814	1.9737	0.4143	-1.4846	0.3114	-0.0139	0.7616	0.2640
-2.4952	0.9864	1.3051	2.6729	0.1107	-0.8507	0.7570	-0.7797	0.4536	-0.1784
-1.6505	0.5604	1.8229	1.1236	1.1855	-0.5761	-0.2675	-0.5871	-0.0853	0.1289
-2.0125	0.5613	0.8579	0.6098	-0.0855	-0.6454	-0.1782	-0.4148	-0.0477	-0.6195
-2.4059	1.5436	0.8595	1.4845	0.9402	0.2144	0.7686	-0.3675	0.0196	-0.6967
-2.2216	1.0559	0.9091	0.9627	-0.2022	-0.6219	0.4627	-0.4430	-0.1177	0.1084
-2.5040	0.7473	0.5298	1.0488	0.1685	-0.2753	0.3861	-0.2487	-0.5372	0.8728
-2.3389	0.9900	0.7668	1.1792	0.4570	-0.6950	1.2584	-0.2937	0.6133	-0.0749
-2.4428	0.7296	0.5740	0.8020	0.1022	-0.0324	0.7402	0.0596	-0.0125	0.1848
-2.1427	0.7719	0.3924	0.9208	-0.5141	0.5022	0.4810	0.7318	-0.2311	0.0358
-2.2563	0.9861	1.4682	1.0314	0.2482	-0.0976	1.8769	-0.0592	-0.5466	-1.6035
-2.2079	0.4999	-0.1399	1.5983	0.9006	0.3858	0.2851	-0.5703	0.8989	-0.1524
-2.3655	0.8072	0.7296	0.6426	0.1301	0.2022	-0.0482	-0.0237	-0.8008	2.0156
-2.0989	0.7864	0.5009	-0.2902	-0.0748	0.5315	0.5056	0.2324	1.2843	0.8453
-2.0989	0.4592	0.2995	-0.0581	-0.1981	0.5442	-0.1060	1.5199	0.5155	1.0943
-2.2881	0.8997	1.0030	0.8766	0.4061	-0.4206	0.7326	0.7356	1.4161	0.1678
-2.3215	1.0990	0.7398	0.8534	0.5335	0.0356	0.2070	0.1887	1.0236	-0.0967
-2.3002	0.7249	0.7946	-0.0371	0.0454	1.0766	1.3731	0.4209	0.8057	-0.8423
-2.1502	0.9032	0.5644	0.6531	0.1894	0.4198	0.1887	0.5240	0.7664	0.1971
-2.2823	0.5428	0.3118	0.8243	-0.0427	-0.1948	0.5905	-0.1077	0.2105	-0.3010
-2.3418	0.6464	0.6390	0.6499	-0.1193	-0.2670	0.2388	-0.8202	-0.0015	-0.6853
-2.3022	0.4296	0.2630	0.0367	-0.0638	0.8917	0.8607	0.5821	-1.5304	0.1993
-2.2426	0.5703	0.8010	-0.1791	-0.1401	-0.2043	0.0952	-0.2724	0.7429	-0.0949
-2.0184	0.6724	0.7702	0.9572	0.1529	0.0102	-0.3282	0.9576	0.2211	1.0933
-1.8399	0.4751	0.2696	-0.2634	-0.1345	0.1372	0.3733	0.6762	0.8207	-1.1552
-2.0003	0.6974	0.8313	-0.4641	0.6224	-0.2165	0.5609	0.1384	0.4059	-0.5487
-1.9694	1.1680	0.3853	0.4340	0.2380	-0.1877	0.0452	-0.0349	-0.2421	0.3325
-2.3438	0.7595	0.4836	0.3219	1.1548	-0.1538	0.8864	-0.7020	-0.6319	-1.1586
-1.9278	1.0243	0.1567	0.6583	0.2225	0.3889	0.2966	-0.0288	-0.8631	-0.5153
-1.9319	0.6074	1.0416	1.3868	0.2504	-0.8308	0.3558	0.2548	0.4348	0.3630
-2.1783	0.8149	0.4513	0.1566	0.1475	-0.4053	-0.5600	0.0739	0.0049	0.4088
-2.0122	1.0088	0.8099	0.2880	-0.7055	-0.2429	-0.8141	-0.0200	-0.1220	1.4311
-2.0005	0.7238	0.9078	0.9523	-0.1001	-0.6028	1.1850	0.2628	0.2862	-0.7323
-2.1983	0.5591	0.0807	0.4075	0.7139	-0.5381	0.0734	1.5718	-0.2579	0.3958
-1.9921	0.4939	0.6047	1.4537	-0.7130	1.0118	-0.4501	0.6053	0.4485	2.1469
-2.1955	0.7574	0.1354	0.2058	0.0307	-0.5365	-0.2329	0.0083	-1.4463	0.6710
-1.9434	0.3495	0.4956	0.2420	-0.1273	0.3470	0.1816	0.7940	-0.1353	0.1189
-2.0058	0.6684	0.4501	1.0693	-0.7681	0.3272	0.9964	0.2346	-1.4930	0.2091
-2.4762	0.8259	1.0037	1.1080	-0.0659	-0.0112	-0.1844	-0.0567	-0.3090	0.1016
-2.0363	0.6187	1.0887	0.7115	-0.2030	-1.1372	0.0133	0.5971	-0.6836	-0.0666
-2.3038	0.9630	0.8980	0.7055	-0.6926	-0.3105	0.4433	-0.6877	-1.2063	0.8809
-2.5026	0.8953	1.2781	1.4866	0.2509	-0.5118	1.2273	-0.2960	-0.1987	-0.3840
-2.5956	0.8247	1.2154	0.8218	0.2683	-0.7132	0.6518	-0.0506	0.1745	0.7555
-2.0951	0.3695	0.9854	1.0862	0.1116	-0.2811	0.3509	-0.9045	0.8878	-0.1133
-2.1270	0.1714	0.3409	0.8081	0.3103	0.2460	0.1450	0.6749	-0.5478	-0.9794
-2.2806	0.7969	0.9010	0.6037	0.4429	-0.3790	0.0292	-0.7226	0.3705	0.7076
-2.3782	0.4872	1.1175	0.9830	0.7004	-0.5541	-0.2548	-0.5992	-0.4978	0.2253
-2.2385	0.6613	0.8942	0.5310	0.8295	-0.2231	0.0991	-0.0628	-0.7141	-0.1420
-2.2636	0.9006	0.8221	0.5489	0.1418	-0.0173	-0.3190	-0.4917	-0.9634	1.4508
-2.0676	0.8747	0.9656	0.4754	-0.2084	-0.4450	0.8176	-0.1879	-0.7669	-1.1967
-2.0526	0.5566	0.9170	0.1770	0.2827	0.2538	0.4117	-0.2737	0.4976	-0.2716
-2.0584	0.4750	0.6086	1.0793	-0.4793	-0.1319	-0.3918	-0.9035	0.1464	0.2054
-1.8131	0.2120	0.5079	-0.1149	-0.3654	-0.5611	-0.9812	0.5231	-0.0624	1.0392
-2.1317	0.7210	0.4254	-0.4124	-0.4640	-0.1375	-1.5431	0.0087	-0.5270	1.4958
-2.0976	0.7405	0.1393	-0.0139	0.2533	0.2077	-0.6649	-1.2430	-0.6024	0.9439
-1.8991	0.3207	0.0645	0.2371	-0.7917	0.0913	0.0913	-0.6795	0.3960	0.1765
-1.9549	0.3085	0.3944	0.4515	-0.4346	0.3044	-0.8394	0.2597	0.4455	1.2933
-2.2025	0.2736	0.1973	-0.3992	0.0617	0.0892	-0.6599	-0.2239	1.3065	0.3054
-2.0064	0.6807	-0.2243	0.1127	-0.0474	-0.1789	-0.0777	-0.1045	0.2854	1.0671
-1.9678	0.4224	-0.2779	0.2517	-0.6066	0.6176	-0.2947	-0.2691	1.0021	-0.8566
-1.9108	0.8108	0.2446	0.2456	-0.1269	0.4796	0.1512	-0.2256	-1.1222	0.6014
-2.0542	0.8308	0.0081	-0.0162	0.3946	0.0164	-1.1517	-0.9918	0.0142	0.8163
-1.9679	0.6601	0.5167	1.1371	0.2549	0.7380	-0.7541	-0.6808	0.5589	2.6784
-2.0225	0.5405	0.2258	0.1442	0.3360	-0.1088	-0.4643	0.2492	0.4861	1.5085
-1.8771	0.8560	-0.1599	0.2727	-0.9295	0.7444	-1.0895	0.0295	-0.2013	1.2989
-2.1273	0.6976	0.2978	-0.0630	-0.6220	0.3290	-0.8955	-0.2198	0.2737	2.2773
-2.1449	0.8114	-0.0348	-0.0957	-0.2367	-0.0394	-1.6151	-0.4214	-0.1910	1.1400
-2.3147	0.6771	0.2807	-0.2716	-0.0654	0.3760	-1.1396	0.0011	-1.3512	0.4158
-2.1117	0.1205	-0.1108	-0.5184	-0.8092	0.6217	-0.7824	-0.2601	-0.5155	1.7598
-1.8618	0.4670	0.0697	1.0333	-0.3240	-0.0888	-0.1412	0.4406	0.3659	1.9961
-1.8718	0.5716	0.0669	-0.6441	-0.5678	0.0012	-1.6134	-1.0086	-0.1393	1.8140
-2.1189	0.2257	-0.1057	-0.0112	-0.5895	0.4963	-1.2915	0.2184	-0.0489	2.3515
-2.1201	0.5678	-0.2152	-0.0749	-0.3077	0.6958	-1.4653	0.6042	-0.5767	1.2609
-2.1438	0.3729	0.2430	-0.5307	-0.1892	0.3912	-0.9662	0.5006	-0.9405	1.7318
-2.0534	0.6699	0.1172	-1.5149	-0.7065	0.2034	-1.2557	-0.8917	0.0921	1.9503
-2.0512	0.4673	0.6213	-0.7637	-0.2081	-0.4303	-0.8178	0.0608	0.0048	2.2221
-2.0585	0.7092	-0.1162	-0.6319	-0.8181	0.4146	-1.8922	-1.0798	-0.2694	2.2409
-2.4759	0.7435	0.2392	-0.2890	0.1521	0.0094	-0.7737	-0.7692	-1.4137	0.5351
-2.2948	0.5196	0.7794	-0.2586	-0.5953	-0.4908	-0.2963	0.0935	-0.8239	0.8356
-1.9016	0.4821	0.7484	0.3276	-0.6552	-0.8144	0.3483	0.5207	-1.6445	1.7605
-2.0344	0.5666	0.5659	0.3720	-0.4653	-0.6185	-0.6969	0.4367	-1.2400	1.6810
-1.8822	0.1824	0.6763	-0.1224	-0.7458	0.0986	-0.7723	0.3867	-0.3181	2.0046
-2.2576	0.7617	0.8038	-0.1070	-0.6021	0.2869	-0.8697	-0.1620	-1.0879	1.2823
-2.2363	0.8563	0.4466	0.7730	-0.6777	-0.3295	-1.1656	0.1838	-2.1678	1.2758
-2.2028	0.9486	0.2569	0.2630	-0.3711	0.2088	-1.2551	-0.9343	-1.3631	1.8878
-2.1624	0.6402	0.7253	0.7590	-1.0542	-0.0465	-0.2868	0.2370	-1.5502	0.8211
-1.9810	0.2044	0.3574	0.0894	-0.7327	-0.5108	-0.4062	0.4902	-1.3479	0.3070
-2.1113	0.4976	0.4603	-0.2416	-0.9702	0.3209	-0.9515	-1.2232	-2.2998	1.3001
-1.9606	-0.1247	0.1026	-0.1761	-0.2687	-0.5663	-0.1325	-1.7686	-0.9207	0.8828
-2.0455	0.1503	-0.0422	0.0611	0.3113	-0.4432	-1.0894	-0.8825	-0.0686	0.8572
-2.0954	0.4518	0.1459	0.8103	-0.3313	-0.5167	-1.1064	-0.3780	-0.9463	1.5054
-2.0323	0.4759	0.5100	-0.0506	0.2293	0.0525	-1.1349	-0.5597	-0.1442	1.4270
-2.0306	0.5155	0.4378	-0.4878	0.0054	-0.3196	-1.0841	-0.9233	0.0940	0.9660
-1.9937	0.5732	0.1320	-0.1850	-0.3456	0.8840	-1.3554	-0.8814	0.1122	0.4310
-2.1495	0.7269	0.1896	0.9856	-0.3590	0.6834	-2.0559	-0.1049	-0.9046	1.0302
-2.0033	0.3327	-0.1660	0.8152	-0.7197	0.0680	-1.2656	-1.2331	-1.0811	1.3709
-1.8030	-0.1424	0.0750	-0.2719	-0.0498	0.6734	-1.1800	-0.9194	-1.2626	1.1019
-1.7637	0.5005	-0.2372	0.4639	-0.5727	0.3358	-1.1314	-0.3029	-0.3265	0.5662
-2.0226	0.1581	0.5825	0.4257	0.1254	0.3606	0.2347	0.7990	0.2764	1.1027
-2.2135	0.5175	0.1831	-0.2896	0.1787	-0.1531	-1.2275	-0.5854	-0.5562	0.0931
-2.3795	0.7323	0.7184	-0.5421	-0.4198	1.1907	-1.3511	-1.2772	-0.5674	1.2938
-2.2954	0.6307	0.3734	0.6529	0.4090	0.1789	-0.4710	-0.6923	-1.1612	0.5933
-2.4044	0.3251	0.3534	0.8640	0.3304	-0.5164	-0.8612	0.3028	0.2587	1.2554
-2.3711	0.3924	0.7738	-0.1711	-0.2715	0.5106	-0.7951	0.2085	-0.2994	1.6767
-2.2773	0.6624	0.4564	0.1500	0.3965	0.0733	-0.8526	-0.8177	-0.6006	1.3867
-2.5046	0.5157	0.3973	0.3454	0.5271	0.1560	-0.4064	-1.0445	-0.6435	1.5275
-2.4539	0.6845	0.2966	-0.5536	-0.6619	1.3673	-1.7773	-0.7075	-0.3977	1.5630
-2.2163	0.4369	0.6909	-0.7606	-0.3488	0.5061	-1.2195	-1.9693	-0.9578	1.6826
-2.1818	0.2366	0.0323	-0.7535	-0.0850	0.6530	-1.9890	-1.9652	-1.4795	1.6939
-2.0228	0.2482	-0.1509	-1.3298	-0.4106	0.9275	-1.7261	-0.8010	0.4655	0.9544
-2.1593	0.6743	0.4309	-0.3687	-0.5971	0.2322	-1.6402	-1.0882	-0.8724	1.5426
-2.2521	0.4540	0.6752	0.1024	0.0636	0.2893	-0.9370	-0.5885	0.0655	-0.4411
-2.1732	0.5141	0.4320	0.0474	-0.6924	0.5160	-1.3033	-0.9355	0.3149	1.9020
-2.3243	0.5770	0.0867	-0.0151	-0.6887	0.1033	-1.5656	-0.2561	-0.3713	2.4611
-2.1338	0.8198	0.0450	-0.4182	-0.2073	0.7294	-1.6619	-0.9222	-0.1322	1.6501
-2.1794	0.6361	0.2074	-1.6827	0.2727	0.4120	-2.3923	-1.8497	-0.7342	1.6768
-2.1941	0.5704	0.2455	-0.6957	0.0176	0.0318	-1.3395	-1.0928	-1.2127	1.1578
-2.0430	0.4991	-0.3026	-0.8208	-0.3745	0.0944	-2.4950	-1.7147	-0.5660	-0.0168
-2.2948	0.5462	0.0521	0.1859	-0.6380	-0.7987	-1.1620	-0.4028	-0.5627	2.1448
-2.0013	0.3188	0.6179	0.4519	0.3833	-1.1407	-1.2192	-0.6671	-0.6787	0.8367
-1.9848	0.3414	0.1713	-0.8963	0.2763	-0.9384	-1.8837	-1.0823	-1.0225	0.8761
-2.2633	0.8487	0.1049	0.4734	-0.6061	0.4619	-2.2587	-0.7309	-0.2646	1.7062
-2.2419	0.7249	-0.1058	0.3680	-0.0559	-0.1995	-2.1365	-0.3601	-0.9512	1.5407
-2.3245	0.4276	0.3900	-0.4311	0.0074	-0.2201	-1.5026	-1.2628	-0.6633	2.1627
-2.1697	0.4297	0.3351	-1.2069	0.7479	-0.7763	-0.9599	-0.8923	-0.6269	1.0635
-2.1988	0.7811	0.4881	-0.5114	-0.6009	0.9828	-2.2104	-1.3985	-0.7109	1.6979
-2.2724	0.4812	0.7613	-0.8655	-1.0138	0.6505	-0.9761	-0.7494	-0.4418	1.8682
-2.4147	0.9433	0.0747	0.5173	0.0590	0.3578	-1.1188	-1.0530	0.0403	2.1133
-2.2429	0.9110	0.8191	0.6218	-0.5822	-0.3787	-1.2652	-0.5991	-0.1570	1.7676
-2.0561	0.5812	0.1907	-0.5691	-0.4014	0.0644	-1.2537	-0.1159	-1.3207	0.8174
-2.2984	0.6889	0.5547	0.1189	-0.5570	0.1790	-0.7792	-0.5720	-1.3979	2.4008
-2.1649	0.6843	0.5546	-0.2476	-0.7424	0.4462	-2.2449	-0.5425	-0.9828	2.2220
-2.1950	0.8819	0.4061	-0.6089	-0.0434	-0.5093	-0.9455	-1.1085	-2.4475	1.5110
-2.0627	0.4903	0.0841	-0.9126	-0.0091	-0.2521	-1.6001	-0.1818	-0.7488	3.0503
-2.1598	0.5536	-0.1127	-1.2453	-0.6887	0.1859	-1.1515	-0.7053	-0.0220	0.7614
-1.8671	0.2694	-0.6226	-0.2747	-0.4943	-0.2539	-1.8532	-1.1231	-0.5328	0.8638
-1.6762	0.0434	-0.5961	-0.3614	-0.7091	-0.1141	-1.3690	-0.7299	-0.6312	1.5687
-1.8858	0.0785	0.0546	-1.2506	-0.8936	0.0067	-1.3300	-0.0152	-0.0402	1.4957
-1.9746	0.6864	-0.5455	-0.8533	-0.4808	0.8994	-1.9645	-1.5327	-0.1275	1.6777
-2.0111	0.4625	0.3134	-2.1465	-0.4795	-0.3428	-2.1897	-1.2449	-0.2984	1.4972
-2.1134	0.4964	-0.1508	-0.2934	-0.8945	0.2143	-1.4052	-0.0144	-0.3235	0.8407
-2.0639	0.9425	0.0273	-0.4583	0.3617	-0.1020	-2.0331	-0.7599	-0.4226	0.9324
-2.0975	0.7459	0.5869	-0.6536	-0.4059	0.2168	-1.5180	-1.5990	-0.8834	-0.4933
-2.1410	0.7852	0.6418	0.4170	-0.7062	0.0181	-1.4647	-1.2019	-1.0902	0.7670
-2.2465	1.0857	-0.1721	-0.9106	0.2981	0.2758	-0.9204	-1.4100	-2.4361	0.0780
-1.8800	0.5683	0.0492	-0.4185	-0.8046	0.1483	-1.6490	-0.6931	-0.4376	-0.1547
-1.9774	0.6739	0.1266	-1.0356	-0.9207	0.9152	-1.8418	-0.6602	-1.5702	1.7176
-2.0848	0.4706	0.4960	-0.2678	-0.6721	0.6546	-0.6271	0.7301	-0.3892	0.8149
-2.2406	0.4866	0.3735	-0.5855	-0.0497	0.0891	-0.9891	-0.0833	0.1285	-0.3041
-2.0737	0.8648	0.5435	-0.3234	-0.1004	0.3009	-1.1180	-1.0921	-0.1645	0.4408
-2.0782	0.9204	0.9745	-0.3979	0.1765	0.5536	-0.0964	-0.3263	-0.7702	0.4923
-2.2220	0.8225	0.3005	-0.4659	-0.7909	0.9540	-0.4863	-0.2518	-1.4553	0.7836
-1.9032	0.4051	-0.2062	-0.5964	-0.2584	0.4027	-1.1933	0.1831	0.2602	-0.0180
-2.1491	0.7470	-0.2097	-0.0679	-0.4294	0.1091	-1.0272	0.3669	0.0277	0.6107
-2.1371	0.7690	0.3767	0.1728	-0.2330	0.1521	-0.4162	-0.7836	-0.8724	0.2891
-2.2873	0.6837	-0.0489	-0.9192	1.5630	1.1969	0.5220	-0.6174	0.1806	0.5408
-2.2543	1.2888	0.0510	-0.3680	0.0510	1.1003	-1.0931	-0.6805	-0.2861	0.1602
-1.8237	0.6714	-0.4123	-1.8247	-0.5664	1.2341	-2.0234	-1.6595	-0.1905	0.8402
-1.8159	0.6752	-0.4314	-0.6564	0.4406	0.5802	-1.1902	-0.2899	-0.7223	1.6728
-1.8361	0.6119	-0.5353	-0.6797	0.6070	0.7004	-1.3086	0.0600	0.3093	-0.0850
-1.9465	0.8895	-0.2653	-1.9817	0.4416	1.2611	-1.8396	-0.5810	-0.0179	1.0026
-1.7889	0.6997	-0.4430	-1.0851	-0.6040	1.0807	-1.4836	0.1541	0.3880	0.3769
-1.8898	1.0453	0.2077	-0.9068	-0.3621	0.2278	-0.9173	-0.3985	-0.3811	0.5769
-2.0476	0.9723	0.2794	-0.6797	-0.2744	0.5499	-1.2673	-0.2257	-0.2484	1.6995
-1.9824	0.8305	-0.3706	-1.7707	-0.4681	1.0863	-2.2620	-0.4030	0.5950	-0.3923
-1.8454	0.7055	-0.4104	-1.6993	-0.5007	1.2181	-1.0097	-1.2568	0.1612	-0.0258
-1.9272	0.7712	-0.0707	-1.1190	-0.2695	0.4281	-1.5059	0.0145	-0.8839	0.5184
-1.9490	0.4134	0.0765	-1.2263	-0.8786	1.3792	-0.4950	-0.8292	-1.0095	1.0706
-1.8860	0.9575	0.6307	-0.1688	-0.4176	0.2072	-0.2381	-1.1003	-0.1069	0.5771
-1.7142	0.8818	-0.1585	-1.0215	-0.1292	-0.0638	-1.5693	0.0871	-0.3605	-0.1833
-1.6743	0.4937	-0.1331	-0.5350	-0.4513	-0.3210	-1.2100	-0.4092	0.1888	0.0068
-1.8424	0.9774	0.1958	-0.0223	-0.1062	0.9006	-1.2316	-0.1343	-0.5183	-0.1497
-1.7242	0.4106	-1.0901	-0.6964	-0.4442	1.4737	-0.4700	0.1103	-0.3453	-0.4004
-2.0251	0.9267	-0.9184	-1.3184	-0.0253	0.9419	-0.5433	-0.7259	0.1966	-0.3001
-2.0167	0.7828	-0.3723	-1.5286	0.2307	1.0249	-0.4856	-0.7363	-0.4328	0.6074
-2.0324	0.8547	-0.3318	-0.9051	-0.4349	1.3645	-1.2858	-0.8482	-0.5504	0.4967
-2.1603	0.6677	-0.5679	-0.7170	-0.3109	0.5884	-0.6638	-0.4737	-0.9137	0.4215
-1.8383	0.4901	-0.8487	-1.5170	0.8030	0.4848	-0.1410	0.6853	0.7809	0.4202
-1.9611	1.0314	0.2035	-0.8926	0.7455	0.2992	-0.3130	-0.3268	0.4224	-0.1722
-2.1413	0.6032	-0.0392	-0.5999	0.5476	0.4736	-0.7315	-0.5855	-0.2822	-0.0202
-2.0538	0.9642	-0.4385	-0.6246	0.3897	0.8741	-0.3319	-0.1805	0.3026	0.9684
-2.1811	0.8428	-0.1253	-1.2037	-0.1230	0.5630	-1.3976	0.0956	-0.6777	2.3289
-1.9693	0.8366	-0.0970	-0.5108	0.1881	0.3869	-1.0073	-0.7271	0.0189	1.7281
-1.8189	0.5775	-0.1179	0.2221	0.5336	0.8450	-0.4400	-0.3243	-0.0093	1.6319
-1.5447	0.5959	-0.3435	0.5744	-0.7419	0.0028	-1.7049	-0.7274	-0.1118	1.3899
-1.5495	0.3379	-1.3250	0.4238	-0.1754	0.6817	-2.0214	-0.2718	-0.2669	-1.1144
-1.5280	0.3860	-0.4955	0.5759	-1.2119	0.3576	-2.4510	-0.4138	-0.0479	0.7793
-1.6307	0.5666	-0.0013	-1.0693	0.1009	0.0558	-1.4474	0.3335	-0.2189	0.5804
-1.9427	0.7436	-0.4428	-0.8311	-0.8050	1.3485	-1.1887	-0.9783	0.2275	1.1396
-1.9101	0.9712	-0.2177	-1.1206	0.0530	0.2860	-0.2204	-0.2177	-0.5722	-0.2427
-1.8785	0.8008	-0.3926	-1.6469	0.4292	0.8478	0.0676	-0.5164	0.0929	-0.5607
-1.8039	0.4615	-0.4982	-1.4645	-0.4254	1.1502	-0.2378	-0.3054	-0.4601	0.1003
-1.7687	0.2180	-0.1650	-1.2792	0.6204	0.1776	-0.4781	-0.3206	-0.2745	-0.5841
-1.9724	0.8516	0.3231	-1.4141	-0.1454	0.4032	-0.8356	-1.4020	-0.6613	-0.5346
-1.8570	0.4074	-0.4093	-1.0955	-0.7433	0.2851	-1.1714	-0.9118	-0.7592	0.6193
-1.7772	0.4228	-0.6920	-2.7630	-0.6394	0.8020	-1.9733	-0.4592	0.0732	0.2812
-1.5959	0.4575	-1.0121	-2.0297	-0.5157	0.0991	-1.7380	-0.0953	0.1528	0.8059
-1.7980	0.9859	-0.9769	-1.6924	0.7239	0.7350	-1.0929	-0.1834	0.2466	0.0281
-1.5428	0.7898	-0.8793	-1.6729	-0.4299	0.2530	-0.3729	-0.6917	-0.1087	-1.4203
-1.5471	0.2996	-1.1527	-2.2700	0.1060	1.1692	-1.5478	-0.1643	0.0797	-1.0593
-1.5664	0.5159	-0.6897	-1.3998	0.0305	-0.0407	0.1253	0.1030	0.4360	-1.1830
-1.6136	0.2585	-0.7658	-1.7036	-0.2371	-0.2373	-1.3198	0.0045	-0.3059	0.1044
-1.6563	0.4156	-0.7785	-1.4861	-0.5002	-0.3393	-1.7222	0.4774	-0.5053	0.8268
-1.4423	0.4216	-1.5857	-2.1205	0.3458	0.4259	-0.4626	0.8437	0.8391	-0.3226
-1.5928	0.3915	-0.4809	-1.8856	-0.3505	0.3688	-0.7954	-0.4049	0.3144	-0.7500
-1.6335	0.8359	-0.8600	-2.6428	-0.4205	0.4587	-1.6094	-1.1166	0.8555	-0.4797
-1.7040	0.6898	-0.3197	-2.7585	0.1035	0.0354	-1.3581	0.0967	0.5005	-0.7532
-1.5706	0.9150	-1.3674	-1.7971	-0.3775	0.3197	-1.3100	-0.1354	-1.1343	-0.8177
-1.4982	0.8430	-1.4587	-0.8949	-1.0316	0.5225	-0.9741	-1.1530	-0.2199	-1.0428
-1.4028	0.3910	-1.3489	-1.5754	-0.4570	-0.0560	-1.1024	0.0421	0.0054	0.0335
-1.6584	0.2823	-0.9634	-1.3022	-0.3779	0.7162	-0.2869	0.5347	0.5526	-0.3603
-1.5511	0.4768	-1.7802	-2.6195	-1.0185	1.0984	-1.4438	0.8032	0.1660	-0.0622
-1.5272	0.6292	-1.2649	-2.0528	-0.5314	0.8969	0.0812	0.4277	0.7758	0.4236
-1.7435	0.4673	-0.9155	-2.1390	-0.8806	1.3385	-1.6411	-0.0485	0.1444	-0.0901
-1.8347	0.7113	-0.8867	-1.8218	0.3006	0.6986	-0.0042	0.3602	1.6540	-1.2426
-1.4453	0.6785	-1.1449	-2.8802	-0.4518	0.9126	-1.4199	-0.7332	0.0168	-0.5462
-1.6469	0.6474	-0.6209	-2.3808	0.1363	-0.3610	-2.4472	-0.4614	-0.4710	0.3550
-1.7086	0.6320	-1.1249	-2.6670	-0.5509	0.5254	-1.5753	0.1066	-0.4980	-0.6419
-1.4965	0.6606	-1.5808	-2.0594	-0.7007	0.1689	-1.1756	0.2621	-0.6910	-0.4102
-1.4625	0.4056	-0.9664	-1.9892	-0.8756	0.0287	-1.9863	-0.1867	0.1052	-0.9607
-1.5047	0.8204	-1.0906	-1.3090	-0.8569	1.0829	-0.5477	0.6136	0.0294	0.5105
-1.7487	0.4683	-0.7406	-1.6746	-0.3363	0.7131	-0.1767	1.1531	0.6891	-1.4362
-1.9088	0.3610	-0.0397	-1.1703	0.2038	0.7769	0.6355	0.8061	0.1190	-0.8895
-1.8894	0.5994	-0.4707	-2.2015	-0.1491	0.1225	-0.2153	-0.2844	0.1024	0.7161
-1.9200	0.6219	-0.1295	-1.4472	0.0455	0.6673	0.4781	0.3220	0.5897	0.0503
-1.6428	0.3089	-1.2014	-1.6513	-0.0644	0.8046	-0.0252	-0.3855	-1.0810	0.2618
-1.5058	0.7091	-1.3089	-1.4782	-0.6312	0.8023	0.5302	1.0329	-0.3291	0.6562
-1.5320	0.2727	-0.7419	-2.4024	-0.5173	0.3940	0.4706	0.9959	-0.2625	0.3748
-1.5536	0.7226	-0.5159	-0.9796	-0.1576	0.3496	0.3687	1.1979	0.3964	1.1997
-1.8683	0.6724	-0.8309	-1.3606	-0.3368	0.9076	0.0551	0.3996	-0.2674	0.1653
-1.7463	0.6890	-1.2837	-1.4043	-0.0348	0.1352	-0.5524	1.2963	0.1194	0.0075
-1.8569	0.4174	-0.8004	-0.3677	0.2846	0.9567	-0.1088	1.3353	-0.0609	0.8926
-1.6479	0.7263	-0.3313	-1.4396	0.7386	0.1206	0.1561	-0.6144	-0.2736	-0.2311
-1.8329	0.7283	-0.2074	-0.9741	0.2860	0.6120	0.7335	-0.8562	0.8468	0.4420
-1.5884	0.7255	-0.7965	-0.9377	-0.8371	0.5867	-0.6921	0.8282	0.8527	0.5223
-1.5854	0.3776	-0.7699	-1.9398	-0.0524	0.4071	-0.3030	0.3326	0.7666	-1.5311
-1.3237	0.5118	-0.6878	-0.4964	-0.3556	1.6675	-0.7406	0.4152	0.4993	-0.7827
-1.3343	0.5926	-0.9284	-1.8204	0.1223	1.0724	-0.0646	0.1399	0.6299	0.0746
-1.4515	1.4140	-0.4360	-0.5793	0.0263	0.9495	0.8947	0.3648	0.3043	0.4669
-1.4412	0.4704	-1.0667	-1.4194	-0.4773	0.4068	1.0399	0.6424	0.1218	-0.7734
-1.3455	0.8162	-0.6768	-1.3463	0.6208	0.5205	0.3552	0.7308	0.4046	0.3629
-1.5576	0.2109	-0.7170	-2.1437	-0.3568	0.4619	-0.1883	0.4641	0.3108	-2.2654
-1.3430	0.3765	-0.5235	-0.9514	-0.3475	0.7164	-0.6778	-0.1170	0.7725	-1.3275
-1.7415	0.4642	-0.9358	-2.1627	-0.3171	0.5020	-1.0659	0.3862	1.2216	-2.3613
-1.5201	0.6802	-0.6491	-1.2191	-0.4380	0.0887	-0.4654	0.1694	0.8685	-0.4568
-1.6368	0.5575	-0.8735	-1.3292	-0.2577	0.4529	-0.6591	0.3367	1.3435	-1.6122
-1.3129	0.3226	-0.9640	-1.4762	-0.3239	0.2280	-1.1685	-0.4833	0.8008	-1.1202
-1.3219	0.2560	-0.8810	-1.5917	0.9073	0.8253	-0.3864	-0.1701	0.6309	-0.4148
-0.9751	0.0524	-1.0044	-1.1125	-0.1807	0.1816	-0.6312	0.7745	0.4775	-0.3440
-1.0895	0.0014	-1.6939	-2.2643	0.8983	0.2458	-1.1807	0.5556	0.7901	-1.4183
-1.0250	-0.0967	-1.0598	-1.7391	0.2071	-0.8300	-1.2760	0.4869	1.5284	-2.1743
-1.2495	0.2255	-0.4817	-1.7814	-0.5274	-0.0329	-1.9782	-0.1563	1.4807	-1.1911
-1.3841	0.0005	-1.3919	-2.2551	-0.6494	0.2241	-1.2402	-0.1766	0.9354	-1.4668
-1.6004	0.4129	-0.6655	-2.0069	-0.4111	0.2715	-1.3306	0.0585	0.4803	0.4918
-1.5857	0.2162	-0.6170	-2.2665	-0.2877	-0.3117	-0.4196	0.0406	0.1146	-0.1596
-1.6769	0.1887	-1.0323	-2.3077	-1.2135	0.0456	-1.8703	0.7759	1.0894	-0.7380
-1.4528	0.3688	-0.7179	-3.0709	-0.3001	-0.4966	-1.0279	0.9955	-0.2872	-0.3959
-1.6260	0.6074	-0.4358	-2.3182	-0.6419	0.5270	-1.5119	0.4138	1.0005	0.3926
-1.5347	0.4086	-0.6745	-2.0685	-0.2439	-0.4226	-1.0221	-0.1205	0.6639	-1.2401
-1.6292	0.2600	-1.2415	-2.3220	0.4011	0.3704	-1.4701	0.5634	0.3617	-0.6932
-1.3477	0.0921	-0.5521	-1.0076	-0.8749	-0.3135	-0.6927	1.1600	0.1531	0.1151
-1.3905	0.3912	-0.6932	-1.8286	-0.4522	-0.0513	0.0809	1.3869	0.8440	-1.2275
-1.4283	0.1307	-1.3762	-1.9891	-0.7020	0.4839	0.8595	1.6441	0.8088	0.5119
-1.4134	0.2622	-1.0215	-2.8620	-0.9300	0.3033	0.3796	1.8554	0.9596	0.5380
-1.1912	-0.1942	-1.0754	-2.5143	-0.2898	-0.0596	-0.3930	0.9069	0.4608	-1.5324
-1.1332	0.0879	-1.4234	-2.2408	-0.7640	0.7420	-1.7810	0.8346	0.3678	-0.9636
-1.5379	0.2614	-0.4652	-3.0918	-1.3089	0.4100	0.3336	1.9311	-0.1906	0.2178
-1.1569	-0.3746	-0.9530	-1.7866	-0.5124	0.1169	0.0793	1.6022	-0.6805	-0.1404
-0.6770	-0.3889	-1.3244	-0.2450	-1.1636	-0.2362	0.2774	0.5437	-1.4023	-0.8120
-0.6100	-0.2239	-1.1994	-0.8439	-0.3897	0.3103	-0.5410	0.3378	-0.3668	-1.0351
-1.0782	-0.0853	-1.5447	-1.8312	-0.6008	0.6107	-0.8298	1.1600	0.2079	-1.1466
-1.2800	-0.1014	-1.5334	-1.7623	-0.8499	0.6693	-0.0565	1.7884	1.3471	-0.9395
-1.3218	0.2798	-1.5151	-2.5298	-0.8287	0.5432	-0.1999	2.3573	0.5064	-2.1067
-1.2550	-0.1410	-0.6457	-2.1352	-1.0716	0.1097	-0.1448	0.0844	0.9927	-1.5401
-1.1842	-0.1517	-0.6189	-1.6327	-0.7777	1.3805	0.4103	1.1873	2.0351	-0.5332
-1.2846	0.2042	-1.2370	-2.4164	-0.5258	0.3598	-0.2587	0.9717	0.8248	-1.4291
-1.1672	-0.1302	-1.6552	-2.7951	-0.3349	0.3191	0.3806	1.3795	0.8309	0.5263
-1.2122	0.0703	-1.1052	-2.9366	-0.7120	-0.4065	0.3232	1.2072	0.7835	-0.8090
-1.3795	0.4838	-0.7674	-2.5148	-0.4864	-0.9718	0.7439	1.1627	1.1788	-0.1937
-1.1591	-0.3526	-0.7092	-1.9101	0.1297	-0.2848	0.7799	1.9719	0.7111	0.5779
-1.2250	0.2884	-0.8835	-2.2386	-0.6915	0.6730	0.3208	1.1066	1.0068	1.1105
-1.3555	0.2294	-1.0248	-2.3841	-0.0891	-0.2319	0.9199	1.6629	0.7591	-0.3607
-1.1929	-0.0211	-0.7044	-0.9666	-0.6158	-0.3323	0.5575	1.0240	1.4146	-1.4522
-1.2952	0.4526	-0.9311	-1.8665	-0.3394	0.7476	0.9553	0.9673	1.0424	-0.2540
-1.2500	0.1249	-1.3516	-1.9298	-0.0993	-0.1675	-0.0800	1.1731	1.2101	0.4648
-1.1973	0.2294	-1.0187	-1.9691	-0.1956	-0.3868	0.4867	0.0863	0.9214	-0.3212
-1.0194	-0.1027	-0.9201	-1.5686	-0.3722	0.5547	0.5974	1.3030	0.7586	-0.7909
-1.1993	0.0693	-0.7955	-2.0664	-1.3870	0.0876	1.8403	1.6476	1.3181	-0.8347
-1.1174	0.3565	-0.4813	-2.4360	0.0471	-0.6799	0.7856	1.2196	0.8189	0.2554
-0.9645	0.3234	-1.2070	-2.4342	-0.1943	-0.3610	1.7555	1.4686	1.4935	-0.4464
-0.9211	-0.2602	-1.4096	-1.5223	-0.8163	-0.7508	1.0897	1.4589	1.1037	-1.9681
-0.7359	-0.4639	-1.5172	-2.2373	-1.0232	-0.6869	0.8921	1.7470	0.1220	-2.2787
-0.9634	-0.2902	-0.8052	-2.8702	-0.8450	-0.0066	0.5649	0.2967	0.8545	-2.2395
-0.9418	-0.2374	-0.8983	-3.0346	-1.0082	-0.0241	0.7513	-0.5926	0.8107	-2.7265
-0.9831	-0.7575	-1.3619	-2.8350	-0.4295	-0.7831	0.5431	1.8267	1.3286	-2.3777
-1.1516	-0.6654	-0.8077	-2.3388	-0.6294	-0.0152	1.1264	0.2995	1.5477	-1.1728
-1.2031	-0.7189	-0.7111	-2.8448	-0.8342	0.1735	1.6452	1.2944	2.0523	-0.7438
-1.0024	-0.2971	-0.4357	-2.7554	0.0360	0.3139	0.7069	1.9709	2.2144	-0.9995
-1.1198	-0.0671	-0.4070	-2.2478	-0.9607	0.0563	1.3267	1.3090	0.9172	-1.0414
-0.9747	0.0143	-0.5068	-1.9440	0.3645	-0.7012	1.1105	2.6572	1.7781	0.0221
-1.0931	-0.6077	-0.7438	-3.2238	-0.8242	-0.8977	1.1952	2.3523	2.1785	-0.8128
-0.9766	-0.4519	-1.5553	-2.4295	-0.4724	-0.6529	0.1832	1.3218	1.8376	-1.5233
-0.9073	-0.5659	-1.3731	-2.2480	-0.7023	-0.4038	0.0597	1.2008	1.6334	-2.5684
-0.9444	-0.0572	-1.5364	-2.2898	-0.3797	0.0065	-0.0433	1.8166	1.6057	-1.5215
-0.9315	-0.3629	-1.3706	-1.8297	-0.9167	0.3461	0.2955	1.9269	0.8172	-1.0446
-0.7349	-0.3667	-1.0159	-2.1218	-0.5734	-0.5065	0.2164	0.1870	1.5056	-2.3784
-0.9557	-0.3256	-1.2814	-2.2194	0.0985	-0.3063	0.2044	0.8031	2.1919	-0.9642
-1.0843	0.0730	-1.1316	-1.4711	-0.5579	-0.7706	0.8648	1.8234	1.4952	-0.8346
-0.8902	-0.3006	-1.1909	-2.4426	-0.0201	-0.9797	0.9189	1.8544	0.6266	-1.5576
-1.1062	-0.3575	-1.0481	-1.7630	-0.1665	0.0303	0.8782	1.2903	0.8410	-0.2245
-0.9412	-0.1604	-0.8941	-1.6929	-0.5348	-0.1657	1.0564	1.2376	-0.3018	-1.1556
-0.7478	-0.2362	-1.2796	-1.4552	0.0453	-0.2236	0.5538	1.4908	0.4370	-1.7568
-0.9191	-0.1643	-0.9167	-2.0981	-0.1932	-0.8458	0.3445	1.6526	0.9842	-1.1026
-0.4884	-0.6394	-1.5853	-0.5643	-0.8837	-0.0333	0.5786	1.6447	0.8194	0.1155
-0.9175	-0.3356	-0.9109	-2.6241	-0.5115	-0.4757	0.9906	1.6647	0.1052	-0.9495
-0.3828	-0.3244	-1.0626	-1.4991	0.1844	-0.6340	0.8236	0.7200	0.5374	-1.9315
-0.7638	-0.0597	-0.1109	-2.4351	-0.0542	-0.2090	1.2874	1.2804	-0.2161	-1.0162
-0.4669	-0.5013	-1.5596	-1.9590	-0.9829	-0.5299	0.4461	0.6819	0.5245	-1.8687
-0.6004	-0.4420	-1.3734	-1.9972	-0.8458	-0.5709	0.1320	0.7493	0.4032	-1.4737
-0.8247	-0.8789	-0.5699	-1.7030	-1.2212	0.5493	0.4691	0.6686	0.8057	-1.6327
-0.7313	-0.6911	-0.7107	-1.5013	-0.6559	-1.4357	-0.0466	0.7750	-0.0144	-1.4636
-0.1586	-0.9756	-1.4047	-1.1396	-1.3953	-0.5079	1.0254	0.4437	0.6899	-3.1923
-0.3562	-0.6857	-1.0933	-1.7495	-0.0229	-0.3185	0.6929	1.5437	0.3786	-0.8895
-0.5619	-0.6785	-0.7484	-2.4130	-0.1048	-0.3728	0.8032	-0.1150	1.0046	-1.6612
-0.5205	-0.4888	-1.2417	-1.5816	-0.5320	0.3981	1.7140	-0.6540	0.5387	-1.8042
-0.7682	-0.2715	-1.2378	-2.1602	-0.3998	-0.2879	0.7543	0.3062	0.5490	-1.3127
-0.3564	-0.0380	-1.2539	-1.7761	-0.4092	-0.2842	0.8477	0.4027	1.2576	-1.5795
-0.4398	-0.4461	-1.8384	-2.2041	-0.9821	-0.4596	0.6980	0.7963	0.6324	-0.0610
-0.7449	-0.2789	-0.8083	-2.2233	-0.0132	0.3739	1.4114	0.4677	1.4343	-0.2541
-0.7521	-0.4366	-1.0151	-2.0715	-0.1739	-0.0574	1.1309	1.8568	0.6602	1.3796
-0.4872	-0.4222	-1.2062	-2.0434	-0.2184	0.0580	0.6131	1.1516	1.3043	0.5405
-0.2023	-0.8415	-0.9367	-2.2961	0.2040	-1.2915	1.8946	1.9374	-0.2143	0.0497
-0.1974	-0.4978	-1.2118	-1.2096	-0.0770	-0.7532	1.2694	0.9098	-0.0520	-0.3951
0.0129	-0.5264	-0.8426	-1.9292	0.6507	0.0611	1.4281	2.3607	-0.0697	0.0982
-0.2944	-0.6211	-1.0094	-1.8412	-0.6454	0.2405	1.3035	1.7716	1.3555	-0.2188
0.0020	-0.0571	-1.2198	-1.5866	-0.5444	-0.7099	0.8358	1.2906	-0.1325	-0.4392
-0.4131	-0.5276	-1.0281	-1.8759	-0.3485	-0.4864	1.0051	2.1878	-0.0037	-0.3205
-0.2887	-0.7967	-1.2487	-0.8187	-1.4843	0.0554	0.7765	0.6531	0.3993	-1.7646
-0.3888	-0.6324	-0.4632	-2.4533	-0.8907	-0.8656	1.2513	1.1343	0.9846	-1.1108
-0.2291	-0.8116	-0.4508	-1.5853	0.4118	-0.3191	1.3320	1.3334	0.6182	-1.6065
-0.3690	-1.0435	-0.9266	-1.1302	-0.5119	-0.1639	0.8510	1.1350	0.7755	-1.8505
-0.3675	-1.4356	-0.6130	-1.0091	-1.0919	-0.2229	0.8326	0.4826	0.6363	-3.5181
-0.5870	-1.0807	-0.7191	-1.4234	-1.0326	0.3383	0.0353	1.3781	1.1840	-2.7248
-0.6517	-0.5222	-1.8679	-1.7283	0.6701	0.4116	0.5493	1.6350	0.4762	-2.9827
-0.3913	-0.7759	-1.4615	-0.9029	-1.0199	-0.7718	1.4612	1.2477	0.2245	-1.7990
-0.5067	-0.6614	-1.2682	-1.9932	-0.3360	-0.7797	2.9131	0.6081	0.4688	-1.7303
-0.3069	-0.4673	-0.8496	-0.9350	-0.3948	-0.5223	1.6408	0.7131	1.2182	-0.1402
-0.3963	-0.5204	-1.2454	-0.6737	0.3107	-0.1585	1.3672	1.2545	0.8108	1.2400
-0.5691	-0.8120	-1.6282	-1.4727	-0.8909	-0.1951	1.1654	1.0395	0.4841	-1.6312
-0.3481	-0.3440	-0.8848	-1.3474	0.1042	-0.7263	1.4546	0.4376	0.8938	0.1911
-0.4465	-1.3455	-0.7750	-0.7572	-0.2031	-0.6628	1.1751	1.2330	1.4414	0.5061
-0.6873	-0.8984	-1.2890	-1.2774	-0.1375	0.1232	0.8862	1.2854	0.9085	0.1622
-0.4178	-1.4315	-0.7891	-1.5088	0.3606	0.1124	1.3122	1.5312	0.9357	-0.1267
-0.3122	-0.9979	-1.8334	-0.4699	0.2513	-0.7930	0.6087	0.8650	1.0236	0.6235
-0.1765	-0.9727	-1.2386	-0.5794	0.1753	0.0587	0.6918	0.2921	1.6514	0.2315
-0.1125	-0.9218	-1.2631	-0.6630	0.0248	-0.3739	0.6052	1.0196	0.9146	1.2213
-0.3048	-0.6901	-1.7204	-0.6288	0.1831	-0.1375	1.0143	0.8810	1.6936	1.5691
-0.2349	-0.9819	-1.2582	-0.6819	0.3479	-0.2575	1.6481	1.7483	1.8681	0.0749
-0.3244	-0.9511	-1.7520	-0.8402	0.2421	-1.6048	1.6689	1.0742	-0.2311	0.0247
-0.4346	-1.1668	-1.1675	-0.8950	1.0974	-0.2989	1.8135	1.0190	-0.9160	0.6598
-0.1061	-1.1766	-1.7229	-0.2471	0.4256	-1.5666	1.7363	0.4385	-0.1838	-0.0478
-0.4181	-0.9094	-1.6049	-0.9455	1.0633	-1.3435	1.2309	0.7479	-0.0070	-1.3079
-0.6002	-0.4534	-0.9600	-2.0285	0.0396	-0.5829	0.5206	0.4909	0.5873	0.2642
-0.4248	-1.0232	-1.3031	-1.9892	0.3721	-0.1705	1.8202	0.0853	-1.2369	-0.4072
-0.6465	-0.9094	-1.6544	-2.1477	-0.5444	-0.0806	1.3580	0.9304	1.0092	-0.2998
-0.5553	-0.8347	-1.9998	-1.8972	0.0923	-1.8739	1.0417	0.6441	-1.0647	-0.9848
-0.2340	-1.1499	-1.9036	-0.9699	-0.1576	-0.6328	1.2706	-0.2995	-0.4578	-0.1004
-0.1241	-0.7040	-0.9256	-0.9306	0.2957	-1.6354	0.9675	0.6891	-1.1240	-2.3277
-0.3459	-0.5134	-1.4880	-1.0952	-0.7071	-0.1981	-0.2310	0.5375	0.4031	-2.1964
-0.4166	-0.5279	-1.5146	-1.5360	-1.2765	0.1631	0.7803	1.1653	0.8732	-1.3909
-0.2668	-0.4047	-1.9782	-0.9468	-0.5178	-0.1144	1.0335	1.4798	0.9099	-1.4601
-0.3365	-0.4486	-2.1475	-0.7491	-0.3120	-0.8678	0.4142	0.1410	-0.2331	-1.7020
-0.6309	-0.2860	-2.5290	-1.0008	-0.6738	-0.2838	0.4514	1.0579	-0.5561	-0.7489
-0.1613	0.2012	-1.3668	-0.5105	0.0890	-0.5124	1.6936	0.4712	-0.0077	-1.0135
-0.2839	-0.1316	-1.7868	-0.8302	-0.0400	0.4134	2.2193	-0.4586	0.5185	-0.3215
-0.5049	-0.1868	-1.8554	-0.2930	0.1784	0.1965	0.5502	-1.6227	0.1626	-1.3338
-0.5734	-0.5302	-1.5437	-0.2914	0.5286	-0.7124	0.2309	-0.4531	-0.1072	-0.6272
-0.2811	-0.5266	-0.7271	-0.9016	-0.1076	-0.2169	1.3550	0.1709	1.2631	0.3352
-0.4044	-0.6944	-1.7465	0.1521	0.1755	-0.1416	-0.6838	-0.2896	1.0405	0.7035
-0.0408	-0.3628	-0.5951	-0.2636	0.5887	-0.8876	-0.2394	1.0186	0.1412	1.3855
-0.0407	-0.9952	0.1383	-0.9292	0.3851	-0.4532	1.6722	0.3045	0.6240	2.5424
-0.0876	-1.4999	-0.4737	-0.2657	0.5341	-0.5177	1.1119	0.3673	0.2234	2.8988
-0.3308	-1.2731	-0.6070	-0.3212	0.9673	-0.6926	0.4753	0.9633	0.1848	2.2914
0.0928	-0.9179	-0.2353	-0.7541	0.9501	-0.7956	1.7186	1.5045	-0.3246	0.6047
0.0495	-0.8551	-0.9371	-0.6772	0.4200	-0.5739	1.5631	-1.1224	0.0715	0.7715
0.0085	-1.1368	-0.9696	-0.1050	0.6114	-0.2734	0.5210	-0.1043	-0.6696	-0.1381
-0.2377	-0.8015	-0.5879	-0.3530	0.1699	0.4156	-0.1979	1.9548	-0.1352	0.6277
-0.4341	-0.4723	-1.0859	-0.7680	-0.5449	-0.1651	0.0738	0.6958	-0.5265	-1.7077
-0.3738	-0.9973	-0.3352	-1.4213	-0.7720	-0.3835	0.3352	-0.5263	0.3024	-1.3683
-0.2749	-1.1008	-0.8755	-0.7811	0.5246	-0.9300	0.9301	0.5519	-1.0424	-0.7151
-0.3048	-0.3864	-1.4841	-0.1551	0.5601	0.3152	0.2479	0.8599	-1.2756	-0.2282
-0.1682	-1.1549	-0.3600	-1.2065	0.0500	-0.4555	0.2553	-0.2955	0.5080	-0.9753
-0.1025	-0.6873	-0.5164	-0.8311	-0.6544	0.6531	1.1049	-0.9937	-0.9059	-2.2614
0.2712	-0.8956	-0.5392	-1.2563	0.1801	-0.0636	0.9485	-1.2498	-1.1182	-0.6763
-0.0057	-1.0398	-0.2527	-0.5807	0.6634	0.5748	1.2354	-0.0741	-0.5688	-2.3795
0.3469	-1.1334	-0.4769	-0.5220	0.2424	0.9357	2.0083	-0.6283	-1.2003	-0.8833
-0.1338	-0.8683	-0.4744	-0.6989	0.7763	-0.0297	1.8892	-0.6308	-0.7587	0.1404
-0.0393	-0.7802	-0.7252	-0.1689	0.3692	0.4084	0.9150	-1.1159	0.1235	0.2287
-0.3844	-0.9366	-1.1585	-0.6014	0.2694	0.3545	2.2874	-1.3996	-0.2292	-0.4041
-0.2299	-1.1925	-1.2157	0.0922	0.3639	0.4161	0.1221	-0.9495	-0.2384	0.9810
-0.0818	-1.5876	-1.9761	-0.2670	1.3970	0.1083	1.7250	0.5902	0.3750	-0.7399
-0.4496	-1.1602	-1.3589	-0.8631	1.7058	-0.9071	1.1921	0.1927	-0.3970	0.9274
-0.1359	-0.8859	-1.3745	-0.0545	0.3638	-0.4225	1.1741	-0.4972	-0.0854	0.4129
-0.2530	-1.4923	-1.8900	-0.4867	0.0505	-0.2190	1.8976	-0.0290	0.2313	0.9335
-0.4579	-1.3263	-1.8485	-0.3680	0.7151	-1.2177	2.4165	0.4310	-0.7124	-0.0539
0.0098	-1.0596	-2.1851	0.0332	1.1688	-0.0094	1.6782	-0.9899	-0.2098	0.2294
-0.2873	-1.0231	-2.2874	-0.3166	1.3031	-0.0256	1.2250	-0.4677	-0.5685	0.7411
-0.1262	-1.3101	-1.8838	-0.3679	2.0456	-0.4837	3.0942	1.4347	-0.3148	1.3542
0.0399	-1.3110	-1.5393	-0.1003	0.6476	-0.6393	2.6798	-0.5609	-3.2883	-0.1761
-0.1866	-1.4114	-1.0519	-1.6506	1.5190	-1.3529	2.0870	0.7882	-1.8537	0.3407
0.1352	-1.2550	-1.8400	-0.4284	1.6871	-0.6300	2.0832	-0.4645	-0.2203	0.0957
-0.0603	-1.4308	-1.6034	-0.6936	-0.0230	-1.1740	1.8295	-0.5112	-0.9822	-0.4749
-0.1081	-1.0760	-0.0639	-1.0328	0.2154	-0.8369	0.8390	-0.4374	-0.3926	0.5525
-0.3102	-0.7578	-0.8166	-0.9592	1.1009	-0.6248	0.0223	-0.0537	-0.2651	0.5146
-0.3863	-1.0807	0.2251	-1.3328	1.5423	0.0303	1.0806	0.3112	-0.1303	1.3756
-0.1566	-1.7272	0.1573	0.1339	1.6612	0.2408	1.0004	0.5562	-0.4123	0.2956
-0.0256	-1.2220	-1.2943	0.4861	1.0049	0.8824	0.9346	-1.0194	-0.1231	0.2968
-0.1991	-0.8230	-1.0243	-0.7747	0.7408	-1.6912	1.0777	-0.3480	-1.2254	0.1570
0.0088	-1.1974	0.0625	-0.2217	-0.2333	0.3341	0.3837	0.7361	-1.6463	-2.2291
-0.0795	-1.4603	-1.0928	-0.6889	0.6824	0.0021	0.7855	-0.8107	-0.0549	0.8113
-0.2479	-0.8820	-0.2394	-0.7523	0.4080	-0.9377	1.5132	-1.3588	-0.3287	0.5469
-0.2827	-1.2093	-1.6659	-0.0981	1.0803	-0.8718	1.1162	-1.4998	-1.0740	0.0617
-0.2388	-1.0278	-1.1863	-0.4893	0.6380	-1.0859	1.5214	-0.9496	-2.0065	-0.2545
0.1252	-0.7766	-1.1107	-0.1519	0.3434	-0.8057	0.5683	-0.7844	-0.9031	0.0646
-0.3908	-1.1760	-1.3602	0.5503	0.3682	-0.6165	0.7619	-0.3203	-0.2894	-1.1108
-0.4006	-1.5273	-1.1281	0.5320	0.5923	-0.8370	0.8774	-0.1246	0.4468	0.5183
-0.2083	-1.3127	-1.8932	0.1555	0.3138	-0.5068	0.3775	-0.6688	0.6085	-0.6175
0.1709	-1.4270	-0.3974	0.1391	0.2233	-0.1982	-0.7768	-0.6780	-0.0646	-1.3658
-0.0471	-1.8206	-0.9284	0.1396	0.9941	-0.5296	1.4610	-0.0786	-0.2763	0.6340
-0.0418	-1.8132	-1.2537	-0.3794	0.8474	-0.6391	0.9164	-1.3440	-0.7791	0.9911
-0.3251	-1.6327	-0.5960	-0.7637	1.0829	-1.3600	0.7875	0.1858	-1.9394	0.3830
-0.0357	-2.1513	-0.5469	-0.6085	1.3365	-1.0692	0.6209	0.1067	-0.1583	1.9063
-0.6311	-2.2135	-0.6102	-1.6123	1.2548	-2.0061	1.6910	1.0838	0.3743	1.0676
-0.4062	-1.8131	-1.2300	-0.7922	2.0548	-1.5241	1.2797	-0.7913	-1.7489	1.1585
-0.2166	-1.4854	-0.8701	-0.9231	0.7173	-1.4877	1.4349	-1.8694	-0.5602	0.0590
-0.3096	-1.3898	-0.5126	-0.0443	0.9789	-1.4494	0.4603	0.0529	-3.0972	0.2774
-0.0926	-1.6416	-1.0870	-0.5250	1.4593	-0.6694	1.2282	-0.0379	-2.1832	-0.1478
-0.0758	-2.0870	-0.5467	-0.1940	0.2886	-1.1540	2.2872	-0.4813	-1.1176	-1.0665
-0.1378	-1.5234	-0.4318	-0.8316	1.4746	-0.8651	1.8142	-0.6936	-1.3517	-0.2309
-0.4132	-1.3926	-0.9915	0.2742	1.2807	-0.3387	0.2288	-0.7277	1.2498	-0.7769
-0.0183	-1.5130	-0.2473	-0.0875	1.8993	-1.7907	0.1822	-0.3773	-2.6134	-0.3653
-0.1660	-1.4141	-0.5458	-0.9447	1.1072	-0.9979	0.2201	-1.3155	-1.8913	1.0193
-0.2598	-1.4289	-0.4125	-0.5151	1.0745	0.7896	1.5524	-1.7081	-1.8242	0.1547
-0.3118	-1.7488	-0.9819	-1.0557	1.6758	-1.1004	1.7299	-1.3074	-2.8905	0.2257
-0.0200	-1.5897	-1.3698	-0.4459	0.8593	-0.5599	1.6621	-1.3157	-1.0568	-0.0818
-0.2381	-1.3744	-1.7601	-0.5299	1.3169	0.0987	1.8955	-1.6005	-3.2748	0.1967
-0.3360	-1.7074	-1.3177	-0.4930	1.2318	-0.6452	0.7926	-0.7294	-1.9163	-1.1422
-0.0633	-1.8954	-0.9897	0.3833	1.0510	-0.0217	0.8464	-0.5523	-0.4214	1.1110
-0.0487	-1.0663	-1.6452	-0.3840	0.3361	-0.2571	1.9752	-0.2737	-1.9938	-0.1253
-0.1676	-1.0219	-0.8098	-0.4596	0.8369	-0.4339	0.7814	-1.5461	-1.4578	-0.5270
0.0108	-1.5948	-1.4516	-0.9181	1.4604	-0.2967	0.4317	-1.2346	-1.3371	-0.5054
-0.2076	-1.3152	-0.8238	-0.9987	1.4811	-0.7909	1.7635	-1.1840	-1.2047	0.2735
0.0596	-1.5212	-1.0445	0.7814	0.6704	-0.1080	1.0280	0.0387	-0.9376	0.6635
-0.0403	-1.2609	-0.6821	-0.3036	0.3946	0.1061	0.3426	-0.3774	-1.1555	-0.0276
-0.1201	-1.5810	-1.1895	-0.2809	0.5022	-0.4857	0.7556	-0.1945	-2.4266	-0.1624
-0.0547	-1.9225	-0.8089	-0.6111	2.1517	-0.8989	1.2125	-0.9749	-2.7430	1.0273
0.1911	-1.5755	-0.9765	-0.6026	1.2469	0.0161	1.6914	-0.8574	-2.4556	1.4159
-0.0683	-1.9176	-1.7184	-0.3502	2.0156	0.3058	3.0151	-0.4446	-2.4308	0.6678
-0.1009	-1.4104	-0.7739	-0.6392	1.5616	-0.5203	2.0867	-0.8311	-2.8829	0.2998
-0.2745	-2.0646	-1.0300	-1.0442	1.8692	-0.6161	3.2299	-0.6130	-2.5611	0.1929
-0.0194	-1.5705	-1.5986	-0.2141	0.7446	0.3610	2.3781	-0.6787	-1.9356	0.8046
0.2268	-1.4218	-0.8604	-0.2040	0.4563	-0.3661	1.5991	0.0183	-1.1567	-0.0837
-0.2714	-1.6802	-0.7183	-1.0105	1.3824	-0.6215	1.9517	-1.2477	-1.1087	0.3215
-0.1161	-1.8312	-1.9185	-0.5517	1.6813	-0.6064	0.7367	-0.9364	-2.0441	-1.2392
-0.7329	-2.0708	-0.7480	-1.2083	2.4402	-0.9754	1.5862	-0.4934	-2.0675	0.5441
-0.3077	-1.2209	-0.5200	-0.5065	1.6429	-0.5447	0.5736	-2.0562	-1.5588	0.6225
-0.0280	-1.6645	-0.5741	0.1601	2.2577	-0.5933	1.0890	-1.0261	-1.4507	0.5221
-0.3839	-1.8692	-0.5228	0.3797	1.7968	-0.6200	1.7552	-0.0974	-2.9895	0.9368
-0.2517	-1.6144	-0.1319	0.8549	1.7382	-0.2764	0.0288	-1.0534	-2.2653	-0.5022
-0.0755	-2.3354	-1.4845	0.2119	2.1659	0.0192	1.3700	-0.7223	-1.6384	0.6028
-0.2490	-1.7855	-1.6396	0.0732	1.2995	-0.6618	1.5164	-1.4771	-2.2243	-0.2456
-0.1175	-1.7460	-0.5051	-0.0764	2.1930	-0.5606	1.9471	-1.3814	-2.9779	0.0631
-0.2501	-1.7653	-0.6143	-0.1043	-0.0136	-0.6516	0.7902	-0.5172	-2.8199	-1.5841
-0.2324	-1.3645	-1.4385	-0.1707	2.3295	-1.3831	0.5430	-1.1939	-3.0095	1.6258
-0.4203	-1.4748	-1.4941	0.7170	1.5295	-0.5584	0.3928	-2.0176	-1.6038	1.3580
-0.0971	-1.5276	-1.7309	0.3161	1.8474	0.2380	-0.7465	-1.8693	-2.1580	0.4437
-0.2414	-1.6289	-1.6589	0.4232	0.9071	0.3305	-0.1538	-2.0770	-1.0323	-0.4095
-0.1160	-1.1931	-1.2272	0.3617	0.9751	-0.4620	-0.1467	-0.5498	-1.0082	0.3331
-0.3787	-1.3624	-1.2913	0.7775	1.2502	-0.6216	0.3839	-0.5528	-1.2261	-0.1827
-0.2276	-1.7966	-1.9005	-0.2580	1.0445	0.0580	0.5720	-0.3899	-0.5881	0.7201
-0.2679	-1.5575	-0.7967	-0.5686	0.8392	-0.3780	-0.5577	-0.9037	-0.4006	0.7524
-0.5268	-1.7293	-0.7331	0.1646	0.5376	0.3267	1.3175	-0.2410	-1.1332	0.9403
-0.2976	-1.9488	-1.2001	-0.7627	0.8481	-0.3878	0.9054	-0.4520	-1.1516	-1.0269
-0.4285	-1.9373	-1.2052	-0.8836	1.6578	-0.6610	1.0140	-0.8452	-1.7503	-0.3866
-0.5431	-1.3323	-0.8465	-0.9072	0.7263	-0.5300	1.4873	-0.4166	-1.2199	0.4355
-0.1324	-1.9341	-0.9961	-0.0917	1.4442	-0.6957	1.6327	-1.1173	-1.8216	0.9083
-0.3977	-2.0468	-0.6456	-0.6225	1.7574	-1.1656	1.9928	-1.6435	-2.2901	1.1170
-0.2581	-1.8772	-0.0811	-0.4736	0.8192	-1.3134	2.1279	-1.7178	-3.7058	-0.4476
-0.4227	-1.7224	0.1474	-0.3626	0.3984	0.1385	1.7093	-0.2679	-0.9225	-0.7388
-0.3019	-1.7930	-1.1505	0.3811	0.1242	0.2149	1.3726	-1.7122	-0.4379	-0.2843
-0.1488	-1.9089	-1.5006	1.6515	0.5162	0.4246	0.6528	-1.2957	-1.0238	-1.3314
-0.6594	-1.7239	-1.2399	-0.3046	1.9400	-0.8488	1.0825	-1.6390	-1.8311	-0.6221
-0.4671	-1.6888	-0.2058	-0.5954	1.6496	0.0053	1.0977	-1.2455	-1.3324	-0.2658
-0.2930	-2.1162	-1.0343	0.2196	0.4739	0.4135	1.3061	-0.4063	-2.4236	-0.3207
-0.2809	-2.1182	-0.6054	0.0040	0.4317	-0.3374	0.9212	-1.5261	-2.7034	-1.1887
-0.5052	-1.6988	-0.9203	0.1106	-0.0838	-0.1013	1.2774	-0.5266	-1.9108	0.3059
-0.4375	-1.7537	-0.8879	0.4042	0.1961	-0.1015	2.1436	-1.9298	-1.9338	-0.3753
-0.4072	-1.2974	-0.8748	0.2472	-0.6051	0.1225	0.6825	-1.3014	-0.9653	-0.7315
-0.3925	-0.6941	-0.7243	0.6859	-0.6120	-0.1623	1.6768	-0.4256	-0.6329	-0.3999
-0.3773	-1.0890	-0.7320	-0.1945	-0.0743	-0.4360	0.7133	-1.1440	-1.9242	0.3672
-0.4568	-1.2735	-1.4119	0.2324	0.6532	-0.9219	0.6204	-1.2462	-1.8798	-0.5270
-0.3354	-1.4116	-1.5686	0.2054	0.1164	-0.7523	1.4650	-1.7158	-2.0840	-0.5134
-0.1005	-1.6190	-0.3630	0.3635	-0.4988	-0.2216	1.0895	-1.2639	-1.6501	0.6411
-0.3516	-1.8068	-0.3318	0.4739	-0.5496	-0.5933	0.3729	-1.4061	-1.6278	0.2912
-0.0791	-2.4170	0.2447	-0.2376	0.8267	-0.8646	0.5557	-1.3779	-2.4798	0.1268
-0.1687	-2.0462	-0.5700	0.0336	0.5281	-0.4439	0.2774	-0.4319	-3.0188	2.4913
-0.2508	-2.4899	-0.6035	-0.3628	0.6338	-0.0282	1.0502	0.3128	-2.2413	1.1931
-0.2611	-2.3381	-0.1742	-0.2299	0.7784	-0.1992	0.8242	-0.7882	-1.3656	2.0362
-0.5076	-1.9436	-0.7268	-0.1094	1.4390	-0.7492	-0.1000	-0.8324	-1.8115	0.8225
-0.5332	-1.6872	-0.1291	0.8680	0.6388	-0.3120	0.4934	-0.2103	-2.4107	1.5804
-0.4137	-2.0988	-0.6361	0.5667	0.6587	-0.5028	0.1921	0.0023	-2.2256	1.2252
-0.2839	-1.8713	-1.1267	1.3885	1.0280	-1.0419	1.5462	-0.2069	-2.0676	1.9790
-0.2066	-2.5924	-1.5149	0.9225	1.6761	-1.1685	0.7898	-0.1693	-2.1442	1.1931
-0.1638	-2.2686	-1.5185	-0.2334	1.2468	-0.4455	0.2969	0.3682	-1.5839	2.4912
-0.3019	-2.2527	-0.9161	0.7009	0.5065	-0.4201	0.9340	-1.0342	-1.6591	1.0612
-0.2364	-1.9819	-0.2427	-0.3865	1.1735	-0.7949	0.5566	-1.2066	-1.3269	2.3991
-0.2764	-1.8204	-0.4654	0.7926	1.2436	-0.5492	-0.3283	-0.6094	-0.4364	-0.1042
-0.3846	-1.8267	-0.4680	0.9856	1.0635	-0.7126	0.4596	-0.3933	-2.4523	1.1575
-0.2171	-1.9461	-0.4423	0.5307	0.9355	-0.5823	-0.4780	0.0867	-1.0992	-0.2969
-0.3056	-2.1139	-0.4790	1.0864	1.1511	-0.2105	0.4993	-0.5137	-1.2406	0.1885
-0.1924	-1.6727	-0.9989	0.5391	0.9216	-0.5517	0.5171	-1.0922	-1.4960	-0.6001
0.0235	-1.5436	-0.4413	0.6490	-0.0547	0.1174	-0.6985	-0.9576	-1.3340	-0.0649
-0.2459	-1.7226	-0.4784	0.5225	0.0774	0.1580	-0.0764	0.3513	-1.1154	0.5071
0.0494	-1.9848	-0.9218	1.1117	0.9697	-0.8988	-0.4853	-1.3827	-1.1664	1.1275
0.2793	-2.4416	-0.4782	-0.0130	0.9557	-0.8057	0.4336	-1.0331	-1.5556	0.1765
-0.0178	-1.7784	-0.6804	-0.2995	1.3155	-1.0723	-0.7430	-1.5800	-2.2547	0.2601
0.0169	-2.0195	-0.3390	0.2907	0.9287	-0.4436	-1.7823	-2.0505	-1.2138	-1.0546
0.0560	-1.7872	-0.2127	-0.2589	0.8915	-0.6737	-1.6584	-1.2041	0.0764	-0.1596
0.0354	-1.7600	-0.4632	0.6505	0.3549	-0.5361	-1.2843	0.1001	-0.0202	-0.4789
-0.0963	-1.8999	-0.3436	-0.2407	1.4432	-0.2712	-1.3024	-1.9160	0.1742	-1.8529
-0.0101	-2.1344	-0.0926	0.2803	1.5076	-0.1998	-0.3278	-2.0176	0.1300	-0.4719
0.1486	-1.5952	-0.0418	0.2261	-0.3019	0.4760	-0.4670	-2.0658	0.2747	-0.4272
-0.1225	-1.5033	0.2874	-0.3440	0.0127	0.7948	-0.1967	-1.0653	0.3599	-1.4604
-0.0292	-2.2413	-0.7285	-0.5925	1.4985	-0.0119	0.3552	-2.4107	-1.5527	-0.3179
-0.1326	-1.9619	-0.0979	0.1975	0.6599	0.0185	-0.9682	-1.3735	-0.4901	0.9414
-0.0292	-1.8915	0.1416	0.4715	0.8706	-0.2092	-1.4698	-1.3626	0.9853	0.7754
0.0329	-2.2472	-0.1495	0.2327	1.1141	1.5395	-0.4527	-1.0961	-0.2731	-0.4723
-0.1374	-1.6928	0.1094	0.8218	-0.3636	0.3579	-0.0552	-0.6088	-0.7136	-0.9227
-0.1317	-1.2084	0.0983	0.3128	0.0712	0.6265	-0.3693	-0.4232	0.5398	-1.0952
-0.1973	-1.9910	-0.1610	0.7653	-0.1294	0.1370	-1.0398	-0.4436	-0.2721	-1.1838
-0.0576	-1.6509	-0.2839	1.1842	-0.5699	0.5697	-0.5251	-0.1887	-0.2494	-0.4195
0.0371	-1.8591	0.3461	0.3893	0.6694	-0.0354	-0.3735	-0.8569	-0.6265	0.6275
0.1460	-1.8293	-0.5491	0.8011	-0.3047	0.7969	-0.1143	-1.5429	0.0405	-0.7280
0.1566	-1.5071	-0.3430	1.3536	0.1065	0.0200	0.3805	-1.1083	-0.5844	0.1889
-0.2339	-1.6727	-0.2340	0.7799	0.4939	0.3878	0.0050	-1.4970	-1.0938	0.6742
0.0302	-1.8207	-0.5906	0.9185	0.6843	-0.2452	-0.1389	0.1162	-0.6511	0.0006
0.0940	-1.6159	-0.2859	0.9829	0.5458	-0.6539	-0.1069	-1.3643	-0.8148	-0.0763
0.0341	-1.6593	0.0502	0.1848	0.6949	-0.6477	0.4566	-1.6615	-0.7338	0.2531
-0.1444	-1.3909	-0.1762	1.3522	-0.5642	0.3888	-0.2183	-0.7081	0.1621	0.6519
-0.0317	-1.6943	-0.1263	1.4409	-0.4050	-0.3924	-0.4820	-0.7279	-0.5469	1.0418
-0.1262	-1.7095	-0.2044	1.1300	-0.2420	-0.8119	-0.6709	-0.7021	0.0320	0.7170
0.0320	-1.6873	-0.1604	0.5236	-0.1847	-0.6539	-0.5872	-1.3825	-1.2174	-0.3504
0.0465	-1.9656	-0.1668	0.9132	-0.2115	-0.1532	-0.2492	-1.0774	-1.7586	0.0952
0.1697	-1.7849	0.2977	-0.4820	0.6562	-0.6268	-0.1925	-1.3176	-0.6702	0.2136
0.0929	-1.8757	-0.1387	-0.1893	1.2499	-0.5772	-0.7933	-0.3389	0.3179	0.4390
0.0998	-1.8199	-0.1228	0.0897	0.3183	0.4521	-0.1204	0.6438	-0.0873	0.7385
-0.0889	-1.7068	-0.1849	0.3004	0.2369	-0.0498	-0.2747	-0.9412	-0.6682	0.7029
-0.0449	-2.1308	-1.1454	1.3465	0.3024	0.6906	0.0531	-0.2624	-0.0847	1.4172
-0.0196	-1.9924	-0.4184	0.6562	0.5148	-0.4509	-1.1213	0.1295	-0.9797	0.0851
0.0442	-1.6141	0.0779	1.1238	-0.5039	-0.0041	-1.1593	-0.7558	-0.1744	0.5891
-0.1322	-1.7278	-0.2458	0.4435	0.9073	-0.1645	-1.1920	-0.1677	-0.8680	0.0976
-0.2166	-2.0358	-0.2635	0.5774	0.2447	0.4519	0.1940	-0.3843	-1.7050	1.3041
-0.0700	-2.0398	-0.3105	1.1420	0.5433	-0.2700	-0.8701	-0.0558	0.3287	0.1288
0.1372	-2.1860	-0.3497	1.4433	0.2504	0.4090	-0.1252	-0.6423	0.5399	0.5426
-0.0790	-2.2106	-0.3831	0.6018	-0.0910	-0.2088	-0.5812	-0.2665	0.4366	-0.1834
0.1954	-2.0278	0.0468	0.6731	-0.2295	1.5016	0.2947	-0.9741	-0.7075	-0.7354
0.2835	-1.4660	0.1864	0.9188	0.4750	0.3720	0.4984	0.3041	-0.0438	-0.7245
-0.1379	-2.1832	0.0822	1.0932	1.2640	-0.3759	-0.8879	0.1640	0.6639	0.2705
0.1654	-1.7877	-0.0290	0.8708	0.5381	0.4720	-0.0463	1.2308	0.4608	-0.0362
0.2710	-1.4691	0.3249	1.5912	-0.1096	0.2962	-0.9966	1.3263	1.4910	1.2900
-0.0095	-1.9373	-0.2384	1.4615	0.8459	-0.2594	-1.7170	1.3869	2.0049	1.0435
0.0014	-1.7771	-0.4968	0.8788	-0.2052	0.3368	0.3626	0.9843	0.2736	0.4451
-0.0933	-1.8387	-0.0638	0.2646	0.4612	-0.0779	-0.4348	0.5521	-0.4907	0.7119
0.1135	-1.8484	-0.1630	1.1436	-0.2407	0.2436	-0.1593	-0.6521	-0.2749	-0.0076
-0.0306	-1.9724	-0.3230	0.5714	-0.0133	-0.1113	-0.9270	0.2327	1.4669	-0.4784
-0.0692	-2.0205	-0.5642	0.5129	0.3008	0.4485	-0.4163	-0.5468	-0.3813	0.7263
0.0266	-1.7868	-0.1726	1.5501	0.2538	-0.7553	-0.5651	-0.0832	-1.0793	0.3122
0.1113	-2.0183	0.2470	1.1171	0.8922	-0.5101	-0.8182	-0.9920	0.8367	-1.0236
0.0325	-1.5548	-0.3528	1.6084	-0.9137	0.6846	-0.3860	-0.6922	0.3189	0.7673
0.2855	-1.4327	0.2280	0.5421	-0.8187	0.2784	-0.8366	-0.9289	0.0977	-1.1601
0.1602	-1.6433	0.4660	0.4320	-0.6047	0.0276	-0.4307	-0.5744	0.7140	-0.5837
0.1710	-1.6373	0.5799	-0.0012	-0.2540	-0.1030	-1.2386	-3.6039	0.9027	-1.4529
0.0946	-1.7611	0.2299	0.5881	-0.6145	0.6061	-1.2678	-1.1535	0.3271	-1.3291
0.0288	-1.5993	0.1222	0.0604	0.0951	0.8264	0.2985	-0.9722	-1.2385	-0.7138
0.1626	-1.9437	-0.0067	-0.0264	1.3334	-0.2984	-0.2543	-0.7617	-0.9080	-0.7680
-0.0206	-1.6895	-0.0843	0.3726	0.3161	-1.2087	-0.5389	-0.0056	0.1274	-0.3654
0.0790	-2.0847	0.1212	1.4156	0.0836	0.3315	-1.6614	-0.5288	1.9750	-0.5208
0.0538	-1.9826	0.2719	0.9129	-0.1235	0.4632	-1.5335	-0.3364	0.5646	-1.1071
0.1654	-1.8998	-0.1085	1.1984	-0.0393	-0.1584	-1.5782	-0.8083	0.8283	-1.3910
0.2640	-1.5385	0.0701	0.7729	-0.0239	0.8546	-1.2979	-0.1889	0.1945	-0.6867
0.3139	-1.5725	0.2369	1.6023	0.2732	0.9984	-1.0757	-0.3973	0.7442	-0.2243
0.3013	-1.4259	0.5306	0.8212	0.4190	0.9770	-0.9589	-0.5414	1.0732	-0.3813
0.2141	-1.6184	-0.0457	1.2039	-0.7737	0.9024	-0.3837	0.1311	0.9783	-0.7228
0.1695	-1.7157	0.5645	0.2791	-0.2365	0.5140	-0.5791	-0.6114	0.2330	0.0374
-0.0801	-1.9989	-0.1080	1.2232	0.7514	-0.1172	-0.9598	0.4794	1.2011	1.7653
0.0282	-1.8373	0.2275	1.0407	0.6122	0.7082	-0.9160	0.4920	1.2172	0.0991
0.0483	-1.5381	0.2823	0.6199	0.1523	0.4224	-0.6018	-0.0964	0.8972	0.7485
-0.0284	-1.8309	0.1035	1.4131	-0.6406	0.2491	-1.5027	0.0032	1.0574	-0.4719
-0.2374	-1.7827	-0.1967	0.9186	0.2564	0.6630	0.3074	0.2725	1.5880	1.5398
-0.3118	-1.9653	0.6543	1.2878	0.3903	0.4761	-0.6761	1.6673	1.6066	1.4163
-0.2615	-1.8025	-0.0996	1.2372	0.3316	0.4430	-0.5085	1.2206	0.9723	1.5783
-0.1986	-2.0079	-0.1752	1.8211	-0.3116	0.6472	-1.1892	0.0301	1.4073	0.3607
-0.0308	-1.5597	0.5970	1.4237	-0.2702	0.9345	0.1667	-0.7021	-0.1020	0.5813
-0.1103	-1.6191	0.3078	1.0808	0.3501	0.2012	-0.7047	0.3766	0.6409	-0.1886
-0.2953	-1.9775	0.3006	1.0747	-0.1573	0.1637	-1.5251	1.0039	0.7462	1.6415
-0.1124	-2.1197	-0.4289	1.2879	-0.5108	0.9396	-0.2937	-0.6231	0.3749	0.5997
-0.2499	-2.0953	-0.0760	1.4952	-0.5893	0.7268	-0.6420	-0.8382	1.2302	0.1442
0.0318	-1.9083	0.3034	1.4691	-0.1828	0.0745	-1.2296	-0.8164	1.1355	0.0246
-0.0297	-1.8682	0.0063	1.4039	0.5920	-0.1974	-0.7611	0.8285	0.2239	0.8504
0.0647	-1.8387	0.2595	2.0662	0.2865	0.0848	-1.1363	-0.6429	0.8038	0.3362
-0.2037	-1.7541	-0.4215	0.6223	1.0903	0.4494	-0.1764	-0.0408	-0.0048	0.4274
-0.2309	-1.8010	-0.2859	0.7638	0.5576	0.5453	-0.5759	-0.0187	-1.1421	1.1346
-0.1901	-1.8198	-0.0685	1.0545	0.4344	0.4262	-0.4817	1.1922	1.1424	0.2311
-0.1655	-2.1029	-0.2077	1.6528	-0.3535	0.4967	-1.6385	-1.3074	1.7842	-0.2970
-0.1144	-1.9702	-0.2506	1.9371	-0.1540	-0.2901	-0.9571	0.4358	2.0845	0.1719
0.0228	-2.4853	-0.2632	1.1966	0.4099	-0.3187	0.4823	-0.0933	0.5194	-1.1177
-0.1308	-2.0050	-0.3498	2.0525	0.2514	-0.0058	-0.4642	-0.2371	1.1150	-0.0575
0.0362	-2.5055	-0.4981	2.1077	0.6737	-0.3583	-0.9943	-0.1613	1.7635	-0.1272
-0.1964	-2.3863	-0.3667	1.6550	0.3200	-0.1359	-0.2124	0.2480	1.5937	-0.5099
-0.1782	-1.9079	0.0258	1.3917	-0.3200	-0.0907	-0.5102	-0.1138	0.5653	1.0217
-0.0095	-1.8078	-0.4745	2.0596	0.1291	0.1298	-0.6774	-0.5086	0.8013	0.5126
-0.1966	-2.1307	-0.5934	1.5598	0.2967	-0.9321	-1.1521	-0.1793	1.0846	0.3412
-0.1741	-2.0240	-0.5444	1.0237	-0.0498	-0.2314	-0.7151	0.0707	0.5538	-0.2782
-0.0274	-1.6848	-0.2905	1.2824	-1.0547	-0.3167	-1.3244	0.2339	1.6704	-0.2525
-0.0934	-1.9466	-0.4489	1.4128	0.1566	0.2140	-0.9457	-0.1690	1.4715	-0.5424
-0.2234	-2.3146	-0.5095	0.9933	-0.2196	-0.2334	-0.4977	-0.2821	-0.4299	-0.8434
-0.2402	-2.5085	-0.5882	1.7589	0.6193	-0.3667	-1.6320	0.3852	1.4884	0.4965
-0.2240	-2.2787	-0.7719	2.2559	0.0392	-0.7682	-1.6638	0.4072	1.3565	-0.7333
-0.3105	-2.2443	-0.4712	0.8645	-0.0654	-0.6542	-1.0489	0.9716	1.5550	0.3093
-0.4394	-2.1319	-0.3983	0.6565	-0.0360	-0.9634	-1.2292	0.2212	1.1668	-1.7467
-0.0939	-2.0862	0.1441	1.1244	-0.8167	-1.1072	-1.6053	0.3673	1.3627	-0.4550
0.0033	-1.9692	-0.2975	1.4980	-1.0845	-0.2504	-1.2572	0.4874	0.3763	-0.9591
-0.2905	-1.7845	-0.1005	1.3710	-0.6733	0.0953	-1.3655	0.0763	0.4688	-0.9300
0.0358	-2.1237	0.0375	1.6658	-0.7432	-0.2146	-1.5459	-0.1232	1.1931	-1.0222
0.0912	-2.0494	-0.2566	0.5215	0.2956	-0.0566	-0.6883	-1.0053	-1.0097	-0.4495
0.0276	-1.8276	-0.1393	1.2587	-0.1752	-0.2266	-1.5582	1.0378	1.9337	0.1825
-0.0336	-1.8263	0.4295	1.2302	-0.2419	-0.2594	-1.8582	0.3116	2.0719	-2.1237
0.0071	-1.9648	0.3187	0.0685	-1.0511	0.2571	-0.5371	-0.9481	1.2915	-1.5207
0.2061	-1.7138	0.3568	1.0363	-0.3883	0.1445	-1.0895	-1.0321	1.0967	-1.3197
-0.0274	-1.6083	0.3144	0.5360	-0.5990	-0.0057	-2.4379	-0.8920	0.9196	-1.4272
-0.0578	-1.9368	0.3302	0.6746	-1.3241	0.6844	-1.1703	-2.0920	0.6413	-1.1901
-0.0390	-1.8571	0.0238	0.9322	0.1386	-0.1880	-0.7809	-1.3393	0.8990	-1.2651
-0.0520	-1.9139	-0.1298	1.9296	-0.6383	0.3217	-1.3930	0.4106	1.7803	-1.0086
-0.0764	-1.8296	-0.0352	0.9406	-0.2237	1.0205	-1.3652	-1.0799	0.8047	-0.3157
-0.0962	-1.8771	-0.0258	1.1805	-0.3076	0.6158	-1.5082	-0.3832	2.4388	-0.6431
-0.0627	-1.3440	0.0968	1.1708	-0.6618	0.5791	-1.4428	0.7456	2.1688	0.4598
0.0940	-1.6143	-0.2160	1.0868	-1.4020	0.8089	-0.9176	0.4565	1.1914	0.2819
0.2549	-1.2922	0.6232	1.2538	-1.1459	1.3250	-1.2133	0.0441	1.8788	0.0988
0.1869	-1.6344	0.1726	1.0343	-0.5354	-0.1374	-1.2985	0.0441	1.6526	1.0424
0.2231	-1.6056	-0.0967	0.9978	-0.9165	0.0231	-0.5610	0.6729	0.5903	0.1708
0.2176	-1.2389	-0.1388	1.2672	-1.6327	-0.0411	-1.1193	-0.3525	1.4198	-0.0213
0.0088	-1.4099	-0.1627	1.1990	-1.1675	1.0299	-0.9396	0.0345	1.7036	-0.5321
-0.2242	-1.7520	-0.5652	1.2072	-0.6558	0.5877	-0.4523	0.4550	0.4018	0.0421
-0.1007	-1.7657	0.4003	1.6510	-0.7704	-0.0048	-0.7609	0.9756	0.6510	-0.2062
-0.0262	-2.0763	0.3209	1.0424	-0.1464	-0.0517	-1.7995	0.2847	2.0178	0.8532
-0.1511	-1.6578	0.0899	1.1563	-0.1028	-0.5238	-1.4879	0.5999	2.0459	0.1137
-0.3452	-1.9781	-0.2636	1.1569	0.1949	-0.7465	-1.5001	1.2467	1.3949	0.7829
-0.0993	-1.8872	0.0671	1.0827	-0.2913	0.3481	-1.5328	0.9661	2.0056	0.0860
-0.0883	-2.1233	0.2717	0.9338	0.1151	-0.4285	-1.0236	0.4684	1.6497	0.7615
-0.0371	-2.0590	0.2775	0.8111	-0.3763	-1.0853	-1.2573	0.0027	0.7526	-0.0052
-0.1292	-1.2398	-0.8118	0.7955	-0.8866	0.1426	-1.2309	-0.0324	1.1174	-0.6427
-0.0652	-1.6917	-0.1916	0.6779	-1.3675	0.4963	-1.0188	0.4137	0.6815	0.2462
-0.2179	-1.5310	-0.4499	0.7778	-0.2061	-0.0053	-1.4093	0.6808	1.5930	-0.8093
-0.1509	-1.9232	-0.1671	0.9558	-0.1865	-0.0492	-1.1103	0.0614	1.5706	0.1599
-0.0841	-1.9743	-0.4005	1.1944	-0.8609	0.1855	-2.0192	0.0718	1.2470	0.2231
-0.0667	-1.6455	0.0620	0.4862	-1.3131	0.7485	-1.7508	0.4541	2.4577	-0.2039
-0.2155	-1.6918	-0.3452	1.4695	-1.1143	0.2454	-1.8031	0.5744	2.2908	0.6974
-0.1668	-2.3633	0.2253	1.1761	-1.2095	-0.4487	-0.7251	0.4523	1.4969	-0.5455
-0.1347	-1.8612	-0.0360	0.7175	0.2713	-0.1650	-1.0376	0.4675	0.3945	-0.9538
-0.1847	-1.7121	-0.3436	1.0919	-1.1192	0.1207	-0.6248	0.3037	0.3703	-0.2272
-0.1613	-1.7299	-0.2866	0.8253	-0.1931	0.4302	-0.6807	0.1511	0.8995	-0.0727
-0.1874	-1.7863	-0.1487	0.6573	-0.3373	-0.5927	-1.4930	-0.3394	0.2550	-0.3965
-0.1817	-1.8405	-0.5382	0.9718	-1.1135	-0.0683	-1.0570	-0.0586	0.6522	-1.0336
-0.0703	-1.6988	-0.1747	0.6368	-0.9042	-0.8834	-0.2953	-0.0670	0.0293	-0.2034
-0.1282	-2.0554	-0.5993	0.9481	-0.7568	-0.0279	-0.8254	0.4314	-0.0875	-0.6677
-0.2822	-1.8605	-0.9266	1.4152	-0.1368	-0.7439	-0.8151	0.5299	0.2944	-0.2271
-0.1764	-2.1983	-0.2640	0.9925	0.1239	-1.2083	-1.1363	-0.4859	0.9757	-1.1293
-0.2633	-2.1780	-0.7262	1.0796	-1.0157	-0.7923	-1.4139	0.1558	1.0754	-1.1464
-0.1140	-1.8483	-0.0781	0.4183	-0.4521	-1.4911	-0.7390	-0.6765	0.0835	0.1836
-0.1023	-1.6266	-0.0206	0.7590	-0.6777	-0.2163	-0.8134	-0.0620	0.1399	-0.2817
-0.0094	-1.8792	0.3055	0.2330	-0.1296	-1.0539	-1.4318	-0.4226	0.1864	0.8396
-0.1051	-1.8115	0.2914	0.1989	-0.3174	0.0986	-1.3511	0.4481	-0.2494	-0.0627
-0.1441	-2.0081	0.3704	0.5150	0.2030	-0.6897	-0.1491	0.3409	-0.1538	0.1590
-0.1699	-1.7325	0.2345	0.6164	-0.4977	0.0147	-0.4287	-0.3863	0.4228	-0.0836
-0.0281	-1.9445	0.8869	0.3777	-0.7558	-0.2924	-0.7416	0.0283	1.2940	0.8112
-0.1909	-1.8202	0.4856	0.2562	0.1647	0.7329	-1.0244	0.6966	0.9702	0.2969
0.1434	-1.4954	0.3325	1.3649	-0.8226	0.3104	-1.5356	-0.1129	0.9552	-1.3168
0.0041	-2.1268	0.3157	1.1957	-1.0982	0.2101	-1.1667	-0.1464	2.7677	-0.5300
0.1488	-1.5803	0.2908	0.3630	-0.4486	1.0441	-0.9009	0.5929	1.8334	0.1985
0.2114	-1.7659	0.5512	1.3779	-0.9494	0.8911	-0.3358	-0.5591	0.0978	-1.1328
0.1752	-1.1799	0.2052	0.7076	-0.7526	1.4284	-0.8125	-0.7803	0.0201	-0.4305
-0.0034	-1.2758	0.2719	0.6444	-0.8303	1.6758	-1.0076	-0.5979	0.5173	-1.3555
0.1177	-1.1135	0.8162	0.4952	0.0701	0.7133	-0.2626	0.9259	1.5263	0.1366
0.0650	-1.8536	0.5513	1.1024	-0.5502	0.6582	-0.9980	-0.4822	1.7368	-0.4766
-0.1712	-1.6813	0.3305	0.0990	-1.0955	1.0920	-1.3794	-0.3756	1.6172	-0.6935
-0.0391	-1.4775	0.3295	0.2172	-1.0436	1.2178	-1.5864	1.1046	1.9100	-1.1451
-0.1727	-1.8914	-0.0587	0.6940	0.3368	0.3214	-1.1445	-0.4373	1.2214	0.7452
0.0536	-1.2476	0.7532	1.0938	-0.9684	0.4060	-0.5891	-0.1051	1.8220	1.8649
-0.1452	-2.0671	-0.2438	1.2078	-1.1873	-0.2089	-1.0181	0.3334	1.0581	-0.9383
-0.0771	-1.7105	0.4216	1.3403	-0.4491	0.5386	-0.9363	1.6262	0.8285	-0.6995
-0.1187	-1.7181	0.4915	1.2444	-1.1940	0.6689	-1.7283	0.6812	1.9145	0.9504
-0.1813	-1.7636	0.1688	1.5494	-1.8157	0.5273	-1.3775	-0.1233	2.0305	-0.0270
-0.3014	-1.8445	0.2679	0.6816	-0.9390	0.3474	-0.2498	0.8134	0.7737	-0.5220
-0.3072	-1.7883	-0.0392	1.3700	-1.4045	-0.1504	-0.6035	0.5759	0.0942	-0.0673
0.0447	-1.9687	-0.0432	1.1522	-0.6999	1.0794	-1.1325	0.8947	1.7301	0.4596
-0.1269	-1.7951	-0.5946	1.6149	-0.1112	-0.7627	-1.3437	1.1142	1.4516	-0.6580
-0.2562	-1.8776	-0.3243	0.9527	-0.1010	0.0541	-0.7549	2.2705	0.5572	1.1176
-0.1679	-1.8806	0.0085	1.1425	-1.1159	-0.1091	-0.7138	0.9656	0.9738	0.5479
-0.0300	-1.8975	-0.1233	1.0516	-0.7927	0.4420	-1.2484	1.4193	1.0108	0.3978
-0.2797	-1.7141	0.0371	1.2974	-1.4217	0.6277	-1.1845	2.3809	1.2323	-0.5644
0.0479	-1.6870	0.0658	1.0972	-1.6512	0.7542	-1.8485	1.5229	0.9100	-0.5693
-0.0812	-2.0243	0.1560	1.0620	-0.8706	-0.4242	-1.0043	1.0263	1.1759	-0.0279
0.0395	-1.9131	0.1400	1.3294	-0.5454	0.0354	-1.0889	1.4678	1.4216	0.7183
-0.0831	-1.8692	0.0357	1.3248	0.4164	-0.4109	-2.0017	0.3343	1.7050	0.0444
0.0349	-1.7439	-0.1800	0.9774	-0.8857	0.9875	-1.7054	-0.1784	1.0174	0.7879
-0.1120	-1.8825	-0.4561	0.4884	0.1698	0.3932	-0.7886	0.2169	0.0207	2.1141
-0.2524	-1.6544	0.4492	0.1975	-0.2124	1.7304	-1.2180	0.8651	1.5011	0.4676
0.1984	-1.5802	0.3357	0.5458	-0.2786	0.2301	-1.2100	0.1064	1.4059	-0.3788
0.0655	-1.9662	0.4466	0.3470	0.1270	-0.0935	-1.0326	0.3076	-0.3856	0.1249
-0.0255	-1.6647	0.2178	0.4436	-0.2665	0.9737	-1.3130	-0.2924	0.0459	-0.7062
0.1350	-1.9895	0.5829	0.5406	-0.2871	0.6022	-1.1748	-0.6316	0.2953	-0.1668
-0.0329	-1.8609	0.6924	0.7863	-0.2073	0.3958	-0.9083	0.1915	0.3860	0.1696
-0.1430	-1.4952	0.2672	1.2229	-1.7369	0.3979	-1.7406	0.3702	-0.1830	-0.9239
-0.0117	-1.6125	0.3255	0.5791	-1.2461	-0.3337	-0.6488	1.1060	-0.4574	0.2748
0.0178	-1.8683	0.1197	0.5218	-1.3352	0.1649	-1.1079	0.7866	0.4125	-1.2633
0.1502	-1.2925	0.4096	0.6270	-2.0541	0.3382	-0.4850	1.2631	-0.5590	-1.6497
-0.1218	-1.9125	0.3129	0.5356	-1.1115	-0.1208	-1.0869	0.2472	-0.0051	-1.2824
-0.2020	-1.8335	-0.0369	0.8832	-0.2704	0.4115	-0.7917	1.9449	0.9956	0.7800
-0.1329	-2.0005	-0.0281	0.8504	-0.6948	0.0198	-0.8243	0.7587	0.7317	0.2011
-0.0799	-1.7294	0.4135	0.3791	-0.7447	-0.4359	-0.9856	-0.2646	1.4907	-0.2279
-0.0463	-1.5379	0.1750	0.3486	-0.4989	0.0270	-0.9343	1.7379	0.7910	0.2455
-0.2029	-1.7633	0.2719	0.4227	-0.3341	-0.0290	-0.7253	0.6959	-0.4447	-0.3654
-0.1968	-1.7852	0.0061	1.4699	-1.0921	0.1145	-0.8953	-0.5857	-0.6239	-1.1554
-0.1915	-1.4741	0.4763	1.1426	-0.4995	0.2436	-0.0483	-0.0716	0.1466	0.0878
-0.0451	-1.4886	0.4675	0.9614	-0.5736	0.6238	-1.5747	-0.1261	0.8445	0.8418
0.0050	-1.7251	0.2243	1.2815	-1.4365	0.1080	0.4925	-0.7696	0.2721	-0.8312
-0.3626	-1.8329	0.3177	0.6800	-0.7845	0.0435	-0.3564	0.2839	0.4835	0.2584
0.1010	-2.0577	-0.0071	0.8473	-0.7871	0.0460	-0.8627	0.6707	1.2304	0.8583
0.0237	-1.8324	-0.4403	1.1226	-0.7277	0.3298	-0.7386	0.5693	1.2345	-0.1872
-0.0561	-2.2809	0.1923	0.6087	-0.9198	1.0180	0.0856	0.9630	-0.0182	-1.1356
0.1957	-1.6764	0.1050	0.8410	-0.7005	-0.1447	-0.0008	-0.2848	-0.0614	-0.3422
0.1013	-1.6163	-0.0763	0.6029	-0.6270	0.2833	-0.1970	-1.3675	-0.3618	-0.6191
0.1375	-1.7501	0.7549	0.6046	0.0623	-0.2032	-0.6049	-0.4726	-0.7345	-0.7510
0.2441	-1.8610	0.4707	1.5690	0.2979	0.3699	-1.1912	-0.3445	0.6270	-0.5973
-0.0570	-1.9137	-0.2130	1.2573	0.3164	1.2285	-1.2578	0.3816	-0.0883	-0.3700
0.2677	-2.0137	0.6512	1.1374	-0.5733	1.0583	-0.7828	0.1709	-0.4180	-0.9923
-0.0642	-1.9993	-0.0173	1.0889	0.6847	0.5898	-0.2281	1.0663	-0.6846	1.5951
-0.0902	-1.7055	-0.1415	0.9747	0.1967	0.9981	0.3660	0.7181	-0.7806	2.0709
-0.2742	-1.5577	-1.6686	1.5044	-0.8940	1.2645	0.3099	0.6029	0.1762	0.5499
-0.2409	-1.9325	-0.7631	1.2008	0.4405	1.2295	-0.3500	0.8072	1.5047	1.2617
-0.1523	-1.7580	0.0562	1.2540	-0.1631	0.6389	-1.0450	1.8472	0.4150	0.7587
-0.1504	-1.7955	-0.7501	1.1347	-0.0573	0.9236	-0.5513	1.4544	1.2206	1.3953
-0.0157	-1.4608	-0.1068	-0.0164	-0.2202	0.4458	-0.1603	1.8710	0.7747	0.5577
-0.0117	-1.8106	-0.0559	0.2098	-0.3117	0.9083	-0.8352	1.3915	0.9310	0.8258
-0.2226	-1.9492	0.0462	0.2778	-0.4470	0.8784	-0.6304	2.4871	0.1263	1.5056
-0.0498	-1.9986	-0.5073	0.6165	-0.2068	0.3622	-0.4119	1.1970	-0.2409	0.6480
-0.1340	-1.6561	-0.3087	1.4391	-0.3947	0.7141	-0.5811	2.1843	0.6502	0.8423
-0.0172	-1.8176	0.3564	-0.0132	-0.4143	0.4184	0.0228	2.1397	0.7846	1.4469
-0.0013	-1.5997	0.2255	0.8258	-0.4110	1.2677	-0.2958	1.9125	0.0933	0.2070
0.0673	-1.7242	0.6709	0.3999	-0.0891	0.1150	-0.5737	1.9134	-0.1909	0.7554
-0.0808	-1.6043	0.0490	1.0155	-0.6025	0.4713	-0.6221	1.3013	-0.1319	-0.3930
0.0979	-1.9504	0.3701	1.4709	-1.0963	0.1830	-1.0406	1.1659	0.1272	0.0944
-0.0694	-1.5050	-0.4358	0.0835	-1.0104	0.2930	-0.3889	2.2519	0.6660	1.1022
0.0885	-1.8642	0.2563	0.9379	-0.7489	0.7889	-0.7121	1.5613	-0.6566	-0.5237
0.0970	-1.5147	0.7858	0.3245	-0.7763	0.6553	-1.1206	1.0335	-0.4578	-0.6192
0.2227	-1.3633	0.3478	0.8470	-0.7307	1.1076	-0.8452	1.0883	0.4947	-0.0270
0.1544	-1.5623	0.0375	1.3663	-1.3065	1.7710	-0.0989	1.5046	-0.2040	-0.5789
0.1750	-1.4195	0.4614	0.6927	-1.3472	-0.0899	0.4739	1.6691	-0.3388	-0.0305
0.0794	-1.0209	0.0306	0.5150	-2.0598	0.2691	-0.2624	-0.3270	-0.3054	-0.4581
0.2293	-1.7336	0.9922	0.8909	-0.5501	0.3332	-0.3211	0.6961	-0.2014	-0.0849
0.0812	-2.2377	0.6211	0.9293	-0.4049	0.1465	-0.0197	0.7525	-0.4732	-0.4366
0.2734	-1.5595	0.7532	0.3773	-0.1191	-0.0421	0.5682	0.8055	-2.0816	0.5006
0.3141	-2.0216	0.3347	1.4292	-1.2221	0.6352	0.3883	0.5048	-0.9382	-0.1410
0.3377	-1.7420	0.7172	0.6611	-1.5027	1.0314	1.2998	0.4182	-0.6226	0.3068
0.3385	-1.7584	0.8253	0.7434	-0.7169	0.9768	0.1663	-0.5336	-1.0614	-1.0568
0.1888	-1.5643	0.5432	1.0577	-1.2786	1.2308	0.8014	-1.1352	-2.0619	-0.8367
-0.0080	-1.3120	0.1972	1.1409	-1.1100	0.9749	1.8021	0.0621	-1.9878	0.0119
0.2431	-1.4041	0.8151	0.9920	-0.0076	1.2770	0.7926	1.6165	-2.4126	1.3555
0.3283	-1.4240	0.4082	0.2936	-0.2609	0.4939	0.9067	0.9475	-1.3473	1.0274
0.4043	-1.1606	0.1470	0.9725	-1.1080	0.9003	0.9870	1.2238	-1.7197	0.1684
0.2306	-1.3615	0.2958	0.6349	-0.4456	0.7742	1.5519	1.0415	-0.8192	-0.7455
0.2931	-1.5367	0.1209	1.3634	-1.0168	0.3829	1.2246	0.8146	-1.2748	0.5662
0.2977	-1.2281	0.7609	0.4909	-0.8075	0.7667	0.4914	1.0240	-1.5389	0.2315
0.3040	-1.1697	0.5824	1.0773	-0.7880	0.9208	0.4124	0.9943	-0.1647	-0.1987
0.2424	-1.1069	0.2686	0.5558	-0.2953	0.8569	0.4628	0.8059	-0.6413	0.1031
0.2776	-0.9545	0.4585	0.9485	0.0139	2.0858	-0.0548	1.2587	1.1868	0.3924
0.2631	-1.6147	0.6696	0.0284	0.0702	0.8675	-0.3307	1.1043	0.9589	0.8144
-0.0077	-1.4017	0.6752	0.6592	-1.8353	1.8723	0.1431	1.2375	1.6231	0.2444
0.2407	-1.2219	0.4738	0.4863	-2.6214	1.4779	0.7130	1.5490	0.7347	0.2043
0.2354	-1.5658	0.6758	-0.0631	-1.6723	1.0369	0.2907	0.3646	0.8711	0.7015
0.2153	-0.8694	0.5480	-0.1907	-1.0698	0.9433	0.4337	0.5310	0.6395	-0.4198
0.2121	-1.3351	0.6631	-0.0413	0.0180	0.3714	-0.7868	-0.5757	0.3715	-0.0730
0.2203	-1.2187	0.3384	0.3195	-1.3457	1.4646	-0.1442	0.5499	0.7783	-0.1845
0.1822	-0.9669	0.8142	0.7072	-0.0989	1.1711	-0.3391	0.0230	0.9207	-1.0104
0.0951	-1.4142	0.3437	0.3200	0.0205	1.1206	0.2033	0.1664	0.3225	0.1099
0.1390	-1.2837	0.3380	0.5350	0.5155	1.0625	-0.0820	0.7632	0.0852	0.6631
0.1889	-1.1972	0.3975	0.5872	-0.3584	1.4739	0.2637	1.4775	-0.2703	0.5791
0.1242	-1.0535	0.9050	0.1168	-0.5902	1.4286	0.3025	0.7536	0.0273	0.5746
0.3366	-0.9596	0.4229	0.0116	-0.6280	0.5020	1.1097	1.0500	0.4157	0.4944
0.2807	-1.1948	0.9960	-0.5258	-0.6070	0.9411	0.5174	0.8288	0.2849	0.7651
0.3185	-0.8222	0.4198	-0.2651	-0.5168	0.4744	0.2233	1.7697	-0.0284	0.3018
0.2041	-1.2136	0.3670	-0.3586	-0.4152	0.1760	0.9263	1.0230	0.6366	0.8965
0.2545	-0.8255	0.0275	0.0626	-0.5435	0.4948	0.2527	1.7441	-0.3911	0.1408
0.1844	-0.8966	-0.2512	-0.1186	-0.4091	0.4952	0.7031	0.7502	0.1947	1.5825
0.2425	-0.8093	0.2363	-0.1340	-0.4059	0.2756	0.5177	2.6340	0.5944	0.9830
-0.0288	-1.5732	0.4945	0.2547	-1.2454	0.0921	0.1618	1.9997	0.1233	1.3484
0.0549	-0.9623	0.1113	-0.8508	-0.5672	0.4333	0.4052	1.7648	-0.4643	-0.0389
0.0849	-0.8936	-0.0388	-0.0066	-0.1167	0.1204	-0.1440	1.5077	-0.0409	1.0476
0.3150	-0.9406	0.2792	-0.4568	-0.1980	0.0726	0.1435	1.2433	-0.1753	0.4034
0.2144	-0.6402	0.3384	-0.6064	-0.0673	0.0726	0.1471	1.1569	-0.4632	-0.8595
0.3694	-0.5195	0.1257	-0.4734	0.7811	0.9833	1.0573	0.5620	0.1548	1.4072
0.4052	-0.3861	0.0511	-0.2580	0.7810	0.6263	0.4653	-0.3985	0.2925	0.0101
0.1041	-1.2354	0.3629	-0.5902	-0.0397	0.2343	0.3829	0.0731	-1.6947	0.6618
0.3215	-0.9296	0.4928	-0.3701	0.2709	0.3670	-0.0781	1.5116	-0.0657	-0.1659
0.3768	-0.8351	0.5059	-0.5585	-0.1861	1.0988	0.2698	1.4197	-0.7346	-0.2005
0.3913	-0.8444	0.5692	-0.2293	-0.1340	1.0902	0.3511	1.4640	0.3336	0.1173
0.2697	-0.5786	0.4900	-0.4015	-0.9266	0.9055	0.2731	1.4087	-0.9925	-0.6546
0.3012	-0.7144	1.0514	-0.3370	-0.5367	0.8211	0.4353	0.8084	0.2045	0.4920
0.5435	-0.6820	0.8752	-0.5477	-0.6746	0.3362	0.6993	-0.1295	-0.8650	-0.5330
0.5011	-0.8609	1.2604	-0.6534	-0.1077	0.7308	0.9872	0.5356	-0.4212	0.0489
0.4894	-0.4947	0.7326	0.3660	-1.2535	0.7857	1.1150	0.6095	-0.3546	-0.7425
0.5069	-0.5131	0.7105	-0.2059	-1.1206	1.6272	0.8273	1.4185	-0.6083	-0.7245
0.4917	-0.6552	0.9885	-0.4363	-1.3216	0.4255	0.4052	0.3008	-0.2985	-0.5266
0.5356	-0.4305	1.4772	-0.3033	-1.5333	0.5752	1.1333	0.0174	-0.1373	1.1127
0.4304	-0.4190	0.6610	0.0268	-0.2105	0.0547	0.4705	0.8210	-1.2601	-0.8720
0.4838	-0.8091	0.7023	0.1885	-1.1810	0.3354	0.8805	1.0443	-1.5710	0.1750
0.3617	-0.4685	0.3712	-0.0553	-0.6020	0.5675	0.4130	0.3239	-0.0800	-0.1799
0.4644	-0.5212	0.8873	-0.1644	-0.9626	0.4916	0.6520	0.3184	-1.2472	-0.7366
0.4987	-0.6060	0.3783	-0.0895	-0.5704	0.4849	0.3552	0.3554	-0.8315	0.1946
0.3232	-0.6884	0.2988	0.2457	-0.6616	-0.1054	0.3420	1.5611	-1.1358	1.3119
0.3095	-0.7287	0.5808	0.0007	-0.5140	0.2215	1.4199	0.5919	0.0542	1.0621
0.5012	-0.3499	0.4440	0.1318	-0.9169	0.4316	0.7889	1.1075	-0.5101	0.4047
0.4432	-0.6062	0.5179	-0.4282	-0.4360	0.7768	0.7125	1.1056	-0.0983	1.5228
0.4957	-0.2770	0.5985	-0.9655	-0.5523	-0.1927	0.9382	1.4386	0.5109	0.0070
0.4137	-0.2858	1.0410	-0.5681	-0.5177	0.2413	1.0588	-0.1168	0.8302	1.9753
0.4841	-0.1117	0.7765	-0.5174	-0.9898	-0.2672	0.8845	0.6687	-0.6094	0.2957
0.4690	-0.2701	0.8704	-0.1889	-0.4784	1.2333	0.5572	1.5341	-0.2893	1.3567
0.5610	-0.3201	1.2427	-0.1341	-0.9166	0.1986	0.3093	0.5717	-0.0372	0.8078
0.4221	-0.1529	0.8097	-0.1615	-0.8226	-0.2568	0.8110	1.5575	-0.8485	1.1269
0.5073	-0.2787	1.1444	-0.4303	-1.0192	1.1641	1.3168	0.5923	-0.1259	1.2011
0.4166	-0.3061	0.6049	-1.1034	-0.3173	0.8247	0.6194	1.2129	-0.5389	0.8314
0.5684	-0.3047	0.5423	-0.1134	-0.5913	0.6564	0.4025	1.0857	-1.7536	1.2741
0.5720	-0.1233	1.2289	-0.8252	-0.2020	0.1440	0.2742	0.2945	-0.5114	0.4051
0.6014	-0.2610	1.2524	-1.1696	0.0177	-0.4471	0.0084	-0.1511	-0.4671	-0.2199
0.6131	0.1513	0.9790	-0.7115	-0.1738	0.7752	0.2328	-0.5092	-0.3194	0.4715
0.4528	-0.4211	1.1776	-0.7506	0.1021	0.5733	1.0494	-0.9975	-0.7021	-1.0247
0.5029	-0.4476	1.2864	-0.7829	-0.6531	0.2489	0.9579	0.5342	-0.3209	0.3555
0.3980	-0.5557	1.0402	-0.6743	-1.6208	1.1735	1.6356	-0.2118	-0.0477	0.8539
0.3434	-0.9931	0.9452	-0.2858	-1.0793	0.8805	1.2878	0.0740	-0.9538	-0.2987
0.4944	-0.5980	1.4689	-0.7394	-0.9460	-0.5636	1.3970	0.3774	-0.7132	0.7783
0.4226	-0.8780	1.1855	-0.3288	-0.9678	-0.1763	0.9323	0.1363	-0.7200	0.6691
0.4634	-0.9839	0.9342	0.0384	-1.2602	0.1838	1.0873	0.9475	0.3904	-0.6220
0.4802	-0.6977	0.9630	0.2254	-0.5323	-0.4223	0.5318	0.3328	0.4680	0.2156
0.3826	-0.7449	0.8467	-0.8134	-0.4830	-1.1080	0.8340	1.5725	1.0472	0.4514
0.3835	-0.6028	1.3598	-0.4729	-0.6585	-0.2316	1.2658	0.3604	0.5792	0.0673
0.4167	-0.8863	0.7249	0.0682	-0.4636	0.7541	0.7418	0.8223	0.8396	1.1849
0.3045	-0.9534	0.8926	-0.3639	-1.6468	0.4970	1.2200	1.2835	-0.7394	-0.9872
0.2661	-1.0028	1.2091	0.6417	-0.8206	0.2908	0.9202	0.2935	0.7897	0.3898
0.2892	-0.8951	0.7534	1.0499	-0.7871	0.2725	0.6576	0.6725	0.0253	0.2041
0.3149	-1.1170	0.7715	0.5195	-1.0214	0.4184	1.0543	0.0406	-0.0143	0.4953
0.2151	-0.7263	0.8262	1.0615	-1.2701	1.1174	1.2967	0.0215	0.0115	0.3921
0.3279	-0.5438	1.5331	0.1530	-0.5709	0.4052	1.0315	-0.1639	1.1150	0.2257
0.3774	-0.3506	1.7481	0.2187	-1.5601	-0.0268	0.6516	-0.2030	-0.2164	0.2825
0.3240	-0.6926	1.7815	-0.3902	-1.1208	-0.1445	1.0837	0.0037	1.2566	0.8847
0.4744	-0.1384	1.2028	0.7265	-1.4439	0.1371	1.5459	0.7701	0.4029	0.5726
0.2649	-0.5552	1.3099	-1.1224	-1.7229	0.4267	0.9953	0.1437	-0.4879	0.0117
0.3682	-0.6483	1.1315	-0.3524	-1.3767	0.9184	0.8929	0.2565	-0.0013	0.0524
0.3539	-0.5077	1.6563	-0.2715	-1.6780	0.3285	1.5394	0.2616	-0.1445	1.0395
0.6929	0.2017	1.7045	-0.4397	-1.0922	0.2513	0.6367	-1.3119	-0.3872	0.0348
0.4863	-0.4627	1.5510	-0.3649	-0.9278	1.3861	0.7270	0.5485	-1.3789	0.1111
0.6549	-0.0630	1.5621	0.1977	-1.8821	0.2638	0.8450	-0.7895	0.2360	-0.3715
0.6272	-0.0763	1.1667	0.3283	-0.6367	1.5977	1.4471	-0.0348	0.5641	-0.4872
0.5889	0.1290	1.2333	-0.3186	-1.2263	1.2885	1.6625	1.0829	0.1713	-0.2503
0.6583	0.0977	1.1549	-0.0950	-1.0993	1.3549	1.7749	0.5242	-0.4337	1.9988
0.3860	-0.2956	1.2389	-0.1086	-1.2260	0.5060	1.2243	0.2611	-0.8741	0.5141
0.5163	-0.2763	1.7322	-0.0326	-1.4890	-0.3184	2.0055	0.5422	-1.6089	0.9116
0.5079	0.1632	1.2024	-0.5386	-0.3889	0.5441	1.5186	0.8565	-0.4862	0.3860
0.6151	0.0847	1.5209	0.1617	-1.4062	0.4321	1.0167	0.7081	0.0094	1.6339
0.6474	0.5289	1.0831	-0.5618	-0.1033	-0.6151	0.9016	0.7271	-0.5423	2.0800
0.6012	0.3993	0.9994	-0.2164	-1.4150	-0.1240	0.8702	2.1676	-0.1596	1.0583
0.5244	0.3560	0.9898	-0.1990	-0.8671	-0.0845	1.2022	0.4231	-0.6606	2.0963
0.7447	0.0312	0.9742	-0.5232	-0.5271	0.2326	0.8758	0.2366	-0.3581	1.2874
0.6513	0.1066	1.1905	0.1261	-1.7633	0.9906	1.5225	0.9197	-0.4037	1.9001
0.6227	0.0046	1.2595	-0.5010	-0.2939	-0.5797	1.7872	0.7656	-0.1845	1.0018
0.7195	0.3371	0.9991	-0.5842	-0.2062	0.1183	1.0491	-0.1530	0.6909	0.9831
0.6556	0.5982	1.0644	-0.4952	-0.4607	0.0092	1.3517	1.1835	-0.1726	1.1722
0.7276	0.4277	1.3508	-0.3624	-0.8361	0.6869	1.0728	0.8455	-0.0319	2.0326
0.6546	0.5149	0.8730	-0.1267	-1.4701	0.4142	1.1894	1.7028	-0.2301	1.6351
0.6648	0.1974	1.0902	-0.2317	-0.5599	0.6526	0.1021	1.2957	-0.5772	1.7815
0.6088	-0.1649	1.0045	-0.1655	-0.9094	0.2280	0.3366	1.3333	-0.6454	0.4567
0.5094	0.1256	0.7447	-0.0987	-0.6433	0.5475	0.4143	0.6115	0.5795	1.1994
0.8079	0.1091	0.9989	0.1196	-1.0067	-0.3451	0.7894	1.8342	-0.6456	1.1327
0.5601	0.5857	1.4459	-0.9599	0.0752	-0.2566	0.6895	-0.0302	-0.1770	0.8082
0.8165	0.5679	0.7803	0.1317	-1.1196	-0.6337	0.7830	0.6980	-1.0374	0.0965
0.7700	0.4560	0.8641	-1.0151	-0.8285	-0.0970	1.0955	0.2045	-0.5581	0.9881
0.7123	0.1297	1.1461	-0.5192	-1.2579	-1.2994	1.4915	-0.0678	-1.2841	1.3380
0.8881	0.3571	0.9501	-0.5020	-0.7004	-0.9964	1.1927	0.3722	-0.6956	0.5697
0.6390	0.2137	0.6626	-0.2529	-0.7395	-1.2325	0.5940	0.1178	0.0379	0.7532
0.8563	0.4512	0.8550	-0.2367	-0.6309	-0.2068	0.4088	0.5849	-0.3887	0.2952
0.7718	0.5124	0.5541	-0.2477	-0.7682	-0.1575	1.3193	0.9601	-0.6078	0.5213
0.9104	0.6752	0.5231	0.1760	-0.3215	-0.3960	-0.1627	1.1249	-0.8161	0.8907
0.7649	0.2435	0.4854	0.1473	-0.6519	0.8656	0.3506	0.6615	-0.7193	0.1284
0.8172	0.4482	0.7399	-0.1277	-0.7611	0.2045	0.8479	1.0328	-0.3234	0.8239
0.7158	0.3582	0.9503	-0.4961	-0.3030	0.8493	1.1142	1.1310	0.5369	0.0028
0.6990	0.2180	1.3795	-0.2009	-0.8592	-1.0393	0.9597	0.2803	0.6525	0.9524
0.6878	0.2023	0.8563	-0.2672	-0.6317	-0.1245	1.0200	0.2535	0.1888	0.7549
0.6650	0.2698	0.7884	-0.4270	-0.1694	-0.0220	1.0840	0.1403	-0.1084	0.0223
0.6296	0.3083	0.6793	0.0112	-1.0719	0.3455	0.5565	0.4562	-0.3332	0.5456
0.8052	0.2119	0.5704	0.2095	-0.4454	0.6000	0.9039	0.9269	0.6083	0.1637
0.7211	0.3883	0.8664	-0.2861	-0.2734	0.0113	0.7928	0.0490	-0.1395	0.5181
0.7011	0.8699	0.7524	0.0806	-0.9385	0.2444	0.9103	1.1995	-0.4138	-0.4708
0.7040	0.5588	0.9850	0.0035	-0.2127	0.6951	1.4122	-0.1015	-0.1731	0.1692
0.5538	0.1121	1.1104	0.0080	-1.1452	0.3085	1.1583	-0.0004	0.4093	0.4824
0.7985	0.7330	0.8032	-0.2487	-0.8595	0.6677	1.0857	-0.1096	0.1088	0.3065
0.7000	0.2312	0.5451	-0.2508	-0.5610	0.3251	1.2353	-0.4074	-0.0610	0.4706
0.7818	0.4239	0.9284	0.1698	-0.3600	0.5049	1.0661	1.2371	-0.1651	0.4978
0.6749	0.2016	1.1588	-0.4862	-0.4861	1.0135	1.6098	0.8241	0.2069	0.6513
0.7371	0.3639	1.3083	-0.0260	-0.7988	0.7997	0.9962	-0.0952	0.9438	0.5115
0.6733	0.6403	1.2687	-0.0156	-1.4175	0.5225	0.9985	0.2233	-0.1545	1.1922
0.5744	0.6189	0.5826	-0.1315	-0.4481	1.4598	1.0930	0.8226	-0.4150	0.4080
0.6369	0.5965	1.1207	-0.4525	-0.9709	1.1461	1.0558	0.0583	-0.3686	0.2974
0.6887	0.5309	0.3130	0.0874	-0.3950	0.7015	1.2204	0.9740	0.4085	0.4476
0.7146	0.2938	0.6021	-0.3586	-0.0386	0.5487	0.7061	1.1698	0.2630	0.1694
0.5922	0.5575	0.5087	-0.2223	-0.1245	0.4471	0.3070	0.8130	-0.4636	0.0310
0.4702	0.3808	1.0887	-0.5093	-1.0884	0.9951	0.5009	0.2988	0.2620	0.7653
0.7351	0.3880	0.8008	0.2531	-1.3760	0.3342	0.9796	1.4355	-0.6327	0.4116
0.6317	0.5157	1.2736	-0.1305	-1.3671	0.4506	0.9488	1.2372	-0.6439	0.0361
0.6101	0.4069	1.3373	-0.3834	-1.0013	0.8609	0.9873	-0.1952	-0.1459	0.5057
0.6563	0.5012	1.2010	-0.5119	-1.9232	0.3924	1.1741	1.1187	-0.3799	1.3274
0.8185	0.7391	1.2227	-0.0398	-1.2122	-0.0682	1.4410	-0.1690	-0.6217	0.1799
0.7554	0.5813	1.2251	-0.1822	-1.1211	-0.0304	1.3137	0.1587	-0.2896	1.2420
0.6698	0.7964	1.4974	-0.1858	-1.3134	0.4680	1.2614	0.3329	-1.0240	1.6237
0.7374	0.7457	1.0007	0.5197	-2.8818	0.3132	1.3321	0.4487	-1.7627	0.6818
0.8150	1.0436	1.2638	-0.4495	-1.0719	-0.2699	0.1585	-0.3799	-0.1320	-0.1703
0.7783	0.6984	1.5461	-0.3773	-1.2049	-0.1041	0.4479	-0.7168	0.3645	0.7717
0.7259	0.7094	1.6332	-0.4753	-1.5699	0.0461	1.1321	-0.0211	0.0594	1.6449
0.7666	0.6395	1.1393	-0.4404	-0.9346	0.5719	1.2198	-0.8113	0.0711	0.4592
0.6757	0.4448	1.5781	-0.4779	-0.8676	-0.3591	1.4815	-0.6766	-0.4374	0.1948
0.7379	0.5086	1.2974	-0.1171	-1.6605	-1.0894	0.8806	0.2910	-0.5446	1.6112
0.7313	0.7327	1.5740	-0.5401	-1.9044	0.1770	1.4196	-0.2657	-1.5353	0.1852
0.7201	0.3999	0.8505	-0.1637	-1.6139	0.0880	0.4274	-1.1694	0.1217	1.0852
0.6006	0.5809	0.9065	0.1802	-1.7287	-0.0644	1.2669	-0.0338	-0.7891	0.7522
0.7634	0.8926	1.3105	-0.3585	-0.9114	0.6825	0.6082	-0.3947	-0.2869	0.1762
0.7502	0.6153	1.3958	-0.4930	-0.9030	0.0798	0.5003	0.7265	-0.2306	-0.1337
0.8309	0.6795	2.1611	-0.7043	-0.4146	0.6917	1.5131	-0.1479	-0.2903	0.3293
0.7125	0.7921	1.2570	-0.3522	-1.0443	0.7149	0.4970	0.1414	-1.4288	0.7286
0.7880	0.8407	1.5949	-0.3684	-0.8200	-0.0692	0.7290	-0.4985	-0.0570	0.4590
0.6455	0.5411	1.0803	-0.2648	-1.5813	0.8546	1.0525	0.1480	-1.3737	0.0155
0.7293	0.0901	1.0022	-0.0029	-0.4360	0.5129	0.6341	-0.3537	0.3926	-0.5499
0.7224	0.5332	1.5779	-0.4569	-1.2178	0.6089	1.2800	0.1258	0.3100	1.0186
0.6803	0.5370	1.6446	-0.2550	-0.9365	0.4758	1.4280	-0.1528	-0.1087	-0.3966
0.7333	0.3708	1.2117	-0.2732	-1.5307	0.9408	1.0596	0.3107	-0.1957	0.0602
0.7011	0.6289	1.3586	-0.5516	-0.5910	0.7399	0.6918	-0.4191	-0.5668	-0.3837
0.7225	0.2578	1.4257	-0.9073	-1.7251	-0.2350	0.7976	-0.0617	-1.3493	-0.0785
0.8077	0.1380	1.7326	-0.5585	-1.8933	0.4566	1.2068	-0.8400	-0.2456	0.2272
0.9163	0.3151	1.2825	0.3398	-2.1880	-0.0635	1.1367	0.4628	-0.0408	0.4197
0.7487	-0.1274	1.3308	-0.5081	-1.1497	-1.1710	0.7713	-0.4694	-0.1039	0.3364
0.5941	0.0073	0.9888	-0.2077	-1.7992	1.1954	0.4350	0.3305	-0.6803	0.6287
0.7916	0.6552	1.0392	0.4328	-1.4742	0.9462	1.0196	0.2271	-0.5570	0.7429
0.6183	-0.4161	1.4722	-0.6836	-0.8108	0.1360	0.5242	-0.4294	0.3975	0.3188
0.6946	-0.1889	1.7656	-0.5387	-1.6703	0.8275	1.4971	-0.4796	-0.0085	-0.2497
0.6148	-0.4476	0.6396	-0.1748	-1.0642	0.9996	0.8012	0.6668	0.1243	-0.2373
0.5963	-0.0847	0.6896	0.2143	-1.5933	0.9773	0.4958	0.1064	0.0621	-0.3126
0.5784	0.1157	0.3084	-0.2659	-0.4457	0.6490	0.2471	0.9945	-0.1120	-0.6667
0.6801	-0.2333	1.1508	-0.6579	-1.3823	0.8379	0.3722	0.3262	-0.3571	0.2066
0.6770	0.0943	1.3076	-0.2365	-0.9208	0.9556	0.5851	0.5562	0.2913	0.4721
0.6220	0.0106	1.1218	-0.0288	-0.8945	0.1288	0.3625	0.2811	0.6761	0.1580
0.6925	0.1845	1.1812	-0.3762	-1.2123	0.0137	0.3891	-0.1157	-0.5918	0.1236
0.6624	-0.0537	1.1556	0.2690	-2.0168	0.3868	0.1200	0.4426	0.1642	0.2644
0.6011	0.1643	1.0346	-0.0670	-1.1969	-0.6274	0.3317	-0.0852	0.0597	-0.2901
0.6302	-0.0493	1.2594	-0.0974	-1.7559	0.6280	0.5109	-0.3115	-0.3292	-0.9959
0.6061	-0.2263	1.0475	-0.1259	-2.1870	0.3949	0.5425	0.1399	-1.0011	1.1601
0.4529	-0.3635	1.2626	-0.6040	-1.4075	0.9043	0.1290	-0.4575	0.7576	0.3267
0.5397	-0.1680	1.3533	-0.4038	-1.7559	0.7892	1.5047	-0.6874	0.1904	0.8816
0.6292	-0.3260	1.6305	-0.3093	-1.6876	0.5113	0.9861	-0.8770	0.1199	0.8186
0.5022	-0.5584	1.4780	-0.3002	-1.5583	1.2768	0.9412	-0.9670	0.6475	0.6809
0.5930	-0.3657	1.4104	-0.7609	-1.6836	1.4280	0.6155	1.1867	-0.2894	-0.2661
0.4942	-0.3093	1.0789	0.3304	-1.6943	0.7576	-0.0689	0.0102	0.2829	-1.1259
0.4744	-0.1878	0.9126	-0.5492	-1.4440	-0.2307	0.8463	-0.6860	-0.2584	0.0690
0.5590	-0.2312	1.6153	-0.6482	-1.5361	0.0515	0.9270	-1.0389	0.6188	-0.2812
0.7490	0.2389	1.3245	-0.3747	-0.5187	0.6674	-0.1306	-0.4836	0.2335	0.2110
0.6192	0.3332	1.0231	-0.4806	-1.3908	0.0329	1.0325	0.0756	-0.5751	0.9500
0.6345	0.1544	1.1267	-0.4145	-1.7555	1.0715	0.3987	-1.9417	0.0249	0.3492
0.5854	0.0601	1.5490	-1.3060	-1.9706	0.7686	0.8613	-0.8003	-0.0559	0.5311
0.5226	-0.2376	1.2669	-0.6005	-1.5441	1.2436	1.2361	-0.8143	0.3567	0.5915
0.6280	0.0382	0.9363	-0.4423	-1.7785	1.1186	1.1418	-0.3451	-0.1620	1.0999
0.5431	-0.0084	0.7423	-0.3157	-1.4334	0.9476	1.1843	-0.6103	0.7821	1.0778
0.5243	0.5236	0.5827	-0.8393	-0.4882	-0.4119	0.0421	-0.1125	-0.6447	0.2415
0.4852	0.2378	0.5276	-0.1840	-1.4381	-0.1732	0.6301	0.3629	-0.4867	0.6647
0.3595	0.5530	0.4069	-0.2467	-1.7561	-0.4257	0.9945	0.5208	-1.1372	1.3073
0.3609	-0.0315	0.6361	-0.3812	-2.0994	-0.0009	0.5462	0.2724	0.1200	1.3029
0.5775	0.5451	0.3886	-0.0793	-1.9287	0.2759	0.7207	0.7349	-0.6672	0.3016
0.6708	0.4288	0.6883	-0.4371	-1.1225	-0.5942	0.5362	0.0664	-0.1915	-0.5994
0.4363	0.4115	0.2960	-0.4481	-1.5781	-0.5985	1.2032	0.4619	-0.6598	-0.2367
0.5907	0.4491	0.9825	-0.5441	-0.7009	-0.7165	0.8855	-0.2613	-0.8174	-0.0611
0.6814	0.0612	0.8357	-0.2282	-1.5247	-0.6169	0.0806	-0.5475	-0.0865	0.2830
0.6300	0.5569	1.0072	-0.5374	-1.4601	-0.3560	0.8744	-0.2174	-0.0112	1.0953
0.6649	0.7240	0.9907	-0.5264	-1.3260	-0.8966	0.5152	-0.0744	-0.9203	0.1020
0.5637	0.2476	1.6150	-0.8751	-1.2035	-0.7830	0.7949	0.0847	-0.4901	0.2569
0.4055	0.3194	0.9103	-0.5521	-0.8388	-1.3775	0.3902	-0.2112	-0.0526	1.0067
0.3460	0.0622	0.8367	-0.3020	-0.8816	-0.2283	0.3568	-0.4877	-0.4716	0.6732
0.5902	0.0448	1.1394	-0.1346	-1.5355	0.2098	0.8005	-1.3703	-0.1540	0.5376
0.8120	0.0506	1.8390	-0.8270	-1.0936	-0.0092	0.9003	-1.2872	0.5598	-1.5203
0.4973	-0.1397	0.1003	-0.1379	-2.0506	0.0035	0.5144	-1.0123	-0.7112	-1.1880
0.6255	-0.1698	0.3447	-0.7780	-1.8832	0.5569	0.2813	-0.6564	-0.0664	-1.1362
0.6048	-0.3532	0.9820	-0.4182	-1.4294	0.3733	-0.4841	-0.5617	-0.0206	-0.4593
0.4837	-0.1242	0.7531	-0.3796	-1.5510	0.0863	0.5266	-0.2378	-0.5574	-0.3850
0.5069	-0.0236	1.0555	-0.6317	-0.9913	-0.4655	0.4217	-0.7539	0.2179	-0.3538
0.5460	-0.3433	0.5585	-0.5283	-1.4460	0.1155	0.6201	-1.4829	0.5272	-0.1346
0.6091	-0.1895	0.8856	-0.5646	-1.1435	-0.0535	-0.0343	-0.7270	0.4682	-0.0948
0.4873	-0.2089	1.2649	-0.9105	-2.3519	0.0361	1.3040	0.8287	-0.9502	-0.4117
0.4591	0.1995	1.1897	-0.8106	-1.2943	0.6204	0.2008	-1.3414	-0.5941	-0.5273
0.4313	-0.2868	0.6950	-0.4278	-0.8751	-0.5498	0.4959	0.1246	0.3460	0.3666
0.4761	-0.4911	0.8919	-0.6610	-1.6403	0.0232	0.2412	-1.4387	-0.4384	-0.6155
0.3006	-0.3770	0.4658	-0.8399	-2.0052	-0.7139	0.6041	0.1886	-0.6050	-0.8026
0.3920	0.0588	1.1679	-0.4866	-1.4572	0.0650	0.2133	-0.1277	-0.6302	-0.4539
0.5458	0.5666	1.1043	-0.3679	-1.5079	0.3404	-0.4551	-0.6023	-0.9609	-0.3482
0.6099	-0.0529	1.5660	-0.5389	-1.6626	0.6876	0.5604	-0.5060	0.3102	-1.0318
0.4075	-0.4144	1.2018	-0.1838	-2.5618	0.6171	0.8107	-0.4018	-0.2357	-0.3378
0.8281	-0.1798	1.6446	-0.4809	-1.5852	0.0894	0.1250	-0.7787	-0.6741	-2.0327
0.4732	-0.0926	1.5803	-0.2755	-1.7186	1.2826	0.4258	-1.9009	0.6630	-1.6893
0.3983	0.4108	1.2939	-0.6603	-0.9856	0.0547	0.6177	-0.7858	-0.4593	-0.8099
0.4127	-0.1743	1.4774	-0.6917	-1.3570	-0.2022	0.5159	-0.8225	-0.6729	-0.7352
0.4718	-0.3915	1.0119	-0.9997	-0.5483	0.5632	-0.3197	-0.6965	0.9804	0.0225
0.5069	-0.2191	1.1029	-0.9290	-0.7762	0.4637	-0.0862	-0.9307	0.0860	-0.1739
0.4263	-0.2725	1.3753	-0.3296	-0.1793	1.0231	-0.3985	0.0103	-0.1310	-0.2744
0.5515	-0.0187	0.3327	-0.0966	-0.7783	1.0805	0.3891	-1.0629	-0.6378	-0.8809
0.5296	-0.0302	1.3610	-0.4163	-0.5580	0.8001	0.0470	-0.2757	0.5981	-0.7387
0.5788	-0.1657	0.8876	-0.9727	-0.3526	0.5254	-0.1851	-1.1914	0.0301	-1.0580
0.4158	-0.2442	1.3894	-0.4231	-0.8408	0.6157	0.4339	-1.0427	0.3962	-0.1981
0.4740	-0.3700	1.3245	-0.5306	-0.5156	1.1713	0.3686	-1.2982	0.2896	-0.3678
0.6750	-0.0514	1.2199	-0.0718	-0.2989	1.2589	-0.1345	-0.1859	0.3858	-0.5705
0.6565	-0.0655	0.9877	-1.0140	-0.7365	2.2537	0.6169	-1.9139	0.3482	-1.3152
0.6140	-0.5136	1.1544	-0.8503	-1.1259	0.7458	0.8484	-1.0638	-0.5082	-1.0373
0.6915	-0.0444	1.5032	-0.9485	-0.8752	1.2628	1.0647	-1.2184	0.4268	-1.3001
0.7109	0.1847	0.9833	-0.5232	-1.1737	1.1384	1.1304	-0.7444	0.3777	-1.4553
0.6231	0.3444	1.7242	-0.7402	-2.0053	0.7227	0.6581	-1.1758	0.1977	-0.4777
0.5728	0.1430	1.4609	-0.9306	-0.5536	0.7297	0.8267	-0.9903	0.3270	0.5131
0.6826	-0.0063	1.1469	-0.2481	-1.3367	0.3318	0.4488	-0.3073	0.8143	-0.0407
0.7143	0.0463	1.2033	-0.2620	-1.4060	0.3674	0.2622	-1.2269	-0.5131	0.0336
0.6275	-0.2247	1.3655	-0.2449	-1.8198	0.1938	0.6073	0.1798	-0.8510	-0.0503
0.6985	0.2062	1.5783	-0.5372	-0.9366	0.3580	0.9106	-0.3133	0.0216	0.2275
0.7649	0.0663	1.4043	-0.1956	-1.8011	0.3162	0.3845	-0.5896	0.1468	0.7222
0.7677	-0.0418	1.5169	-0.6136	-1.6652	1.0011	0.4657	-0.4343	0.8282	-1.4398
0.7283	0.3734	1.4992	-0.5192	-2.4225	0.5888	1.4759	-1.1860	-0.7964	0.4522
0.6457	-0.0571	0.9087	-0.4157	-1.8267	0.3292	0.9728	0.3344	0.4304	0.7295
0.5922	0.0588	1.3655	-0.4136	-0.9593	0.0115	0.2643	0.1144	0.4086	-0.3221
0.6703	-0.0122	0.7831	-0.5946	-0.4077	0.3743	0.1851	-0.7524	0.0047	-0.3505
0.7467	0.4715	1.0391	-0.1682	-1.2124	0.7145	1.5711	-0.9828	-0.6508	0.4726
0.5615	-0.0668	1.1132	-0.1853	-2.0121	0.2632	0.8473	-0.9766	-0.7912	-0.0333
0.6856	0.0697	0.8574	-0.4114	-1.1936	0.7512	0.4219	-0.5786	-0.8753	-0.9007
0.5996	-0.0242	1.4143	-0.8915	-1.3748	0.6697	0.7663	-1.9558	-1.3346	-0.2835
0.6950	0.5677	1.3760	-0.5216	-1.3458	0.9459	0.3724	-2.2237	0.7389	-0.6769
0.6362	0.4338	0.9915	-0.4655	-0.7405	0.7226	0.1160	-0.1671	0.5382	-1.0275
0.6704	0.2304	1.3205	-0.5178	-1.7067	0.7235	0.7007	-1.2310	0.3767	0.0628
0.5921	-0.1502	0.7598	-0.7251	-0.8616	0.5626	0.4317	-0.1899	-0.4243	-0.5192
0.7313	0.0003	1.3556	-0.1871	-0.4877	1.0627	0.2413	-0.7107	0.2870	0.4171
0.6889	0.1997	0.5822	0.0490	-1.5205	1.2052	0.5864	-0.6048	0.0014	-0.1005
0.8497	-0.0012	0.6171	0.0709	-0.9369	1.2743	0.2038	-0.5350	0.3201	-0.9414
0.6039	0.2523	1.0664	-0.4631	-0.8283	0.4961	0.3065	-0.5134	0.8562	0.2243
0.6836	0.1589	0.5057	-0.5214	-1.2524	-0.1947	0.0429	0.0923	0.0804	-0.1294
0.6883	0.0245	0.7724	-0.5719	-0.4760	-0.1201	-0.1898	-0.6445	0.1919	-0.0096
0.6825	0.1106	0.9818	-0.1243	-1.2604	0.3104	0.3744	-0.7182	-0.0656	-0.3412
0.6876	0.0057	0.8178	-0.9061	-0.4574	0.3809	0.1448	-1.4067	-0.7550	-1.7138
0.6234	-0.0170	1.7139	-0.7967	-0.7224	-0.6867	0.4973	-1.2131	0.0572	-0.7796
0.6504	0.2308	1.3166	-0.5655	-0.7126	0.4732	-0.0792	-2.0969	0.8141	-0.8840
0.6512	0.0030	1.3518	-0.3245	-1.2779	0.0180	0.3843	-1.5008	0.2255	-0.1697
0.5214	0.1459	1.4909	-0.7271	-1.0932	1.2442	0.7329	-1.2724	-0.1978	-0.4041
0.5265	0.0682	1.3039	-0.4393	-1.2562	-0.0620	0.2895	-0.4600	-0.8943	-0.0199
0.7894	-0.1327	1.2478	-0.4550	-0.9230	0.7857	0.4018	-1.4799	0.6127	-1.1822
0.7021	0.0965	0.9565	0.0371	-0.8907	0.6841	0.2386	-1.3033	-0.1151	-0.7583
0.6238	-0.0331	1.3679	-0.0361	-0.9318	0.3964	0.5244	-0.9905	-0.5182	0.3226
0.6914	-0.2183	1.3625	-0.2351	-1.7847	0.1327	0.8254	-0.3841	0.4210	0.0020
0.5944	-0.1521	1.2956	-0.5899	-0.8421	0.5828	0.1686	-1.0940	-0.0626	0.2717
0.8774	0.0809	1.1771	-0.2698	-0.7204	0.2506	0.4922	-0.0598	-0.2621	0.4813
0.5500	-0.3589	1.3485	-0.4088	-1.0726	0.9673	-0.2049	-2.2444	1.1779	-0.3503
0.5491	0.2127	1.6313	-0.6153	-1.2414	0.3842	0.1166	-2.2022	0.8035	0.3935
0.7309	0.0759	1.5249	-0.4408	-0.6234	0.4666	0.1034	-1.5787	1.1904	0.2234
0.6999	0.0788	1.4386	-0.7237	-0.3299	0.0416	0.4749	-1.7234	-0.0774	-0.7014
0.7752	0.2428	1.3920	-0.4663	-1.3592	0.2427	1.2273	-1.1660	-1.2073	-1.3228
0.5766	-0.1557	1.6582	-0.6944	-0.9762	0.9913	0.3866	-0.8099	-0.3373	0.0450
0.6086	-0.0499	1.1867	-0.5043	-0.4662	1.5605	0.0835	0.3315	0.5239	0.2300
0.7765	-0.1988	1.4577	-0.6101	-0.0744	0.7811	0.0876	-1.0631	0.2365	0.0984
0.8145	-0.1237	1.0209	-0.5296	-0.5630	1.0680	0.4577	0.1467	-1.0713	-1.1148
0.5834	-0.1480	0.5383	-0.9542	0.0673	0.0605	0.0981	-1.6517	-0.6714	-1.2996
0.7867	-0.0707	1.1671	-0.3541	-0.8409	0.7210	0.4032	-0.7705	0.3935	-1.2461
0.6624	-0.1989	1.5108	-0.7044	-0.7262	1.0089	0.2196	-0.5853	0.2149	-0.8303
0.7270	-0.2935	1.1280	-0.2654	-0.5247	0.6475	0.2047	0.0648	0.1873	-0.7752
0.7202	0.1272	0.8302	0.0482	-0.4693	0.9295	0.4115	0.0466	0.0693	-1.2736
0.7655	-0.1144	1.0946	-0.1231	-1.0196	-0.0637	0.5578	-1.0971	0.3470	-0.0097
0.6770	-0.0709	1.2413	-0.6513	-0.8919	0.5668	0.4746	-1.2613	0.8219	-0.3463
0.8605	-0.1002	1.8829	-0.8583	-0.6777	0.5701	0.3636	-0.1818	-0.2194	-1.0043
0.7085	-0.2552	1.7703	-0.7841	-0.5873	0.0302	0.5819	-1.6516	0.1101	-0.5767
0.7438	0.0166	1.2878	-0.1185	-0.5287	1.4546	-0.2732	-0.5427	1.4010	-0.7076
0.7217	0.0291	1.5000	-0.5602	-0.8763	0.8719	0.5694	-0.8592	0.0623	0.2566
0.6958	0.1887	1.2065	-0.8225	-1.1583	0.3465	0.7515	-0.4385	0.0416	-0.4840
0.7167	0.3526	1.4173	-0.3618	-0.9590	-0.3679	0.2685	-1.3523	0.6627	0.6629
0.5619	0.1117	1.5872	-0.9061	0.0341	0.0442	0.3726	-1.3838	0.0601	-0.4966
0.5654	-0.1156	1.6573	-0.8988	-0.7480	0.0883	0.0432	-1.1498	0.3138	-0.0678
0.7187	0.4330	0.7572	-0.6516	-0.2578	-0.0538	-0.3561	-1.1056	0.1382	-0.2011
0.7280	-0.0742	1.6677	-0.7812	-0.9126	1.1850	0.0875	-1.0285	-0.1173	-0.6912
0.5750	-0.1159	1.1297	-1.2729	0.1919	0.9524	0.4366	-1.3796	-0.2692	-1.2286
0.5769	-0.0154	0.6729	-0.6250	0.0579	0.9554	0.1057	-0.7154	-0.0383	-0.3391
0.6127	-0.0629	1.0455	-0.0969	-0.5590	0.3120	-0.0568	-1.3158	0.5746	-0.7940
0.4793	-0.1607	0.9946	-0.8302	-1.6391	0.4569	0.6328	-0.8726	-0.6634	0.4007
0.5720	-0.2971	0.6876	-0.5101	-0.6408	0.7153	0.5675	-0.1787	-0.5446	0.5030
0.6680	0.0845	1.4314	-0.7886	-0.2638	1.0420	0.0097	-0.6939	0.3350	0.6503
0.6220	0.0040	0.7673	-0.3326	-0.0813	-0.0927	-0.0653	-0.2437	-0.9205	0.4539
0.7527	0.6390	0.0537	-0.4494	0.2777	-0.2816	-0.1270	-0.7531	-0.1687	0.3287
0.5665	-0.0674	0.9892	-0.7110	0.5769	-0.4687	0.2602	-1.4596	-0.3340	0.4533
0.6745	0.3832	1.1142	-0.9751	0.1977	-0.4335	-0.3021	-1.6696	-0.1373	0.1418
0.4784	0.2323	0.9447	-1.2720	0.5223	-0.9204	0.0678	-1.0821	-0.4033	0.6903
0.5791	0.2490	1.7363	-0.7276	-0.7091	-0.2932	1.2471	-0.4376	0.0206	0.1935
0.6584	0.2737	1.5499	-0.6440	-0.1495	-0.0562	0.2105	-1.7802	0.5407	0.9484
0.6268	0.5215	1.1139	-0.7791	-0.7426	-0.7152	0.4387	-1.2328	-0.2454	0.0615
0.7036	0.6820	1.2704	-0.6676	-0.8778	-0.9196	0.0389	-1.9146	0.4453	0.1365
0.8017	0.1629	1.2860	-0.6372	-0.7424	-1.5801	0.3122	-1.7342	1.0539	-0.2857
0.5029	0.4065	1.5860	-1.1883	-0.3598	0.0814	0.3734	-1.2327	0.0049	-0.4762
0.6101	0.2034	1.1567	-0.5340	0.0798	-0.2525	0.1417	-1.1602	-0.0540	1.3090
0.8447	0.6568	0.7562	-0.3600	-0.0305	-0.7911	-0.4287	-1.5558	-0.2273	-1.0425
0.7552	0.5057	1.0000	-0.3775	-0.1551	0.0368	-0.0078	-1.6113	0.2144	0.0345
0.6294	0.6615	1.3113	-0.7281	-0.5550	0.5754	0.2343	-0.6325	-0.4416	0.8968
0.6509	-0.0115	1.3745	-0.5478	-0.4626	0.2128	0.8526	-0.8102	0.3927	-0.4134
0.7655	0.1921	0.9733	-0.1522	-0.5221	0.5033	0.7980	-0.8019	1.1164	0.5333
0.6576	-0.0858	1.2255	-1.0897	0.3169	-0.1418	-0.2915	-1.1551	0.5879	0.1433
0.6413	0.1734	0.8368	-0.7966	0.4539	-0.2600	-0.6722	-1.2364	0.3694	0.4179
0.5738	0.1117	1.0596	-0.7847	-0.7061	0.3499	0.2300	-0.7828	0.6385	0.1472
0.7885	0.1807	0.8596	-0.6147	0.0241	-0.3629	-0.3561	-1.4416	1.1464	-0.1294
0.7374	0.4516	0.9397	-1.0787	-0.4402	0.6633	0.9679	-0.6145	0.7171	-0.4959
0.9618	0.4688	1.3555	-0.9349	0.3693	0.0177	-1.2472	-1.1532	-0.2685	-1.7455
0.8132	0.2255	1.0539	-0.5577	-0.9677	0.7028	0.3507	-1.1388	-0.4243	0.0556
0.8335	0.1241	1.5156	-1.0879	-0.6788	-0.2136	0.7249	0.1134	0.5992	-0.6180
0.6845	0.1010	1.3960	-0.5703	-0.9741	-0.5357	0.4756	-1.1472	1.3121	-0.0863
0.7590	0.0101	0.9870	-0.5595	-0.5927	-0.3230	-0.0052	-0.2639	-0.2401	-1.1515
0.8694	0.0989	1.2113	-0.4212	-0.7660	0.5905	-0.0513	-1.3199	0.1458	-0.9750
0.9570	0.3644	1.2025	-0.5901	0.3049	0.5207	-1.1701	0.2186	-0.9436	-0.3258
0.8430	0.5000	1.2363	-1.0886	0.8192	-0.0269	-1.0686	-0.0168	-0.6659	-0.0301
0.8603	0.3358	1.5888	-0.6577	0.6340	-0.0705	0.4387	-1.2758	0.7797	-1.1384
0.7460	-0.2051	1.1013	-0.8366	-0.1101	0.4289	-0.0563	-0.8971	0.8099	-1.6382
0.6322	0.0944	1.2144	-0.7472	0.2969	0.4875	-0.1618	-1.2988	0.9670	-1.5669
0.7329	0.2759	1.6035	-0.9330	0.4728	0.4234	-0.5478	-1.1429	0.8351	-1.1622
0.6218	0.3600	1.1679	-0.5491	0.0003	0.8198	-0.9698	-0.8896	0.0804	-1.3365
0.7368	0.3577	0.7474	-0.3924	-0.3435	0.1376	-0.7737	-0.3671	-0.5926	-0.4320
0.6524	0.3091	1.6933	-0.5458	0.5484	-0.0182	-0.9013	-1.4522	0.2518	-0.6994
0.7267	0.1593	0.7275	-0.4100	0.0421	-0.7230	-1.2417	-0.3161	-1.2085	-1.6520
0.7071	0.1870	0.6631	-0.5416	-0.2106	-0.2305	-1.1673	-0.7818	-0.2438	-0.6254
0.7149	0.0980	0.4425	-0.2856	0.1083	-0.1723	-1.1384	-0.5578	-0.3930	-1.3733
0.6061	-0.1642	0.6981	-0.5262	0.5618	0.6952	-1.3186	-1.2507	0.3300	-0.5578
0.5542	-0.0746	0.9444	-0.6819	-0.1579	0.1904	-0.1628	-1.3031	0.0326	-0.7786
0.7394	0.1626	0.5374	-0.6066	0.5439	0.1664	-0.4782	-1.0698	-0.1979	-0.3092
0.7631	-0.2336	1.1493	-0.5304	0.3214	0.6468	-0.9869	-1.4663	0.6988	-1.6980
0.6729	-0.2816	1.2083	-0.9239	0.5138	0.1066	-0.2606	-0.8475	0.5176	-0.5439
0.6753	-0.0162	0.8217	-1.1272	-0.0289	0.1963	-0.5416	-0.5270	-0.7601	-0.9583
0.6581	0.2502	1.3477	-0.7571	1.2296	-0.3832	-0.9305	-0.7313	0.9542	-0.3419
0.7460	0.2703	0.9335	-0.5306	1.1488	-0.1360	-0.7439	-1.4134	-0.0901	-0.7339
0.7453	0.4150	0.5837	-0.3849	0.3852	0.0623	-0.1801	-0.0432	-0.7528	-1.0226
0.7293	0.3985	0.9933	-0.9641	1.4452	-0.6588	-0.9588	-0.2541	-0.0061	-0.2297
0.7242	0.4233	0.8728	-0.7086	1.5288	-0.9991	-0.0889	-0.1978	-0.4357	-0.8183
0.7240	0.1001	0.3831	-1.0628	0.2611	0.0711	-1.0734	-1.6089	0.2057	-1.8725
0.6746	0.3999	0.9608	-1.0333	1.5186	-0.6248	-1.3084	-1.1139	-0.6828	-0.3469
0.7836	0.1780	0.8742	-0.6403	1.0937	-0.3722	-0.7427	-1.3582	-0.1012	-0.3383
0.6719	-0.0609	1.0304	-0.9428	0.5140	0.1804	0.2671	-1.6310	-0.2247	1.1728
0.8296	0.3939	1.1490	-0.6178	0.3657	-0.9101	-0.2371	-1.5061	0.1466	-0.6160
0.7242	0.2491	1.3481	-0.9494	0.3517	-0.3407	0.5454	-0.8965	0.2671	0.8969
0.6345	0.1622	0.9387	-0.5063	0.0868	-0.2191	0.0465	0.2776	-0.4852	0.4372
0.7198	0.2308	1.1681	-0.8280	-1.0178	-0.8874	-0.1970	-2.2905	-0.0302	0.6115
0.8009	-0.0768	0.7443	-0.7356	0.5027	-0.1503	0.0923	-0.3679	0.2364	0.2145
0.7248	0.1224	0.6652	-0.5656	0.1639	-0.0789	-0.3110	-1.3455	1.1701	-0.1210
0.7130	0.3953	0.8286	-0.3812	0.4817	-0.8292	-0.3907	-0.8807	0.9035	-0.4682
0.9595	0.5495	0.8758	-0.0120	0.1509	-0.4695	-0.5282	-2.1897	1.1671	-0.7798
0.7991	0.5834	1.2377	0.1126	0.4999	-0.5043	-0.5455	-2.0389	0.8490	-0.4738
0.7825	0.0499	1.1695	-0.4436	0.1731	-0.8421	-0.4511	-1.4653	0.5518	0.1137
0.7257	0.6850	1.2683	-0.7679	1.5260	-0.1123	-0.1179	-0.4906	0.6237	0.0479
0.7717	0.5148	1.0379	-0.2655	0.4985	-0.4085	-0.1467	-0.6215	0.8047	0.3096
0.7401	0.3304	1.2642	-0.2901	0.7630	-0.4415	-0.0201	-0.9474	0.7450	-0.2349
0.6624	0.7736	1.0518	-0.2622	-0.2303	-0.2228	-1.2662	-1.2847	0.7222	-0.5531
0.6527	0.7384	0.8474	-0.0991	0.4430	0.2226	-0.1121	-0.9803	0.9962	0.5090
0.7182	0.5637	1.4001	-0.4792	2.0361	-0.1408	-0.3764	-1.0014	1.3010	-1.0566
0.6561	0.2100	1.2912	-0.5256	0.6893	0.7353	0.3581	0.1600	0.3861	-0.2759
0.7058	0.6735	0.9799	-0.6184	1.1298	0.2409	-0.6161	-0.0521	-0.1649	-0.1872
0.7095	0.3639	1.0657	-0.1321	1.4638	-0.9365	-0.5988	-0.8157	-0.0023	-0.5504
0.7025	0.3940	1.4736	-0.5731	1.3886	-0.1202	-0.1524	0.1103	-0.0057	-0.2580
0.5437	0.1602	0.5605	-0.6636	1.2889	-0.3867	-0.6935	-0.1789	-1.3980	0.1499
0.7162	0.1418	1.4549	-0.6210	0.9124	-0.9674	-0.5815	0.1128	0.0566	-1.3439
0.7465	0.3979	0.6300	-0.5414	0.7851	0.2317	-0.8682	-0.7342	0.4966	-0.8552
0.6965	0.2799	1.4887	-0.9170	0.2794	-0.5365	-0.5857	-1.1113	-0.2378	-1.2914
0.7547	0.4765	0.6400	-0.7247	0.6651	-0.3475	-1.3300	-1.4957	0.5429	-0.9861
0.7247	0.3648	0.9576	-0.2336	0.4664	0.2086	-0.4238	-0.8516	-0.0871	-0.2433
0.7084	0.0001	0.9659	-0.6587	0.3460	-0.3488	-0.1643	-1.2108	0.5179	-1.2803
0.4941	-0.1992	1.2304	-1.0225	0.8331	0.8025	-0.5962	-1.4204	0.3196	-1.2366
0.4528	-0.4216	1.3182	-0.7638	0.3996	0.3722	0.2727	-0.8507	0.9055	-0.5270
0.6587	-0.1012	1.1179	-0.9533	0.2869	0.1162	-0.8481	-1.0740	-0.1787	-0.9428
0.6949	-0.0747	0.4386	-0.8431	0.8748	0.0913	-1.1081	-0.3978	-0.2918	-0.3097
0.6128	0.0791	0.5118	-0.9889	0.6645	-0.4450	-0.8766	-0.3166	-0.6063	-0.8272
0.6704	-0.2240	0.9127	-0.6013	0.8336	-0.3802	-1.4789	-1.0134	0.8674	-0.1056
0.8299	0.2672	0.9624	-0.5588	0.6644	0.4884	-0.8590	-1.1631	-0.1840	-1.3769
0.8458	0.1651	0.7965	-0.6797	1.1776	-0.6144	-1.2113	-1.0411	0.0121	-0.4682
0.6958	-0.0066	1.2846	-0.9467	1.5526	-1.4586	-1.2772	-2.3407	0.8267	-1.6824
0.6759	0.2075	1.3410	-0.9368	1.4636	-0.3592	-1.4109	-1.6074	0.2472	-0.7898
0.7514	0.3036	0.5793	-1.0825	1.9997	0.0148	-0.4838	-1.7558	0.2104	-1.1781
0.7903	0.2768	0.8305	-0.5876	0.7490	0.3562	-0.9267	-0.7169	0.1008	-0.3348
0.6656	-0.1232	0.5846	-0.9500	0.6619	0.1463	-0.5736	-1.2998	0.2817	-0.0924
0.8064	0.4227	0.4254	-0.8315	0.8606	-0.8210	-0.7856	-1.3382	-0.5604	-1.2976
0.8211	0.4063	1.2611	-0.7307	0.8504	-0.0195	-0.9897	-1.2556	-0.1469	-1.0700
0.8824	0.3724	0.8444	-0.5333	0.3932	-0.0748	-0.6311	-2.1653	-0.0287	-1.3712
0.7788	0.3660	0.9461	-0.8419	0.8756	-0.7244	-0.5694	-1.2365	-0.0223	-1.2346
0.8804	0.2191	0.9689	-0.8397	0.4004	0.4513	-0.6485	-0.8126	-0.4836	-1.3433
0.6945	-0.0234	1.4608	-0.7417	0.4404	-0.3397	-0.2727	-0.8308	0.2334	-0.6608
0.8332	0.0599	0.9557	-0.6995	-0.0644	-0.7863	-0.3509	-0.1386	-0.4477	-1.3059
0.7175	0.3192	0.3685	-0.7021	1.3364	-1.2341	-0.9582	0.7471	-0.9513	0.6865
0.7897	0.1215	0.5584	-1.0636	0.5237	-0.9839	-0.7104	-1.5733	-0.2671	-1.5926
0.6769	0.4118	0.5933	-0.8955	0.7296	-0.9514	-0.2353	-0.2127	-0.1434	-0.3549
0.6941	0.4604	0.4285	-0.6275	0.4791	-0.3566	-0.6565	-0.6401	0.0219	-0.3057
0.6155	0.4949	0.7139	-0.4250	0.6216	-0.7033	-0.2034	-0.6859	-0.3012	0.1613
0.6067	0.3262	1.1424	-0.7082	-0.0632	-1.0747	0.1114	-0.5412	0.1307	0.4719
0.7032	0.4271	0.8827	-0.2824	-0.3162	-0.0117	0.2120	-0.0784	-0.4924	-0.0185
0.6430	0.0978	1.2945	-0.9851	0.5365	-0.3337	-0.4720	-0.4290	-0.5129	0.0785
0.5998	0.2193	1.3347	-0.8089	-0.5040	-0.3713	-0.4312	-1.1236	0.1676	1.2817
0.6053	0.2408	1.0510	-0.6316	0.5826	-0.0536	-0.6825	0.1176	-0.7252	0.4363
0.6374	0.4623	1.1963	-0.6583	0.0833	0.4423	-1.2441	-1.0868	-0.6709	-1.1656
0.5078	-0.0148	1.0994	-0.6898	0.5740	-0.4338	0.1767	-0.4632	0.2932	0.2934
0.5393	0.1094	1.1327	-0.8493	0.0886	-1.1221	0.0102	-1.1692	-0.2470	-0.6702
0.8079	0.2735	1.2979	-0.5363	-0.0361	-0.3565	0.0755	-0.7287	-0.8138	-0.5776
0.7321	0.0621	0.7546	-0.6336	-0.7710	-0.6563	-1.0532	-1.0212	-0.4005	-0.9738
0.7175	0.0026	1.6030	-0.9090	0.8796	-0.1323	-0.4603	-0.6993	0.7888	-0.2343
0.7126	0.1520	1.3376	-0.7209	-0.0621	0.4170	-0.1540	-0.2315	0.2717	-0.6743
0.5000	-0.0108	1.1618	-0.5076	0.0071	0.7384	-0.0153	-0.4308	0.2590	0.4772
0.6924	0.0248	0.9097	-0.3480	0.2125	-0.0365	0.2437	0.0699	0.1169	0.0221
0.7904	0.0251	0.8063	-0.2851	0.1170	-0.4552	0.1216	-0.4675	-0.9908	-1.0579
0.7073	0.2762	1.3154	-0.5749	0.9829	-0.5732	-0.8780	-1.3706	-0.6297	-0.4669
0.7940	-0.0276	1.3240	-0.2501	0.5869	-0.2852	-0.3070	-0.7241	0.1000	-0.5098
0.7079	0.1543	0.7691	-0.1618	0.3515	0.3744	-0.6997	-0.5044	-0.5497	-0.2823
0.8011	-0.2057	0.8132	-0.5644	0.5675	-0.4187	-0.4637	-0.7273	-0.2435	-0.1683
0.6501	0.1031	0.8499	-0.7614	1.3099	-0.2842	-0.9583	-1.0468	0.2346	-1.0280
0.7586	-0.0669	1.0600	0.0060	0.4774	-0.5209	-1.1757	-1.5173	-0.4249	-1.1860
0.7558	-0.2158	1.0490	-0.5785	0.1983	-0.5356	-0.3904	-0.6139	-0.3422	-1.0631
0.8558	-0.0300	1.1501	-0.4960	0.9555	-0.2716	-1.2526	-0.7529	-0.3673	-0.3660
0.6599	-0.3120	0.8920	-0.3319	0.9374	0.2346	-1.4326	-1.7425	0.2186	-1.0347
0.5276	-0.3195	0.9532	-0.2569	1.3216	0.1982	-0.1582	-0.7208	0.1055	-1.1740
0.6859	-0.4778	1.4474	-0.7789	0.6423	-0.4097	-0.4870	-0.5860	0.1474	-0.1311
0.6935	-0.6311	1.1202	-0.6083	0.6714	-0.5106	-0.0787	0.0577	-0.0963	-0.3748
0.6466	-0.2650	0.9995	-1.0228	0.4635	-0.0059	0.1052	0.0185	-0.2706	-0.1164
0.6680	-0.2332	0.7455	-0.4785	0.5148	0.2242	-0.7678	-0.2706	-0.1441	-0.9770
0.7217	-0.2376	0.8704	-0.9460	0.3612	0.0521	-0.9163	-1.6700	0.2099	-1.4325
0.7387	0.0619	0.5831	-1.1751	0.6836	1.2047	-1.4479	-1.3686	0.7361	-1.0733
0.7391	0.3033	0.9243	-0.8504	1.0408	0.1985	-0.6084	-0.9816	-0.6008	-1.3843
0.7168	0.0521	1.1312	-0.7438	0.7335	-0.1525	-0.2700	-0.5147	0.0095	-0.1015
0.8721	0.1713	0.8430	-0.7239	1.1250	-0.4928	-1.0091	-0.7231	-0.3772	-1.3121
0.5403	-0.2313	0.8422	-0.8352	0.5188	-0.1756	-1.1029	-1.4523	0.8123	-1.1987
0.6784	-0.1646	0.7662	-0.8241	0.6931	-0.8886	-0.4850	-0.0560	-0.3135	0.0213
0.6917	-0.1267	0.6191	-0.8710	0.9045	-0.0845	-0.5461	-1.1887	-0.2428	-0.2941
0.7477	0.4097	0.9788	-0.8933	1.2930	0.0461	-0.3924	-0.5200	-0.2173	-0.2767
0.6249	0.4512	1.2358	-1.1283	1.6139	-1.0134	-0.5939	-1.0274	0.2614	0.4263
0.6894	0.0222	0.5502	-1.0924	1.4534	-1.0013	-0.9069	-0.6721	0.0510	-0.1350
0.8072	0.1584	0.6783	-1.2774	1.9126	-0.3857	-0.0832	-0.4326	0.9940	-0.0238
0.9218	0.4670	0.9935	-1.0922	1.6614	-1.1897	-1.3888	-2.0269	2.1688	-1.5827
0.7553	0.2717	0.7569	-0.8493	1.2905	-0.0365	-0.5027	0.0529	-1.0600	-0.4558
0.7258	0.2294	0.8475	-0.7204	2.0215	-1.3763	-0.5571	-1.6576	0.8587	-0.2984
0.8411	0.2394	1.1015	-0.8235	1.2488	-1.2566	-0.4612	0.3539	0.1890	-0.1312
0.7234	0.2538	1.1848	-0.6195	0.6894	-0.3491	-0.0323	0.2390	-0.6893	0.2825
0.9400	0.5237	0.7225	-0.5581	2.0825	-0.1034	-1.0538	-0.3093	0.6416	-0.2609
0.7909	-0.1171	0.8471	-0.9383	1.0751	-0.6895	0.1043	0.1323	-0.2383	0.2449
0.7844	-0.0249	0.9519	-0.9506	0.5707	-0.8828	-0.6132	-0.0547	-0.5974	0.1060
0.5905	-0.1595	1.2214	-1.0735	0.4969	-0.7179	-0.0409	0.0751	0.5463	0.4401
0.7153	0.0654	0.1494	-0.2606	-0.0633	-1.1026	-0.5349	-0.5926	0.1591	0.7288
0.7400	0.3779	0.7120	-0.6189	0.6349	-0.4629	0.1777	-1.0669	0.5146	1.3715
0.8273	0.1220	0.4181	-0.2768	-0.2442	-0.1591	-0.7561	-0.0805	-0.7283	0.8317
0.7524	0.2868	0.5753	-0.6275	0.3864	-0.6438	-0.6062	0.0302	-0.4390	0.3811
0.6212	-0.1139	0.2199	-0.2357	0.4596	-0.6024	-1.2071	0.6695	-1.6347	0.3896
0.7788	0.4588	0.6475	-0.6630	0.3085	-1.0396	-0.6318	-0.4417	0.5981	-0.3745
0.6619	0.3655	0.6805	-0.6332	0.7353	-0.6420	-0.5161	-0.5600	1.0287	1.1880
0.8196	0.5315	0.9288	-0.4474	1.1261	-1.4439	-0.0062	-0.3386	0.5630	0.8952
0.6762	0.3647	0.9526	-0.5598	0.8916	-0.1402	-0.5387	-0.5391	0.3975	0.2603
0.6241	-0.2442	0.9166	-1.0960	0.8446	-1.2558	-0.2815	-0.8744	0.7837	0.7227
0.5435	-0.4701	0.9247	-0.4693	1.1084	-1.0759	-0.0183	-0.5408	1.2055	0.6395
0.7284	-0.0891	0.5763	-0.2404	-0.2052	-0.8991	-1.3498	0.1456	0.0255	0.6246
0.7872	0.1957	0.4844	-0.4282	-0.1517	-1.0023	-0.2718	0.0195	0.2815	0.0301
0.9033	0.2169	0.9621	-0.4972	0.4512	-1.4669	-1.1999	-0.6859	0.3867	-0.5361
0.5097	0.3140	1.3408	-0.8506	1.5321	-1.4856	-1.1285	-0.4980	-0.3200	0.2686
0.7899	0.0822	1.0271	-0.5709	1.1391	-1.9590	-0.3564	-0.3637	-0.6042	-0.2904
0.8061	0.0544	0.7764	-0.6094	0.7590	-2.3121	-1.7019	-0.9011	-0.1857	-1.1831
0.9158	0.3929	0.1489	-0.0766	0.4099	-1.5512	-1.8380	-0.5837	-0.6555	-1.2227
0.9511	0.1511	0.2206	-0.0621	0.7084	-0.7712	-1.1119	-1.6560	0.2883	0.5551
0.8572	0.5876	0.8802	-0.6842	0.6709	-0.4852	-0.0233	-0.3547	-0.9268	0.3111
0.6251	-0.4463	0.3649	-0.7418	0.8837	-0.8723	-0.3890	-0.3840	-0.2823	-0.9247
0.7160	-0.1401	0.8814	-0.4649	0.9581	-2.0613	-0.6904	-1.5995	1.4026	0.2566
0.8567	-0.1416	0.8229	-0.3143	0.6492	-1.3555	-1.0973	-0.9068	1.1533	-0.1731
0.8693	-0.1001	0.3894	-0.5460	2.0511	-1.4063	-1.0218	-1.1595	1.1388	-0.9403
0.7163	-0.1138	0.6149	-0.9116	1.8357	-1.4352	-0.0869	-0.6119	1.1104	-0.2650
0.6401	-0.0925	0.8226	-0.9483	1.7197	-1.5519	-0.4386	-0.6832	0.8646	0.8413
0.5210	0.0973	0.7307	-0.3841	0.7248	-1.1817	0.0991	-0.9394	-0.0036	0.5996
0.4646	0.4271	0.3710	-0.1726	0.1893	-2.6822	-1.2147	-0.5917	0.1288	-1.3440
0.6259	0.2833	-0.1854	-0.4988	0.6250	-1.1944	-1.4702	-0.6058	0.0461	-1.4363
0.6659	0.3091	0.6597	-0.5443	0.7962	-0.7491	-1.1155	-0.3184	0.2108	-0.6917
0.5025	0.0629	0.1630	-1.2230	1.2786	-0.3731	-0.0816	0.2365	1.3448	0.2216
0.6954	0.6039	0.1582	-0.6721	1.0057	-1.6355	-0.8044	-1.2634	0.0070	-1.3635
0.6836	0.4897	0.6196	-1.0631	1.6809	-1.5640	-0.3504	0.3422	1.2062	0.5954
0.7436	0.5048	0.6145	-0.5322	1.8120	-0.7944	-0.4807	-0.9403	0.9608	-0.8459
0.5509	0.1037	0.7828	-0.7581	2.0801	-0.5016	-0.9614	-1.2950	1.7001	-0.5405
0.6451	0.0840	0.8695	-0.5809	1.6393	-2.1773	-1.2225	1.4911	0.8486	0.4764
0.4957	-0.0013	0.5738	-0.7023	1.5699	-0.9200	-0.6459	0.1247	0.7461	-0.3392
0.5584	-0.1569	1.0410	-0.9527	1.0270	-0.1305	-0.2326	0.4797	0.9247	-0.3308
0.5104	-0.3722	1.0258	-0.1374	1.0424	-0.9573	-1.1040	-0.0894	1.0929	-0.4762
0.6142	-0.0789	0.7860	-0.1941	0.2180	-0.6676	-0.4403	-0.5254	0.6334	0.8911
0.7208	0.3940	0.4340	-0.4840	2.0416	-1.3840	-0.3707	0.1992	0.4205	0.1281
0.6021	0.1395	0.9772	-0.5282	0.1679	-0.5396	-1.1644	-0.9124	0.8968	-0.6247
0.6300	0.1631	0.7825	-0.9595	2.1447	-0.1747	-0.5800	-0.1309	0.2661	0.3849
0.7996	-0.1496	0.9165	-1.0174	1.4744	-1.4911	-0.5488	-1.7943	1.2252	0.0705
0.5764	-0.3968	0.1279	-0.3234	0.9635	-0.5045	-1.4935	-1.6353	0.3129	-0.6392
0.5884	0.4391	0.4027	-1.1868	0.4703	-1.9237	-0.5128	-1.5969	0.7018	-0.7711
0.6995	0.6153	0.8817	-0.8439	0.6483	-1.3070	-1.3163	-0.7750	0.0838	-0.4980
0.3433	-0.1227	0.9145	-1.0144	0.8925	-1.6878	-0.9812	-0.2338	0.2561	0.6454
0.3814	-0.3760	0.9588	-0.5987	0.5241	-0.7976	-0.7857	0.5308	-0.4395	0.6667
0.5749	-0.2043	-0.2469	-0.7318	0.4745	-0.6516	-1.2659	-0.3437	0.5807	-0.6569
0.4173	-0.2143	-0.5062	-0.3186	0.3664	-2.1733	-0.7630	0.1346	0.3931	0.4353
0.5247	0.6101	-0.1532	-0.7189	0.9769	-2.3589	0.0378	-0.6919	0.1340	1.7262
0.7195	0.0143	-0.0761	-0.1304	1.0349	-2.4281	-0.7393	0.2125	-0.0365	0.6713
0.8783	0.1325	0.0770	-0.0043	0.2163	-1.8513	-1.2294	-1.3159	1.1285	0.2610
0.8237	0.0532	0.5753	0.0715	0.3584	-1.9035	-0.7903	0.3788	0.7637	1.0845
0.8402	0.3931	0.0883	0.2044	0.2764	-1.3628	-0.8689	-0.0908	0.8935	0.4754
0.9201	0.6057	0.0115	-0.1220	-0.0384	-1.4479	-1.1886	-0.6366	1.1345	1.8372
0.7926	0.8989	-0.6572	-0.2881	1.0368	-1.8752	-0.7959	-1.0142	1.0236	0.2160
0.7309	0.3480	-0.1121	-0.1705	0.8291	-1.2984	-1.2690	-0.9755	0.5775	1.0427
0.7253	0.1902	-0.3089	-0.1975	0.7771	-2.0364	-0.6581	0.6958	-0.3322	1.9477
0.6091	0.3276	0.2274	-0.7738	0.5741	-1.8251	0.0361	-0.3178	0.6405	2.0118
0.6251	0.2619	0.7757	-1.2175	0.6047	-1.2440	-1.0544	-0.4351	0.7913	1.1801
0.8124	0.0136	0.2776	-0.4022	0.7882	-1.0425	-1.0440	0.0471	0.3440	0.7231
0.7108	0.0741	0.4983	-0.6278	0.4033	-0.8127	-0.5873	-0.4604	0.6437	0.1360
0.7550	-0.1009	0.7049	-1.2106	0.5864	-0.1768	-1.0393	0.9094	-0.0436	1.3177
0.7111	-0.1235	0.6654	-0.9568	1.3991	-1.0970	-0.6378	0.0656	0.9662	0.0765
0.8602	0.3700	0.5225	-0.5015	-0.0360	-1.1397	-0.6199	-0.7079	0.1166	0.0850
0.9484	1.0124	0.9772	-0.3015	0.3296	-0.3759	0.4222	-0.1358	0.0861	0.4405
0.9204	0.2437	0.6741	-0.4585	1.2177	-0.8824	-0.4249	-0.2864	0.2028	1.0822
0.9201	0.6435	0.8492	-0.2514	0.2892	-1.5128	-0.6741	0.7057	-0.3922	0.1563
0.8687	0.1897	0.4984	-0.2317	0.4309	-2.3834	-0.8377	0.1371	-0.0358	0.3259
0.8183	0.4976	1.2772	-0.5939	0.7479	-1.1942	-0.0064	-0.1048	0.7808	0.6725
0.8471	0.1464	0.6248	-0.1506	1.5784	-0.7332	-0.1718	-0.3963	1.1399	-0.0599
0.8155	0.5878	0.3626	-0.7520	2.3752	-1.3979	0.7642	0.4024	1.5271	0.3560
0.8273	0.4787	0.0691	-0.6645	2.2791	-1.6336	0.0716	-0.1342	1.2421	1.1177
0.9598	0.6855	-0.7680	-0.0666	2.1917	-1.2055	0.4455	-0.7463	1.5756	0.2698
0.8720	0.5210	0.6712	-0.4543	1.9806	-1.5780	-0.0921	-0.0079	1.6205	0.6615
0.6831	0.4702	0.3607	0.3224	0.7943	-2.0507	0.6681	0.8900	1.7705	0.9542
0.8174	0.3360	0.2439	0.7504	0.2905	-1.8088	-0.2621	0.5868	0.6091	-0.0521
0.7364	0.5600	0.3316	0.1782	0.7005	-0.7421	0.4541	-0.4413	1.7799	0.3359
0.7480	0.5329	0.2401	0.0537	1.6906	-1.7356	0.2375	0.5926	1.9097	0.1146
0.8309	0.1917	0.6266	0.2300	2.1803	-1.3179	-0.0465	1.6727	1.0696	-0.1816
0.7583	0.7360	0.4272	-0.2245	1.6981	-2.0688	-0.6995	0.8019	0.6679	0.5117
0.8746	0.4263	0.2698	0.2877	0.9076	-1.0236	-0.5403	-0.5881	1.4612	-0.5224
0.7338	0.0915	0.1225	0.2501	0.2947	-0.2226	0.4528	0.2545	1.3275	1.9628
0.6876	0.4963	0.5684	0.1518	0.9159	-1.7664	-0.6514	0.5894	0.6786	0.4410
0.7214	0.6295	0.3479	0.8969	0.8323	-1.1297	-0.5321	0.4390	0.9524	0.2238
0.6714	0.5330	-0.0199	-0.1607	0.9593	-1.7341	-0.9021	1.3214	0.6794	0.6004
0.8524	0.0446	0.4179	0.0027	2.2792	-0.6965	-0.7641	0.1169	0.9960	0.4862
0.8667	0.3048	0.2715	0.3133	2.9289	-0.9202	0.1308	0.8411	2.0177	1.6068
0.6354	-0.0660	0.2200	-0.2282	1.1502	-1.3570	-0.2251	1.1428	0.5795	1.0391
0.6381	0.1249	-0.1316	-0.3702	0.9268	-1.1661	-0.1442	1.0450	0.6511	1.3692
0.6959	0.6551	0.2683	-0.2478	1.8235	-2.1353	0.0873	0.3171	0.6001	0.8384
0.7363	0.0268	0.4404	-0.4142	1.2507	-1.2592	-0.8488	0.2774	-0.3720	0.3100
0.8269	0.1321	0.2341	-0.2021	0.4629	-1.4186	-1.0721	-0.1262	-0.0233	0.2877
0.6432	-0.1319	0.8239	-1.1049	0.5633	-2.6000	-0.6613	0.3261	-0.1824	0.4929
0.6132	0.5406	0.3910	-0.5604	0.5851	-2.6489	-0.9844	1.1595	0.1637	1.2817
0.9581	0.5992	0.2752	-0.3117	0.4453	-2.6296	-0.7397	1.1433	0.6064	-0.2225
0.8400	0.5057	0.3988	-0.1318	0.6954	-2.3646	-0.5830	0.4901	0.1441	0.2079
0.8233	0.3839	-0.6062	-0.0178	0.6450	-1.3927	-1.0321	1.4028	0.0931	-0.2108
0.8732	0.3649	0.1337	-0.0199	1.1776	-2.2398	-0.9674	0.2839	1.4447	-0.1202
1.0088	0.6222	0.2438	-0.8315	1.3454	-3.1995	-0.3776	0.3415	0.8300	0.3383
0.8751	0.4802	-0.1913	0.0522	1.5277	-3.1267	-1.1477	-0.1571	0.8291	0.4882
0.8415	0.1666	0.3066	-0.2904	0.4004	-2.3815	-0.5255	0.7214	1.0889	0.8410
1.0230	0.8536	0.1091	0.5885	0.4641	-1.9815	-0.6184	-0.6592	0.7446	0.1898
0.8773	0.3495	-0.2467	0.2247	1.0381	-0.9291	-0.4537	0.2307	0.0112	0.3838
0.9606	0.3728	-0.0565	0.2199	1.0625	-1.0499	-0.5942	0.7621	-0.1366	1.0493
0.6505	-0.0040	0.7424	-0.3581	1.0027	-1.9510	-0.1511	-0.1030	0.8655	-0.2883
0.7824	0.0824	0.2841	0.0204	1.3671	-1.9889	-0.2425	0.4095	1.6756	0.8410
0.6906	0.0754	0.4487	-0.8345	1.4217	-1.4258	-0.8786	0.1174	0.9016	1.8649
0.7588	0.2081	0.3402	-0.5844	0.6659	-1.1880	0.0921	0.8637	-0.1822	1.0862
0.8625	0.3892	0.3675	-0.4984	0.8797	-1.8172	-0.8068	0.8806	0.5896	0.7686
1.0300	0.4780	0.2281	-0.0226	0.7848	-1.6576	-0.6489	0.0853	1.5552	-0.5261
0.7825	0.2111	0.4712	-0.3328	0.7767	-1.6415	-0.4002	1.4956	0.2943	0.8065
0.8518	0.3044	0.4156	0.1242	0.8724	-1.4572	-0.7458	0.8202	0.9306	0.4407
0.7077	0.1866	0.9920	-0.1525	1.0045	-0.5841	-0.3535	0.7962	0.7096	-0.0564
0.6642	0.0485	1.3045	-0.4310	1.1475	-1.1550	0.0960	-0.6905	2.3223	0.9352
0.8678	0.0308	1.0535	-0.7750	1.0994	-1.2698	-0.7590	-0.4212	1.4130	1.1027
0.9030	0.3535	0.7236	-0.2626	0.3946	-0.5800	0.1627	0.6850	0.3600	1.0887
0.8388	0.1998	0.8005	-0.0295	0.5422	-0.9133	-0.2149	0.0303	0.3138	0.8856
0.6448	0.0060	-0.0760	-0.2568	1.0278	-0.5675	-0.6112	0.3550	0.9863	0.6170
0.8515	0.5606	0.7126	0.2494	0.8359	-0.8155	-0.0257	-0.3660	1.2627	0.6499
0.8006	0.0897	0.0818	0.1021	1.5484	-1.4941	0.0930	-0.2001	1.1603	-0.2759
0.8903	0.3152	0.5144	-0.1046	1.0411	-1.7896	0.1376	0.1875	1.2669	0.5014
0.8810	0.4269	0.3721	0.2200	1.1744	-1.4539	0.1106	0.0636	0.8857	-0.3237
0.8049	0.0500	0.3754	-0.0374	2.0772	-0.5505	-0.1011	1.1760	1.9565	0.5354
1.0394	0.6951	0.0026	0.0525	1.4255	-1.0303	-0.1488	-0.3770	-0.1805	-1.8228
0.7773	0.2415	0.7587	-0.3455	0.8367	-2.1845	0.1751	0.3351	1.2222	-0.9256
0.7876	-0.0081	0.9044	-0.4286	1.3842	-1.6904	0.2227	0.4909	1.0485	0.6450
0.8747	0.3711	0.9182	-0.5317	0.7090	-1.1989	0.2067	0.9452	0.8418	1.2601
0.8377	0.1666	1.1318	-0.6458	1.3049	-0.8695	0.4140	-0.4357	1.9265	0.8337
0.7574	0.4909	0.5711	-0.2774	1.4713	-1.8101	-0.4162	-0.1369	0.5005	0.3501
0.7324	0.5303	0.8491	-0.5242	0.9385	-1.9979	0.1485	0.8702	0.6538	0.9822
0.9598	0.8675	0.0944	-0.3102	0.6541	-2.7973	-0.6671	0.3854	0.6910	0.5789
0.9470	0.1112	0.1328	-0.0456	0.5047	-1.3947	0.3055	0.8725	1.8396	0.4522
0.7488	-0.3530	0.2767	-0.2399	0.3565	-1.4025	0.1418	1.4889	0.7573	-0.3189
0.6168	0.0402	0.3184	-0.4302	0.3279	-1.2412	0.3911	1.4841	0.8133	0.9044
0.4456	0.4234	-0.3301	-0.3645	2.0946	-1.1920	-0.2078	0.9095	0.8243	2.1748
0.8309	0.1205	0.8617	-0.6670	1.2977	-0.1305	0.2220	1.1194	0.7456	2.2691
0.8646	0.6352	0.8074	-0.7577	0.9149	-1.5561	0.7435	0.4846	-0.2142	1.8701
0.5295	0.2546	0.3555	-0.6170	0.7764	-2.0506	-0.5765	0.1564	0.7522	0.7595
0.5028	0.4637	0.8341	-0.5559	0.8969	-1.4966	0.4168	0.6428	0.5489	1.4546
0.4577	0.9045	0.3653	-0.9113	0.0351	-1.3687	0.6740	-0.2463	-0.5344	1.6018
0.5875	0.0701	0.0769	-0.3504	0.9273	-2.3638	-0.6428	-0.6956	-0.0645	-0.0387
0.6997	0.8655	0.3999	0.3258	0.1650	-2.1358	0.6430	0.7574	-1.0052	0.1196
0.7670	0.6079	0.9824	-0.6373	0.9441	-2.2363	1.0133	0.7631	0.3621	-0.2116
0.6416	0.2047	-0.0849	-0.4859	1.4106	-2.3381	-0.1425	0.7743	0.2064	1.5261
0.8667	0.6337	0.5005	-0.3040	1.0827	-2.2806	0.0045	1.3807	0.6974	0.0137
0.9296	1.0061	-0.0589	0.4424	0.4986	-1.8574	-0.4435	0.2468	-0.3137	0.5867
0.7297	0.7670	0.3527	-0.8737	1.0823	-2.1323	-0.0853	-0.7282	-0.7673	0.0170
0.6710	0.6685	0.5567	-0.4804	0.6113	-2.3818	0.0026	0.9496	-0.8432	0.0629
0.6719	0.6998	0.6949	-0.3240	0.5090	-1.6619	-0.4303	1.5207	-0.6735	0.7889
0.6470	0.3301	0.0212	-0.4272	0.8826	-0.5418	0.6031	0.1356	-0.2066	1.4094
0.7016	0.6156	0.0753	-0.7132	1.0606	-1.4464	-1.0642	0.7754	-0.9731	1.6134
0.6760	0.4615	0.5543	-0.3350	0.5956	-2.3190	-0.2524	1.3225	0.1994	1.2473
0.6572	0.4825	0.6777	-0.4118	0.9482	-1.6856	-0.1385	0.6888	0.0176	0.4776
0.7201	0.5471	0.5983	-0.4864	0.8891	-1.7288	-0.0605	0.1422	-0.6750	-0.1627
0.6785	0.3935	0.1189	-0.0949	0.9405	-2.3900	-0.4049	0.9124	0.7599	0.0650
0.6681	0.5044	0.5934	0.0609	-0.1516	-1.8753	-0.0027	1.0358	-0.2173	-0.2780
0.7088	0.5436	0.5121	0.0314	0.4350	-0.4877	0.4821	1.1388	0.2519	0.1207
0.6794	0.1528	0.4626	-0.7467	0.2581	-1.0321	-0.2448	0.5312	0.1610	1.0255
0.5417	0.4497	0.7863	-0.6494	1.7929	-0.5972	-0.0562	1.4345	1.2667	1.1129
0.6719	0.4287	0.3077	-0.6506	0.8791	-1.3315	-0.0391	0.4597	0.4189	0.3909
0.7900	0.3563	-0.1159	-0.1685	0.2183	-1.8413	-0.4698	1.6704	0.3703	0.6328
0.7735	0.4752	-0.1186	0.1030	0.3765	-0.7690	-0.9575	0.7791	1.1682	0.5753
0.6203	0.2646	0.2444	-0.3129	0.2581	-2.3744	-1.0960	1.2814	0.1325	0.7025
0.6744	0.3741	0.1505	0.1048	0.7060	-1.8032	-0.0790	0.9887	-1.0063	0.3106
0.6279	0.7998	0.5130	-0.2358	0.2983	-0.7364	0.4980	0.1260	0.3565	-0.1286
0.5960	0.2384	0.3043	-0.1306	0.2044	-1.1076	-0.2526	0.4599	-0.8938	0.7837
0.9481	0.8051	0.0964	-0.2078	1.1823	-0.7667	-0.3832	0.6681	0.1147	0.3981
0.8377	0.2216	0.3043	-0.2777	1.0045	-1.2860	-0.1691	1.2374	0.1108	1.1672
0.5089	0.7329	0.8254	0.3874	-0.3891	-0.6357	0.3877	1.1985	-0.5139	0.6078
0.7801	0.3314	0.7111	-0.7760	0.4654	-1.0248	-0.1589	1.6604	0.2916	0.2028
0.8133	0.3580	0.8027	-0.3304	0.1536	-0.9736	0.4317	1.0868	-0.2489	-0.1786
0.7173	0.5206	0.6723	0.0710	-0.0441	-1.2888	0.6424	1.2197	0.2521	1.3185
0.7503	0.2326	0.5117	-0.2254	0.2833	-0.8200	0.4246	1.5141	0.8146	0.6836
0.7616	0.4428	0.4323	0.0947	0.5210	-0.8316	-0.1200	1.0878	0.2453	0.7163
0.7596	0.5546	0.4339	0.0426	0.3970	-1.1196	0.2129	1.0555	0.0450	0.4502
0.8165	1.0048	0.9634	-0.4047	0.4897	-0.8018	-0.0926	1.4279	-0.4884	1.0053
0.8518	0.6201	1.1254	-0.5916	0.9609	-1.2101	-0.4424	0.7992	-0.0803	0.8495
0.9086	0.8028	0.2184	-0.0883	1.5579	-1.1535	-0.8037	0.9825	1.5214	0.3574
0.6795	0.3163	0.4586	-0.4914	0.8483	-1.7304	-0.3180	0.2510	0.0264	-0.0521
0.6929	0.5841	0.5674	-0.2786	0.9613	-2.3867	-0.7080	1.4364	0.6296	0.5825
0.7742	0.4790	0.4868	-0.3893	0.7318	-1.5962	-0.8773	2.0036	1.0204	0.7701
0.8605	0.7162	0.4543	-0.2491	1.0230	-0.6904	-0.5047	1.1276	0.8197	0.3256
0.8097	0.5305	0.3781	-0.2663	0.9994	0.0310	0.5280	1.4538	0.7265	0.3124
0.6408	0.6391	0.3363	-0.5573	0.5484	0.4806	0.4691	1.7030	-0.0570	0.7292
0.7418	0.6010	0.9387	-0.3399	0.8148	0.2139	0.0195	1.2570	1.1429	2.1104
0.8136	0.9453	0.0786	0.0429	1.1772	-1.0812	0.0670	1.4405	-0.2063	0.1890
0.6226	0.4572	0.6726	-0.8054	0.8143	-0.9593	0.5159	1.5735	-0.3314	1.0317
0.6808	0.5267	0.1887	0.2808	0.0881	-1.2379	0.2819	2.1045	0.8319	1.4468
0.7680	0.6102	0.5333	-0.2663	0.1849	-1.5925	0.3261	0.9764	-0.0605	0.1660
0.6802	0.9805	0.6373	-0.3322	0.9523	-1.4440	0.2347	1.1675	-1.1481	1.3735
0.8061	0.6983	0.7080	0.1472	1.4000	-2.2591	0.2283	0.9183	0.3285	1.2673
0.7031	0.5445	1.0879	-0.5724	0.5072	-1.1780	0.6935	1.9249	-0.6397	0.7135
0.6938	0.7804	1.2520	-0.8238	1.0627	-0.8560	1.0151	1.5098	-0.0580	0.8840
0.7860	0.6891	0.4465	0.6178	1.2853	-0.8420	0.3845	3.2493	-0.7346	1.1120
0.8355	1.2827	0.7940	0.3004	0.4581	-2.3353	-0.4716	1.2228	-0.6690	-0.0343
0.8500	0.9338	0.2769	0.5331	-0.0480	-1.6787	-0.9548	0.8611	-0.7622	-0.3466
0.6713	0.8503	0.4693	-0.0746	1.4174	-1.1539	-0.2544	1.6516	-0.7482	-0.0654
0.7097	0.7247	1.0846	-0.5752	0.6797	-0.5103	-0.5187	0.9079	-1.1956	-0.2371
0.8708	0.7101	0.5328	0.1787	0.3012	-2.0809	-0.9601	1.1217	-0.2119	-0.1270
0.7419	0.3816	0.4290	0.3581	0.4360	-0.2264	0.2945	0.5532	-0.3129	-0.1787
0.5356	0.4247	0.7106	-0.8013	0.6714	0.0718	-0.3460	0.0140	-0.3897	0.1908
0.7120	0.4930	0.7092	-0.7708	1.0999	-0.7754	0.4689	1.5373	-0.7686	0.2201
0.6650	0.3096	0.5177	-0.4067	0.1922	-0.5487	-0.0958	0.4429	-0.1661	0.3763
0.7054	1.0458	-0.5166	0.2502	0.4580	0.0990	-0.3059	-0.5539	-0.8712	-0.2007
0.7393	0.8930	0.1050	0.2557	0.6777	-0.3385	-0.0840	0.0840	-0.2856	-0.1569
0.7646	1.0292	-0.5191	0.4746	0.3192	-0.3335	0.4078	-0.1581	0.2473	-0.5154
0.7469	1.2075	0.5909	0.1890	-0.1824	-1.2536	-1.4529	-0.4535	-1.3825	0.0242
0.8189	1.2013	0.6676	0.1181	0.7345	-1.4531	-0.0758	0.3313	-0.4360	1.7604
0.8578	1.2096	-0.1340	0.2969	0.1775	-1.1056	-0.0910	1.5412	-0.1967	0.7469
0.7447	1.3329	0.5778	0.6912	-0.7603	-0.3859	0.0778	1.2115	-0.4152	0.8082
0.8667	0.5142	0.6655	0.4456	-0.4483	-0.0749	-0.1788	1.2604	-0.5720	0.6896
0.7414	0.6388	0.3360	0.4762	-0.8846	-0.8311	-0.8174	0.8367	0.2674	0.1973
0.5815	0.5110	1.0014	0.2000	0.0289	-0.0055	-0.0192	2.4463	-0.8164	-0.1496
0.6702	0.5831	0.7233	-0.5588	-0.2706	-0.3909	-0.0086	1.6897	-0.6251	-0.0883
0.7411	0.7350	0.7216	-0.0585	-0.1720	-0.0686	0.5768	2.5466	-0.2656	-0.3680
0.6364	0.3270	0.7353	-0.7132	-0.3854	0.7874	0.5876	1.4384	-0.8121	-1.0673
0.6788	0.3643	0.5067	-0.0114	-0.9090	0.6782	0.2455	2.0097	-0.8777	0.8238
0.5983	0.4639	0.4165	-0.1876	0.1172	0.2148	-0.1227	2.2831	-0.5458	0.9875
0.5532	-0.0952	0.7017	-0.4249	0.0045	1.2757	0.9372	1.1432	-0.6084	-1.6742
0.5508	0.5576	0.9194	-0.5091	-0.2837	0.0789	0.7370	1.2839	0.2263	-0.1919
0.5503	0.1887	0.1843	0.0182	-0.3830	0.8634	0.5273	1.6176	-0.8790	0.1867
0.5099	0.3434	0.9294	-0.3331	-0.0285	-0.0458	0.3191	1.6609	0.0356	0.1781
0.5062	0.4481	0.1757	-0.0577	0.6024	0.1540	-0.0721	2.6146	0.7961	-1.1401
0.5995	0.5963	1.2333	0.1569	0.0861	-0.4556	0.4837	1.5767	-0.0736	-0.8711
0.9637	0.8640	0.7684	0.2326	0.6560	0.3448	-0.2743	1.9193	-1.7031	0.7413
0.8072	1.0517	0.8219	0.6503	0.7337	0.3171	-0.3373	2.3005	-0.9359	0.1979
0.7198	0.9305	1.0383	-0.3352	0.8334	0.4743	0.6519	1.8327	-0.8137	0.4572
0.8359	1.1402	0.6330	0.3353	1.3779	0.5631	-0.0993	2.2047	0.2968	1.1998
0.7469	1.0838	0.8379	-0.1665	1.0222	-0.5083	-0.3296	1.8544	-0.5739	0.8840
0.7762	0.9305	0.5717	0.1375	0.8876	0.9800	-0.4554	0.4514	-0.0177	-0.1313
0.6021	0.5762	0.2218	0.5578	0.7706	0.5960	-0.3252	0.7196	0.2173	1.0288
0.8188	0.9041	-0.1541	0.2131	1.0013	0.8984	-0.3213	-0.1829	-0.1801	0.1961
0.6963	0.4552	-0.1032	0.2011	1.1398	2.0537	-0.0285	1.6633	-0.5020	-0.1120
0.6884	0.6661	0.5564	0.1553	0.8331	1.7930	0.1235	0.5465	-0.0602	-0.0468
0.8348	0.8807	0.5666	0.1050	0.8497	1.2605	-0.1880	1.4788	-0.3005	0.4250
0.4504	0.4334	0.4782	-0.4152	0.8964	1.3870	0.6353	1.4140	-1.0374	-0.3948
0.5353	0.3993	0.2027	-0.2831	1.5680	0.9105	0.3889	2.0139	-0.7887	0.6402
0.7739	0.4891	0.0517	0.9097	0.8615	-0.3683	-0.4281	2.3431	-0.4388	-0.3139
0.7364	0.5800	0.6833	-0.1492	0.6872	1.0795	-0.2875	0.9876	-0.4508	-0.8496
0.6233	0.3140	0.6323	0.1056	0.5345	0.5503	0.1288	1.8863	-0.7323	0.3673
0.5482	0.3258	0.4537	0.1590	0.0715	0.1766	0.1488	0.9162	-1.2141	0.1817
0.8113	0.1031	0.5812	-0.1703	0.5579	1.2088	0.0355	1.3935	-0.6002	-0.4397
0.7131	0.4513	0.8965	-0.2461	1.7429	1.3064	0.3266	0.6599	-0.2409	-0.8932
0.7284	0.7446	-0.1686	0.3419	0.8116	0.9333	-0.0222	1.4291	-0.4438	0.6177
0.9785	0.7372	0.3572	0.7254	1.2060	-0.1616	-1.0612	1.5269	-1.6480	-1.5505
0.6576	0.2540	0.6919	-0.2593	1.8113	0.7756	-0.0932	0.6104	-0.2648	-0.1912
0.7041	0.6797	0.7035	-0.0807	2.0827	1.2863	-0.3452	1.7501	0.2284	-0.9706
0.6318	0.0932	0.3474	-0.4185	2.6909	1.4028	-0.2767	1.2430	-0.2925	-1.0914
0.7069	0.6397	0.2865	0.2635	1.4162	0.4415	0.1061	1.7444	-0.4577	-0.9981
0.4207	0.5850	0.2836	0.0758	1.8757	1.3667	0.0330	1.4381	0.1030	-0.5187
0.5724	0.5590	0.3445	-0.3351	2.1716	1.4317	-0.6071	1.6216	-0.7024	-0.9720
0.6793	0.5571	0.1695	-0.5355	1.9418	0.9717	-0.2319	1.7610	-1.1916	-0.6948
0.6769	0.2375	1.0935	-0.7770	0.7405	0.6095	0.1756	1.2456	-0.3835	-0.8950
0.5387	0.2639	0.2827	-0.2772	1.4354	0.7095	-0.6777	0.9461	-1.2674	-0.5863
0.6977	0.7778	-0.1164	-0.0369	1.0648	0.5234	-0.2162	0.3768	-1.1391	-0.8564
0.8461	0.8127	-0.2245	-0.0288	1.3888	0.5232	-0.8413	0.4632	-0.9140	-0.8378
0.8731	1.1783	0.2550	0.1408	0.8687	0.9528	-0.8777	0.0360	-0.7934	-1.2420
0.9431	0.6190	-0.2907	0.5280	0.5543	0.7941	-0.3196	1.3870	-0.9620	-1.0228
1.0256	0.8146	-1.0549	1.2793	0.8716	0.9230	-1.1940	1.3908	-0.8929	-0.9087
0.7253	1.1204	-0.0731	0.0424	0.1227	1.1959	-0.2591	1.8726	-0.1928	-0.1949
1.0284	0.9294	0.4498	0.2350	0.8177	0.9894	0.0149	0.8833	-0.0201	-0.5902
0.9193	1.1255	0.1722	0.7434	1.0140	0.6359	-0.5939	1.5996	-0.1254	-1.4227
0.7156	0.9290	0.5979	0.3964	0.1733	1.1666	-0.5251	1.8836	-1.2466	-0.8344
0.8602	0.9819	-0.0010	0.6417	0.8383	0.5581	-0.6148	1.5589	-0.6293	-0.5825
0.6777	1.1332	0.3531	0.2300	0.9292	1.2997	0.0919	1.7734	-0.9269	0.0500
0.8726	1.2570	0.2158	-0.0092	0.9542	1.3789	-1.0248	0.9744	-0.2299	-0.4800
0.8478	0.9882	-0.1548	-0.1757	0.6899	0.9191	-0.2786	1.7366	-1.5291	0.7377
0.8146	1.0887	0.1601	-0.3399	1.3290	0.8285	-0.3151	0.7452	0.1731	-0.4734
0.7306	0.6417	-0.3698	0.0627	1.0690	0.5809	-0.9160	1.7036	-1.1230	-1.0565
0.6890	0.7041	0.3457	0.1116	1.2920	0.4466	0.0120	1.0384	0.2614	0.1485
0.7977	0.7419	0.1853	-0.0064	0.9171	1.1715	-0.8900	0.8415	-1.5530	-0.5234
0.6581	0.8141	-0.0411	0.1460	0.5620	1.2777	-0.4884	1.2970	-0.8853	-0.4520
0.8394	0.7244	-0.2142	0.5642	1.3971	0.5262	-0.7799	2.1809	-0.9028	-0.3764
0.8212	0.9863	-0.0313	0.7057	1.5184	-0.8856	-0.9634	2.7832	0.0268	0.6457
0.6653	0.4682	0.1839	0.6704	0.3206	1.2354	-0.2087	2.1046	-1.0861	0.4453
0.6742	0.5369	0.8136	0.5842	0.1748	0.9268	0.3726	2.0397	-0.7929	0.3108
0.8511	0.0800	0.9841	0.2146	-0.3758	1.0327	0.1237	2.0902	-1.5366	0.5353
0.7817	0.7010	0.1321	0.0966	0.7760	0.3140	-0.8985	2.0480	-0.6239	1.0567
0.6938	0.5619	0.1380	0.3516	0.3378	0.8676	0.1178	1.9366	-1.5316	0.9047
0.6041	0.6614	0.2284	0.7153	0.1970	1.2399	-0.2354	1.4471	-1.1478	-1.4226
0.4932	0.9189	0.4289	0.1750	0.9637	1.6263	0.1573	1.7355	-1.1637	-0.2899
0.6079	0.7369	-0.1958	-0.0559	1.5976	1.9552	-0.0583	1.4847	-0.4511	0.0241
0.4452	0.6565	0.0759	0.0203	2.6052	1.4043	-0.5391	1.9265	-0.5313	-1.4756
0.6440	0.6236	0.3037	0.0036	2.4370	1.3240	-0.4682	1.0403	-0.3028	-0.0142
0.8206	0.6833	0.4119	0.0603	2.0608	0.6202	-0.2581	0.8465	-0.6217	-1.5358
0.8540	0.6031	0.2381	-0.3562	1.9384	2.1748	0.2182	1.1728	-1.7002	-1.1146
0.6882	0.7368	0.2557	0.0537	1.1783	0.9524	-0.6730	0.9971	-1.4812	-1.5136
0.7851	0.5616	0.4366	-0.3472	1.4531	1.4034	-0.4071	0.6474	-1.4104	-1.0086
0.6278	0.9326	-0.1573	-0.0606	2.4659	1.7294	-1.0014	1.1737	-1.1701	-0.0815
0.6568	0.8507	0.1765	0.3280	1.2985	1.8628	-0.4246	1.0373	-0.0873	0.3638
0.6974	0.8556	-0.0379	0.3503	2.1135	1.3099	-0.1342	0.0294	-0.5576	-1.2803
0.7680	0.9838	-0.0954	0.4440	1.0941	1.5887	-0.3745	1.2489	-0.8006	0.0223
0.6854	0.7485	0.4964	0.0461	1.6624	2.1162	-0.6788	1.1467	0.2418	-1.2765
0.6801	0.4814	0.4955	-0.0375	1.3829	1.6190	-0.2652	1.0370	0.0214	-1.1287
0.7332	0.6950	0.3100	0.0353	1.6623	1.4613	-0.7266	1.9158	-0.8095	-0.7747
0.5274	0.9778	0.2347	0.1676	0.7573	1.7891	-0.4970	0.3078	-1.3535	-0.3786
0.6945	0.7128	0.3018	-0.3538	1.1343	2.0242	-0.6943	0.3506	-1.3471	-2.1831
0.5889	0.5426	0.3709	0.2104	1.7839	2.1380	-0.5672	0.6605	-0.6162	-1.6496
0.9287	0.9694	0.2438	-0.0759	1.0599	1.3080	-0.5558	0.3535	-0.7386	-1.1901
0.6253	0.9139	-0.0724	0.0987	2.1991	1.8308	-0.5696	1.7717	-1.1717	-0.8853
0.7430	0.5892	0.2538	-0.2196	1.4995	1.3671	-0.6865	0.6954	-0.9352	-1.4228
0.6640	0.3381	0.2334	0.0084	1.4617	1.1713	-0.1107	2.1520	-0.5347	-1.6213
0.6116	0.3316	0.5441	0.2132	0.8053	1.7435	-0.4802	1.3503	-1.2394	-1.2130
0.6943	0.5074	0.3942	0.3476	2.2257	0.9764	-0.1461	2.9378	-1.2653	-0.8334
0.7674	0.7864	-0.0312	0.2642	2.0293	1.3414	-0.3768	1.4610	-0.4972	-0.8243
0.7455	0.4220	0.4110	-0.2423	0.2824	1.2303	-0.5664	1.3536	-0.9959	-0.4244
0.8187	0.7418	-0.5880	0.0431	1.4942	1.4273	0.1503	0.7026	-0.8208	-0.5558
0.7131	0.5398	-0.8710	0.4075	0.5132	2.0447	0.4122	0.0044	-0.5705	-0.7184
0.5867	0.5378	-0.4531	-0.0806	0.7928	1.6162	-0.2298	0.2753	-0.6338	-0.3262
0.5110	0.5532	-0.3747	0.0423	0.5507	1.8666	-0.8899	0.3362	-1.0807	-1.1498
0.5684	0.1040	0.6401	-0.5628	1.5352	1.7049	0.0851	1.2787	0.0131	0.1944
0.7266	0.4845	0.0399	0.4388	1.4656	0.7243	-0.8900	0.8140	-0.1529	-0.2273
0.8556	0.7038	0.9581	0.2032	0.9995	1.3282	-0.5273	-0.6915	1.0738	-0.4561
0.6544	0.5562	-0.0227	-0.4672	1.5291	0.7959	-0.6944	-0.9479	0.4411	-1.6874
0.6405	0.6536	0.0190	0.3031	0.9806	1.8542	-0.5968	-0.1074	0.5383	-0.5552
0.8190	0.8009	-0.2311	-0.3359	1.7572	1.5564	-0.2676	-0.8141	-0.1665	-0.5354
0.6476	0.8188	-0.3498	0.2722	0.7425	1.8552	-0.3118	-0.7880	0.4634	-0.9062
0.5556	0.7672	0.2769	-0.0530	1.4094	1.3861	-0.8256	-0.5275	0.6001	-1.3226
0.5073	0.7322	-0.0879	-0.4569	1.7662	1.9982	0.1771	0.9754	-0.8367	-0.3095
0.5403	0.4025	-0.0905	-0.6219	1.3084	1.4343	0.0533	-0.5546	0.6334	-0.7474
0.5684	0.9932	-0.2376	0.3703	1.6338	1.7927	-0.7759	0.2678	-0.8075	-0.1969
0.8490	0.7733	0.0074	-0.0613	1.0253	1.5627	-0.3796	0.8687	-0.5809	-0.0683
0.6364	0.9781	-0.2167	0.4924	1.2461	1.3493	0.1256	0.3913	-0.4883	-0.3624
0.7731	1.6158	-0.1241	0.8230	1.1385	0.6816	-0.1957	0.5408	-0.7889	0.3807
0.8207	1.5256	0.4339	0.7856	0.6960	0.3750	-0.6570	1.9021	-0.8362	0.4314
0.8498	0.8781	0.7546	-0.0995	1.6883	1.1125	-0.1896	1.1983	-0.9499	0.9605
0.5884	0.9226	1.2394	-0.3978	0.2148	1.2013	-0.5574	1.5555	-0.6172	1.0960
0.5966	0.7858	0.4788	0.3228	0.6121	1.6451	-0.5547	0.2628	-0.7676	0.0961
0.5851	0.3422	0.2904	0.1885	-0.0951	2.1990	0.8240	0.3366	-1.3306	0.7439
0.6666	0.8309	0.0589	0.9380	0.0420	1.4522	0.1038	0.7741	-0.0600	0.1921
0.6631	0.7999	-0.3264	0.4752	1.0061	1.7545	-0.5807	0.9037	-1.4107	-0.1217
0.4596	0.6903	-0.0617	0.2401	1.4697	1.0083	-0.7767	0.7660	-0.3391	0.9267
0.5730	0.4951	0.2716	0.0500	0.9714	0.7190	-0.2312	1.3026	-0.5686	-0.8211
0.6303	0.5332	0.2089	-0.0606	0.0719	1.8590	-0.7948	0.9161	-0.8901	-0.6869
0.7096	0.6958	-0.4117	0.1621	1.3065	1.8707	-0.7730	0.6532	-0.8043	-0.7354
0.7064	0.4740	-0.5061	1.0336	0.9787	1.2509	-0.8450	1.7223	-0.6358	-0.2192
0.5321	0.4964	-0.2387	0.1790	2.4413	1.3676	-0.9294	0.1657	-0.2098	-0.8781
0.5006	0.7639	-0.0235	-0.1192	1.5611	1.3700	-1.6210	0.9485	-1.2345	-0.7609
0.5067	0.6506	-0.6553	0.2561	0.8838	1.6741	-0.8019	1.0950	-1.7449	-0.2251
0.3950	0.6725	-1.1201	0.8385	0.9020	1.4008	-0.8741	1.0485	-0.0726	-0.8139
0.4101	0.7951	-0.9956	0.1173	0.3584	2.5049	-0.0404	-0.7465	-0.2685	0.0482
0.5138	0.7693	-1.4426	0.2816	1.1441	0.7866	-0.4267	0.5464	-0.9430	-0.4946
0.3535	0.9079	-0.5723	0.3418	0.5954	2.1182	-1.2330	-0.2285	-0.6507	-0.7510
0.2761	0.4482	-0.4844	0.2010	1.0260	1.5857	-1.7111	-0.3932	-0.8911	-1.3130
0.4193	0.6902	-1.3435	0.8419	1.8416	2.3348	-1.1322	0.9680	-0.6412	-1.2597
0.3859	0.8261	-1.3803	0.8464	1.8237	1.4739	-1.5570	0.2278	-1.2062	-0.7245
0.4590	1.5147	-0.8403	0.4118	0.8833	1.2891	-1.0949	0.0345	-1.3894	-2.1366
0.4233	1.3375	-1.3869	0.8567	0.0870	1.8778	-0.7295	-0.1262	-1.1692	-0.6461
0.4686	0.8840	-0.8668	0.9915	0.9409	1.6839	0.0308	-0.0853	-0.5481	0.3406
0.4145	0.8504	-0.4469	0.2995	0.8447	2.0472	0.0206	0.1871	-0.1617	-1.2542
0.4009	0.7360	-0.5951	0.5961	0.1894	1.0188	-0.4105	-0.0881	-0.3038	-0.7919
0.5986	0.7375	-0.9602	0.8347	1.0163	1.4550	-0.1211	1.6298	0.3977	-1.1543
0.5753	0.7273	-1.1393	0.5642	0.5904	2.8381	0.0997	0.2367	-0.9723	-0.0607
0.5562	0.7055	0.0814	0.2901	1.6357	1.8422	-0.9780	1.4689	-0.9408	-0.2380
0.5748	0.9075	-0.8738	0.2735	1.5435	1.4115	-0.0785	1.5099	-0.6661	0.2052
0.6229	1.0223	-1.1274	0.7739	1.8968	2.2435	-0.5669	1.4290	-1.4437	-0.6507
0.4917	1.0656	-0.6080	0.8457	1.4150	1.8875	-1.0416	0.6892	-1.0011	-1.1726
0.4355	0.9416	-0.1947	0.1699	1.5829	3.0418	-0.5518	0.7274	-1.1776	-1.5893
0.7789	0.7709	-0.7596	0.6188	2.0173	2.5154	-0.2088	0.0835	-0.6033	-1.9250
0.6261	0.3511	-0.4388	0.1008	1.1597	2.8072	0.8337	0.5063	-0.5590	-1.0356
0.5502	0.5569	-1.0608	0.8528	2.0497	1.9707	-0.4250	0.6834	0.4252	-1.1401
0.4504	0.5961	-0.4382	-0.0228	1.4121	2.2347	0.0631	-0.6156	-0.5807	-1.1983
0.5394	0.6400	-1.2830	0.6756	1.0722	2.6987	0.5036	0.3093	0.5649	-0.8670
0.6831	0.9320	0.0500	0.1999	0.7507	1.5428	-0.0887	-0.0287	-0.4066	0.2722
0.7659	0.9921	-0.0324	0.2672	0.3656	1.6369	0.2846	-0.0666	-0.2676	0.4849
0.7068	0.6175	0.0620	0.4832	0.7003	1.2394	0.1283	0.3245	-0.7244	0.2692
0.6244	0.4743	-0.0112	0.4908	1.3090	1.4152	-0.1625	-0.7578	-0.4025	-0.0839
0.7756	0.5868	-0.4265	0.8321	0.3375	2.2222	-0.6908	-1.7704	0.6206	-0.4579
0.7427	0.9020	-0.2007	0.3687	0.8752	1.8015	0.0166	-0.0944	-0.0508	-0.0680
0.4779	0.9096	0.1203	0.8418	0.7786	1.5181	-0.0428	-0.3225	0.5091	0.7553
0.5914	0.6270	0.1804	0.4608	0.9633	2.3577	0.3356	0.4179	-0.1695	0.5095
0.7096	1.0228	-0.5697	0.9053	1.3556	2.4294	0.1259	-0.0234	0.5828	0.2208
0.7392	1.2711	-0.3901	1.1447	0.8119	2.6169	0.2249	0.1004	-0.1667	0.5532
0.6317	1.2895	-0.9181	1.1387	0.3025	2.1073	0.0721	0.3498	-1.0438	0.1323
0.5582	1.1667	-0.8045	1.4304	0.4968	2.0680	0.5346	0.5064	-0.1115	0.7026
0.6014	0.9336	-0.0563	0.8794	1.1095	2.3900	0.2352	1.1561	-0.3127	0.8279
0.5347	0.8924	0.1005	0.9403	0.6289	2.5635	-0.2416	0.2217	0.4410	1.3361
0.6485	1.3238	-0.8327	1.0568	0.6816	3.0671	-0.1549	0.1578	-0.5376	0.2528
0.3838	0.7853	-0.9246	1.1683	1.1633	2.2233	-0.1788	0.4865	0.5701	0.4007
0.6750	1.2130	-0.7328	1.3379	0.8131	2.3886	0.4063	0.7317	-0.0944	0.3126
0.5945	1.2205	-1.2572	0.7464	2.0862	2.5651	-0.3637	0.1545	0.5751	0.8420
0.4971	0.6312	-0.1436	0.5111	1.3383	2.1370	0.3743	0.4766	0.0038	1.2123
0.4566	0.7537	-0.3621	0.5217	1.7722	2.4821	-0.3239	0.1302	-0.2564	0.9003
0.6333	1.0599	-0.6129	0.6596	0.1706	2.7103	-0.6926	0.3468	-1.1548	0.2120
0.6852	0.9250	-0.0925	0.5621	1.2929	2.6186	-0.3313	-0.3078	0.2579	0.4180
0.6170	0.6287	-1.2687	0.2979	2.1576	2.2676	0.6403	-0.3993	0.8992	0.1258
0.7543	0.5447	-0.5972	1.2468	0.8563	1.9239	-0.1063	-0.2172	0.9075	-0.1055
0.5290	0.7766	-0.0182	0.4643	1.6349	2.2748	-0.4761	-0.1937	0.3729	-0.3887
0.4043	0.8785	-1.1457	0.3801	1.6248	2.0335	-0.1576	-0.1613	-0.1262	0.8882
0.5057	0.7136	-0.1553	0.3386	1.4342	2.1823	-1.1670	-0.0104	-0.3591	-0.7666
0.5072	0.4121	-0.3524	0.3138	1.3295	2.0547	-0.1206	-0.2463	-0.0276	0.4875
0.5568	0.7975	-0.3365	0.7469	1.4761	1.9891	-0.7451	-0.5959	0.0379	0.9832
0.6875	0.9578	0.0074	0.0266	0.9168	1.7755	-0.4436	-0.8139	-0.1758	0.1686
0.5576	0.7678	-0.9359	0.1866	1.2817	2.4651	0.4397	-0.9253	0.3022	0.4221
0.5380	0.4428	-0.4189	0.8335	1.3922	2.6555	0.4729	-0.1322	1.1839	0.8352
0.5264	0.6837	-1.2163	1.1320	1.5368	3.0334	-0.2551	0.1140	-0.1204	0.0337
0.5136	0.5012	0.0520	0.5595	2.4821	1.6813	-0.9947	0.3017	0.2872	0.7958
0.5287	0.3684	0.0836	0.3230	1.5731	2.2537	-0.5851	-0.5059	-0.4294	-0.8956
0.4878	0.4818	-1.1297	0.8644	1.5453	1.4465	1.1814	-0.2957	-0.6550	-0.5365
0.7374	0.9572	-0.0320	0.3643	0.0301	1.6911	-0.0483	-0.8561	0.1623	0.9007
0.4778	0.9314	-0.5564	0.4828	0.8342	1.6946	0.9311	-0.4471	0.4829	0.1761
0.7088	0.9110	-0.8629	0.5270	1.1021	1.5867	-0.4009	0.3945	0.0260	-0.6513
0.6434	0.4851	-0.4119	0.0299	1.0331	2.8946	0.8346	-0.9170	-0.4206	-0.1402
0.6937	0.8975	-0.4521	-0.0812	1.2019	1.0475	-0.8996	0.3951	-0.6600	-0.6707
0.7362	0.6545	-0.4254	0.2750	0.8906	1.5879	-0.1709	0.1715	-0.1493	-0.5631
0.7965	0.5833	-0.6332	0.1053	1.2721	1.5887	-0.1911	0.1362	-0.8366	-0.5717
0.7131	0.5567	-1.2728	0.9470	1.2431	1.6128	-0.6395	-0.4633	0.1001	-0.4738
0.6502	1.0919	-0.5394	0.5193	0.4798	1.7427	-0.2606	0.2627	-1.2568	-0.3007
0.6717	0.6030	-0.4332	0.2381	1.6673	0.9043	-0.6576	0.2771	-0.3442	-1.8082
0.7383	0.7006	-1.0984	0.4725	0.7214	1.6519	-0.0127	1.0926	-1.1227	-1.5042
0.7015	0.7844	-0.9641	0.4827	0.8494	2.1543	0.0086	-0.6285	-0.1367	-1.0520
0.6888	1.0147	-1.9069	1.3540	1.8513	3.1081	-0.3136	-1.2046	0.7079	0.0699
0.8122	1.1995	-1.2915	1.4790	1.0851	2.4552	-0.6769	-1.6141	1.0444	-0.4450
0.4622	0.7367	-1.1239	0.9880	0.9168	1.9330	-0.2931	0.8552	0.3199	0.0087
0.6933	0.8021	-0.4313	0.5840	0.4930	2.1336	-0.7510	0.0523	-0.2339	0.6435
0.7868	0.9960	-0.9637	0.5402	0.4364	1.8840	-0.6838	-1.1574	-0.3035	-0.1298
0.7259	1.1374	-1.2872	1.3703	0.5455	2.3234	0.0585	-1.6054	0.1938	1.3275
0.5599	1.0460	-1.4605	0.7085	1.1172	1.8794	-0.1353	-0.6391	0.3710	0.5528
0.4065	1.0491	-1.4577	0.8146	1.9967	2.4141	0.4231	-0.9400	1.0388	1.1985
0.5474	0.8437	-0.6621	0.3932	1.7020	1.4789	1.3138	-1.3827	1.5994	1.6526
0.6252	0.9079	-0.5991	0.4687	1.9229	1.0318	-0.1631	-1.5611	0.3125	0.5156
0.6924	1.2287	-0.8847	1.0426	2.2697	0.8742	0.2288	-0.2637	1.5203	-0.0197
0.6215	1.3352	-1.1455	1.1579	2.0243	1.5592	-0.7257	-0.0008	0.9437	0.0709
0.6809	1.0292	-0.9428	1.1431	1.2682	2.0290	0.4589	-0.5698	-0.8105	-0.3801
0.5528	0.7658	-0.6666	0.6812	2.0790	2.5816	0.3878	0.3204	-0.0142	0.2426
0.6870	1.1047	-0.8992	1.1295	1.1063	1.4930	0.0990	0.1674	-0.1910	0.7629
0.6120	0.8115	-1.6921	1.7575	-0.6332	1.4224	-0.5148	-0.0561	-0.2808	-0.1061
0.9857	1.1211	-1.3026	1.3286	0.3468	1.5248	-1.7629	0.2401	-0.9490	0.5027
0.7530	1.0601	-1.1908	1.2094	0.8492	1.8419	-1.2420	0.3519	0.0631	0.7210
0.6172	0.9215	-1.4149	1.4316	0.8657	1.9131	0.9562	0.4998	-0.0606	0.4485
0.6081	1.1381	-1.1117	1.3226	1.2622	1.7383	0.3338	-0.1263	0.3446	1.9056
0.6791	1.0585	-0.5702	1.4516	0.6790	2.1967	0.4052	-0.9053	-0.3191	0.6081
0.6203	0.8476	-1.0720	0.6119	1.6509	1.7518	0.9898	-0.8249	0.9816	0.5839
0.6212	1.0074	-0.7377	0.7704	1.5003	1.1831	-0.7506	-1.0733	0.6526	0.5229
0.5899	0.7278	-0.0311	0.2643	2.0570	2.0281	-0.5400	0.8010	0.8008	0.3997
0.7717	0.8570	-1.7901	1.4602	1.3711	1.0701	-0.5412	-0.4931	0.7056	-0.0166
0.7408	0.7836	-1.0710	0.5533	1.1902	0.8842	-0.4929	-0.6222	0.6878	0.4463
0.8571	0.7753	-1.1557	0.7420	0.8670	1.3715	-0.7576	0.0681	0.3396	-1.0140
0.8639	1.0401	-1.5454	1.0754	0.8660	0.9441	-1.1795	-0.8571	0.2047	0.2822
0.7384	0.6058	-0.0774	0.3014	1.4896	1.2411	-0.7223	-1.4332	0.4084	-0.1421
0.5612	0.5631	0.0904	-0.1769	1.1341	0.7575	0.0826	-1.0919	0.3646	0.2646
0.7912	0.6373	-1.0259	0.6870	0.7866	1.0248	-0.5099	-0.7658	0.1485	-0.3912
0.7397	0.4966	0.0534	0.1369	1.0604	0.8340	-0.4252	-1.3678	0.6346	0.6998
0.8805	0.5179	-1.2185	0.5246	1.0185	1.3423	0.8462	-0.8485	1.0230	0.9410
0.6999	0.5483	-0.5447	0.7038	0.4467	0.7200	0.0098	0.0425	0.8326	0.8500
0.4957	0.6237	-0.5543	0.4981	0.9002	0.8397	0.8167	-0.2284	1.3449	1.1628
0.7515	0.4121	0.0147	-0.0478	2.1127	0.2174	0.1813	0.3087	1.2950	0.9260
0.6649	0.3259	-0.5376	-0.1590	0.9237	1.6394	0.8956	-1.4635	1.4240	0.7112
0.5932	0.8519	-0.1712	-0.3707	-0.1312	0.4851	1.5701	-0.9155	1.2234	0.6782
0.8127	0.5130	-0.3388	0.5707	0.5765	1.1424	0.8678	-0.9878	0.8527	-0.3555
0.9507	1.0385	-0.2348	-0.0601	0.5059	0.6958	0.7389	-1.5565	1.5312	0.3171
0.6131	1.0688	-0.8785	-0.0541	0.1370	0.2091	0.9807	-1.5597	0.9595	-0.3075
0.7371	0.9977	-2.1591	-0.0976	1.0975	0.7299	2.2389	-1.5837	0.2837	1.2153
0.6603	1.2492	-1.4085	0.3440	-0.4950	-0.0073	0.7093	-2.1501	0.5097	0.5934
0.8047	1.0641	-1.3480	0.7735	0.0729	-0.0365	0.8879	-2.7652	2.1646	2.0415
0.7000	0.6159	-1.9047	-0.0286	1.1545	0.7995	1.1932	-1.3023	1.6276	-0.3624
0.4244	0.8338	-2.1579	-0.3805	1.5602	1.3177	0.9293	-1.6939	1.9455	0.8433
0.6508	0.8407	-1.4470	0.4757	0.4724	1.2143	0.6041	-2.5648	0.8954	-0.2609
0.5440	1.2478	-2.4018	0.2641	0.4098	0.6743	1.4923	-2.2073	0.2351	0.0741
0.6316	0.8892	-2.1472	0.5915	2.0412	1.1051	0.5262	-1.3706	0.0383	0.2249
0.5711	0.5442	-1.2783	-0.2650	-0.5786	1.5115	1.7424	-1.6408	1.2474	0.3279
0.6294	1.1976	-1.8207	0.8280	0.6337	1.3775	0.5376	-1.8491	2.1944	0.8088
0.7155	1.2855	-1.6920	0.3951	-0.0362	1.2686	1.0403	-2.0409	0.9334	-0.2586
0.2876	0.7739	-1.8324	-0.3436	1.0703	1.4385	2.1426	-0.9761	2.1043	0.8951
0.3371	0.6538	-1.2959	-0.4437	0.8649	1.0268	1.5515	-0.9925	1.0952	-0.7974
0.2547	0.6822	-1.2364	-0.9422	0.8653	0.9567	2.5146	0.4641	1.9717	-0.0639
0.5025	1.1719	-1.3544	-0.0030	0.2335	1.5214	1.3360	-2.1175	1.6149	0.4510
0.5521	0.8326	-1.3732	0.5039	0.2415	1.7333	1.1626	-0.8223	2.5037	1.1624
0.5482	0.8424	-1.0799	0.5729	-0.0171	1.3065	0.9187	-1.8943	2.2306	1.9732
0.5317	0.8733	-1.6927	0.0751	0.7011	0.5978	1.4045	-0.4257	1.0356	0.5576
0.7397	1.2103	-1.9088	0.5935	-0.5275	-0.0926	0.8519	-2.4945	0.4900	1.1340
0.5136	1.1573	-2.0786	0.1442	0.8356	0.9952	2.2859	-0.6275	0.6845	0.0140
0.5030	1.0616	-2.0544	0.2774	0.7006	0.9364	1.5112	-1.9836	1.9056	1.2534
0.8230	1.0098	-1.7040	0.7365	-0.7365	0.8863	0.9930	-2.4868	0.3048	-0.0275
0.5484	0.9646	-1.6657	1.0190	-0.6777	1.1286	1.3362	-1.1777	-0.2193	0.4455
0.8530	0.6913	-1.8936	1.3792	-1.2604	0.8176	1.1002	-0.5797	0.1929	0.5791
0.5519	0.9875	-1.5392	0.6089	0.9684	0.9434	0.6128	0.6963	0.5246	0.5365
0.6659	1.0612	-1.9253	0.8430	-0.6679	0.9196	0.5349	-1.2016	0.5168	0.9724
0.6975	1.2644	-1.8780	0.7336	-0.5571	1.2196	1.5992	-0.5502	-0.0023	1.4878
0.6554	1.2016	-2.2916	1.3594	-1.7681	0.8423	2.1621	-0.2631	0.4264	1.9535
0.9458	1.2622	-2.1157	1.5320	-0.3685	0.4851	0.9028	-0.8703	0.8877	1.9403
0.4814	1.2267	-1.7828	0.8440	-0.3687	0.4681	1.9102	-1.9785	0.8384	0.6285
0.5434	1.1943	-1.8182	0.9878	-0.0714	-0.1333	1.6911	-2.4381	1.1258	0.8890
0.5505	0.9498	-1.6685	1.0316	-0.2232	0.4018	1.0989	-1.5334	2.2133	0.8923
0.3414	0.4224	-1.6702	0.7755	-0.0032	-0.4829	0.6080	-0.2059	1.2683	0.0820
0.7731	1.0965	-2.4764	1.1452	0.1775	-0.8369	0.2848	-0.9807	0.3078	-1.0529
0.7125	1.0664	-1.4740	0.6785	0.1564	-0.1012	-0.6683	-0.6450	0.4622	0.9053
0.8935	0.9882	-0.6214	0.7845	0.5935	-0.2364	1.0292	-1.6904	0.1844	2.1871
0.7206	1.0137	-1.4351	1.2635	-0.4443	-0.4413	1.1134	-2.1096	1.7877	1.2300
0.5399	0.9973	-2.1395	0.5261	0.5196	-0.9693	1.3436	-0.0447	1.8014	0.6752
0.6897	0.7573	-1.5833	0.4029	0.2868	-0.2189	1.2559	-0.8892	2.1095	1.4420
0.7048	0.6118	-2.4249	0.8825	0.6507	-0.2475	1.0876	0.2018	1.9128	0.7728
0.6512	0.7412	-1.8884	0.0461	0.1831	-0.3534	0.8642	-1.7937	2.2475	0.2820
0.4221	0.6322	-1.7575	0.1522	0.5238	0.2061	1.3736	-0.8261	2.4608	0.4667
0.4245	0.6235	-2.0338	0.0447	0.3395	-1.4100	1.0166	0.6522	1.6478	-0.3484
0.4027	0.8001	-1.6951	-0.2259	0.6569	-0.4606	1.0803	-1.0823	2.3457	0.7578
0.5993	0.9488	-1.8527	0.4946	1.5434	0.1585	0.2691	-1.4017	3.5761	1.9591
0.7988	0.8892	-1.9653	0.3836	0.4344	0.0986	0.4453	-1.7062	2.8890	0.9939
0.6836	1.1563	-1.7615	0.3540	0.0003	0.8733	1.9828	-0.7476	1.7502	1.1209
0.9434	1.0481	-1.8339	0.8989	-0.7822	0.3695	1.6293	-1.9791	2.4130	-0.3042
0.6977	0.9573	-1.7916	1.2330	0.1114	0.6480	1.4114	-0.3111	2.9400	2.1724
0.6383	0.6714	-1.9808	1.2042	-0.2458	-1.2676	0.8712	-0.7142	1.6186	1.6881
0.8748	0.9077	-1.4884	0.8590	0.0205	0.6040	0.8671	-1.7274	0.5210	1.2191
0.6954	0.4242	-1.8120	0.6089	-0.6574	-0.1839	1.6794	-0.6279	1.3383	0.3275
0.6520	0.6899	-1.6813	0.4985	0.3200	-0.1913	1.7024	-0.3138	1.1512	1.7635
0.6664	1.0210	-1.6571	0.4621	-0.0760	-0.6153	1.8915	-0.0723	2.0343	1.5880
0.6649	1.2613	-2.0784	1.1487	-0.1135	0.4360	1.2084	-0.8308	1.5487	0.6662
0.5561	0.9575	-1.2540	0.0124	-0.9756	-0.2032	1.2470	-1.2046	0.0472	-0.5185
0.8758	0.6315	-1.6443	0.9844	-0.5833	-0.8941	0.1331	-0.6052	0.9712	1.6114
0.5619	0.8267	-1.7335	0.7796	0.2249	0.0146	1.7372	-0.5180	0.9748	2.1015
0.8230	1.4872	-1.7872	0.4823	-0.4567	-0.0140	1.8688	-0.3251	0.5179	1.4153
0.4336	1.2531	-1.5860	0.6303	0.0547	-0.5565	0.9734	-0.4583	2.1820	1.1708
0.5525	1.5807	-1.3609	0.1377	0.1640	0.0671	0.7710	-1.3277	1.9173	0.2096
0.7028	1.3701	-1.3672	0.2942	-0.9094	-0.2438	1.2818	-1.1968	1.0980	1.0362
0.5161	1.2780	-1.6064	0.3457	-0.1787	-1.5930	-0.1507	-1.9743	1.1724	-0.2165
0.6378	1.1343	-1.1478	0.0022	-0.4625	-0.6792	0.7673	-0.7348	0.8360	-0.5322
0.1549	0.9598	-1.8001	-0.3676	-1.4653	-0.6317	1.0830	-1.6403	1.1163	-0.3436
0.5336	0.8917	-2.2936	1.0648	-0.4074	0.9776	1.8964	-0.4959	2.7440	1.8827
0.3503	0.7526	-1.9046	1.1318	-1.5709	0.4685	2.0216	-1.2693	2.6730	0.7113
0.7511	0.9350	-1.7314	0.9791	0.1570	-0.6745	1.2636	0.1178	1.9894	1.9996
0.5523	1.2236	-2.3058	1.0643	-0.7072	-1.1759	-0.0771	-1.1461	0.5874	0.6930
0.3069	0.5062	-1.1364	0.4639	-1.2664	-0.4040	1.0839	-0.4611	1.2492	1.1276
0.3998	0.6237	-1.3298	0.3699	-1.1040	-1.2132	0.7438	-1.1955	0.5578	1.2540
0.3484	0.7283	-1.9494	0.3010	-0.9845	0.1644	0.6414	-0.6891	1.2302	0.0861
0.6391	0.4936	-0.7384	-0.1673	-1.4428	-0.2996	1.0211	-1.8128	1.0260	0.9270
0.7026	0.7341	-0.9775	-0.0371	-1.2945	-0.4981	1.0266	-1.3076	1.2443	-0.3880
0.7622	1.0558	-1.0322	0.6831	-1.2214	0.0333	0.8508	-0.8628	1.5013	0.6933
0.5321	0.9623	-1.4820	-0.2108	-1.7607	-0.4299	1.1773	-1.3937	0.3660	-0.8929
0.6538	0.9121	-2.0598	0.7824	-1.9023	-0.7179	1.6949	-2.1373	1.4052	0.2687
0.4009	0.9750	-1.3748	0.5660	-1.3949	-0.2365	1.8035	-0.0029	0.3676	-0.2410
0.3516	1.0151	-0.8858	0.0405	-0.3963	-0.3864	0.9772	-0.0362	1.4541	0.5466
0.5302	0.9034	-0.8574	0.4466	-1.1613	0.0170	1.0412	-0.0020	0.4651	0.1505
0.5012	0.9824	-1.7755	-0.0482	-1.5839	-0.0873	0.4457	-0.8326	0.5088	-1.7253
0.6240	0.7424	-1.6011	1.0975	-1.8469	-0.5638	-0.0152	-1.3113	1.0268	-0.5882
0.4329	0.9987	-1.6585	1.0703	-1.0967	-1.6583	0.3607	-0.2764	0.1776	0.8941
0.5653	1.0364	-1.8489	0.8511	-0.5094	-0.5556	0.4933	-0.9124	2.2268	0.0713
0.4744	-0.0688	-0.6588	0.5300	-1.0401	-0.4238	0.0352	0.9761	-0.0713	0.2407
0.3957	0.7888	-1.6384	-0.1723	0.3205	-1.2305	0.1688	-1.4408	0.4173	0.0499
0.6085	0.4978	-1.6147	0.5121	-0.4066	-0.3398	0.8551	-1.1231	1.1970	0.1660
0.6644	0.7630	-1.5887	0.0045	-0.8249	-0.5051	1.5903	-1.2109	1.3189	0.9876
0.9460	1.0844	-0.8590	0.7871	-0.9199	-0.9906	0.3525	-1.3618	-0.2093	0.2066
0.6895	0.4925	-0.9114	-0.0705	0.5542	-0.2850	1.0095	-0.4112	1.2881	0.2082
0.6844	0.4315	-1.2561	0.6109	0.0753	-1.2072	0.2167	0.8032	0.6287	0.1812
0.5522	1.2928	-1.9988	0.5525	-0.8317	-0.6671	0.7940	-0.7626	2.0429	0.4565
0.4309	1.1479	-1.2055	-0.5028	-0.3829	-0.4394	1.3142	-0.1034	0.5756	-0.5186
0.3026	1.0893	-1.7094	-0.2595	0.0001	-1.4332	1.0257	-0.9415	0.8041	1.0255
0.5948	0.6034	-3.0470	0.5119	-0.7225	-0.9333	0.7211	-0.7411	2.5381	1.6146
0.7555	0.3848	-1.8375	0.5101	-0.3627	-0.7911	0.8471	0.3571	0.6520	2.4784
0.3484	0.9136	-1.8245	0.3343	-1.1153	-1.0279	0.7188	0.9021	0.2118	0.0449
0.3923	0.4117	-0.9833	0.1990	-1.2347	0.4491	1.5864	1.0449	0.1164	-0.5658
0.6750	0.7238	-1.0155	0.7132	-1.3367	-0.2664	1.4434	0.7296	0.9451	1.9323
0.4589	0.7433	-2.1217	0.4995	-0.8577	-1.8305	-0.0005	0.6028	0.7626	0.1478
0.6662	1.4108	-1.4450	0.3778	-0.8921	-1.0167	0.8333	-0.5583	0.6073	1.2923
0.5987	0.8193	-1.6181	0.4282	-1.3750	-0.6955	0.9947	-0.6123	1.0571	-0.4326
0.4849	1.1359	-1.7239	0.1912	-1.1421	-0.9076	1.2085	-0.5225	1.3560	-0.4866
0.5768	0.9899	-1.9827	0.0525	-1.2354	-1.4951	0.6638	-1.0502	0.9590	-0.2933
0.6693	1.3128	-2.2704	0.8090	-1.3256	-0.8994	0.5162	-1.4172	0.2151	0.4346
0.4808	1.0056	-1.0644	-0.0061	-1.0924	-0.2727	1.0463	-0.4159	0.8008	-0.0401
0.6489	0.9100	-1.4701	0.6177	-1.1581	-0.7415	0.3467	-0.5261	0.9766	0.7117
0.7820	1.3849	-0.6561	0.4966	-0.9520	-1.0304	1.1142	-0.1021	1.0011	0.6528
0.6729	1.1498	-0.6413	0.3246	-0.9570	-0.2775	0.7088	-0.5179	1.0249	1.1934
0.7557	0.8057	-1.2812	0.3706	-0.8861	-1.1102	0.3558	-1.0093	1.0684	0.9873
0.9520	1.1432	-0.9879	0.6016	-0.3779	-0.7838	0.6384	-0.5064	1.4845	0.7596
0.7103	1.0257	-1.7343	0.6510	-0.8426	-0.2981	-0.0584	0.1483	0.5794	0.2067
0.5652	0.9174	-1.5034	0.4055	-0.5321	-0.9484	-0.1841	-0.5910	0.3478	-0.8799
0.7650	1.0855	-1.1793	0.4956	-0.4933	-1.4805	0.2281	-1.5119	0.0552	-0.1051
0.6358	1.1109	-1.6088	0.2741	-0.8985	-1.4741	0.6088	-1.9947	0.6212	-0.6628
0.8858	1.3615	-0.9145	0.8972	-1.1287	-0.6111	0.7194	0.0455	0.1904	-0.4217
0.5291	1.3468	-1.0406	0.4382	-0.5696	-0.8444	0.6587	-0.6713	0.5354	0.8942
0.6426	0.4306	-1.1990	0.2935	-0.8155	-0.8114	1.1102	-0.2246	0.9926	2.1542
0.9098	1.3946	-0.9224	0.8588	-1.1896	0.0477	0.1660	-1.9983	-0.5750	0.6217
0.6005	0.9754	-1.2163	0.8964	-1.4780	0.6242	0.1115	-0.2447	0.1623	-0.2989
0.6147	0.8478	-1.4508	0.7532	-1.7033	-0.8042	0.2631	-0.8656	-1.3744	-0.1323
0.7288	0.6069	-0.8006	0.3759	-0.9690	-0.3445	0.1161	-1.2397	-0.8168	-0.6493
0.7642	1.1242	-1.5306	0.7673	-1.2000	-1.0942	0.4744	0.2737	-0.3063	-0.4303
0.6285	1.1169	-0.8122	-0.0009	-0.8022	-1.2394	0.1209	0.8187	-0.2315	-0.2336
0.7303	1.3694	-1.4039	0.9242	-1.2603	-1.3833	0.1686	-0.0655	-0.7146	-0.4902
0.6761	0.9881	-1.5430	0.6825	-1.3043	-0.8740	0.5286	-0.6422	-0.3260	0.1338
0.6381	0.9415	-1.1208	0.6804	-2.0563	-1.9036	1.2845	1.2244	-0.2937	0.4050
0.6804	1.1978	-2.2512	0.9587	-1.3055	0.2750	1.1831	-0.3290	-0.6227	-0.3963
0.7377	0.8234	-1.5767	0.7552	-0.5744	-1.1560	0.2806	-0.0928	0.7544	0.6555
0.6915	0.5798	-1.4330	0.5344	-0.9233	-0.1889	0.1518	-1.9008	-0.2497	0.0238
0.6086	1.0534	-0.7659	0.4091	-1.3792	0.2072	0.2603	-1.9714	0.1396	-0.9630
0.5326	1.0886	-1.2425	0.6329	-1.8426	-0.3154	0.3728	-0.4818	-0.1315	0.8157
0.6687	0.8325	-0.7466	0.5397	-0.8782	-0.9675	0.3127	0.4395	-0.2769	0.8573
0.6957	1.1687	-1.3549	1.2457	-1.4948	-0.5683	-0.1881	0.0181	-0.5555	0.6388
0.5589	1.0367	-1.6472	0.1550	-1.3910	-0.8350	0.5481	-0.3791	-0.9149	-0.8044
0.4569	1.0999	-2.6347	0.7718	-0.4209	-0.6607	0.7206	0.0071	-0.7727	-0.3771
0.6118	0.8644	-2.0903	0.1616	-0.5423	-0.7794	0.0397	-1.0588	-0.5258	-0.9695
0.8750	1.0919	-1.6965	0.3889	-2.0165	-0.4374	-0.0533	-0.9911	-0.3665	-0.9082
0.6121	0.5970	-1.5591	0.7172	-1.2666	-0.8051	0.8969	-1.1169	0.6800	-0.0755
0.6520	1.1911	-1.6498	0.7884	-1.1979	0.0808	0.6359	-0.4433	-0.0073	-1.0421
0.6217	0.8129	-1.9151	0.8986	-0.4017	0.1638	0.7437	-0.0292	0.6384	-0.2145
0.5454	1.0074	-1.5068	1.1194	-1.5484	-0.9139	-0.0104	0.2532	0.2204	-1.0584
0.6412	0.9257	-1.5926	0.7362	-1.1566	-0.3137	0.3293	0.7443	-0.0113	-0.0560
0.5645	1.5932	-2.2073	1.0250	-1.7748	-0.3865	0.1931	0.2654	-0.6847	-0.5180
0.5014	1.2268	-1.8166	1.0222	-1.0175	-0.5893	-0.0083	0.2615	0.0195	0.3055
0.4349	1.1008	-2.1081	1.5983	-2.1243	-0.2954	0.5026	1.0569	-0.3024	1.5566
0.6519	1.2175	-2.2042	1.2369	-1.9145	-1.3540	-0.7330	0.4844	0.2662	0.5993
0.7274	1.4282	-2.4423	1.8621	-1.5701	-0.4791	0.0016	0.1028	0.0654	0.7021
0.6406	1.2422	-1.9400	1.7825	-0.6190	-1.1380	0.5330	1.0982	0.1475	0.1555
0.6798	1.6091	-2.3792	1.6254	-1.2980	-0.8684	-0.1719	0.2884	1.0201	0.3912
0.8085	1.8914	-2.6750	2.2814	-3.3025	-1.4568	0.7616	-1.2670	-1.3184	-0.5522
0.8036	1.7023	-2.2662	1.3892	-2.1686	-0.5135	0.7838	-1.8277	-1.2683	0.0826
0.6387	1.4722	-1.4326	1.1594	-0.8833	-0.5079	0.5701	-1.8798	-0.7018	-0.4658
0.5035	1.1507	-1.2272	0.4316	-1.7346	0.7481	0.8895	-0.5491	-0.4331	-1.1775
0.5699	1.0152	-1.4576	0.8264	-1.3087	0.1970	0.4078	-1.1530	-0.2606	-0.3820
0.4957	0.8912	-1.2513	0.3910	-1.4370	-0.1169	0.3894	0.2908	0.5920	0.3593
0.5792	1.4036	-2.0557	0.9558	-2.0409	-0.1401	-0.7011	-0.1183	-0.5099	-0.3660
0.6360	0.9748	-1.7656	0.8360	-1.1004	-0.2893	-0.3728	-0.4682	0.0543	-0.8541
0.6390	1.2375	-1.7102	0.9546	-0.8865	-0.6362	-0.3411	0.1387	0.5749	0.2988
0.8624	1.0648	-1.5646	1.3056	-0.8494	-0.6627	-1.0319	-0.3935	-0.6575	0.7224
0.7243	0.9648	-2.2263	1.3732	-1.6306	-0.8719	-0.0802	0.0919	-0.7341	-0.0675
0.5887	1.1710	-1.6043	1.0535	-1.4941	-0.6794	-0.4334	1.2296	-0.1845	-0.8176
0.6901	1.1157	-2.0571	0.7921	-1.0775	-0.4855	-0.8798	-0.3444	-0.2048	-0.0706
0.5213	1.1139	-1.8523	0.8167	-0.8402	-1.6229	-0.1810	-0.1542	-0.6700	1.1168
0.7328	1.4579	-2.5687	1.7831	-1.6524	-1.3744	-0.7126	-0.4393	-0.9713	-0.6479
0.6103	1.4989	-1.8345	0.7142	-0.7465	0.3568	-0.3095	0.3207	-1.2250	-0.2822
0.5033	1.4033	-1.8754	1.1824	-0.8566	0.6428	1.2680	-1.4794	-0.7266	1.3005
0.7159	0.7930	-1.3560	0.8290	-1.0573	-1.8644	0.1190	-0.2186	1.4820	0.9048
0.2850	1.2152	-2.6349	0.9246	-1.6422	-1.1051	-0.4967	-1.0210	0.2427	-1.5202
0.4911	1.4015	-2.5575	0.3580	-0.1980	0.1371	-0.0196	0.0751	-0.0701	-0.7887
0.7999	0.8620	-1.2279	0.6279	-1.0760	-1.4031	-1.3908	-0.6752	-1.0784	-0.0774
0.8460	1.1089	-1.4191	1.0495	-1.2898	-1.0894	-1.0957	0.0780	-1.3932	0.1620
0.7140	0.5814	-0.8061	0.7072	0.6373	-1.3899	-1.6266	0.2941	-0.3547	-1.0779
0.6588	0.3911	-0.6076	0.3930	-0.8543	-0.3957	-0.9191	1.0610	-1.3146	-0.4241
0.6440	0.7310	-0.9836	0.4842	-0.6661	-0.5972	-1.9007	0.1871	-1.0935	-1.5320
0.5585	0.5842	-0.8739	0.8886	-0.0760	-0.9917	-1.7867	0.5644	-1.5382	-0.9038
0.5568	0.4463	-1.0188	1.3543	-1.2077	-0.4132	-1.1581	1.6855	-1.5993	-0.0188
0.7620	1.0097	-1.5254	1.5120	-0.5872	0.0695	-1.4987	1.9454	-1.7833	-0.7755
0.7260	0.6649	-1.2992	0.5675	-0.2806	-0.7704	-1.1114	0.1923	-1.1980	-1.1857
0.6949	0.8777	-1.1265	0.7394	-1.1579	-0.6057	-1.8012	-0.3504	-1.3599	-1.4383
0.6235	0.6135	-1.5324	0.9710	-1.5451	-1.1529	-1.9613	1.0291	-1.6599	-1.2675
0.6036	0.7312	-1.7123	1.2980	-1.4681	-0.3204	-2.0262	0.9532	-1.1672	-1.1430
0.6746	0.9167	-0.6785	0.3282	-1.3186	-0.9067	-1.3339	-0.4037	-0.9734	-0.5467
0.6715	0.8074	-0.5973	1.2163	-1.1699	-0.6940	-0.9871	0.8816	-0.8012	-1.0940
0.7208	0.6671	-0.8230	0.3491	-0.0683	-0.5142	-1.6940	1.0625	-1.6789	-0.2937
0.7324	0.4447	-1.0176	0.7639	-0.6237	-1.1200	-1.2628	1.4904	-2.2635	-0.9912
0.6394	0.7318	-0.9009	0.4723	-0.8568	-0.5797	-1.6513	0.3279	-1.1526	-1.1703
0.9014	1.0645	-1.3275	0.8979	-1.0905	-1.1609	-1.0816	0.2225	-1.8163	-0.6008
0.5787	0.9609	-0.5607	0.5230	0.3919	-1.0877	-0.9971	-0.0518	-0.9804	0.4182
0.8078	1.2150	-1.1246	0.6913	-1.3619	-1.1201	-2.2277	0.2008	-1.3357	-1.8515
0.4725	0.9188	-1.7378	0.7075	-0.4892	-0.6096	-0.7550	1.0270	-1.4590	-0.9011
0.6722	1.4138	-0.4045	0.2378	0.0777	-1.3980	-1.2058	0.3123	-1.0207	-0.5807
0.5322	1.1566	-0.5845	0.6152	-0.6088	-0.9475	-1.0388	0.7007	-0.7581	-1.6348
0.8893	1.0102	-0.8578	0.7930	-1.2066	-0.9913	-0.4223	0.8614	-0.9285	-0.4398
0.8673	1.1921	-0.4758	0.8873	-1.8757	-0.0419	-0.2444	0.4629	-0.8595	0.2346
0.6681	1.1423	-1.4934	1.0190	-0.9813	-1.2958	-1.0359	1.0654	-0.9373	-0.7517
[truncated: 84 more rows]
